# Supplementary material for: De novo reconstruction of the Toxoplasma gondii transcriptome improves on the current genome annotation and reveals alternatively spliced transcripts and putative long non-coding RNAs
Source: BMC Genomics. 2012 Dec 12;13:696. doi: 10.1186/1471-2164-13-696 (PMC3543268; doi:10.1186/1471-2164-13-696)
Supplement: Additional file 1 — Nucleotide sequences of all the PASA transcripts. [file 1471-2164-13-696-S1.gz]

Archive with 1 entries (1 files):
- unixfile.fasta
