# Supplementary material for: De novo reconstruction of the Toxoplasma gondii transcriptome improves on the current genome annotation and reveals alternatively spliced transcripts and putative long non-coding RNAs
Source: BMC Genomics. 2012 Dec 12;13:696. doi: 10.1186/1471-2164-13-696 (PMC3543268; doi:10.1186/1471-2164-13-696)
Supplement: Additional file 1 — Nucleotide sequences of all the PASA transcripts. [file 1471-2164-13-696-S1.gz › unixfile.fasta]

>S1;_asmbl_1;_S1_asmbl_
TTGTCGCCATCAAGATGCATTGTATCATTGGTAGGATGCCACCGGTCCGCTGTGCCGATGGATGGAATCAACTGGTCCCTGCAGTCGCCTGCCGACGGGCCTAACACGCAAACACCTCTCGCCGCGCGTCTCCTGTGGGCGCCTGTTGATCCGTGGATGTGGCGCAGCGCGGCGTAGGAGAGACGCCTCGACGACGATGAAGGGGCGATTCACGTGTGTGGCCCTGCTCCGGCATACTGGGGAGCATGTGGGGTGAGTCTTCATGCGCCCTTTGATTGACTTCCTTGAGGTCTTGGGGCCGCTGCGTGCACGAGACACGAGCCATTCAGAACGACTGAAGGCACCGTGCACTGGCGATTTTTCATGAGGCCAGGCTTGTACAGGAGGCGTCGCCTGTCCTGACTGAACATCATCCCCGCTTTTTCTGCCTTTATCTGTAGTTGGTAGGAATCGCCTGGAACACGCGACACCTTGGTGGCTTGTTCAATGAAAGAGAAATGGAGAGGCTCGGGGGATGAGGCGGCAGACGTGGGGCGAGGGACGGCGACGGACCGGAGGTCGCAGGGAATGAGGGTTGGTTTTATCGGTCGGCGAAATCTGAGGTAAATGAATGTCTCTGTTTGTGGGGCGTGTTGACGATCGGTGCACACAGGCTATACAGACCGCTATCGGTGAGGGGGGAGTCGGACACGGCGTGGTTTTGGAGTCCACCTGGTACCTGGTCTCGTGCGTCCATGTGCCAGTTCCGCCGTTGGGCGTCCATCTGACGTTGTGCGTCAGTATGGTCACTGTCCTTCCATTTGGAGAGGATGAGGACTCCGATCCTGAGGAGGGGTTGCTGAGGAGTCGCGGCGCTGCATCGAATGTTTGGTTGGACGTCGTCGTTGCCGTTTGTGAAAATGGTTCTGGATTCATTAGGGTCGGATAGACTAAGAGTGAGCTCGGGATGTGGGGTAGGCTGCCGAATGGTGCGGCCCGAGTGAGTTCGGAGCTGGTGCTAGCTGTGAATGGGAATGGGATTTCGCGGTTGTCCTGCTTCAGCGCGAGAAGGTGCGAACGCTGCGGAGTAGAAACCAACGGACTCTCGGGCACTCATTCATTGTCGTTGAACGCAGGACGTAACCGCAAGTCCACATATATCATTCACACTATATTGGGCCCTGGTGTCAAATGGAATCTCGCCGTCGCTATGACTTACCATCACTGAATTGC
>S2;_asmbl_2;_S2_asmbl_
TGCTGCCACTTGATGCATCAGACACCGCTCACTTAGCACGATCCGTGGCGTGATTCGGTGTCTACGGTTATGTGCACTGGTCGTCATCGGGGACGTTCTGCCTCGTTGCATAGGCGGTAGGCATCGACTGCAGACGTGGTGGTGACCTTTATGATGGAGGTGAGATCGAGAGCGTCAGTCCGGTAGCAATGCGACGTGACGGCGACATGGGGGCTCCAGTGAATCAGGGGTAGTTGCAGCGTTGCTCCGAGTCGATGCGTCAAGGTTTGTATTTATGGCACGCGGTCTGAGTGGTTTCATGACAGCACGAGAGCTAAGCAGAGCCGAAGCATGTGTCACGGCATAGTTGCTAATGTGTGTTGCATCTCGCATGCAAGACTACGCGCCATTTGGTGTTCCCTGAAGCCATCGGTAGCTGATGGCGCGTGCGCGCGGGTATATGTGGATCTGGCTGCGAGACACACAGAGACACACACACGAAAAAGAATGTCCTGCAGGAAGGAGTTGCTGCCGTGTTTGCCTCAGAGTTCGGACCCACGAGGCCCGACGTTCACGGGCAGGGGTTTGGCTTGTGGGGTAACTTGTAGGGTGTGCACGCGCAAAGGCACGAGTCGCTGAAGGAAGCTGTCAATATGAGTCGTCTTAAGGTTTCGCTCCGTTCCAGTCAACAGTAGAGCCATGTGCATCAACACGTGGCTGCTGATGTAGGTGCTTATACGGTTTGTGTGGTAGGAGGATGTGCGCATCTCTGCGGAACGGTGCGAGCGCAGTTGAAGGCGAGGTTATCGAAATACTTGATATAGAATCCTCCTCACGACTCAATGCACAGTGGGGATGCGTTTGCGTGCTGTAGCTTGAAATGTCTTATAGACTGTCGAATACGGCATCGTTCGC
>S6;_asmbl_6;_S6_asmbl_
CTTCTCTGGTTGCACATTCACCTCTGCCACCATGCACCAGTCTCTTGCCTCGAAACATCCTTCTTCTACGTCTACGCATAAGACCCAAAGCTGACTCCACGAACGTAAACTCACTCCTGTCCCCTAATCACAAAAGCACACACACATGCACAAAGTTGTGCAACCCCATCCACGGAACTCGTGTTCGATCTCATCTGTCACACGGGCCTCTTGACGATCGACACACCATTCCAACAAAAACGTGTTCTTCCCGCACCCGCTCTCCCTTCATCGGCGTCAGCTACAACGCGTTGCTAGCTCGTGTGCCTCACGCTCAGATTCTCAGGCCCGCACTTCCGCCATTGGCCTCCCACACTTGGATCTCTCGTGGGCCTGCCATCGACAACGAGATGCTATGTAGTTGCTGCTCACGCACCCTCCCTCCAGTAAACCCACCGCCCCTGTCTCCCCAGCTCCTCGTGTCCTCATCCCTACTGGAGAGCTCCTCCATCATCAGCACCCGCTGTGCGGCCCCGACTCGCAACGCCGAATTCACGCTGACCATCGTTCACACATAGTCGAAATTCTCCCGCATGCACGGTTCAACCTGCGAATGACAAACCGGAAACCACCACTCCCACTCCGCACGATCCCGACACGTGCATTCGTCCAGACACTGGCGACATAAACAGAAAGAGGACCGTACCGCC
>S12;_asmbl_12;_S12_asmbl_1
CGCCAGCGCCCCCCTGTTTGCTAGATCCTAAGAGAAGCGAGACGCGACGACGGGCCGCCAGAAGCAGGACGCATTGGCAGATTTGAGCCGGCCGCGCTGCGCCCCAGAATACCTCCCACTTCTGTGATTCAGCCGCACGCCACACACAGACCGGAACACAAGACCCTCACCGGCACTGCCACTACGCCTCATTCACTACGACGTCTGCTCCATTCCCTACAGAATGCCA
>S13;_asmbl_13;_S13_asmbl_1
CCATTCCCTACAGAATGCCAGCGCAGTGCCCCAGTTCTCCCCATCTATCTTCCACCGCACTGATCGTCACCGCGTCCAGCCCTCAGACAAAGTGCTTACCGCCTGACCACAAAAAACGCCAACAATTGAACCGATCTGTTTGTTATATCAGCCGACGTCAGTCCTTGCGTCGTGAGTGTGAATGGGCAGCGGCGTCGTTTGCTACCTCATCCAGCAATTAGTGTGAAACGGCTATCGGGAAACTCTTAATACGACCCGCTACTCTACATGGTCCAGTGGCACACGTGTCCCCCTGCCCAATCCACTACCCACGGTGGACATGTCTGCGGCCGATCCATCCCAACAGCCACTGCAGCCACGGCGCCACATACAGCCCTACGACTGCCGCAGGGAGTCGAGGGACCGTGCCTCGGTCAACTAGTCACGAGGCCAGCAGGCTGGAACTCTAGACGCTGCGGTAGATAGCAGATAGCACCGCTGCGGGTGTCGATACGGTTCATACAGAAACGCGTCGAGACACCACTTGCGCCATCCACGACACACATGCACAACCTGCCGTCTGGCGAAACACGCAACCCCTCTCCCCATATCAGAGCGATCGTCCACCTCAAGCACAGCTACGACAGCTCATCGTTCTCCTCCACTGCCTACATAAAACAGAGGCTAGTGACGCACCGGAGATGCAACAGCAGAATACGTGATGTTCAGCGCCAAATTCGAACTTGGCAATGCATCTGACTATCGACCCGGCTGCTACCTGGAACGCACACAGACAATCCCAATCTGTCATGCTGGGGCACACGGAAGCGGCCCTTC
>S11;_asmbl_11;_S11_asmbl_1
CGGGGAGTTTTATCAGGCGATCGCAACCGTTGACTCAGAAGTCGTGATGGACCGCAAGTGCCGTGTTGTGCCATCGCCTGCAGGCTCCCCCGTGGCGCACCCAATAGGGACCGCGCCCGACACGGCTCCGCACCGCTTCTCAGTCTCCACCACAGCTCGTCCACACCTGCTGCATCCACTCTGACCACGGTGGACAGATCTGAGAACAATCCAACCTGACAGCGATTGTTGCCCCTCACCCACCTCCCCCACACATTTCACAACAACCGCGTGAG
>S10;_asmbl_10;_S10_asmbl_1
ATCCCACACCCTGACCGCCGCTACAACGACTCCCGATCAACGACGTGTGGTCCGGCCCCGATGAGGACTCCGGCGAGTCCTGGGACGACTCCATTCTCTCCGCCCTACCTCCACCACACTGCAGCCCGCCACGCACCCTCCTCCACTCGTTGCCTACCGCCTGTCCGCGAACGCCACGACTCAGCACGACCGAGGAGGTTTATCAGGCGATCGCAA
>S9;_asmbl_9;_S9_asmbl_
TCACCCACCTCCCCCACACATTTCGCAACAACCGCGTGAGGGAATCGGGAGACCCACGTCGCTCCAGCGGCCAGCGACAGGTTCAGGTCGTCGCGACGTTGGACGTTGCGGTACAGAGCACCAGAGCGAGCGTCTGCATGGTGCATGTTGAGTGCACAGAGGCAGCGCCTGGCTCAGACCCGGCGGCCGCATCAGGACCCATGAGAGCACAAACACACATATTAGCGCCTCACGCTG
>S4;_asmbl_4;_S4_asmbl_
GCAATAATCAAGTCGATATCAGTTACTCAGCGCGTAAACGTCCACCAGCACCACGTAACAGCGACAACCGGCAAAAGTTCCTGAAGTTCGCGGGTGCAGTTCCTTGTGGGCACTTGCCTGAGGGTACGAGAGATACAGTATGCCAGCTGCCCTACACCAGGAACCATATTTTACACTACACAGTGCACTAGCGACTCACTCTTCGCGAAAGGAGTGCCTGTTAACCACAAGCAAGAAATGATAAG
>S8;_asmbl_8;_S8_asmbl_
GAAGAATTTTCCTGACCGGTTAAATTTACATTAAACGAATATCTGCTTGCCGCGTGTAAGCGCTGGATGTTGGAAAATGCCACGAGTTGAAAACGATATCCTGTTTCTAATGTGCGACCGTCCTTGCGCTCTCCGGCATTTTCGACAAACCTGTTTTGTTCCTTATCACGAACGCCGCTGATTTCTAAACAGCGACGAAGGACGGCCATCG
>S5;_asmbl_5;_S5_asmbl_
GGTGGAAGTCCTATACCACGATACGACAAACTCATACCGACGCGCCACACGGTGTTTTCTAATTTCAGGTCAGCGTTACCTGTCAGAGGAGTGTGTCATCCGCGATACATCTCATGCGCCCTCCCTAACGTGCCGATACCGTGAGCTTTTGAAAGAACTACTTTTTCCACTACAGAAGCGAGCCCCGGAAGTGTCAAGTTTGCGTTGAGTCGTGAACGCCCACTGTTTGGATCCGACTTAGTCTCACCTCCAACAGACAGTGCACTGCCT
>S7;_asmbl_7;_S7_asmbl_
GATTGGGGCTGCAACTGGACCTGACAGAATGTGAATCGAGAACAAGCTGGATGACGTGCGGGAAGGTATGATGCGGAACGAATGGTGAAGGGCGTCTCGTCTCACATGATCCAAGCAAATGAGGACTGACATGTGACGCTGCAATCAGATTTGACCCTTGCATGTGCACGTTTCCCTTGATGGCTTTCCCGAAGGTACTGTAGGGACCGGACGGCCCGCTAGACGATGGTGGTCAGGTGTAAAGGAAGAAGGATTGAC
>S3;_asmbl_3;_S3_asmbl_
CGTGTACGCGCCCTCGCTTACACGCGCTAGCGAAAAGGCGTTGGCAATTGCTGTTCTCCTTGCTGAGGTGGTTAGCCTTACCAAGTAGGAGTGATGGCGTGAGGGTGGCTCTTCGCTGTGTTTTGAGTGGACATGCAAAGTGCAGTGCTTTTTCATATTGTCGTGCAAACTCAACCACTTACTTGCTGTTTCTATATCTTCGGGACACTGCGGGACCCGTACTTCACTCTGCGATGTGCAACTAATTATTGAACGCCTTCGTTACGCCACCAAGAATCAACTTTATGTTCAGCTGCGCGTGAGTCTCCCAGCATGTTTACTGGTGTCGGCCACAGCGGGGTGTTAGACAAAGCAAAAGATAATCATTTTAACTTGCCAGGCGTATTCATATGTGAAATAATTTTTGTGCCTTCGGAATCTGCGATGATCGTGACTGTGGAAGAGCTGTCAGGTTCTTTCTGCGCTCATTGAGAGATGTACACGTCGGAAGTTACCTGACAGCTCGTTTAGGGGAGAAATACCACTTGCAGCTCCGCTCGAACAGAGCGCGCTGCTGAGATGCTGTGTTGTAGTAGAGCATCTGTCTCGAGCGTGTCCCACAATTTGTATTGTGCACCGATAGTTTCTGGTATCACCATGGTCTCCAGTAGAGAGACCAAGTGTTTGGCTCGCTGTACGAGGGGCGAGGGTGGCTGTATAACCTGCATAAGTGCATCTCTG
>S14;_asmbl_14;_S14_asmbl_1
GGCGGGTCTGCCAGTTCCACCAAGAAATCTAAAGTTTACTCTGGTTATACCCGTTGTGCGTTTTCGGCACACCGGGACGGTGAGAGTCAGGACAAAGTAATTTCATGATTTGGAGGAGGTGCGGCTTTGCGAACCATTCATGTCTCTGGTGTTGTGTCTGTTGATGGTGTTTGAATCGCAGGGAATGTGTATCGTCAGGGATGCTAGGCGTAAACGAAGTTGCAGGAAATGGTTCTTAGAGCGGTTGATAGTTGGAGGGAGCGTTTCGATAGGGGCCATGGGCGGTCGCTAGAAGCGACATCCCCGGTACACACTTAACGGATAAACGCCGTGTTGACAAGCCGTCGGTTCTCGAGGCGTGTGAAAGCTGGGTTGTCTGAGGGAGGCACGTGAGGCATTCGTGACACATCATGATCTTACTGAATTGGCATCGGCTCGCCCGCTGTAAATGCGAGCAGTGTTTGAAAAACCGATGTGGTACCTCGTTTGTATTCACTAAGAATTGCCCACCTCTCTCTTCTATCTCATTCCCGGGCGCTGTGACGCTTCGGGTTCATTTTGTCGGGCACTTCCCGTGTCTGTGTCTTGCTGCGGTAACCAGAGGCTGGATCCCACCTGGAGTCAATAGAAAATGCCATCTGTGGTGGAGCTAATGAAGCTATCCAATTATAGGCTCAGGAGCACCCAAGGAAACCGTCGACGGATTTACCTTGCGTGGCGAAACTCAATCTTGGCTACCGTGTTGTTCAGCGGAAAAACGCCTCTGCGTCGCTATTGACTCGGTCATACAAAGCGAAAATAAAAGTAACGTCGCCACACATGTCTCTTGCGCAGTACGAAGAAAGCTGCGCCAAGAGCAGACAAACCGTATTCGACAAGGATTATCGCGTGAAATATCATTGCGTTTATCGAGGTACTTTTCAAATTCTGTTTCATGTGTCGACTGAACATACTTTAGAGATAGGTATCGCTCTGCGAAATTCTTAAAACGGAACCCTTCTATGTCTCGCTGCGTTTGCCCGCAATGAGTGATGGGATACGAGACATCAATCTTACAAGAGTTCGTACAACGTTGGACCTGTGACGGCTGGCGTCACGGCCAACTGTGCGGATGGCGTCCTTTCCATGGACGTGCTTCGACTTCAAAGAGGTTCTTGCTTTCTATCTTGGTCAGACGTTCTGGACAGGACTGCTCGGCAGTCATTCAATCGCGCAGTAAGCTGGAAGGGAGTTCATTTTCAAGTAACGGTATCGTCTTGGCTTCATGGAGGCAACAAATTTCCGAACGTTGTTACCATCAGTAGTGGAAGCCCCCTTGCCTTCTGCGGACGAACACTGAATTATCGTCATCCGCACATGCTCCATTAGGATAGCATATAGTCGTATACGATGGAGCTATCTCAATTATCATGACTGATGGGTGCAGTATTACTGCACTGGTTCAGCGCAGTGAAGTCCTGCTTCCGCGTTTCGCGTAGCTTTCTGCCTTAAGGGGTAACCAATTAAATGGGTAGTGAAGTGATATACACACATCGAAAGAGCAAATGTGATGGTTGCGGCCTGCTGTAAAACACTATCTGGGTATATTTTACATCAATGGCAAGACACATGCCTATACTACTTTGTGAAACGAAGTGACTACACTGGAATACGGTAGACAAAGGATCTGTCGCTTTTTCTGATGTTGAATCGGACAGTTTGCTTTTTGCACCAGACTCCAGACCGATTCAGGTCGCCGCCCTCTTTGTTCTTCAGCTGTTTTAATGCTGGAGGAGATCCAATTTGCCTTCTGTTGTCGTTGGCCGGAGCACAGCATGTGCCTTCTACGCGAACGTGTGAGCACGCGGACACGGGGCCCATGGGGCCTCGGTCACCCGCCGGGGCCAGCAGCCATTCGACGCTGTGTGCGGCCGCATCACTCGTTGCTGCTTCCAGGACAGCGCAAACTTCGCACTCATTCCGTTGACCGGACGGAGATACATGCACACTTAAGGGTGTTCATCTGGAAATTAATCATATTTGCAGTACTCACCTCAAAACCATCTGCGGATTTCTATAAGCCTAAATGATTAGGGCAGACGAAGTCATTCGGTTTGACTCAATCCCTCGTAGGCGATGTTGCCGGCAGAGAAGTGTTTCATGAATTGAAAAGCACTGAACGCTTTCCTGGTGAGCGAGCCACTTTCCCTTGTATCTCTACGGATACTCGTGCAATCATCCCATTTCGGAACCGTTTTCGCAACAAAGCAGGAGCCTGTGCTTGTTTTCCCCGTGTCGTGCCGCTGAGGTTCAGCGCAAACGACGACGCCTACACCCGATAGGGTCGTCGGATCTCCGGAGGTAACCAGCGGTGAAAAGACAATGGAGAGCATGGTTGAAAAAAAACGTTCAGGATTCTCCACCGGGTGGCATCTCCCCTCTCAACTGAAGGCGAGACGTGGGCTGCTGTTCCATCATGACTCGCCTATACTGCTTTTCTCGGTTGTGCTCCCTCTGATGGTTCTTGCACCACTAGTTTCTCTCGACTGTTTTGCATGTCGGGTTTGCACAGCCCTGGCTGACTCCGTCAGCGGTCGTGAGACTGATACCGATTGGAGTGATACATACAGATGGACTGAAACAGGAGATAGTACCACAGTTGAAGGGAGCGGCGGTGTTACAGAAGTAAAAGAGGGCAACCCAACTGAAGGGATCAGCGGTGCGATAGAAGCAGAAGACCGCACTACGGTTGAAGGAAGCGGCGGTGCTACAGAAGTATACGGCGGTGCCGCGGAAGTATAGTGGAGAGAGGCACGCCGTCAGTGTACTCAGAACTCCACCTGGCTTCTTGTGGTCCTCCAACACAAGAGAGCGGTTCTGAATTTTTTTTTTGCTCCAAGACGACTTTGGGAAAGCTGGAGCTGTTCACTGGAAAACAATGTGATTCTGCGTGTCGTCGTACCGTCTTCCTGATTCGGAGTTTCAGATCAATCGCAGCTTCACCGCTCAAGCGTCAACCGTATCAGGCTCATTTTGCTTGGTCTTGCTGTGGCTACTTGGGCACTGTGAGAGTGCCGTATCGGTTATTAAGACGGGAGTCGTTGACGAATGTGGTTCCGCCATTCAGATGAAGAATGCTTCAAGCCTTGTGCACATCGCCCGTCACGTTTCTTCGAATTAAATTACAGGCTCCACCGGAAACCACATCCGTATGTGTGACTATGGCTACGAGAAGGACGAACACTCGTAGACAGCTGACTGGATCTACGATGCCTCCACAAGAACGCTGAGCGGAAGAAACACGACTCTTGTACTAAAGAAGTACTCAGAGGTTTTGTGTTGTTCCTATCATAATGGTGCGAACATGGCAGAACGATCAGGTGTACACTTAGAGCCCTCAAGAGATTTATGGGCAGCATACTCTGTACATTTCTAAATATTCCACGCTCTCGACGCCGAAACGGAGCTTCTGGCGGTACGTGGTGTGGACGGTTAATCTCTCCGAGAGACAATGGGGGCGCTTTGACAAGCGTGTCACTTCCGAACCTGGTTTGTCACACGCAGCGGGCTGAATAGGTGGCATACGTCGCTCTTCATTTGCGAGTGCATTTGCTTATCCCACTATTCCCGAAGCTAAAATCTACATTGGAACCAGCTGGGCACAGTTAAACGTGCAGAAGCTTGCTGGAGCCATTTCGACGAGTGTCAAAGCTGAAAACGTATATCGAGTTTGGTTACTAAATGGTATTGAAAATGCAACTGTGAGTCACAAGGTCAGTTGACTGTTCGTTGGATTGTCACGCGTTGGGTAAAACAGCCGCACATGCCAGCACTCTCCGTATGACATCCTTTTGGAGGCAGGGGGCCTCGCAGTACTAATTATCACTTTTGCAGTGTAAAAGGTCAAATAGCCTCCCGCTAGTTTTGTTCCGGAAAAGGGTCGAACGTGCATTTTCCAATTGACATGGAAGATTGTAAGACGATTTGGTGTCAGTCCGTTATCACACACAACCACAGCCTTTGTGAGGACACACGCTGTGACGTGCTGACGAAACATTACTGATAAATCAATGTTTTTTCTGTGCAGACACGCTTTCCTGAAATTCGTCATCAAATGCAATATCTTAGTGTCGACAATCTTTTATACAGCTTGTGTTTGTGTTCGATATCACGATGCAAGCCCCGAGCGCGTACTTACTGATGATGAACATTTCGTGCGCAGTTGTTGATTCACCAATAAAATTCGCCTTTCGGTGACTGAAGGGCAGCTACTAAAGCATCACTTCCTGTTGACGGGGAATGGTAGACTCGGGAGATCGTTACGAGTTT
>S15;_asmbl_15;_S15_asmbl_1
CTGGACCACAGGCCACGTACCTTGACACCGCTCACCACTACGGGTTCAATCGTGTTGGACGCGGGCACCTGTGAAATAGTCCCATAACCCACATGGTTGACGTTTGCTTGCGGCAACGTCTGTCTAGCCACGCACATAGTCCCCACACACAACCAAAACCTGCCCCGGCGGATATGGCGCAGGAAGCTATCCAATGAACTTACTGCGGTAAACATCGATGCCTGTAACACTACACCGTGTGTAACAGTGGAATCCCAAACTCTGTCGATGTAACGATTCCGCACACGGGAAACATGCGATACACAAACACACCCCAGGAAACGCACATGGTGGGACACGCATACATGATGCAGCGATCGACGGTAACAATCATCGCAAACGAAGCTGCTACACACCTGCTGGTTGGTCAATGGTATTGCCACGAGATAGAGATGACACATACGTAAACATATGACATGAAGAAACGAGCTCATCGCATAGGAGAAACGTGTGAAACCGTACGCTGCATTTGGTCACCGACGACGGTCGCCTCTTGCCTTTTCTGAACGAGAAGGGCATCCCACGTAAACAGTAGAGGCGCCGGCGTGTGCCCTGTGCTCTGGAACAGCTTGTCCTGTGGCATAATTGCCTTGGTAATGCACCGTCTGCCCGCTACAACAGCTGCAGCAGAGAAAATGTCAGCCACACTGGGGA
>S17;_asmbl_17;_S17_asmbl_1
CAAGCACGCCGAGCATCGACTACTATTCACATGTTCTTCACCCATGCGATTCCAGCACCAACTTCGCGGCAGCGCCATACTCTGATTCTCTAGCGCATCACGTTTCCCGCCGTCGTACTCGTAGAGAACGCCCTGGTACGCAGCAGTCTTCACCATAGTTGTCACATCCGTGTCTCTCCCACCATCCGTTGCCCGCCGTCTGTTTCCGGACGCGGACAGGCGACCACATGGTCGAGTGAAGACAGTCGGACGCTGCTGACGCGCATTGCGACTCGTAACCGGCGTCCCCTGCGTGATGGAGCACAAGCTACGGTTCGACAACCCCATCCGACGCGCCTGGCACCATACAAATTATAGTCAGTCGCCACGAGGGCACGGTCACAGATGATGTTTCTATCTTCTTCATTATGGTGGACATATCGCCGCGAATATTTATTCACACACCGGCACAGCGAACACGTCGGACGCAGAAAAAAAACCTGGGAACAGCATGTCGGCTTAACCTTCTGCATGCAGCAGTGAACAGGCCCGGTGCATAACACTCCCTAGCTATGCCAACGCTCGACGGGTCGGTAGGTAAAAGCGCAGGCACGAACGACACCGGCTTGTCTGGACAAGAACGTCCTACTGAGAAAATTCATGAGACACAGAGAATCCTCACAACAGCGAATGACGAACTCCGCGTGCGGGAAAAGGCTTGGAGCAGGCGGCTAATGGGAGTTGTCATCTCAACCACACCCGCGACGAATCCTGATTCCTCACCGTTTCGTGTGTGCCACCATTTGTTGAAACCACGCATGCACAGAATGGCAAACTGCGAATGAGACTAGAAAAGCCTACGGACTATACATCCGAATATCGATGAAGAAATAACGATCCATGAATCGAACAAAGGTGGCTTTGAAAGCAGACCTTGAAAATTTCTGCATGTGACTTGTTCATTACGAAGTGCAAGACAGTGAACAGTTAGCCTCAACTACGCCAGGGCTGCGCAGCACACCAATTTCGCGTCCTCGCAACATCCTGGTATTTCTCCGTGTAGTGTCGTTAGCCGATTACTGTCACACCATACCGAAACATGTGGCACCGCC
>S16;_asmbl_16;_S16_asmbl_1
CTCAAACGTTGTGACACTAGGTGATCTCAAAACTGAACCGCGTCTCCAGCCACCGTCTACAGTGCAAATCGCCACCAGGGTGCATGCCATCGCCAACAATCTACAACGCACTGAGCATTCACGCACTGTAGCAGCGCCCTGCGCCTTCTGCCACCATCCACATACTGAAACACAAACGCCATGCCTTTCTCGTGCTACCGCGCGAGCTCCAGTGTCAAGGGAGATATCACCCATCGCTGTCGTTTCTGCCACGGTGCCTTACTTCCAATTGCTAAAAGTGGACACCATTCAGCCATTTCATACCGACAGGTGACATCTCCTATTGCACACTAGGGTGCGAACAGGCGAGGTCCAACGGACTGTCCCAAACACCCAGATCATTCAGGTGGGCCACAACCCTCAACAATCCATTTCCGTCTGCAACCAAAATGCCAAGTCCTCCTTGCAACCCCACGGCTTCTCGTTGTCCAGAAACCAACCTCTCTGCTTCTGTTCTGCGCACCACCTTCTCAGCCACTGACCATGAAGGAACACAAATGTGACACACGTTCGTTTTTGACAGGCTCATC
>S20;_asmbl_20;_S20_asmbl_2
GGTGGGTCCATCACATCAATTTCACACACTTTAGTTCCAGTGTTCACACATAAACACGAGAAGACTGACGCGCTACAATTTCCAGTGTCGGTGAGACATCCGCCCTTTTGAGGCGAGGCGCTACAAAAAGCTTCCATTCGAGAGTCCTGCGGGTGACTTCAGTACCACACACACACACTGTCTGCTCGAGTGAGATTCCACCGAGGCAATCGAAGGGCTATTATC
>S19;_asmbl_19;_S19_asmbl_1
CTGAGCTGTTGAGCATTTGCTCCTGAAAAGAAGAAGCCAGCCTTCCCTAATCGCAGTGCTGTGCGGCAGGCGAGACACGGAAGAGAATCCTGCTTCATACGAACTCTACTGACCAACATGCTGTACACGCGGAAGTCTCTCGAGAACGCCACGTTAGGATTTGGCGTTCTTCCTCATGGGCGCCGTTCCTACGCAGCCGCCGCTGCTGGCAATTTAGTGAACACGCTGATGGTGTTTCTTCGCCCAAAGCCTGAGGACCACCTCTTCGTATTCAACCGCGTCTGTAGCTGGAAAGAGGGGCACGTGTATCGACAGCAAAAGAGGCTCCGGCTGCTCCTCCAGGCGGGAGTGGACCGGCAAAAACATGCAGCAGAAGAAAGAAGTCGGTATGCCATATGAGAGCAACGGCGCCTAGAAAAGGCCGATCGTGAAAAAAAACGCCTCGCGTTGCGAGGAAGACGTCAACCTACCTTGATCAGATCGTCATCTTGT
>S18;_asmbl_18;_S18_asmbl_1
GTTGAATATCCCGCTTTTGCATGAGCGGCGCCCTAATTATATTTTGCAATTCTGTGGCGTGCTGCTGAAGATCGTTCACAAAGCCATTCGTGAGGAAACACTATTCCTGCTGTGATACGCCTTTTTTCGTCCTCCCCGCAATCTGACCCCACGCGAGACAGCGCGAACATTAAACGAGTCGACATTCATAATTTCATTCCCGTCTTAGTCACATTTTTTCTGTCGGTGCCTTTTCTTGGTGTGTCGTGTCGCGAGAATTGAGTATTAGTCTTTCGTTTCTCCGTGCTGGTAACTGGGCACTCGCATCTTCTGCGCCACCACCCCACGTCGGACGTGTAGCGGTGCGTGTCTGTCGTGGAGCGTAGTGCGTTTGTCTGGTGTTTTCCTTGTGATGAGTTTTTTCATGCCTTGGTCCCCCTGTCCTGTGTAGAAAGCGAATTTTTTATCGACGTGATCCCCTGCCTTGAGCCAATCTTGTTAGAGTCTCACCGTCCCTGTCATCATGGAGCAAGCCAGCGAAGAACGACCGCATTTCGAGCACATTGCTAACCCGGGGAGCCTATTCGGCTGCCATCCTCAAAGCGCCGGATGGGGCCCCTCGACCTGCGATAAAGAGGTCCGGACCGAGTGCTTGGCTGCGTTGGCTCACTTGCCGTTCGAGCCTAATGTACGCCCGTCTCTCTTCTCTCACCAGCTCTTTCGGGCTTGTGATTTCACCTTCCATGTTCAACAGAGACAGCGGGATGGTCGTGATCCTCGCGGTATTACCGTCGCGTTCGCGGATGAAGAGCAACAGTTCCAGACTGTTGACAATAGGCCGTTACTGAGACGCGGTGGCGGAGGCGGCTGGCTTCACAAGCGCCGAGCTCCAGTGAAGCAGTCCACCGCTGCCTTCAACGAGAAAAACAAGGAGGAAGAGGAGCTTCGCCTTGGCAAGAAAGGAAAGAGCGAACAGAAGAAGCAACAGCAACAACAACAGGCTCGCTTTGCACGGATTCACGCGCGTCACAGGGCATTCAGCGAGTGGTCGGTGCAACCCACAAACGAGTGGGCGGTGGAGGCCGAGATTCCTCTGTCTCAGTTGTACAAACACGCTGTGGAGAGCGGCAAGATTAAGGTCAAGGATTTGGCATGGCGCGGTGAGCTGCGCACATACAACAAACAGGCCGACCAAATCCGCACCAAGTTGCCGGTGGCCCTTCAGAACCTTTCGTCTAACTTTGACTATTACTGGGTGACGACACAAGATGACGATCTGATCAAGGAGCAAATGCTCAACAGCTCAGAGCCGATCGACGTTGCGGCGACCGACCAGGTGCTGGCATGTTTGATGGCAGCTCCTCAATCCAAATACTCGTGGCACTTGCACCTGACTAAGGTGGAGGGCAAGCTACTTATTGACAAAGCGAACGGCTCTATTGTAGACTTGCTGACGGTCAACGAAACCGCGAGTGAACCTCCCATGCAGGATGCAGAGAACCGTCTTAACAGGCCTGCCGCACTTGGCTTCGAAGCGGTGAAAATCAACCAGAACCTCCGCCAGCAGCTGCTTGTCAAGGGCGAAGAGCCTGTGAAGTTTTCCCCGCCACCATTCGTGGAGGCTGGAGACAACCCTGCGTCTATTGCGTACAGGTATCGAATGTTCACGATACCGGGAAGGACAGGCGGTACAGGAGGGGGCAAATCAAGGCAGCCAATCAACATTATCACCAGGACGGAAGTCAACGCCAAACTGCCTCAGCCTGCTGACGGATCGCGCAAGCCGAGCCCTGGTGACGAGATGACAGGCGGCCACAGCAAGCGGGAGAAGGAAGACAGCGACCCGTTCGGAAAGGATGGCGGCGGCTATGTTTACATCTGTGCACTCAATGAATACGACATTAAGGGTCAGCGGAACTGGCGTGTCCAAATGGAAACCCAGAGAGGAGCTCTCCTAGCCACCGAAGTGCGAAACAATGCGTGCAAGCTGAAGAAATTTGTGGCGTCAGCCATGATGGCCGGTTGCGACGACCTGAAGCTTGGTTTCGTTTCAAGAAAAGCAAACAACGACAATGAGCACCACGTCGTGTTGAGCGTTCAGTCTTACCAGACACGGGATCTGGGTATGCAAATCGGACTGAAACCTGATAACGCCTGGGGTATTGTTCGGGCCATTGTCGATATGGTTATGGAGAAGCCCGATGGCCGATATGTCTTGTTGAAGGACCCGACAAAGCCGGTCATGAGGCTATACTCGCGACCTGAAGAGGAGGACGAAGACGCGGAGGAAGAAGAGAAGGCACCGGAGACTAGGACTGAAGAACGTGAGACGAACAGAAACGACGAGGAGTGAGAAGGCAGAGTGAGACGCATGAAAAGGGCCTCTGCGATCACATCGTGAAGGAAACTGTGGAGAAGTGCCGGGGAGCAATGCAGACCGCGAGCAAGATAAAAACCGAGAGGGGGGGGAAGAAGTGCACAAGGAGATCGCCACAAAACGGGAAAATTTTCGCTACGTGGTCTTCTAGACTGCATGACGACACAAAGTGGACGAGGAGGGATAAACCCGACGAATGACGAGTGTGGACAAGACTGCATGTATAGAAGTGTCGTAGGAAGGAAACGGATTGGGACGATTTCTTGCTGATGAGCCATATTGGCGATTCAAAGAAGCGGAACCTGAAAGTTATGGCGGACGTCCAAAACAAAACTGAGAAGGAACAAAACGAAACCTGCAGATACAATTTATTGTGGCCTCTCTTTGGGGTCGAGGGGCGTACAGTTTATGTGAGAACTCTTCGCTTGTTGGGGGTGTTATGCTCCCACCGGTTTTGCTGTTGCTGTCTGCCCTACGCGTATGGTTGTGTCCGGGCAAAGCAGTGTCGTCTGATATGAGCAGAACACTTTTGTGGTTTGTTTTCTTGTGTTAAGGCTTCCACTGTTTGCCTGTCCGGAGGATCACTGCGTCCGCTCTTGCTTAGAAAAACTAGCCGCCGTTCTTTTCTATTGACTTTGAAGTATAATTCATAAAAAAAAAGTTTTCCTCTGTCAACTCGTACTTCGTACATGTTTTCCTCCTGTCCTCTGCGCTACATTGCTCCTCTTAATAGGCTTTATCATTCCTATTTTCGCCGCTTTTAACTATTATGACCCTTTAAGCTCCCTCGCGTGTTCGTTGTTTATGCGGCTTCTGTTTCCCTATCTCCTAAAATGCTCCTTCACGGTGTGAGTCTCGTTGTTTCGTTGCATCGGCCCAGTTGTCGCCTCACTTTCGCTCTCCTTTCCTCTTGGTCTGCTCTCTGCCTAACTGTGTCGTTGTATGCCTTCTCTCATAAGCTCACTCATTTGGTAGTGCTCTCGTGTATACCATACTAAAAA
>S23;_asmbl_23;_S23_asmbl_2
CGTGTTATTCTAGGACGGCCGTCCAAAGGAATCGTTCCATCAAATCGCTGCTAAAAATTTGTTCATGTTCGCCTTGTGAGTAGGCAATAGCGCATGTCAAAGGAGTCCTGCACCAACTGCAGCGCTAAAATGATAACACCACGAGTTGTAAGCCACAGACAAGTTCTCAGGTCTTATCCAAATGCAACAAATTTCCCTTAGAAGAAGATAGTAATGGATCGAAGAATTGGTGTACTGTTGCTAACGAAGACGCTTGTACGTCCACAGAGATACCCCGTTCACTCCCTCCAACATGCTTGCCAGCTCTAATGGTGACGTCCTCTT
>S22;_asmbl_22;_S22_asmbl_2
CTAAGGTTGACAGTGCTACACGGAAAGCGTGACAACGAACAACAGACGCGCTACCAGATAACGTCGACAGCGGATGCGGAACTGAATGATTGGTGCTAGTTGACTGATATTACCTTGCGTTGTCTGTGTGCTAACATGAAGATTTTGGTTGTTTCACAACTGCAGTAGGCCGCCGCAGCAGCGTTATGTACCTGGAAATATCCCGCACCTATACTGCAAAAGAACCACTTTTTGGCGAGGCATAACACAATTGAAGTACCTGTAAGAAAAGAATATACTGGTATCTC
>S21;_asmbl_21;_S21_asmbl_2
CGACATTAAGGGTAAATGATACTGCCGTTGCTGTCCTCTTATGCCCATAGGAACTCGCTGCCGCAGGGGAACGGGCTGTTGCTTCATATTGCTTCTGGCGGAGCCACGCGCGTAGCAGATTTCATTTATGTGTAATTCAATAAAGCTACTTTCAAGAGCACGCGTTCCGGTAGACGCAACCAGAGTATCTACTGTAACATTAAAAGGTACACGCTGCCGCATGTAACTCCGTTGCGGCTTGACTGGACAGTGGACACGTTTCAAGACAAATGTGTGCGGTTCGGAAGGCCGGCTGAGGACACCTCATTGAATTATCACGGGTAGCGCCACGCTCCTTTCACATCTGCGCGCCCCGTGAACAGGTCAGCGGAACTGGCGTGTCCA
>S24;_asmbl_24;_S24_asmbl_2
CTACATATCACTCCACTGCGTCGGCGACGATAGCTTCGCGTGTCCCAGTCCTTGTGTCGATGGCCATCATTGCTTCTGATGCTCATTTCTCACGGTCCCCTACTCATTGACGGATTATTGGCGGTCACCTCCACGCCGACCCTCGACAACAGCTCACATGGTGCCCACTCAGACAATTCAACACCATCCCCGCGGCTGCACCTCTCCCTGAT
>S25;_asmbl_25;_S25_asmbl_2
CAACAAACGGCATTCTTCCCTCTACGTAGACTTGTGTAAATAGAATGTTGACGAAGATAACATCGGTCACACGTTTTGGAAGATGCCAGTTCTGATGACTTTGCCATTCACGACTGACTGCAGAGAAAATCCACCTGTCTTCTGTTTCTGCTAGTTTCCATGATGAATCATTTCACATTGTCCTCAAACGTTTCGCCCAATGCCGGCCTGGGACGTCGGTAACAAAGACGAGTCCATGGCAACCCAACAGGACAGACAGAAAATGTCGCTCGGTCTCAGCCGCTGCTT
>S26;_asmbl_26;_S26_asmbl_2
GTCCTTCTGAATATCTCGTGTGTGGTGCACGCAGCCGCCCCAGGACCTCGAGGCAGTCAACCAGAGGGCACACGGGTGACACACCACACATGCTCTCCAGTCTACCGCAGCTCATCCGAAACATGAATCGCCCCTTCATCATCGTGGTCGTGTCTCTCCTACACTGCGCCGCGCCACACCCATACATTTACAGCTGTCCACAGTAGAAATGC
>S27;_asmbl_27;_S27_asmbl_2
CTTCCTGGTGGTGTCCAATCTAACGACCACCTCATCGGTATGTGGAGGAACAACAGTCAAGCACGATCCAGTGCGTTATGGGTTCCTGGGGCGCGACAGGGTCCGGCGATGACCTAGCGGATGGTGGTGCATTCCTGAGGACGGGTTGTACGGAAAACGATACACCGGAACATTGCCGGCCGTTGTGTACTACCCTATGTGTCTTTTACCCGCGGATGCGTTTCGCTGACTCGCCGCCACTGGCACGAAACGACCAGCATTTTGCGATCTACTTCGACGTGCTGGACCCGATCGCTGATGATGACGTCAGAAGCCGCTCCGAAGTGTCGACCCGCATCCACTGATCCACCATTGTTCACATCAGCTGTCGCGTGCCGCTGTATCGCCGCATCCTTACTGGCGGC
>S31;_asmbl_31;_S31_asmbl_3
ATGGAGACAGGTAGGGTTGTTATGGGTCAAGGAGGTGCCCATTGATTCGTTTGTCCGTTGATATTGCGGGGGTCAGCATGGCACCATGAGGGGAGAGGCTGACGAGTTCCATCGGGCGACATGTGCACCGCAGAGGGCGGATGCATCGATGCAGTGCATTACACGACGTGTTGGCCTACGCCTCTAGGAACAATGTTGTTGCGTCAAAGGAATAGCATAGACGACATTATGCAATCCCCACAGGACGAAGCTCGTGCTTCACAAGGCACCCTTGTCCACGCCCGACCCCG
>S36;_asmbl_36;_S36_asmbl_3
CTAAATCTCAATCTGAAATCCTTAATTCCCGAACTAAAAATCCCAAACCCTAGATTCCAAGCCCTGAAAAAAAAGCACCAAACTGAAAAAAACGTAAAGCTGAACCCAAACTATCCACGCTCAGAACTAAAATCCCCAAAATGCGAACGAAAATCCCTAAACCAATGCTCTAACAAACGTTGTCCTTTAACTGAAAAGCCCAATCCTCAAACTAA
>S30;_asmbl_30;_S30_asmbl_3
GCTCCAGAAAAGCCAAACTTCAGACAGTACGTCACAACACAAATGGCGCTGGTAACGCAATGCGAGTCGAGTGCATGAGAGCGCTGGCGAACTGTACGAAACCGGTACCAGTGACTCGGAAAGGTTGTATGTAAATGGGTTGATGGGTACAATGAGGAGAAATCTTCGGAGCCTGCTACTAGTGTCGGGAAAGTCACTTTGCTGCGATTTTGAAGGGATGACAGATCCGGCCATTGGGGAAAGGCGTGACGAAGGACGAGATGCTTCAACAATACGTCCGGTCTCGGTCCCCTGACGAGGACACAGGGGATTCGGCAGCTGCTGCGATCAAGCATTCGTGACGCATGTTTCAGTGGCAATGCGTGCAGCGAGAGCGTGCGAATCTACAGTGACGTCGTGTCAGGGCATGGGTTTCGTGTTTGATCGAGGCCGTTGCAGATGCCGCGTATCGCCCAGTGGAGACGGGAACTCCCTTGTGAAGTATGGCAACGTGCCTCGAATTGTAGAGCGACTAGGCAAACTGTGACGCGTAAATATAGCAAGAATAGACGGTGGTGGCCGCGACCCTGATGATGTACGTGGTTGGCGTCTCTTCATAG
>S34;_asmbl_34;_S34_asmbl_3
CTTCTTCCACTATTCCCTGCATTGTTAGCTGACGAAAAAGCAGAATAGCTCTGCTTTACTGTGGAATCCAGACCTCTTCACCCTTTCATCGTTGCTTTCCCGTTATATTCGGCCACACGATTTTCTCTTCCTTTAGAGCGCATATGTGGCACTAACAGCCGCCTTCTTCGTCTTCCTTCGTGCCTTTCATAGCGAGGATACAAATGA
>S28;_asmbl_28;_S28_asmbl_2
CTCCTGGCTCAGGCGAATCAGACGACGCCTCTGCATCGCGCCTCGAACCAAAATGAAGCGGCAGTGCTGTGCTCGTCCATTCGACATCAGAGGCCCGTGCCTGACCCTTCCAGGGGCCACAGAACCCGAGGTCCTCACCCAGGGCCCTCCAAGGTGACTCACGGGGAGTGCTCCTTAGTCGCCCCGAGTACATGTCCACACACGATTCGCTACAACCCATCGTTGTCGAGCCCCTCGCGCGCCGCGTGTCGCCCTATCAACGGCTGCATACACCATTGCAGTGAACCAGCCATTCGATGTATTCGCGCCACCGGCCAATCAAC
>S37;_asmbl_37;_S37_asmbl_3
CACGTCCATAAAAAATACCGCAACAGCGCTAGTCAACGACACATACTCCAGCACACTAAACCCTAAACCCTGTGTCAGCACACAGGCTGTCATACGCGCCGACGCGTCTCGGGCCGCGACCGCCCCGTACCATATCGACAGCAACTGTGACAGAGTGAAATCGGATCTCCAGCTCTACCGGCATCGAGTCGTCTTGCCTATCCTGGGCACGCGATGCATTTGACGGAAGGCCCCAACGCATGATCACGTCACCTCCGCCATCCCCGCTGTCGACTCTCTGTGAGGCACCTAGCCAAACACACAAACACACATCACGCCTTCTCCTCCCCTCTCACCTCCTTCTTCTGTTGTCAGCAGCAGCCGCGCCGCAAACACACTCACCATGCACATGCGACGAACCAGGATTCACCCGTTCCCCCAGGTAGCCCAGACTGTCATACCGTCCCCACCCCTGTGGCCCCGCCACACGCAACACGTCCACGCATCGTGCCAGACTCGAACTGGACTTCTAGCCTCTCTGACACACGGTATCCGTCCTCGCTCCCGCCACCACTGCGTCCGCCGTCAACCCAACACACCTCGTTGCACCGTGTACCCGAACCCTAATCTCGACATGTAGTGACAGCTGCGTCGGACAACAGAAGACGCCTGGTGTCTCTCGCTCACGTCCAGTAACTGCATACGTCCAATCATCCTACCGCAA
>S29;_asmbl_29;_S29_asmbl_2
AGTGAAATGTTCACTCGCGAGACCGTGCCGTCGTCCCCGGGTGGAGGCAGGGAAAAACAAATAGTGTCCGAGCTCAGCTGCAAGCTTCCACTCTCATGCGCATCCTTTCCATCATTCGCTCACCGACCCTGATTAGCTCTCACACTGCGCACACTACGGTCCAAATAATGTTCCATCGAAGCACAACTGAAGACATCGAGCGCTCTTCCACGCAGCACTCATACGCCCCATTCACTGCAGCTTCTCGTCTCGTCACCGTCGTGTTCCTCACCCGACACATCCACACTCCAAGTGTCTCAGTTCTTGATCGACGTCGTCATCGTGGTATCATGTGATCCAGCCTCAGCCTAC
>S32;_asmbl_32;_S32_asmbl_3
AATTCATATCCTTGAAATGGACACCTCTTTCTGCCATTCGACAGCACCCAGTTCTTAAAATTGGGGAGCAAATGTTCTTTCTTAGTCTGTGGCTCCTTAACTCGTCAGTCTGAGTTAAGGAATCCTTTGTGTACAGCTTGTACCGCTACATCCAGATTGACATGAAGAGTCAGGGGTTAGAAAACTCCGTTGTTCCTTCCCCATTGCACCAGTCATAAACATAGGCGGAGCCGAGGCCTACATCGTATGCTTCCCCAGCCCAGTATTTGAGTCTCATCGATACCCCCCTCCTTCCAGCCAGCTCATCCTTTCCGCACCTGGGTAAATGCCACGACCACACGTCACTCAACGTTGTGGAAAGTGTTCCCCAACCACTGTTACACTTGTCTTGCACAGCGGCTCTGCACTCCCTCAACCCACTCCAAAGTAATCCACACCTAAACCCCATGGACAAGAAAGGTCCGTCTGGATCCACGAGACACACAATCACGAACGCACACACTCGAACCACCCGCAACTGTTCGATATGGCATTTATACGATCAAAGCGATTCTGCGATCCGCGCCACCCATACTATCTGCCTTATGAAATCACATCGAGTAGTGCTACCCCAAGAGACGCTTTTAGATGTCAGAATACCGAATGCCTCTTGCCGCTGTACGCTTGCATTCCTGCGTCAGTGTCGTATAGAACAGCGAAAAGCAAGGATCATCCAGTGTACGGTATCACGTGTCCGATCTCTCACCTACGACATGCACAGAAGCTGAGAACGATGGAAGAAATCACGATCACATTTGAAGAGACCCGTCACATGGCCAATAACATAAACAAAGCCCAACACGCCACCGCCTGCGTCGGTCACAGGCTGCGACGGCCAAGGGCGACACGAGATACCAGCTGCATAGTTCAGGAGTGTGATCCCCGTATGGAGACTGCTGACATCTCAAACGCTGATGGCCCTGCTGGAAGCGGGTTAGGGCATGAATTGTGTAAAAACCTTCCTTGCGGCAGAAATTTGTTTGTGCTCAGCGCTGCCTGGTGCAACAACACTGGCCCGTATATACTCAGCTGACTGACAAAGCCGCTCCTTCTGGTGCTGGTGGTGTCCTGGGCTTGCATCCGTTATTGTCAGCAGGTGGAGCACTCGGTTCTGCCAGAAGGAAAATCCGAAGGTGATGGCCGCGGGTTTCGACCCTATTTGCTCTCTCTCTGTCTCCGGTACCGGTGGTATAACATTTCAAACTCAGTTCCCACCCTGCACAATGCTAATGTGTTCCGCTATCTGTCACGTGCTTGTGGACCTCCATAGGCAACGTCGGAATTCTCCTTTGCCTGCACAGGAATACGTCTTCCGCTAATAACCTTGAAACCCATCCTTCAAAATTGGTGTTCTTTATGGACACTTGGTACCCCCCCCTTTTCCCCTGTGTGGAGGATGGTGGGCCGACTGTGTAGTCTCGGACTGGGAGTGGCGCATTTCGGACGCTGTAGATAATCGCGAAAACTCATGCAGGATAGCTAATCACAGTTGTAAATAATGTTTTCTGCGACAATGCAACGTCTCATGTTTCTATCAGTTTCAGGGACTGCGCTGAGGCACCAACTGGCTTCAGGTGCGTTGTCGCTTTGTTTATGGAGACATAAGGGACGCTGTGCCTTTTCCTTCTACGGACTACGCACACGGGAACTCGCCAAGAAGAAAACCGTAGTGATGTGCGGGGTATTGCCACTGCAGAATTCCAAGTCGCCGAGCCGCACGGTGAAGTATAATGGGGCGCTCTCGACTCGTTCACTGATGAGAACCTCAGATACAGCGCTGATGTGTCATCAATCATCAGATGAAACTCGATGGTAGGCAGCAGCTGTCGCGTGCCACCGTGTCGCAGCAGCCGTACTGCCTGTTCTGGCAACAATCCGCAAGACAATGTCGCTCAGCCTACCGATCGCATCAGCGTTGTACGGTACTCGAGTAGGTGAGGGAAGCAAAGCAACAGGTTCAGCCCTCTTCCGTGGACCCTTATCCTGCTTCATGTGGCAGCTTTCGGCAACAAGTCGGCGATGCTTTCGTGCACCAGGCGCTTTCACCGCATCCAGTCTCAAAGCCGCGGATTCCCTTCGGCGCTCAATTTTTTTCTCCGTTGTCCCACCACGCATCCCGCGAGATCTTGTACGCTGGGCTTCCTTATAACGACAATGGTGGTGATACCTGCCCCGGTCACCACATTTTCGCCCTGCAGATGGTGCCCGATAACCATTTCGTGTCACCGGCAAGCCCCGCGCATACTGCCTGTGAACCCACCCAACCCATAAAGCCAATCAGACCAACCGTAGACAACAGAGAGGGCCGTCGTGCGTGCAAACATGTCGTTCCACTTACCGCGCCGGTTCCCGTGTGCATGAAGCCTCCTGAGTCTCAAATCCACTGAAAACTAGTCAACTGTGTCAACATGCTGGGCATTATCTTGCTGTTTGGGCATCAAGCGAACAGCTCAAGGTCACCCGATCAAACGCACATTCCTGCACACGTGACGCCAGTGAACTCCTACACCGTCTTGACCGCCCATTACATGTCCAACTACCTCCTCAGTCTGAGCAAAGGGTAATAGCACAGACCCGGCAGAGGACACAATAAAGAATCATCCCCCGATGCCTGGAACGGTGGATCCACCTCCCATCGCTCCTTTCCCGCGTCGACCTGCCGCTTCATATGACACTCGACTGCTGCGTCTTGAGGTTGCTTGGCATTGACACCCACCCCGACTGGGTGGAACGGTTCGCCATTGCACACCAGACTGTTCGATTATACGGCGTACTCCCATTACCACGCCTTGAATTCCATTCAGGCGTACTCCGTTGTCCCATACGGACCTCCAAGACCAGTTCGAGAGCCTTGTTTTTTCCGTCCTCAACCCAAATTCTTGCCTCCGGGCACATGTGAGCCCAAAATTATTTCGCCAGGCG
>S33;_asmbl_33;_S33_asmbl_3
CATCGCTCTGCGGACTAAGGGTACAGTTCCCTCCTGACTGTTTAATTCCATGGCCTTGCTCTGCAGGCTATTCTTTTGTCGATTGTTTGTTTTCCCAGTCCGTAAGAGGGCGACGTAGACAATACACCAGACTGGTAACCAATGTAAACAGGCATGGAGCACGGCTCTTGAGTAAGACACAGGATTTGTCATTTCAGCGAATCCTCGTGCGCGCCCATCAAGCTCGTCTTCCGTGGACACACGCGGTCAGAGCAAAGACTCCTTCGCCCAAATGAAAGCGCATGCAGACAAATTTCTATCAGAAACGAGCAAAAGTATCATGTTAACATTCTCTTCCATCCGGTCACCTGCTGCCGCCTCGTCTCATCACTCTTGTTCGTTGACATGTTATTCCAACTCTGTAAGTCCATCTAATCGCCCTTCTGTTCTGAACACTGTCCACGTTTCTGAAGATGCAGCAGTCGCGGCAACGACGCATGTCACAACAGGAGAAAAGATGCTCAATCTACGTGAAGCATACCGGAGAATATCATCGGGACTGTACCACAACTGGCCACCTGTATTAGTGCTCGCATGTGTACTTCCTCTCGCGGACGCCTGATGGAGTACCCCGTTGACATGATCAGTCCCTTAACCTCTCCACATGGTCTTCAGCGTTTCTACCCATTCACGCAGACCGTACAAAGGGGATGGGAAAGTCAAATACCAGCAAAAAGCGAGGGTTAAACATGGCATCGACCTCATCTGTTGGTCAAAAGCAGGAATGACTGTGAGAAGTCTTGCATCAATCGCCCCATCATACCTTCACGTAGTTCATCGAAGGTGTCTCTCATCTACATCTTTTTCGTTCTACCTGCAGCTTCACTCTCACCTATGCTGCCACTGCCCTTCGCCCTCTCCCGAGCTGGACTTGACGGGTCAGACAAACTGACACGACTAGGGATGAGGTCACAGAAAACAACACTCTACGAAAGCTGTGAATGCGTACTCAAGATAGACGGGTGGTGAACTCAACGTACGACAACGCTTCATCCAGTATAGTCGTACGAAGGCATTGCCAGTGTCGTTGCCGGCGCCACGCTTGCACAATCAAAATCGTGGATGCTCGTCAGAGAGGTGTGCCAAGTCGTTTTAGAGAGAAATACTCTCATGTATCAAGTACAAATGAGGAACCATGGTCAACGCGAAACTCCGGAGATGCAGATCCACCATGTACGCCTTTGTATAGGTAGCAGCGGGGAACTTGAGAAGGGAAAG
>S35;_asmbl_35;_S35_asmbl_3
GCCTGTTCAATCGTTCAGCTCCATTGTTTGTTGAATTCACAAGGTCAGGAACACCTCTATGCACACACTCACACAGCACAACATGTTGTCGTTACTACAAAAAAGTTGTTTACATCAAGGTACATGTGTACGAATTGGTTCTTAGTATTTCGGGAGCTTTTAGGTTCTATCGGAGTTTGTGGTTAGGATTTTTAGTTTGGG
>S38;_asmbl_38;_S38_asmbl_3
CCTCCCTCCTCCAGCTCTCGATCCCTGACGCCTCCCCTCGACCCGACGACACTCACCATCCTCCTATCGTTTTCCCCGGCTCTCGCCCCGCAGGCGCCAATCCCCTGGCTCCGTACAGGCTGTTCCGCAGGCTCCTGGCGAACAACACGCCGCATCGTGCTTGCGTCTCTACATCACGATCGTCCACCCTCGTCGCCTCTACGACGCGGCTCGATCACCGCGGCTAGACGACCACCGACTGCGGCAGGCCGGCGTCACACCATCATCGGCGCGAGAGCGACACGTCTCTCCCCCTAACAACGAGACTACCTCATGTCTCAGTACGTGCAGGTCCAGAGCAATCCAGCGACGGATATACAGATATGCACACATGCGAATATATATATACATATATACATACATATTCCTATATGTATATATATGCGGGCCACTGTACGGCAAGTGCGTCGTCCCACTGATACGTCGCCACGGGCTCGACCGCCGCCTCAGACACCGAATGGGATTCGCTTTCGTAACGCCAACCGTCGCTCGAAACAATCGCGGACGCCCTCCTGCCACCCTTGCGCCTCGACCCCGACCCGACCCATGAACGCACTCCATCCGTCCTTTCGCGCCTCCCTCCTCCAGCTCTCGATC
>S40;_asmbl_40;_S40_asmbl_4
TGCAGCATGAGCAGGTACACACGACTTGATCATCGCAAAGGCCCATGATCAGGAGGCTCTACATAGAGCGTGGGTGGAGTTCCGCTCATCCACAGATGATGTGGCGTGCTATTGCCGCTTGGCGTGGTCTAGTCAAGCATGGGACGACGCCAGGTACACCAAGGGGTAACGGCTGGTACACCACGCGGCACACGAAGACAGCTTGGATTCTCGTGCGGAATACCCAGTTCTTGGGATGAGTTGAGAGACGAGCATCGTCGACGGTCGAATGGAAGGTGCAACTTCATGGGTTGTGTTTTGTGCGTCGAACTTCGGCGAATCCTA
>S39;_asmbl_39;_S39_asmbl_3
GGTTATTGGTGAGTCTCACGGCTCATGGTCTACCGGTCCTATATGCACTGCTATCGATCATAAGCGGGCCGAGCATGCTTGCTGACTACCCAAATGATTCCAACACGATCCCCGCGGCGGCATCCATCCCTGACTGTCTAGTGCAGGTCGTTTCTCCACCGTCGCACACAAAAGGGGACACCCCGGCACCCTGCACCTCACGATAAATCCTTCACCACCTTTGTCACATCCGTCACGGTCACCAGCCGTTGCCTACAGCCTGTGTGCGAGCCATGAAAGATGA
>S41;_asmbl_41;_S41_asmbl_4
GCCTGTGTGCGAGCCATGAAAGATGACCACATAGTCGGGTAAACACAGACGGACGCTGCTGATGCGCACCTCGAGTCGTCACCGACGGCTTCTGCGTTATGGAGCGTACGCCAGGGTTCGATAGCACCGTCGGTACCCCAAGACTCGCCTCCACAGGGTACGCGTCTGGCACCCGGCACACAGCAAATTCGCTTCAGTCGCCACAAGGTCACG
>S42;_asmbl_42;_S42_asmbl_4
CTCCTACAGCAGCCAACCTGTCCCCTTCTGTTCTGCGCACCTCATTCTCGGCCACCGACCACGAACGACACACGTAAGGCACACGACCGACACTGGGAGGCTCACGAATCACATCAATACATGAGCTCCTCGTCCCTCACCAGCGGCCGTCTCGGTCCTCCAGTAACGCGGCGCCGTGCGTTGGTACGCACGATCGATGGATGTCACCCCAGGGCGTTGCCGACGACAGCTTGACGTGTTCCCGTTTCTGTACCGAAAGCTACGATCGATGACTCTCATTGGTCATGGTCCCCCGGTCATCGATGGAATGCTGTCAATCACACGCACGCCGAGCATCGAGTGCTACTCACGTGTTCTCCACCAACGCGGCTCCAACACCATCCCCACGGCTTCATCTATCCACGGTTCTCTGGGACATCTGGATTCGCGCCGTGGCATACGTAGAAGAATCCCCGCTACCCTGTATCTCACGATACAGCTTTCACCACAGTTCCCGCATCCGCGTCACGTCCACCAGCCGTTGCCTACAAT
>S43;_asmbl_43;_S43_asmbl_4
AGAGATCCATCCTCCTCGTTTGACCGGAAACTAATCCCTTGTTCTCCAGTGTGAATATGGTACTAAGCTAGCGGATTGTCAGCGCAGCGCCGGAACACTATCTTTCATTTTGGCAGCCCTCCACAGCCCTTCTTTCTGACGTTTAGCTGAGGCCAGCACCCGGCAATCCACGTAGTCTCCATGACGATCCACACCCAACCCAAAGCCACCATCCATCTACGCGAGTCGATGTGGCCTGG
>S44;_asmbl_44;_S44_asmbl_4
CAATTCCTTTGAGTTTCACCCTTGCGAGCGTACTACTCAGGCGGAATACTTAACGCGTTAGCTAGGGTACTGAATTTATATATTTAATGTCTCCAGTACCGAGTATCCATTGTTTACAGTTAAGACTACTGGGGTATCTAATCCCATTTGCTACCTTAACTTTCGTATCTCAGTGTCAGTATCGACCCAGTAAGATGCTTTCGCTGTTGATCTTCTTTTTTGTATCTTCGCATTTCACTACTCCTCAAAAAATTCCTCTTACCCTTATCGAACTCAAGATTAATAGTTTTCTTCCTTTTTCTAAATTTATCAAATAGTATTTAAGGAAGAACATACCAATCCACCTACATACACTTTACGCCCAGTAATTTTGGAAAACGCTTGTATCCCCCGTATTACCGCGGCTGCTGGCACGGAGTTAGCCGATACTTTTT
>S45;_asmbl_45;_S45_asmbl_4
CTGAACTACTATAGGTTTAATCTCCTTGGTCCTCTCGTACTAAAGGAAATACTTTACAATATTCTTACGTTTACATCGGATACGGACCGAACTGTCTCACGACGTTCTGAACCCAGCTCACGTGCCGCTTTAATGGGCGAACAGACCAACCCTTGAGACCTGCTACAGCCTCAGGATGCGACGAGCCGACATCGAGGTGCCAAACCTCCCCGTCAATATGGACTATCGGGAGAGATCAGCCTGTTATCCCTAGAGTAACTTTTATCCGTTAAGCGACAATCCTACCACTTAGAGTTGTCGGATCACTAAGACCGACTTTCGTCCTTGTTTAAGTAGTTACTCTCACAATCAAGCCTTCTTATTATTTAACCTTTACATTTATTAATTTTAATATTTTATTTTTATTAAAATAAAAGACCTTTGTGCACCTCCGTTACTCTTTAGGAGGCAACCGCCCCAGTCAAACTACCTTTTTGAAATTTTTATATAATATGATAAAAAAATTATAGTTAGAAATTAAAATTTATTAAAGTGGTGTTTCATTAATAGTATAAACTTCCCACTTACACTATATAAATAAAATTTAATTTCAATTTCAAATTGCAGTAAAGCTTCATAGGGTCTTTCTGTCCTGATGTAAAAAGTCTGTATCTTTACAAACATTTCTATTTCACCGAATATTTCTTAAAGACAGTGTTCAAGTCGTTACACCTTTCGTGCGGGTCGGAACTTACCCGACAATGAATTTCGCTACCTTAGGACCGTTATAGTTACAGCCGCCGTTTACTAGAGCTTATAAAAAAATTATTTGTATAACATAAAAATTTTTTTTAACTTACTAGCACTGGGCAGGTGTCAGTATCCTTACTTCATAATTACATTTTGCGGATACCTGTGTTTTTGATAAACAGTCGCTTGAACTTTTTAATTGCAGCCTTATAGGCATCCTTTATCCCGAAGTTACAGGATTGTTTTGCCGAGTTCCTTAAAGAAATTTATTTCGTCCTCTTAGTACGTTATAGTACCTACTCACTTGTGTCAGTTTTAGTACGGGCATATCTATAATTATACAATATCATTTTTCTAGCAAAAATTTTATTTCTAAGTAAAAATCATTTATTATATTACTTAGAATTTATATTTAGGTCACTACTTGTATACTATATAAATATGGTTCAAGAATATTAACTTGATTCCCATCAATTACAATAAATTTCTTATCTTAGGCCCCGACTAACCCTATGCGGTTTATCCTTTCATAGGAACCTTTTGAGTTTTTGAGGTATTAGATTCTTCTTAATATTTAAGTTACTTAAACCGACATTCTCACTTCTACTTTATTCACAAAATTTAATAACTTTGCTTTATTTTAATGTAGAACGCTCCCCTACCGATCTATTTTTAATTAATAGATCCCATTACTTCGATAAAAAAATATTTTATTGTTCATTTTAGGTGCAGAATTACTTTACCAGTAAGCTTTTACGCACTTTTTAAAGGAAAACTGCTTCTAAGCTAACCTTCTGGTTGTATACGTAACAACTCCACATCCTTTAAAATTTTCGTTATATTTTTATCTTAGTTTATGGTCTGGGTTGTTTCCCTTTTGACTTATAAGATTATCCCTAAAAGTCTCACTTATTATAATGTTAATATAAAAATATTATTAGTTTATAGTGATTTTAAAAACAGTGCTTTACCCTTTTTATATATATTATAATAGCTGCGCCTCAATACATTTCGGGGAGAACCAGCTAGCTCCAAATTCGACAAGCATTTCACAACTAACCTCATTTCTTCTGATAATTTTGCAGCATTAATCAGTTCGAACTTCTATATAAAGTTATTTATATTTCATTCTGAACAAGGTTATATCAATTGGATTCGGGTTTTTGGTTATATACAAACGCTATTACTAATTGTAATAACTCGTTTTCACTATGGCTTCAAGTTTAATTTTAGCCTTTTGCTTAAAAACCAAAACTTATCGGTTCCTTCTTCAACAGGCAAATAGTTAGGTTCATATACCCTTCTATTGTTGTTAGGATTAAAATTTCAGTCTCTTTTCACTCCCCTCCCGGGGTTCTTTTCATCTTTCCCTCACGGTACTAGTACACTATCGGTTACTTTAAAGTATTTAGTTTTACAAGGAAGTTCTTGTTTCTTCAATATAAACCAGTTGTTTATATTTACTTTATTTTATTTTTATTTAAACTAAACGTCTAACGTTTCTTATCCCTACTCGTTCGCCACTACTAAGGGAATAATTGTTATTTTCTTTTCCTTTGAGTACTAAGATGATTCAGTTCCTCAAGTAAATCATTTTTAATTTAAAAAATATTAAAAGGTTTCCCTATTCGGAGATCTTATTTAAAGTATATAAGCTATAAATAAGTTTTTCGTATATATATATTTTTTACGTCCTTCATCGTCTTAAAGTACCTAGACATCCTTTTTTTCCTATAATTTAAAATTTTTATTTTATTTTTTCACTTTTTTACTTATATCCCGTATATAATTTTAATTTTATATTTATATATAAACGAGGAGCGGATTTGAACCGCTGACCTTCGG
>S46;_asmbl_46;_S46_asmbl_4
CTTCCTTTTCTTCTTCATTTTACGTGGAGGTGTGTAAACACAAATGCTGACGAAGATAACGAGGATCACATGATTTTTGGATGATGTCAGTTCTGGTGACTTTTACCATCACGACGGACTGCAAGGCGCATTCGCTTCTTGTTTTTTTTTATTTTCCATCAAACCGTTCACATCCTCCACCTCCAACTTCTCGATCAACGTCGTCTTGATTCGTTAGCGACCGAGACGGGC
>S48;_asmbl_48;_S48_asmbl_4
GGCTAACCTGAGGGTGCTGATGCCACCAAATGCACTGTCAAAAACCGCCAAGACGTACGCAGGCCTAGTGACACTGGAACCTACTGCTCACACATCCTCCAACCTCGAGATCATCGAATTTTCCGCGGAACTGCCGACGAAATCCCGCCCTCCAGGACTGAATCAGGCACAACCATTGCGATCCCCAAACATCAAACCCGTGCGATCCCCAGCGCCTCGACCCCACGCACGTTCCATAATGATCAACGAATCACCGAACCCACGCCATCCAGCATCGTCAGAGCACGCAACACGAATCGAACACTCAGTCAGGTACGCCTTTGACAGACGCCCCGAATCAACACGTTGACGTCGTCTGGGACTGCGACTGGTGGGTTTGCTTCCTCCGCCTTCATGAACACAAGACAGCACTCGACTCGACGTCAACCTCCGCTCAAGCAGGATTAACAGGCCA
>S47;_asmbl_47;_S47_asmbl_4
AAGACCCCAAAACAAAGATTCACTTGCACGTCAAACTTGCCATGCTTATCGTAAGACCCTTTCATCTGTTTTCGTCACTAACACAGTTTTCCCCTTTCTTCGCAAGCTGCAACATGGACATAGCGTTGCTCTCCGATGTATCCTGAGTTACCAGCACCCACAGATTCTGCCCACACACAAGTCACGTAGTGTCTTCATCTAGGAACGTCCGACGACGACACGCTGGCACT
>S49;_asmbl_49;_S49_asmbl_4
ATCCCAATGAAGTGATTCCGGTATGTTATTAGTAAATACAACGTGTGTTCTCGGGCTGTGGCATGCTGCGTTGTTGCTAATGATGTGTCTTCAGGGCTTGAAATCTAGCTTAGGAAAGAAGACTGATTAGGCGTACCTGTGATGCTGGATGTACGCGGCCACGAGGTTACCACAGGAGTGGTTGCGTCGCCCTCATCCCCACAGGGGGGATTCGACTATCGTCAGGAAGACAGCTGGGGGAAATATGCTTGTAGCCTGGAGAGCTCCGCGGCTGAAAAGTTAGCTGATGTAAGGTGGGCGTGGTTGTCATCTTCTTTATCGTTCTGATATTTCCATGATGTTCTACACTGTTGCGTCCTCGTTGACATTTTCGCCTTGCGATTTTGCAAAGGAGGGTGACAAAAAAAGGGCGGATACAACCAAGTCTGACTTGCGCCTTGGTGTACAAAATATCATCATCACAAGTTGTGTCGTTGGCGGCAAAAATGGAATGCAAGTAGCGATAAATGTGAGGGGGAACGGTACAATCATTACCACGTTATTCGCTGCCAGTTTCCTTGGTAAAATGTCCATGTATTTTTCCAACCTTGGGGGAGATGTGGAAACTTATTTGGGGAGACCGATGAGGATAAAAAAAGGTTTTGTGCCATTCCGGTGACTGTGAACAAGCGTTGCACTATGCTGCTAGTATTTTTGGTGCCAAACATGCAGTGGTAGGAAGTTGCGGCAAAGAATACTTCATCGCTCAGTGTCTGTTTTCCTCGTCGTCAAGTAGTGTAGGGCTTTGTCAAAACGCAACGCAGAGTTTTCCAGGAATATAGGGATAAACGTCGTCAGACCTTGACAAAACCGTTCACACAAAAGGGTTGGTGTATACATATGCCGTGGCTTCGACTGCAGAGAAGTGGCAAGATTATTTTATCAGAGTTAGCG
>S51;_asmbl_51;_S51_asmbl_5
GATGGGCGCCGGGGTGTGTACTTCGGGGACGTCTGGCATTCCGTCTTCTTTTTGCCATCGACACTGTTTAAATGACGGAGCGGTCTCGCTGGACAGTCGTCTCAGAATAACTCTGCCTGCGTTGTCGGGACAGCAACTGTTACTCAGGTTGTGGTCGTGGTGGATTTGTCGACCATGACAAGTGTATACAGCAGTTGCGGACGTGAAGTCTTGGTGGTGATTGAGATGCAGTGAGAGAGTCAGGCACGTTGCGTGCGGCTGCGTCACGTTTGTGATGCAGTGCACTGCAAGCGCAGAGTACTGCCCAAACGCTTTGACGGGTGCCGACATGCATTCGCGAAGCACGGCATGACTGTTGCAAGGGGCGAACTGTTTTGCGGTTCTCTGAAAGTTGGTAGGCATGCCAAAGTGGCGCGAATACGGTGGGGAGGAACGTGGTGCATGAGGAGCGGGGGACGACGTGAGGGACTTGCACAGATGCACGATGGTCAAATCTGGCGACGAAACGATGAAGCTTTAGTAGATGCACCGGTGGTCGGGATGCTCAACTCCTGTTTGTATCTGAGTGTGCGAGTCTGTGTGAGTGGGTGCCGTTACGGATTCTATCATGGATGCGACGCGAACCAGAAGCTGCAGGTGTTTCCCTATGAGCATCACAGGGTAGACTGCGTCTTACACGCTACACGCGGCCAAGACGGTCTCCACTTGATCTGCGGTGTGTGCCACCCCGGGAAATGGCTAGTGCATGCGCAAAGCGTTGAGGTTGGATTTGGACGTGGACAAGAGGCCATTACGTACGACGTCCTTGTCGCCTGTGTGGCAACTGTTGCTCGGTGCAACAGGCTCTTGGCCCAGGGGAGCGGTGTAGGATAATGGATTTGTTTTCGTATTCTGCGCCTCTATTGGCATAGGCGAATGGTGTTGACTGTTGATGAGGACAGTTTTGCGTTTCCGTTTCTTCTCAGCAAGCTCGCCTTGACGCGGTACGTTAGCTCC
>S50;_asmbl_50;_S50_asmbl_5
CAGGTCGCTGTCATGCCCTGGGGACCCACATAGCACTGGGATGTGACCAAGAATGGTTCCCTCACATGACGATGACATGCCCTTTAGCGCGAACACTACCAGGCGTATGCTCAGTTTAGCCTCCATGTGGTACTGAACACGAAGCAGAAAGCCTCCGGTGCTGAGTTCGGCGGACACGTAACTCGCATGCGAATGCCTGAGGGAACGTGCACAGTGCAATCGCAGTGTTGCCAGTGCTTGCGTTTGCGTTAAATCTCGTGGTTAGTGGTTCAAGTGTAATGCGGTAATACCGCAGCTTCCATATGTCTCCAGTGAACTGGCTATGTATGTCTGTGGGGAGAGGTCCAAGAATGGTTTCGACAGTCTCGTCATGAGATGTGCCGATACACGCTGTATTCTTGACTGCCGGAACGTCAGGCGCTTTGTCCTCCTTGCATTTCGCGATCGTGACGTCTCCACCGGCACTGGCTATGTGTTTGTGCGAGTATGATGTTGGGATTCAAGCGCTGTCCTGCACTGAGTTTGCCGCTTGTGTACCTTGAGTAAGAACTCACGGCTGTCTTCAAGTGACGGACTTCTTTGACCTCATCCCTGGTCGCATCAGTGGTTTGTCCCATACGTGACATCTTCAAGACGATTCCATCTTAAAAACGAAAGAATGAGAGTACCGGGTAGGCAAGAGTGGGGCTGCAGGTGAACCGAAGGTTTAGGGTATATCAAGGACACTCTAAACTTGTGAGGGGGGTCCATGATTGGAGGGCTTCTCACTTGTCACAACCCATATCAATGATGACCGGCAAATGACATCACCGTCGTTTTCGACCCTCTCATTTATATGGTTTTTGGTGTTCCTGTCACACTGATAGGTCGGCGTCAGCTGCTAGAAAACATGCTACCCATGTGTAAAAAGTGACGGAGTGGTCCAAATAAAAAAGTCTCTCGTCAGGAGTTGCCGAGGGGCAGAGGCACACACGAGGGCAGTAGGAGGGGTATCCA
>S54;_asmbl_54;_S54_asmbl_5
ATTAGAACCCTCGAAGAGGTGCGAAGGGTCGCAGTATTCCTATATCACACCAAGATGAGAAACGTGCTGACATGGGCGATTCTTCGCACCACTGTCGACATGTGTGTCCTCGGTTCGAGTTGTCCAGTTTATTCAATAGTTCCCACACAATCGACAGAAGTATAGGGTGCTCGTCAGCAAGAGCGGATCGACAGAAAAATATTTCTACAATACAAAACATTT
>S53;_asmbl_53;_S53_asmbl_5
ACTAGCACGCTTTTTGTCGTTCACGCTGCCGTGGCTCCGTGAGTTAGCTCGCAATTTTCAAAGCGAAGGTTGCAGAGACATATGCTGCATTGTCTTCCCTACGTATGTGTTGGGGCGGCCTTCATGTCTTATACAATGTTGCTCTGCTACTGTGCGACGTCCGAACAACTGCCATGAAACGCACGACGTTTGAGAATGAATGAACTTGTTTTGTCACAGCCACCTTACGGGAAGTGACTTTCAGCAAAAATTCTGTCAGTCTTCGTTGCTGCAAGGTGGAGATGTGTGCAACGACCACAAAGAGCTCGCGGAACAAACTGGCCGCCGCTGACGCGTTACGTCGTGGCGGCACACACCCGAAAGTAGAGAAAGAGCCAGCTGGCGTACTTTCAATATCAATTACGAGCCCGCTGTTCGTACTCCATCCTTTTGAAATCGCCACAGACCTAACGCTGCCCCTGTCGCCTAGCGTTCAGTGTTTCGGAAAATTCCCCCCCAGGATGCGTGAAAGGAACCCGTGGGGAGGGTCATTCTAAAACTTGTGTGTTCCGTTGTTGGGCTCCATTGCGTGCTGCTTTGCGACTGGAAGTAGAAACACTTTACGGCCCGAACGGCAACATGCACAACTTAGTCCTGGCGTTGCTGGCATTTCTGTCTTCATGGGAAGACTACGAAACCAGGTACGATTCTCTGGAGGACCATCAAAATCGTCTCCACCTATCAATTCACGAAGAAACGGCTTGGAGAGCCAATACGCACAGGCTGAGATCGAAATCTTGCGAATCCTTGAATAAAGGAAACTACTTTGCAGAAACAGGTCGTGGTTTGCCTTTACAGAACCATGTCCGAGTTCCGCTGCAGGC
>S55;_asmbl_55;_S55_asmbl_5
TTGCCTCTAGTCCAATTTTTCGGAAGCGGTAGAGGTTTGCTTCAACCCCCTCATCTCTGCCGGGAGTGTAACATTGTAGAGACAGCTGTGGGGGCGCTTATGCTGACACGAGAACGGAGACGGGCTGCCGCGCGTGAGGCAGCTGATCGAATAGCGGCACTGGAGTTGCGGCATTCGGATCTTGTCGATTCATTTAGACGGGGAAGTCTCGGACTAGGTGTACAGGCGGGTTCTGTCCTCGAGAGTCACCGGGCTCTGCGACAGGCACGCCAAGACGCTCTACAAGAAGCAAAAGTGTTCCAGGAAGAAGAAGCCACCTTGCAAGATTTTATTGATGCGAGCTACCACGAGCGTGAGAGGCAAGAGCACAGAAGTCATGACCTTCACAAGCGGCGCCTGCGAAATCAGCTAGCAGAATATGCTCTGTTACGGGCCGAGGCGGCACTAGAACGACAACTTCAAGCGGCGACGCTCCAGAGGCGGCTCATGGACGTACTCTCACAGGCCTTAGTCGCAGAAGGCGAGGAAGACATTCGTCGGATGAGAGATGAAGAAGAAACAATTCGACGGCAACTCCAGGACCTGGACGAGGAAAGGACGAATCCGCACCGTGGCCGTAGGAAACCCGCCTGATGCAGCAGTCACCAGATACGTCAAGTGTGCCATGCAGAGCTACTTGAGAAAACAACAATGCTTCTGAACGCGAAATGGCGGTATCGGAGGTGTAATGTACGTAACGGAACGAGGAACTCCCTGATCTTACTTTGTCAGTCATGCTATACGGAAAGCAGAATGCCTTCACTATAGCAGATGTGCATCCCTTTAAGTGTGAGGGACGCAGGAGCCCGTTTTGCGCCGCGTGATTCTGTTGACACTGACACCTTCTCATTCGTTTCATTTTCTACTAAGAAGCAGGTGCGACGCTGTGAACGTGATTTTCTGGCAAAGTGATACACGACTGCGGGATTCCCAATGAATGCTGTGGGGCACGTTTCACCGTATCAAGGAAACAAACTAAACGTCACGTGGGAATGC
>S52;_asmbl_52;_S52_asmbl_5
ACATTAGGCTCATCTCCCAGAGCCGTGTCGTTGCTTGCACGAATACACCTAGCTGGATCCGTCATGGCACCATGATTCGTTTTTCAAAGCGGCGCTAGGCGGACGTCTTGCTTCCACCTGTGTCATCAGTTCAACTAGTAGTATGTACAACCCAGAAAATTGTCGTATATATACACCTGCGATCCCAGTTTATAATCTGTAACAGAAAGTAGGTCTTGAAGGTCTTTGATTACTAGATCCAACTTCTACTGCGTTAGCAGAGCATAGTTACGGTGATAATTCTTGTAGAAACAGAACCAACTGAACAACCCCAGAACAGCTAATTTCAACTGGAGAATCTTGCAGCGAGTTTCGACTTCGAGGTACAGAGGACTGAGGAGAACGGAGATGAAGCACGCAGCAGCCACCTGAAGCTGGGGGACACTTTGTGGGTCGCTCTGTCGAATCTGATTGCCTGTTGCCTACGCGGGGCAAGGGTTCCGGACTCGACACTGAAACGATTTTTGAGAGGCTTTAGTTCCCCAATGAAGCTCTATGAGTACGACACACTCTGACATGAAGACGCGGCTGCTGCTCATGCAGCAGAAGGGGTCCTGCTGCTGGTAGAGATACTGCTTGCCCCGGGTAAGTCGCCGGAAGATCCGAGACATTGTGCAACAAGGCGGGAGCGCCTTCAACCACTTACTGTATCTGCCGTGGAACGTGTATGCAGCAGAAATCTGCAATTGACGCTGAGACGGTCCCCACATAGAAAAACACTCTCGAAAGGGACCGAGTCACAGACGGAGCCCATTTTTGTAACTGGCACAGACAGCTAATGATGCAGGACCCATTTTCGCCAAAGAAACATCTATACCCCTGTAGAAAAGGAAACTTGTTCAGCTACGCCCTGACGGTGAAAAAGCTCATCCGATGTAGGTCTTCGAAAACCAAGACCGTGCACGTGGTTTACTGGTATAGTGCCACCTCTGTCACGTGATGAGGTTCCATGGGTATATATCTTCTGGGTGAGACTTCTGTGGGCTTTCTCTGCACTGTAGACTGTCCTCCAGTTCTTCCGAAGCGCGACTTATTTGTGTGAAAAGCAAGGCTGCTGCATACTACTGTCGTTCTTGCCGCCATGGGTCACCGATATCCCAGCTCGTTAGGCGATGTGAAATCAGCTGGATCTAGGGCTAACAAAAACTCTCTACGCAACTGTTTGTGTATCAAATGGATGCATGTTCGCAACACTCCCCTCGCCGCGACTATCTGTCCGTTTTCTCAGCGATACCGGGGACTTTCACGGAGACAAAAAGAAGAGACGTCCTTCGAAGGTCGCAATAAATGTTGGTGGTCCTCAAATTGAGGGCCTGAGGGTTCCGAGGTAGCCACCGTTTCCGACAGTGCCCTTGATGCGGCTATGAGGGGAAGGGGAGGAGCGAAATACAGTGATGAACAGTCTAACACAAACAAAGTGACGCAGTCTCGCTGATGAAATTACCCCAGCGACCTCGTTGCATGGGGAGAGCACCAAGAAGTCCATGGCCTTGACTATACGTGGCACAGCGACGCACACACAACAAGATACGTCGAAGCACCGTAGCGACACCTTCCTCTTACAGCAAGATTGATTGAGTTGATCCTAAAGCGTGCGCACATGGGGCATCACGAACTTCAACACTTGGAAGTCTGAGACTCGTTGAGGTTTCGCAAGAAGCGGAAGAGAAGTGGAGACCGGCACACGGCATAGGTGACCCTTGACAATTCGGATTTCGCTCTTCGCCGGACTAGGGGTTCATGTGACGTATCCGAAAAAGAGCCATATTCCGGAAACCCCAAACTGACTGCCGGAGACAACACCTTCCTAGAGTCATCAACGGAAACTCCCCGAAGACTAGCTTGCGTACCACTGTCGCTTTGGGCTCGGTCCAAATTCCACGAACACCTTACCTTGACAAACGGGACGGTGGATAATGAATGTCCAAGCCACTAAGCCAGAGCTGCGCCGAGACGGAAAAGGAAATGGTTTCGGACGAGGGTGTGGCAACGATGGAAAACGAGTTACCCGAGGGTCACGAAGAGATAGAAGAGATTTCTGCTGCAAATGACGCACACACTCTGGCTTCTAGAGGCAATCCGGAGGGGACCATGACTGGGGAACAACAGCGGCAGAAAAAAACGCGGGAAGCGGAGACAGAGAAAGCGTCTGACGTAAGAAAAGACGACGATGGTCCGTTTTGCACGTCCAGCGCGAGTGGCACATCTCTCTATGCGCTCGCCTACTACTGTATGAGCAAAGTAATATCGATGCCTTTGACAAGACAAACAGACAACATCATTCTGAGTCTCCTTCAGATCAGCGGGGAGAAGAAACCGGAGACACCGAAACAAATGTGACACTGCTGCCATCTAGCTTAGAGACCAAACGAAATCAAAGCATTCTTCGCCAACCACCTCTCGCTTCTACACACGGGTCGTCTGTCGCCAGCGTCTGAGAGCCTACACGCAACCTGACGCTTCCGTCAGCATGTTGCTCACACCGGGGTTGATACCCGTTTCCAGGGAGCCGAAACTGAAGCCAGAAGGCCCCCATACATCAGAAGAGGAGGAAAGTCAGGCCCGGACAGAAATAGGTAAAAAGCAAGCATTCATGCAGAATGCAAAAGCGATGGTGCAAATGGACAGAATGAAGCATATGGTCAGTCAAGACACGTGTGGCAAAGGAATCCAGATAGAGTGCCAGTGCACAGCATAAAAACTGCGCCCTCGGAACTGAAGGAAATAAAACACACTGTGGCTTCTAAATTCAATAAGGCGCACGGAACGCAAAAGGCATTCATCACCACGGCGGAAGACAACATCCTAAAGGAAGACGCAACCGGCCATCACGCATGTCCCTGATGACGGCTTCAGAGTCAGCATCCGTTCTCGCTCATTGCAACAACAGAGATCCCTCAGTTTTCGTCGCATGCGCCAGTCTCCGGGGCACGGAAACATGCGCTCAAGCATGAGACGACCAGAGAAGGAACGATCGAAGGGAAAGAGGAACTCCGCAGCGACAACACTTAAAAGGAGCTCCGATCACACTCATTATTTGGTGAGAATACCTCAGCTGCGGAGTGGTGGAACGAACGACTCTCTGATGAGTTGTCACAGGTGTCCCCAAGGATCTGTTTGAGAAGTTGTCGGGCAGGGCCAGCAAGCCCCAGTTTGGAAGAGCACCCTTTCCGCGGACGGGAAAGAGACAACGGAAGACATACAACAGATGAGTACGCAGAAACACGTCTGCGTTACCCATCACAAAACATTCGGAACACTACCGGAGACTACGCCACTCGTAACCGGAACCGCTAGGGAGCTGACGTCCAAATGCACAACCGTAATATCCAAAACTATGCGGTTTAGATTCTGGATATCGACGGGCAATCACATGAGGTCACAACTGAACGAGGAAAACCTAGCAGTTTCTCGTGACAGAAGTAGTAGAAAGCGCAAATCTGACAGAAGACCGAATCATTCCGCCAGTGCCATCGTAGACTGTCTAGAGAGAAAGAAAGAGTGACTGCGAGACACACGACAACGCAAACGGCGACGATGCAGATCCAGGTAAGATGCTTGCTTTTGCAAGGCGTGGCAGTCCCAAGAATGCTGTTTCGGTATCCAGACCGAATTCCTCAAAATCGCCAACCACGCAGAAGCTGACAGAGAAATATCGACGGCGCAGAGCTTTGAGAAGGAAGGAAAAGGAAACCGTCACGGGCGACGGGAACAACAGCAGGGACATTCCTCGTAATTCGGTGTGCTCACATGAGGAAGCACATCAGTCCGCAGCACCTAGACGACGCACAGAGAGGAGAGAGGCCAACGATACACCACAATATGAAGGAGACCACAGAATCCACGAAGAGATATAATCTTTCACTGACCGCAGCTCCAGCGGAGAGGACAAGCAGAAAAGGGTGTGCAACGAGAGGAGGGTTTTACACAAAGAAAAACCTCTCTGCTGGGAAAGGAGAACGTGGTGGTTGCCGACACCGGCATCTCGCGATCAAAGAGGCAGCATTTTCAGGGCGCGAAGAGTGAGCATAGATAGAAATTCTGTAATCATGCGCACCACCTGGGGCGCCTCGCGCTGCCGGAGAGGCGGCAGCGTGTGTAACGAAATGCAGTGACACTCGGGAAGTGTCACAGAGGAGCGCAACGACCCGAGACCAATCCGCTACACCACCGAATCGTCCAGACGACGAACTGGAGACCTGCACGCTATATTCACATCGGGAATAACCGCCACCAAACTAGGAAGAGACGAGGTGCAGGGTCACACGAGCCACCCCGAGCATCCGCTCGGAAAACAAATACTTCTGTGTCCGTTCAGTGTGTTTCTCATTGAAAGAAACGTTGTTCCCTCCTGCAATTCGTGCCAGCGCAGTGGCGAAGCAGCAAATCAACGTCTCTTTGCTGACAAGTAGACAACATACGGATGCGATCAACG
>S56;_asmbl_56;_S56_asmbl_5
TAGCTGAAGGTGGTAGAGAAAAACCTATTTTTGAAGGATATTGCCCTCAATTTTATTTATATACGATAAATATTACAGGTTCAATAAAATTTTCTTCAGAAACAAAAGAAACTGGTACAAAAATGATTCTTCCTGGAGATAGAGTTAAATTAAATGTTACATTAATTTATTCTATTGCAATTGAAAAAGGTATGAGATTTGCTATTAGAGAAGGAGGTCGTACTATAGGAGCAGGTATAATTACTGATATTATAAA
>S57;_asmbl_57;_S57_asmbl_5
TAAAATCATACCACGTTTTACTTCAGTTTTTTGAATACCTCTTAATAAAATACCTACATTGTCTCCAGCTTCACCTATTTCTAAGGTTTTTTGAAACATTTCTAATCCTATAACTACTACATTTTTAGAAATATTAAAACCTAACATTGTTACTGTATCGCCTAATTTAATAGAACCTCTTTCAATTTTTCCAGTAACTACTGTACCTCTTCCTGTAATTGAAAATATATCTTCAATAGCTAAAAGAAAAGGTTTATCTAAATCTCTTTTTGGTAAAGGAATATATGAATCTAAAGCTGTTAATAATTCATAAATTTTATCTACCCAAATATTTGATGTTAAATTATTATCTAAAGCTTTTAAAGCAGAACCAGTAATAATAGGTGTATCTGATGAAAAATTATATTTATCTAATAATTCACGAGTTTCTAATTCTACT
>S59;_asmbl_59;_S59_asmbl_5
CTTTGTACCATATTTAGATCTACTAGATTTTCTATTTAAAACTCCTATAGTATCTAAAACACCTCTAATTACTTTATATTTAATTCCAGGTAAATCTTGTACTCTTCCTTTTTTTATTAAAACAAAATTATGATCTTGTAAAGCATGACCTTCTCCAGGAATATAAGCTAAAATTTCTTTTTTATTTTTAAGTTTTATTTTAGCTATTTTTCTTAAAGCTGAGTTAGGTTTTTTAGGAGTTCGTGTAAAAACTTTAATACATAAACCTTTAATTTGTGGTTTAGTATAAAAATTATAAGATTGTTTTTTTTTTTTTA
>S58;_asmbl_58;_S58_asmbl_5
ACTCTAAAATTTCATTATCGTCTATTAAATCTATTTTATTTAGAAATACAATAATATTTGAAATACCTATTTGTTTAGCTAATAATAAATGTTCTTTAGTTTGTGGCATTGGCCCATCTACAGCAGATACTACTAAGATTGCTCCATCCATTTGTGCGGCTCCAGTAATCATATTCTTAATATAATCAGCATGTCCAGGACAATCAATATGAGCATAATGTCTTACAGCAGTTTCATATTCAATATGTGAAGTTTTAATTGTAATTCCTCTAGCTATTTCTTCAGGAGCACAATCAATTTCTTTGTAAGTTTTAAGTTTTGCTTGATTATTTTTAGCTAATACATAAGTAATAGCAGCAGTTAAAGTAGTTTTTCCATGATCTACATGTCCAATTGTTCCTATATTTATATGAGGTTTTTGTTTTTTAAAAATTTCTTTAGCCATATTTATTATAAATGATAAAACTTATTATAATAGAACTAATACTTTTGACTTAAAAACCTTATTTTTTATACGTTAAATAAATAAGGATTCTATTAATTAAAGCTTTTTTACTAAAATTATATTTTAATTGATAAGCTTTACCTTGTTGTTTTAAAATAT
>S60;_asmbl_60;_S60_asmbl_6
CTCATGAAGGTGAAGAAAAAACTCCGATCGGCCAACGTAAACCTACCTGTCAGTGTAGAAACAAACACGGTCATGTGTATGCGCGAAATATCCGCAACGGAATTCCAGAAGGGATTTGTAAGTGTCCTTCTACCCCTTCGTCACACTCCCAACAACGACAATTGCGGAACAGACACCCGTGGCAAAGCTCCTAGATGCGAGGTGACAACAT
>S61;_asmbl_61;_S61_asmbl_6
GGAAAGGGTAAGCATTCTCGTGAGGTTCGTCGTGATGTGACGCATTCTGTGATCGGTTTGGTGTCCAAGAGGCTGTAATAATAATGGGAGCGTCCAAGGTATGAATACGGGTGATGCCACTCTTCACGACGGCCTACGGATTCGCATATGATCGTTCTTGCAAAGCGTGTGGAACCCAGGATTGTGTGTCGGGAAACGACCGGCTGGTGAGATACGCGATGCGGATTT
>S62;_asmbl_62;_S62_asmbl_6
CTACGAACCCGCCCCTCCCCCAACACACACACACACAGACTCACACACACACACCCACACAGACTCACACACACACTCTCTCTCTCGCTTCCCTCCTCTTCCGCCTATCGCATATGAGAACGGCAACTCTCTCTCATACACATTCCGACACTCGCCAGCCAATCCACCTCCTCTGCCCTCGCCTCGTCGTCCTGCTCCCAGCGCGTGCACTGCTACGCTATCCGTGCCACTCAAATGTTCCCTCACATCGCCAGTCTGACCTCGAATCGAGTGTCGCTCACGCACAACCAACCCCCGGCCCCATCCTCAAATCAACACGCAAAACGAGAAACCACACACCGCATTTCACACCTCTCACCTCCGCCCACTCTGCGCAAGTGTCGACAACCTGGAGACACGA
>S64;_asmbl_64;_S64_asmbl_6
GGGAACCGCTACTATGTCGAGCATTCGACTCGTCCCATTCCGGTTCGGTTTCCGCGGCGCTGGCTCTACGACGAATCATACCAGTTGACAAATCATGGTTTTTTCATAAAGATGGCAAATCAGTGCCACACAGACGCTGCCCACGCTGCTGATACAGCGGACAGAGAAATGAAGCCCGCGCCTTGCAAGCGTCGTGCTTGCTG
>S63;_asmbl_63;_S63_asmbl_6
ATTCCAGAAGCCACTATTCGACGACGTTTTCCGGAGAGTTGTATCTTTGAAAGACGCGCGGCGACGCTTGGACGTTTGCCCCGTTCTCCCAATGGTGTGTCGGCATTTGTATCACGCACCATGTCGAGAGCTGTGTCGTTTACTCCTGTAGCACCGCTGTCTAGTTCTGTAGCACCGCTGTACGTACCACTCCTTTCAGGATCCGTCTCAAGACCCAGAACGGAGTTCGCCCATGCTGTGCGCATCCGACGTGTAGAGCACTCGAAAGGAACGAAGGACGCAAGAGCCGTCAGGCACAGTGCAACGGAGAACAGCATTGTGCACGACTCATGACGGAATAGCCGCCCACGTCTCGCCTTCAGTCGACAGGGGAGCTGGAAACCGGGGGGGAACCCCGGACATTTCTTCTGAATCAAATGCATCATTCTCTTCTCACCGCCAGTCAACCCCCCAGATGCGACGACCCTCCTGGATGTATGCTTCACCGTTTGGGGTGAATCTCATCAAGACGAAGGGACAACAATCACAAATTCCTGCTTGATCCAGAAAACAGTATAGAATCCGTGGGAAGATTGTACGTCTATCCGTAGAGACACACGGGGGACTAACGCTGCCTCACCAGGGAAGTGTTCTCCGTTTTTCAATTCATGAACGGATTCTCGGCCGACAACGTTACCTACGATGGCTTGAGTCAAACTGACTGACTCCGTCTGCCATCTCTATTTATGCGTATAGAATTGCGGAGCTCTGTTGAAGGCAGTTAAGGCACATGCGTTTAGTTTCCA
>S66;_asmbl_66;_S66_asmbl_6
GTGTTGTCGGTATCCTTCAGAGAGTGAGTGTCCGGCGTGGGATGCGTGGGCCAATCCAGTTGCGGAAGCGAACGATCCGAGTTCACTCGTTTCGGAATACGCCGCTTGTGGCGTGTGGCGGCCCCACACAGTCCTGCCTTTTTCCCGTATGAGTCTCGTCGCGTACCTGCGCGGATGGGTGAGCGGTTATTGATTGTGTGTCGTTGTGCAGTCCGTCTGCGACATTGATGGGTGTATTCTTCAGGCGGCGGAGGTAAGAGAAGAAACGGACGCGCGGGCGTGTTCTGCATTTCGAGACAACTGCC
>S65;_asmbl_65;_S65_asmbl_6
CACTCTCTGAAGGATACCGACAACACGTCATCGAGGTGCGGGAACAAGTTGTCCTTTCTCCACGGGGTCGTATTCGCCTCCGAAGAAAAATGATGCTACATCTCTCTCCCTTATAATCCTTCCTGTACAGCCGTTGCCACGGCGTGAAAGCACTGGACATTGACACAGCCTGCGGCAGGCTATACAGCGATAATATCTTACAACGTACCCCAGACTGTTACAACCTCCTGACAGCTGTGGCGCCACCAAACGCAACACGTCGACAATTCGTGCCCGAGTGATGTCGGACCTCGGGGAGCACCTGTGCCGCAAATGAAACATGGTCGTCCCGCCCGCACAGTGCCTCCGCCGCCAGCTAACTACACCTCATCGCGGTGACCCCATCAGCAGTAGTCTCTACGTGGTGCCGCAGTTGCCACGAGACACACCACACGCCCCCGGGTCCTTTTCC
>S69;_asmbl_69;_S69_asmbl_6
CTGCAATTGAGTTTGGTGGTGTTTACGAACTCGCCGTGGGTTGACGGCATCGGAAAAGGGTACTGCACAGTATATATTTTTCTCTCGCCGGCGTCCGCGCTACTCCCAGTATCTCGATTGAGCTCCGACTGCCCCAGAGAAACCACTGTATGGGGCAAGCCACGGTGATAGAACCTGCATCGAGGTGTCATGTGAGGCCGTGCCTGCAGGGTGTCGCTATTAGCTGACACACAGCAGTAGCCAGTCGACGTTGGTTTCCGTATCAATCCTTCTAAATATCATTCTCGCATGGTCCCAACTGTGCAAGTCCGGAACCGTGAAGAATTCCTGTGAGAGGGGAGGGGCAATGGTAATTGCATGTGCTTGCGCGGGCCGTCTTGGTATGACACCTGGTTTGTGGACTGCTGTGGGTTCCATGTCAGAACACCGTTGGAATAAGGTTGTGGACAGCCACAGAAGGTGAGGATCGGTTTGACTTCCATTTGGTTTCGTGTGTTGTTTGGAGTGCCATATGCGGCTGAGCGAGTGCCTGAAGGGTGCTGCATGAGACTGTTGGTGAGGGTGGACTAGGAAGGAAGGCGAACGTATGTGGTCGGATGGTTTCGTTCAGGGAAA
>S67;_asmbl_67;_S67_asmbl_6
TGATGCGAGAAGCATACAAGACTAGTTTGTGTCAGTTTTGTTGACACATCCAGCCACTTCCTGATGCCGGCCGGTTTTCAGACGACTTGTGTCTGTTGGATCTTGTGGTGTACGCCCCTACAGCGTACTTACTGATGACGAACATTTCGGAAGCCAATTTTGATTCAACAATGAAATTCACCTTTCGCTGACTAAGCGCTAGCTACTGAAGCACCACTT
>S68;_asmbl_68;_S68_asmbl_6
CGACGTTGTCATCTTTTATGGTGGATCTTCGCTCCAGGGTGTCGTGATGGTACTTTTGGATCGAAGCGATACATGGGTAACTTCATGTGCAAGGTCACTCCTGAGCACTGTGGGAAATAGACGAGTCGATGCTTTGTTTTGTCCCCCATGGTAGAGCTTTGCTCTCCCGCACTCGCGTCATCGTCGCACGCACATGCAAGATTCACTCGTACTCAATACAGTG
>S70;_asmbl_70;_S70_asmbl_7
CTCGTAGCGATGCTTCCGGATTGTGTGGGCGTCGTTATTGCCGTCGTGTGATGGTGGAGCCTGGAAGCGGCAGGAGGCCATGTCGAAAGTCGACGCTCACACAATGACGTGCCGTCTTGCAAGAAAACGTTGTGCCCTTTGTTGCAGTAGATTTCGGATCGACTAGTTTCAATGTTCACGGGAGAGGGCTTTGGGTTGGGCACGC
>S71;_asmbl_71;_S71_asmbl_7
CAGAAGGAAACGTACAGCACTGCATCTGCGTGTGGTTTCGGTGAACGTCTTCCGCCCCAAACAAGCCGCTGCTTACCTCCTCAACCTACAGCCAGACGCCCATAACATATCCCAGAGAATATTCAACATCGCCTTCCACTACCCACACAGTCTCCCGCCGAAAAGGCGCTCGCATCCTCTGACCATTCCAGTCGCTTCATTGACTACTCAACCATTGACACGATAGAGCGCCTCGCTCCTCATCCCTCCTCATAACGTCAGTGGTGGA
>S72;_asmbl_72;_S72_asmbl_7
GCAAGAGGTAAGCGTGACTTCCGTCTTTATCGGTGTAACCAGAAAGGGGGAAAGGGTGGAGCAAGCCGCACTAGCATGTGGCTGCTTGCATTGTTCTTGAAGCTGTTGAGTGGCAGCAGGCTGAACGAGTGTCAATGGCGGAAGAAAGCCTTGGGTGAGGCAGACAACGTTGTGCAGCATAGTTCTCGAGAATAGCGTGG
>S73;_asmbl_73;_S73_asmbl_7
CTCGGTCTTGCAACCCTCTCACATCCTCAGAAAGACCATCGTCAGAAGCGCTTTTCTAGTCACGCCTCTCCGTCGCCCCACCGGAAAAGACCCGGGAAAACACAACGCTGGATGCTGTACAACAGGGAGACATCCACCAGAACCGTTATGTGTTGGTTTCGGTGGCAGCAACACTTCTGGAAAACGCCACAAGAAAAGAATCCACCCAGAATGAGAAAGCACTCAGGCTGCTCGCAGACGTCAATGCGACCGGTCACCTCAAACAGTGATGCAACACACAACCATCGTTAACTACCTGCATTCGTAACGAATCAA
>S74;_asmbl_74;_S74_asmbl_7
TGGCTGTTCTTCCCCGGCTGTTTCCATCCAGGTTCACTTCCACCCTTAACCGAAGTATCGGGAAGCTGAGCCAAGTTATGCCTCGAGGGCGTTCTTTTATTCCGTCACTACAACCGTTGTAAACCGTTCCAGCTGCTCCCCCATTCCATTCACACGGAGGACGCAAGGCCGCACTGTCGCGCACCCTTTCGTGATTCTTCTGATTGCCACGATGATGAATCTACCATCGGCAGCCACTGCCGCCTTTTTCACAGTATATTTTGGCGACCTGCGCGACTTTCGTATCAGGAGTCTGGTAGGGGCGACAAATGTTGTGGATTCGATAACAGCTATCGATGGCAAGGCCGATGATAGCGGCGCGACCCTCGTGGCCTCATCCCCAGCCACACAGGGCGAAGCGGAACATCAGGTGACACAGGTTGAGATTTTTTCGAAGAGCTCAAGGAACATCCCCAACAAGAAGACAACAGTGGCGTTGCGTCGCATCAAAAAGGCGAATGCGATCACAACGTTCTGGCTGCTGACAGGCGTCTTGGGTCTCATGCTTGTTTCTGTCAAGCTACTTAAGTGCCGGCAAGACCTGCTGAGAAACACCGGTAGAGGACCTGAAGGAAACACGGTGCGGAGACTTGCAGAAGGCGGCGATTACAACGACAAATGTCTCCAGGAAGTACGTTCCGATGGCGAAGCAGCCGTTGGAGGTGACTAGACAGATGGTGGCACTTTGCATCAGATCAATTACCGGGCAGCTCTATCTGTCCTGTGGCTTTCTCACGGACACTTGAGAGATTAGACCCTTCTCCTCTATGAATGGAAGAACCGAGTGGGTGTGATAGGGACGTGTTATATCGTGTTGTGCAAAGGAACTGTCTGCAGATCAAGTGGCACGATTTTCTCGTGGTCGTCACGACTATGTGCGAATGTCTGCTAAAGTGATTTGTTCTCTATGGCGATTGGGGTTGGTCCTGGGTTCCCCGCCACAGCGCTGGTAGACATATTTGGCGAAGTTAAAGCCCGAAGCGGCACTGCCTCTCAGTCGATTCGCGTGACATGCATCGTGTGATGCCAGCTGACGGGTTGGCGGTGGCCTGACGGTGGCTGGTCACTGAAGCAAGTGGGAGAAAGCGTGCGGTGAATACTTTGCAGTTTATATGAACTACCTTTTCCTGGGGGTTTACCGGAGCCAAGTTCTACTATGTTAAGGGAGTCTAGCTTCAGTTGATATCTAATTGGTTTTTTGGGTGTGTGTCAGTGGGTTCATGGGGGGTAATGTTCTGGTGTGGACAGGGTGTGTGAGTGCTTATGTACGATTGCAGGCTTTTTGCTTTGCTGTCTCTAGCGTTTACCTAGTGGATTAGTAGCGTTACTTGGCTCAGTAAATTTAAACGGGATGTGTAGGTTGAATCTGCGCGTCTTGCAGTTGAACGCGTGGAGCCGAGTGGAGTCGGATTGACCCTTTGTCTGCCGATTCGAAAGCGTGGCTGTGATATCTTGGGTTGAGGCTCCAGGCCCACCTCCGTTCCTTCACACAGACTGCCTGGCGGCCTATGTGAAATTTCCTACCATCTCATACTAAACTGAGGAGTCCGGAGTTCTCCGACAGGGTGTCGGTGCACAGTCGCGGGCCTCGAAGACTGTGACTTGGAGTTGTTATGAGCGGACAAGCAGAAACAGTGCGAGACTCTGGGCAACACCAGCTACCGGTGACGCCACAGTAGGGACGCCTATGTGCGTGCCAGGCAAGCGACCATCAGGAACAGGATCCGCAACTCGTTGTTCGAGTGTGTGGCACGCCGGGGGAGAATCGTTGAGCATATAGTTGCGGACGGTGCTGCTATATTTTTGAGGTATTCGCATCTGAGAATTACCGTTGGAGCGGTCGAAATATTGTGGCAAGAAAGGATTCGAGGTGACCCCCAGGTGTCGTTGTGGGCTGGCGTGCATGTCTCGAGGAGCCTCGTTTGTCGGAAACATGCGAAACAAGATACCAAGCTCGGTACGGTGTGGCATAGTGACGTGATTTGATTTCATGCGGCGGTCTTAGGAGCACAGCGTCAACTTCGTGGTGTGACGTTTTGGTGTTGTGTCACTACTATTTCCGGCTGGTTTCTACTTGTTTCCCTTCCTCAGCTTGAACATG
>S75;_asmbl_75;_S75_asmbl_7
GTCAGTTTTGATATCGCAACGGCTGCCTATCCCGGTGCTACTTTGGGAGGGGCAGACGGGGGAAGAGCAAATTCACCTCCTTCGGGTGATCAGGCGGGGTGGCAGTTTAGCGCGAGCGTCGAAGGCGACCACGCCCGACAGGGAAAGGAAGCCATCGGACAGCAAGGCGGAGACGCAGCCGCAGACACCGGGGAACAGCAGGGGCCATTGGTAGAGTCGCATGGCCGCGAGAACGAACGAGACACACCAGTGGAGGAAGCCGAAC
>S77;_asmbl_77;_S77_asmbl_7
AGGACCAGATAAACGTAATGTTGGAGAGCGCGACGGTTCCCTTGACGTCCTTTCGCTTAGCAAGGTGCACTCGGCCGAAACTCACACGAGGCTGAGAGGAAAACGAGGGCCGTTACTCCATCCACTGTGTGATCATCTCCAGCTACTGACATGATACGGGAACGAAAGTCGCTGAGTGACTGCTGCACTCGTACTGCAGGTTGGCGCCACAAAGCAGCTAACGGCGAATGCTGTGATCGGATGTTTGACGGGGCTGACGGGAACGACGCAACCTGAAAGGCCCAGAAAACTGTCGAAGGTGGTGTGGCGTAAGAATGA
>S76;_asmbl_76;_S76_asmbl_7
TAGAAAACGTGCTCCAGAACGTGAGGGCATCCATGCAAGCAAGCATTTGGGTGGACGGTATTCAGCACAATGGCACAGAGCTGGGAAAGGCCCCACGCGTCGTCGTTTCACCGGAACAGTGTGTTGTCAAAGCCAAATCGACGCGGACATTCCGTATCACATTTGATGGCGTGCAAGGGACTGCCGACAAGCGTCGCTTCCGACTGGTGGGAACTGGCTCCCACGTTGACAGGACAGGCTCACATGCTTCGGTCTCTGACCCTGCAGGACTCCTGGGTCCCCCGGCAGGCAGCTGTGGTCGAAAGAGTGGGAGTTCCGCTTCATCCTGTAGCGACCGAGCTACTTGGGGTTCTGTGGAGCGCGTACCTAATGCGTGTTCTATCGCAGCATCCCAAGCCACGCGGCAGCGACGATCCGCACATGATAATCAACCCGCAAATGAGGTGGCCAATCTTCCTGCAGGTTTACCAGAAGAATCCGACGATGAGGAGGAAGACGCGTGGTGCGGGGATTCTGCTCATCCTGTTTCCGCTTTGGGAGGTGAGCAGGTATCAGCGACGAGTGCCGTAATCAGTACCCTAGCGCGAGACGCTCCCCA
>S78;_asmbl_78;_S78_asmbl_7
TCCGGCATTGGCCGCACACCTGCTGCCGGCATGAAATCTGGGGTCGCCTCTTGCTCCGCAGGAGAGGCAGACTCAGGGGCCATCTGGGGCTCGAGATGATGTTGAGCCTGACGCACCGGTGGCGTGTCGATGGTCTGTTCGGTTGGGTATGGGCGCTCAACCGGTCGAGGGTTTGTGTTCATTGTGTATACCGCGTCGGTGTCACATGGACCCTGGCCGTTTCCAGAAGCGCATTCGATCTTTTCGAGCACCTCGGCGGCGCGTCGCTCTTGCTCGGCAATGTGACTCGCCACCGCCTTCAAGTGTTTCATGTCGATGTCAATTGATTTTTGTTGCATTCGCAATTGTTCTATCTGCTGCACTGCCATTTCGTGAAGTTTCGCGGACACTGCCGTCGTAGCGCTGGGTGTCACCGTGTTGCCTGGAGTGACAGCCGGTCCTTGGTTGAGCAACTGCGGGATATCCTGAGGCAGCTGTTCCTCATGTTTTTCCTGCTCGGACTGAAGTTGCTGTTGCAGCTCTTGCGCGTGCTGTTGCAGCTCTTGCGCCTGCTGTTGTGCCTCCTGTGCGTGCTGCAGTGCCTGCTCGGCCCGTTCCACCTGTTCCACATGCTGCGGGTCAGTGGCCTGTCCTAGCGCCTCCTGTGCCTTGTGAGCCTGCTCCAGCGCGGCCTCAGCTTCTTCCAGTGCCTCTTCTGCCTGCTTCTGTGCATCGATTACCTGTTGCTGTGCCTCTTGAGTTGGCTGTTGCGTCTGCACTTGCTGTTGAGTTTGCTCTGGCGACGGGACTGGGGTAGGGTGAAGAGTCGGAGCCACAGAGCTGGACGGCGTCTGGATCTGCGAGGTCTTCGCATGCTCTGCCGTGGAGTCCGGCGCTCCAGGAGTGCTTCCAGCGGGAACAGACGTGGGGGGTGACGAGCGAGTCGCGTTCCCGGAGGCGTGCAGCGTGTTGAGTTCTTGCTTGTTCGACGCACGGATGTTCCGTCCAAGTTTTTGTCGCAAAACGCGGGCCCGGCCCGCAGAAAAAAGTCCCGCGCTTTCACCTGCACCCCGACCCAGTACATTTGCGTTCGTCTGAATGAAACTGCCACCATCGTTCACAGGCGCAGCTGCTCCTCCGGCAGCGGAGACTGCAGCCGCGACGTCTGCTGCAATCATTGCGACAGTTTCTCCCGCTTTTTTCGCAACTGGCTCCACAATGCTGTGGTTGAACGCGTTAGCCATCGCAATTACATTGTTACCAGAGAGGTCGGGAGCCTCAGCATTCATTTCACGACCGCTTGCTTCATTGTCATGGGGGGCAATGGACTGGAGGAATGTGCCTTTGGACACGGCCCCCCGCAAAACAGATCTTTCAGAAGAGGCAACTGCCTCAGAAGCTGTGGTGATGCCCGCCGCGGAAAGTACAGAGCCCTCCGAGGAACCAGCTAACGCTGGCAGTGAAACCAGAGAGACCACGACGACCAAGAGCGCACCATAGGCAGCTCGAAAGGATGAAGAAGCGACAACTGAGCACAGAGACTTGCCTTGAGTCCCACTACCGCGGACGGGAGAAAAAGATGGCACTGCGTTAGACAGACGTTTTGTCACATGCGGCAGCCCGCCCACTTGACGAACCGCCGTTCCTCTCTCATTAGGGCTGAAACAGCCGTCAGGCCCACTGGGATTCCAGAGCTGCCACATGGTGGAGCGGAAATGAGAAAAGGTAGAAGTGTGAGGTTTGAGGGGAGACATAAGCATGCAACTGGGAAATAAATGTTTCTGCAGAATCAAGCGGCACGACTCGCCGCGCGAAGTGGTAACATTGGAAGGCCCCTGGGCCTCGGAGAAGGAAAAACCAATGCGAATGAGAGGAGGGGAAACCACAGAACCTAACAACTTCTTCACGCGCATTCAAGGAAAAATTCCCCTGAATGGCCACCGG
>S81;_asmbl_81;_S81_asmbl_8
GGTACGACCTCGAAGACGGAGACGGGTGAAGGTGAGTCAAAACCGAATCTCAGGCGGTGGCTTGATTGTTATGTGAGTGGAGCCATTGTGCCGTACTTCGCCTCTCTGAGGTTTACCAGAGAGCGATGGATTTCCTCGTTGCGGTGCCGAAGCCGGCTACACAATTCTGGCTGCATGGTGGATGGGGTCCTACGTTCATGACTCGTGTACCGGTGGGTATGCCTGGCCTTCTCACGGTTTCTCCGCGTTCTTAGCACACAGTCGTCTCGCCTCCCTCTTTTTTATGAGTGACTGTCGGGCTATAGCTGTAGCTAGCTGCCGTCGCCTGCCGGATTGTTCACGTCGCACAAGAGACGGTTCATGAATGTACCAGCATTACGGCGACTGACGAGTAGTTGAACTACGTCACGCAGTTGTCATATGGAATACTAGTTTTGAGTTCGGATTGCCGTGGACGTCCCACGTACCGCCCGTCCACCATCAGTCGCGACGCGATTCGATGGCTTCATCTGACTCCCATCTGCCAGGTGACGGCTTTTTTGATTCCGTACGCAGGCGGTAGGCAGCGGATACAGGACGTGACAGTGGAAGCCAGTGTTGTCGTGGAGGGGTGACGACAACCGATGTATCCGATAGGAAAGAGACATGGTGTGACCGTACGTCGTTGTGAACCGGGAGTAGTTGTAGTCACGAGTGGAGTGTTGCAGTCATGTGTTTTGCGACATGTCGTGTATCGAAGCTATAGTGGCGTAAGAACTGAACATAGCCGCGTGGCAGCTGACGGAATTGCGGTCGACGTGGATTGCATCTCCGAACAGCGGCATGTGTCCGGTCATATAGCAGCTGCCCTCATGTGACTTTGGTCTACTACCTTGGTATTGATATGAACCGAATAAAGTGCAAGAAAGAAGAGGAAGTCGTTGTCTCCATGATCGCCTGAGCACAATGTCCTCAAAGAACGCGTGGTTGTCGTGAGTGCAGCTGGGTTGGGATCCACTCCGCTCGTGATTGAGCAGCACTGGCTCGGCTCGTGGAAGGACATGCCACAGCTGTGCGCCTGTCGGAATATCTTGTACAGTCTCTCTGTCCAGCTGGATAGTTCTGTGTGTTCGAATATGTTACAGAAGGCAACGGTGAGGGTGGAGGCTGCAAGTGAGTACCACATCTGAAAAGAAGAGGTATGTGTTGCGGGAGCCGCTGTCTCGTGGGGTTTCAATATATGGCGACTGGACAAGGTACGTTGTCCTGCCGCTAGGCGTGCTGTTGCCTTGGTGCTGGACGGTTTGGTGAGGTACTTTCTTAATTGATAGAATACTGTGTAGGCGATGGCAGGC
>S80;_asmbl_80;_S80_asmbl_8
ACGAGGTGGTGCACCCTATCTCAACCGGCGGCCAAAACCATGCGACACACCTGACTCCGGCGTAATACACACACATACGGCAACTGGCGGCACTCGGGCCTTCGGCGGGCCGACGTCGTTAAACGGTCCGCATCCGACCGCGTATGACACAAACACAAACCGCTCCGTACACCTTCACGACTGTTGCTGCAACCTTACCAGTTCGTCATTCGACTCGGAGTAAGGACAAAACAAGCTATGGTTTAAGCACGACATTCGCTCTCGTGCCGCCACTATTTCTCTGCCTCATACTACAGTTCACGACGGCCAACGGACACTACACCCCACGGCAAACACCCTGTCTTGCGTTGTTCACTCGCCCCTATTCGCATCATTCGCGATGGAACCTCCTTCCAGCTTAGCCACAGAAAGAATAACGGGAGTAAGGGTGGCAGTCGTGGTCTTATTACCTCCAGAATCACACAATTGTACTCGCCACACCTGCTGATCACGGTTTAAAAGCCTCACACTACCGGTCCGCCTGACTAGCGTAATAAATGACCTCGATTATGGCCTGCGTACCCTACCGAAATCAGCATTTTC
>S79;_asmbl_79;_S79_asmbl_7
GGCAGTTGCCCGCATGAACAAACGTCATGCTACCCTATGAACCAGCACAAGACGAACTACATCCTGCCATTTTGCACTCCTCTTCCCCTCTACAGCGTCTGCAACACCCCCCACCGACAATCGTTCCTTTATCAGAGTACCCATACTCTTGGCGAAGAAATGGACGCCTGGCGGCACCTTCCCTGTCATCACAGGTCTACCCTGGATGCAGCGTTCAGCGCCAACGCTGGTAGTCCACCGTTTACGATTGATACAGTGTTTCACCGCGCAATTCTGCGGCGACAGACAATGACCATTC
>S83;_asmbl_83;_S83_asmbl_8
GCTGGATGGGGGATCTGGAGCTACGAAGGAGCTTCTTTGTTGTTGATATTTGCAGTGAAAGAGCAGCTGTCCACGTTGACGAATGGCGACAGGAACGCGTCGGCTGATCTGGACTCTGTTCTTTTCCTTCGCAAATTTTTTGGTGGTGGTCTTGACAGAGGCGAAGGCTAGTGATCTGTTTTGATGCAATTTTACCTGACGTCTTGCTCATCATCTTCCGCTGCTGCATGCGTCTGTATCACTCTGAAGCTATTCCACGCTATCTGTATGAGGAGCAACTCCTGCTTTGGCTTGTGAACCTGATGCCGGTAACGACGCTGGCTATGATTGTTTCTGTGTACGACGCTACAATCGCGTGTTTCTATATGTTGAGTCGTTCCCTCGTCCGCGACGGGTAAGCAGCCGTGACTGTAGCGAGCCACCTGTCCTTTTCGACCCCAGTTCAGATTTGTATGGTTTGTGTTGTATCTGAGTTTTCTGAGGCTACTCCGGGAAGAGGGTGGAGGAGTTCTGGCCGCGTAGGAGTGAGGCTGCAGCTGACGCTGACAGGATGGAGATGCAGGACCCGGTTGATGAACTCTAAAGTAGTGGTGGGGAGAGACGGTTGTAGGACTGTTCATTTCTAAAAATCCATCCACGCAATGGCTTATATTTGACGTCGCATATCCCAGATCTGCCTAGTGCATGTGCGTGTTGGGCGCGCCAAACGTAAGGCAGGAAGCGGATTCCTGGCTAGACAACGATGACCTGATGAATATGAAGAGCGATTGGTTCAGTAAAGAGGTTATTCTAGCAGGCATCGGGGGGGCAAGACGACATTCCTGAGAAGAGCAATAATACGGTAAATGGCAGTACAGTCCTGAGCAGATGAACCGGTTTCAAGAGGAGGTAAAACATCTCCACGCCTTTTGTGACATTCTTCGTTGTTGCTATTGTGTTTTCAGGTGAAAAATGGAGTTTGAAAAGAACGCATTGAGCATATCTACGATGTTGTAAGAGTGTGACAAGGAAACCGAACGGCAAGACGAAGCGGAAGAACGTGGAGGAATGAGGGAGAAGATTAAGTTGATACCCTTGTGGGCTTCAGATACATGTTTCTCAACATGTGCTGTCAGTCGGTGAAGGAGACTGTTGTCTGCCTGATTCTCTCCACGAAGAAAGATAATGTTAAAGAAACTAGCGATTTCATTCGCTGTGAGACATTCGGTTTCTCAGTCTCGAGGGATACGTCCTGCCTGTCCTCCTGGGTCATCAGTATGTCGTCAGCGTCGCCGCGCCCCAGATGCAGAAAAATACACTCGAAAGGTGGACGGCATACAGTGGAAGGCTGTGGACACGAGAAGATAAGAGGGGAAGTTAACTCCATTCTGAAAGGTCACGAGGACAAAAACGTCAACCATGACACAGCTCTTACTGTGTGATTCTGATTTGTTTACAAAGGTTTTCCTGAAGCACGTTTGTGTTCATCGTCGTCCGGGGGAAATGCAGAGGATGAAAGACAAGAGGAGGAGCAGAGTCAAGTTTGCGCGGTAGTGTAGAAGAAAGTGATTACCATGTATTGTTTTGTGGCCAGATAAAGGACCAAAACACTGGTGAAGTGGTGACGTATAGGGCTCGATTGCAACAGAAGACGCATGGCCACAGTGTGCTCCCGTGGTTCCCTTGTCATGGGCAGACCTATGTATTATTTTGTGCATCCTACCGGGAAGAATGAAAAAGAATCTAGGGATGAGGAGAGCAGGGGAAAGACAAGAATGTGTCATAGTGGGTGTTGTGCGCAAAGGATTCATTTTGCTGGTACCATTATTCTCGCCGCTGAACAGTGTATCGCGTTGCAAAAAGGAGTGGTCTGATTTTTATGCAGTACTAGTGGTCTTGTTTTCAAGTACTGCGGTAACCAGGCAAAACGGAGCGCAAGCGTATTGAAACAATATGGGGGAAAACCTGTCAAGTGCTGATATCGGCCGACGAAAACGTACAGACGGCTTCATCAATGTCACAGAGGAATGTGTCTCCTCCCTGCAAGTGTTTTTCCGTGTGGAACGCGAACCCGGGTCGTTATGAGCTGCAGACTGTAGCATACTCGTCGCGCATTCAGTGGAACGTTAAAAATGGAGCATATGTGGAAGACTTGGTGATTTTCCTTGCGTATTTGCTGTGATGAGGTTTGCCTCACCGTCTGTGCAGTGCTCACTCAAACCTTTGCGTCAACATGGTAGTCACAAATGGCACAGT
>S82;_asmbl_82;_S82_asmbl_8
CAGCTCACATCGCAGCGAGACATGCACCCAAACTCTCGGGCACTTAATCCAGGACGCATTCACCCGTCACAGCGTCATCCACCATCCACTGTCACCTACAGGCTGCCCACAGAAGCCAAACAACGAAAACCCGAAAGAATAACCCCACACATTCAGTCACCCACAACCACCCACCTGTCCAGAGTCAGCTCTCGACGCCCAGAACAAACCTGCAAATTCCTTCACCCGCCACCGCCGAACAACGGTCTCCACCTGCCCCCCTCACCATGTCACGACACTCCGGCTCCGCTCCCTGTTTCACCTTCTGTGCCCTACCGCAGCTGCCAACACGGGCTCATCGGATGCAATGAAACCAACAACGCCTGACAGAGTACTGGCGACTGCAAACGAGGGCTCCCATGACGCACCCATCATCAACCATTGCAGGGCCTGACTCATGCACCATGCAAACAGACAACAACAAACCTGCCCCAAAACGCCCCATCGTCCCTCGTCACCCGCCTCCAAGATGTTGACATTCGTGCAACTCTGTGGTGCCGCCCCAAATACGTCACCGACATATCGCCGTCCACCGTTGTATCACATGCAGAGCGAACCCGTCGCGCACCCTGCGTCGTTCCTCGTCCCAGGATAAAGATGCGACGCCACACTCTTTCCCCCGCGCCACCGTCCCACCTACCTGCTTCTCCGCCTGTCGCCAACGCCGCCATATCGTCTCAAACACAATATACACAAAACTGCCACCAGCCGCCGACGACCTGCCCCCCCACCCCGCGGCCAGCGACCATCGGTTCCACGCAGGCTACAGCTCACATCGCAGCGAGACAT
>S84;_asmbl_84;_S84_asmbl_8
AGAAAATATACGGGAAATGTTTTACTGTACAGCCATACACACGCAATAAAAGGCGCTCTTCTTTTTCTTCTTCATTCTACGCGGACATGTGTAAACAGAATGCTACCAGAGATAAAAACGGTCACATGCTTTCGAAGGATGCCAGTTCTTATGACGTTGTCCTTCACGACAGAATGCAGAGTAAATCTACCTTCCTGTAATTCCTCCTATTTTCCATGGTGACCAACCCCACGTCCTCCTCCTCGATGTTTTCGTTCAGTGCCGGCTAGCGACGTCAGCGACGAAGATGAGCCACTGGCAATCCACCAGGACAGACATTAAGCGTTGCTCAGTCTCAATCGCTGCTTCACCTAGCGGTTCAGCCACTCTTTCCGTCTGGATATCTCCTCTTCTCGTGCTTGCAAGTACAAGCAAATTTGTTTAGGGTTTAGGGGTTGCTTCACGTGCCTAAACAGTCGCAGTAAGAACACATAACCAAAAGTTATGAGAGATCCACCTTTCCCACATGGTACTGAGATGGCGGAAGCAGCAAGATACGAACTGCGCCCTTCTGAGCAGAATTCCTCTTAACGGAGGCGGAGGTTGGCACGTCCGCTGTCCACGCAA
>S85;_asmbl_85;_S85_asmbl_8
CTTTGAATCATATTCAGCGTGCGTTAATGATAATGTCGTTGGATGCTGAATGGCAGCATTCCTTGGTTTCGCCCAAAGTGCCATGCGGTGGTGTGGCACATTGGATCGGAGACACGAGGTCGACACGAAATGCTGGGGAAGAAAGTGTTGTTATTGCGGATGACCTCCCGCAGCTGGACGCCTGTGGCGCATGTGTCGTTCTCTCACCTACCACCCGGGAAGGCGTGTGTCAAATGACGGAGGCGAAGGACGCTGGTCGCCACCAAGAAGCGTCTGTGGTGCAGGCCCACGTCGTAGCCGCTGTCGAAGGGGATCTGGAATCTGTTGCAGTTGGGGCCGACGAGCGCTTCATCACCATGAGGGATACGGGATACTCTCTTTAATTT
>S86;_asmbl_86;_S86_asmbl_8
AATGCCCAGCATCGTAGCCTTATCTGACAACACAGAAAGAGCCGAACAGCGCAACCAGACCAAGCGTGGCGAAGATGAGAAGCAGTCAAATACACGGGTCAGCCTTTCGGTAGGCAAGCACATAATGCACAGCGTGTTGGGCTAGGTGATTTAGACTCATTTCCGAAAGCAGTCTTTCGATTCTATTCTGAGTCGCATGAACAAATTTACACATTAGACTGTCTTCGCTCCCACTGTATGCAGCCTGCTTACGTTAAGCACGCATGTAAGAGCACGACACAGGTCTGAAGACAGCTGCCAGATATCGACACATCATCGTGCCAGACTCCCTCCATTCCCTCCCTCCCCCTTGTATCATCGATTCCACGTGGTACGTTTCACTCACGTGAGCGCTTGCACTGAACGGGGCCGAGAACAAAACTGATTAGATTGCCTTGAGCACATACACGACTGTATAAATATGTGTATGTGCATTTGTGCATTAGACGAGAACTGCCAGAGAAGTGCCGTGAAGGGCTGAATACCTCTCACAATCGGTGGATCCCACAGCCGACCAGCCGGACTTACAAGCCAGATTATACGCGCTGTCG
>S87;_asmbl_87;_S87_asmbl_8
GTTTTTTATCATCAACTCTTGTTATATCTCATCACATCTGCGCTGACGTCTGGGCCCCGTTTTTTTCATCTCACCAGTCTATTCAAGATGAAGTTCTCGCTCCTGACCCTTGGCGCCCTCGCCTTCTCTGCGCAGCAGGCATCGATCGTTCGAGGCGATAATCAAGGCACTGGTCAGGACACTCAAAAGGACGTTTGCAGTGCGAATAA
>S88;_asmbl_88;_S88_asmbl_8
CACCAGTGACGACATCGCCAGCAACCCACCTGGGCACCCATCCACACGCACCAGGACCCCCCACAATCAGCACGTGATCAGGGCCGACGCCGCACCTCCAGTCGCGCAGCTTACGTGTGATTTTGGCAAATGCACACAGACACATTCCTATTGTTGGTCCATTTTACGCACAACTCGCCCACGCTCCCAAACACCTATCTCGCTTTTCGGTGCCAACATCGA
>S89;_asmbl_89;_S89_asmbl_8
GTGACAACAGAAAGAGAAGGTGAGAGGGGACGAGGAGGCGGGATCTGTGTTTGGCAGAGAGGGTGACAGCGAGGAGACAGCGGAGAGGTTGGCGGCCACGCGAGCACGTGTTGGAGTCTAGCGTCGAAGGCAAGTCGTGCCCACCAGGGGCAAGAAAAGTGGTCCGCGGTAGAGCCGGAGATCCGGTTGCACTTGGTCACAGTTGCTCTCGATATGGTGGGGGTCTGTCGTGGCACCAGACGCGTCGGGCGGGCATGGCAGCCTGCGTGCTGACACAGGGTCGGGTAAGATGAGCTGGAGGATTTGTCGTTGACTAGTGCTGTTGCGGTATGATGATTGGACGTGGGCAGTCACCGGA
>S90;_asmbl_90;_S90_asmbl_9
CCACTGACGCACGTGCCACAGTGCGACTGGTCTACTGTCGGTTCTAGAACACGCAATCCGTGATCGTACAGGCCACCCAGGACGGCGGCCGCCACAGAACACATCTGACTGCAGCATGTCTCGCACCAGCAGTCTCTGCATCTAGTGATCGTTGCGTCGGACAACAGAACACGCCTGGTGTCTCTCGCTCACTTCCGGTGACTGCCCACGTCCAA
>S91;_asmbl_91;_S91_asmbl_9
CCCCACTTACCTCTGGCGCCTGGACACCCACCACCGTACCACAGAGACACCCGAAAATGATAGTCAGTGAGGCCCGTCGCACGCGTTCCCGCATGGACTCCCTCTCTCTCACACCGTCTCGACGTCTCGAAACATCTGGGCCGCCCCAAGCAGCAGCCTGCCTACTCGCGAACGAACGGACTCGCACCCCTCCCTCAAACCACGGGCTATCACTCCTCTCACGGACAACACG
>S1150;_asmbl_1159;_S1150_asmbl_115
CGCGCGTCTGTGTTGAAGTCGCCTTTCTGTCCTACTTTTTAGTTCCGGGCGCCGCAAAGAGAATTGCAGAAAACGAGCAGAGCCACGGAAAACTCTTTTCTCGACCGCACAGTCGCAGCTCAGTCAGGAGACCTCACTAGAAGTCTGCCCTATTGTACGCTTAATGCACCAGACATTCAACTGCGACAATTTCCGGAGAAGGAAAGACAAAAAACGTCTCGAAAACACTTCGAATTGCTTTTTTAACGGCCAGCCTTCTCGTCGGAAGAGAGATTTGACTCGCAGTGGCTTTCGAGGGAACCGGCAGCCGTTTCTCCGGATTCGAGAGAATCTCGCGAATATGGGGTCAAGAAAGCTAGCACTTCATGAACTCTTTCGAGGAATGAAATAGGAATTCGAATGATTCGCCAACAAAAATCCTTTCTCCACAGAGCGCCTGTTGTCTCTAAAGATGACCCGCGCCATTCTCTGCACCAGCAAATGCTGCTTCTCTCAACACTGCCTCCTCTCAGCCTCCTTTTCCAGCCGGCAGACACCCGCTCTTGATTGCACAGGAGATATTCGTCACACTCCTTGGATACCCACATTTAAACATACACACCTATACAGATAAATTTATACTTTTATTCATGCGGACCTAGAGCTTGAAAACGGGGGGACGGCTGAAAGAGTGGAGTCAGCTTCCTGAATAGAGAAGCTTGTCTGCTATAAGAATCGCAATTAAGGAAAACC
>S1127;_asmbl_1136;_S1127_asmbl_113
CTTTCTTCTCTTTGTCTTTCTCTTTGTCTTCTCCACCTGTCTGTCTCCGTTTCCTTCCCTCTCTCCGTCCTAGAATCCCTCCCTCCCTCTGGCCTCTGACTTATCTGCCTCGTCCTTTCATCCGAGCTTAAAGACGCAAAATTGTGTCTCAATCCCTCGCCTTGCCAGCCCCTCACCCTCTCGACCATGACAGGATCCTCGCTTCTGGCGGCTCCGGTGGCTGTACAGCCGCCGCGCAGTCCTGCGGAGACGGGCAGGCTCCGTGTAGACGCTGTTTCTTCTGCGTTTT
>S1284;_asmbl_1295;_S1284_asmbl_129
TTGAATCAGGAAGAAGGTTTAGTGGTCTAAAAGTACAAAGTGTCTTGAGGCAAGAAACAGTAGAGTTGAGGAGGGAGTTCGCAGGTGTCCAGACAGCAAAGAGAAACCCGGTTACTCTGCTGCGAGTTGAGTCTAGCCGCGAAGCATGAAATGGCGCAGGCGAAACGCGGAAGAGAGACAGAGGAACTCACCTGAGGCGGAGCAACGGC
>S1508;_asmbl_1520;_S1508_asmbl_152
GCTAAATAACAAAGCACACAGACTGGTACAATGAGATTTTTGTCCTTACTTTTGTGGGGTTGGAAGGGCTTTCTGCAGCACCCGTTCGGCCACGCGTCCGCCCATCGACTCGCAACAGTTAGAAAACAGCTGAACTTGGAGTATCTCCCGACGCCAGGTTTTCCTCTGACGACGATGGGTTTGGAGAAGTCCTTGGCATGAAAGCCACACAACCATAGCCACGGAATGTTGGTGATATCTGGACCACCGCACGACTCCGAGTGCCTCAAGCATTGAGCGTTCCGGTGAAAAGCGACTTCCGTCAGCAGAAGCGGTCCTCGGTCCCTCCTGCCTTTTGGGTACCCCTCTTCGTGGGACTACCCCGATGGACCGTAAAGACTCTCCTTCGTGACGGGAGCCTGCACAATGCGAGCACCGAAAGAGATTTGGCAAAGAATCGCTGATGAGCTAAACGCAATCACTTCAAACAGGACAAAAGGGACATTTTTTGGAGAAGATGGAGGGGGCCGACGAGAATGTCGAAACGATGCGGCAGCAGCTGGACTATCTGCTGGACCTCGTGCGTCGTCAGCAGGTGGAATTGAAGAGCTACCATGCACAGGTGTGGCAACAGCAGCGTCTTCAGGAGCAGGCGCTGTATTTCCAGCAACGACCCCGCGAGGCTGACCACGCTCTTGGGCAAGATTCCTCTGTGCGTTCTGTTACGCTCCGCCGCCGGATGTCGTCGTCCTCGCGGCCGTATCGGTCAGGAAGTTCTATGCCGAGAAGTGCATCACCTTCGCTGATTTCTGCCACACCAAGCGACTCGGGCCCTCTGTGCTTCCCTTCGAAGTTCCCGCTTCCAGCCTTCCTGAGTCAACATTTTTTACCCCTTTTTTCGCCGCACTCCAGAACCGCAGATCCGGCGCGGTCGTCCGTCCCTGCTCGCAAGGACAAGAGGTTTTCCGACAGAGACGGTGTTGAAGAAAGAAAACTCTCGTCAGTGTCTTCTCTGCTGTCTCCCGCCGCAAGTGTCTGTGGCAGGCGCGTGTCCCATTCGCTGCTTTCCAGAGCCGCCACGCCTCCTGGGCACCTGAGTTCTTCCCGGAGTTCTGAGAACAATCCGAGTCAGCTGTTGCTGGTTCTGCGTTCTATGGGCTCCGGCGCTCGCGACGAGTCGCATGCATTGCTGGGCTCTGAGAGAGCCGTGCTCCTGCGTCTTCAACAGTATCTTGTGAATAAGCTGCGAGGCCACCCAGTGCTTCGGGTGGTCTCTGAAGTCGAAGCATGTAGCCGAGATGCGAAGAAATCCTTCAGCGCAAGACTGGCTCGGGGATTTCCGTTCAGCCGCCTTTTGTTTCGGGGGCCGGCGTCTTCCGACTGTAAAAGCAAATTCGTAGTTGTCACAGCGGACAGTGAGAAACTCCTCCTTGTTCTGGAGGAAATGGGCGGCTTGAAGCTCACCGCGGACGGGGTCTTCTTCGCTCCGTACAGATCGGCCTGTAGAGTTTTTTTCAAGGGTGGCAGGAAAGATTCGCGATTGTTTCTGACTCCAAATGAAGCGATCGAGTTGATGAGGTCCGAACTATTCGCTATGCGATTTGGCGCCGATGCTCCTTATCCGAGCCTGCAAGGCCTGAGCGTCTTGGAGGTTTGTATCGCAGCAGGCGTCGTCGAGGATTTCTTCCCGCTGCATCAACCGCGGCTTCTGGCAGTCCTTCAAGCCAAAGCTTCCAACTGGATCGGCAGCTGCCCGCAGAGTC
>S1594;_asmbl_1607;_S1594_asmbl_160
AAAGCGCAGGGTCGAGCGGCGGGAGAGAAGAAGAGACATGGAGGAATCGGAAGAGGAGGCGCGAAGACGGTGAGTCCCTGGAGCGCGCAGCGAGAGAAGCATCCAAAAAAGAGGGGAGAAGTTGCCGAGAAGAAGCAGGGCGTCGAGACGCCGAACTCCGTGTGTGCCTCGGCAGCGTCGAAGGAGGAAAGCAGCCGAAACGATAGGTCGAGAAAACAGCTGAAACGCTTCAGGCGATTTGCACTGCTTGTGCACACACACGCGCGCGCTCCGCCGGAGTCGGTCGACCCAGAGACTGGCTAGACAGACGAGGACACCTCACGCGACAGACAGACAGACAGAAAGAGAGACAGAGAGAGAGAG
>S1210;_asmbl_1220;_S1210_asmbl_122
ACAACGTGGCTATCGCCCTTTCGTGTTCCTAACATTTTCCCCTCTCAAGTCAAGAGTTTTTTTCCGTCTTCAGCTCCTGCCGCTCGACACCCTGCCTCCGCGCCCGCCGAGCCGCGAGTCAATTGCAGCTCCCGCGCCGATTTCCCCTCTGCGACTCATCGCCTTTGCCACTGCTTCCAAGAGGTTGGGCTTCGTTCTAGATCTTTCCAAGAGTTTAGGCTTCTTTCCGGAGCCAAAAACTTGTGGTCTCGACCCTGTGCAGGTGGTCGATTCGGTAGATCTGTCAAATCCCCATCTGCTCACTCAGCAGGACTCGCAATATGTGTGCGACTGAGACTTCGTCTGTCCACTTTTGAGCAAAGAAAGGTCGTTGAGGCGTTTCAATTCTTGCCGCATCTCTCCGCCGCTTGTCGTTGAAAGAACTCCAGAACTAACGGACTATACAATGGCGGGATGTCTTCCTTCATTCAAGAAGAAGCGGAAGCCGGACCCTGCTGCCGACGAGAAGAAAGAGGAGAAGGAAGAATTCAAGAGCGACCGAGTTGAGAATGCTGACGCAGGTGCACAGCCAAAGAACGAGGGCGAGGAAACGAAGGAGTCGAGCGATCCGAGGGAAGCGAGTGTGAAGACTCTGAGCAACGAGAACGAAAGCGACAAGGAGAGAGCTGAGAAAGAGAGCGACGAGGAGAGCGTTAGCGCCAAATCTGATTCGGAGACGGAAAAGGAAGAGAGTCAAGATGAGCGCGCCGATTCCGACGCGAGCTCCGATACCGACGTCGAGCGACGCGAGCCTGAAGCAATGAAGGCTGTCAAAAAGCGAGAGAGCAAACGCGCTGAGTCGAAGGCGACTCTAAGGGAGGTGGTGTCGAGGTCGGATACGTCGGTCTCGGCTGCTTCCTACGCATCGCAGAAATCCAAATCCTCGACTCTGCAGGAAGCGGGTACCACGTCGGAGTCGGCCCTCAGTCACCGCTCAGCGCAGGCTTCGGTGCATGCAGACCCGAACGAATTGAAGCAGAGAATCGAGGTGTTAACGAAGGAGCGAGACGAGGCGGTCCAGCTCCACCAGTCCGTGAGCGCGGAGCTCGAGCAAGCCAGGAAGACCAACGCGAGTCTCGTCCAAGAGCTCGACCAGGAAAAACAGAAAGTGCAAGACCTAGAGTCTGCACTGGCGGCCGCGACAGCCGCCGCCACCTCGGCAACGAATCTCGACCCCGAAACCGAGAACCTGTCAACCATGGACTCCGCTGCTGTGCCGCGGGAAGCGGAAACAGACGAAAATGGGGAAATAGAGAAATCCACGCCTCCTGCAGCGGTGGCAGGCTCGTTCTCCCGCCACTCCTCAAAAGCCGCAGCCCATAATCTGCTTCCAGAATTTGAGCCTGTGGAAACGTTCACTCGAAGCTTCTCTCCGGCACCGGTCGCCGACACTGCCGTGCCAACTGCGGAGGAGCGGCAGGAGGCCGAAGAAGAGCTGAAGAAAGTCACGGCAGAGAGAGACGCTCTTGCAAAGCAACTGGAGAGTGCCGCCGACTTCTACACTTCCCACATTCAACGCGTGACAGACATCTACAACCGCGTTGTTGCAAGAGCCCAGGCAGCAGAGAGGAAGAAGAACAAGTATGCGGAGAAGCTAGCAGAACTCATGATGACGCAAGGGGCTGACGACGAAGAGGTTCGGAACCTGCAGCCGCCGCGTCCGCTATCGGCTGACAGAAGCGAGCTAGAGGCTCTCCGTGTTCAGAAACAAGAACTGGAAGACCGCGTGGGCGCCCTCATTGATCGGTGCTATTTGCTTCAGCAGGAGCTGGCAAATGCTCAGAAATGCAGCGCCGTACCACAGTCGGAGCCGTTAAGCCGGCGGAGCACGCTGCCTAGCCAGCAAGAGCCGTCTCGACAAAGTACTCTCTTTTTGTCTCGCAAGTCATCTGCCTTAACAGCTCAAACAGTGGCTCATTTGGAACAAAGACTTCCAAGTGCCACGAGTACCGACCCGCAGCTTCTTTCTCAAGCGGCGGAGCGTGAGCCGACACACCGCGCTGAGCTGCTTCCCCGCGACAGCATGTACGAGTATCCCAGGCTTCTCTTTGAACGTGAAGATGAGATGCCAGATGGCAGTGCATCTCCCGGATCCAAAGAGGAGACAATGAGCATGTCCTCGCGTCTAGGAACGTTACGGCTCGATTTTGGCGACAAAGAGGAGGAGCGTGCACCTCTTCGTCAAGCGACTTCGCGAGTCACGTTCTCAGTTTTATCCGGACAAGGGGGGCGCCCAAGCCCGCGAGAGAGCCTGATATCCCTGTCGTCAGACATGTTTGCTGAGCCTGAAAGCGGATCAGTGTATAAGGAGAGAAGTCTGCGAACTATTCCCGAGGAGGGAGGAAAGCCGGAGGCTGAGATCACTCCGAAACAAAGCATGATGTCTCTACCGCCAGAGATGTTTCCTGAGCTGGAATCAAAGCCAACAAGTAGGGCCGCAAGTCTGCGTGCGCGCGCTGAAGAGGGGGAGAAGCGGGCAGTCGACCTACGAGCACTTGAACGGACTTTAAGCGAGAAAGGCATCGAAAGCTTCCTGACTCAGGAGGACACCGACGAAGATAACAGCGTCCTGAGCAGTTTCTCACGGCGAAGCGGCCTGGAGTCACATTCTTTCGGGAGGACGCCTACTAGAACCTTTCCGAGTGATGGGGCGCCCGTTCTGGTGACGGCGCAGTGCTGCGGGAAGTCAGTGAAGAAATCGGATTTACGGAACATGGAAAACTGTGGGTGCAGTGTGTGTCGGAAATGTCTGAAGGTGGCGCTGATTTCCTCGAAAGAGGATATTCGAAATTTTATGGGAACTGATCCAGTCAGTGGCAGCCCGCAATGGAAAATTCGTTGCCCCAGGTGTACGCGACCACAAATTGTTTCACCGAAAACGTCGCATCGTCGTAGTTTTCCTGCATGAGTGATTAGCAATTACGCCGGCCAGAATCGTCACACCAAAAGACTTCCTTTGTTCCAGTGCTGATTTTAGGTCAAATATGTTCAGGTGTCACTTTAGCCCAGGTAGTGATATGGATGCATACATATGCACGTTTGTTGCAAAAACACACCGTTCTGTGGCCGCGACTCCGCTTATTTGTTGGGCGGAGAAATTCTTTGACTCGACACGGGAGGAGGAATTTGCTTCTTGTAGCCATTTCCTCTGTGTTTTGGCGCCCGTGTATTCATCTATATGGGCAGCTTCTTTGCGATGAGGGATTCATGAGGTGTTATGGACAGGTTCCGGTGTGCCGCGCCTAGAATGCAAAGTCAGGGAAACATTTCGTTGGTGGACGTAACGTTTTTTTGTCGCACCTGAAATTCGTGTAGCAACACAAAGTCTGCATTTTG
>S1469;_asmbl_1481;_S1469_asmbl_148
GTGCACACAAGAAAGGCCGCCAAATAAAAATGGTAGCGCTTTTTAGAATTCGAGGCCTTTGAGCATTCTTGCCATAGAAAGTGTTGGGTATTGTATGCCCTAAGGAAGCTCCACAAATTACAACATTTCCCTCATCTCTTTAGAGACACCGGGGGAACGTTCCAAGTCCGGCCTTCTTTCACCACTGTTCCCCGCGGTCGCGTCATTTGTCTCGACAACTCGCTGTGTCTCCCTTTCGATGTAATTTCCTCTCCTCTTTCTCGTCTGTCCTTTATCTTTTTTCGGTTCCCCCATCTAAATCCTTGCGCCTCTTCCAGTCATTTCCCTCGTCCTGTCCTCCGAACCACTTCAAGCGACCCCCGTTGTGCACAATTAGTCTGTCTCGGTACATCGCCTGCTTCCTTAAAGAAGCTGGCATCCGTTTGTTTGTTGGAGCATGATGATTCACAATACTCATGCGGGGTTTGCGAAAAAAGTTCTCGAATCGCAAGATTTTAAGGTGGCACTTGTGATGCGCCATGGAACGCGTTCGTTGACTGGTCCATATCACCAAGTATACCCGAACAAGTCACCAAGGGTAGGCCAGTAAACCTGTGAGGTTACCCATCATGGAGTATGTCGCCATATCATCCCAGTGGGCGAAACGCCCTTCTTTCGCGGGACTTCCCTGCCAGAAGAGGTCAGCGGGTTGCCGTGGTCGCGGACGAAAGTCGTGCCGTGCTGCTGCGACCCCTACTTATTCAGAATTCTCCAGCTCGGTGCCTGCCTTATCAACCGGCATCAGCGCTGTTTCTCCTCTACCGCATGAGCGCACTTCCATGTTAACAGGTCCACTGCGTGGCCAACGAATGCGTCTTGTTCCTCGCAACATGTCTACTCTGGCGTCTTGGTTGCAATACACTACGCTAGTTCGGATCCCTCTAACCATGCGAAACAAATTGCCCCAGCCACATCAGTGGACTGGATCAGAACAACGTGGATCAGGACTTCCTTTCGTGCACAGGGTAGGCAGGAGAGACAACTATATGCAATTTTTCAGAAGAGGGCACGCGTCTCGGTTTTCCTGTACCTCCACTTTCTCATCCGGTACTCCCCGTTGGCAAAGTGCGCATCCTCGATTGCGTTTGGACTGTCTAAAAGCATCGGTAACAGCAGTTCGTCGCTCGTCGCGTTCTCTCCCTCCTGCTTTTGCCAAGACGCGACATAGAGAGGATTGCTGGAAGTATCAACCACAGTCTTGGGTCAGAACCGGCCTCGAGACACGCACCCCTGTACCGTCGGATCGCGCACCGCTATGGACGACTCTGTCTTCCAGTCATCACCGATCTTCCATCGCAGCTTCTTTATCGTCGCAGCTGCATGCCCCCGCCTCGGCGAGTGGGTCTGTCACAGGGTGCCACTCCAGGGCACTGTCCACGCCGCATCCAAACTGCTTTCTTGCTCTGATTCATGGATTTCCTTTTGCACCTGGTTGCTGGAGTTCCACTCCCGTGACTGCCATGAAAGGAACCCGTCGGTTTTTCTCTTCGCGATTCAGACGACCACTCCCTTTCTCTGCGAAGCCGCAGCAGCCTCTGCGCCCCCCTCAGCAACAAAGTCGACCAGATGAATCTCAAGGGCCATCGCCCAAGTCAAGAGAAGCTCCCTCAACACCGCCAACCCGGCCTCTGGAGCGTGTCTCCAAGAGCGCTTTACAGACGCGACTTCACCGTGGCCCACCAGGAGCCGTCACAAGCCCTCGAATGGATGTCAGAAGTCTGCAGCAACCGAGCAAGGAAGACAGATCTCCATCGTTCGAACAGCAGTTCCTCAATGACAAGTTGCTCGGTCAAAACACTCTCCAGTTCACAAAGGTGTCAGAGAAGGGGACCGCTGACGCGCTCTTCGCTGAGTGCCTGGAAAGCATTCGCCACCGCCGTTTCAAACTGGATCCCGATGTTGACAATCGGTCGAGCGAGGCTGTCGAAAAACTTACACAAGAGGAAAGAGCGATCGCTGAGAAGATCTTCCAACGAGTTGATCCGGAAAGGAAGATTGCTCCGCGGCTGGAAAGC
>S1605;_asmbl_1618;_S1605_asmbl_161
AGCATCTCTGCGTTTCCTTTCTCCCGCTAAACGTCTCTCCTGAGTATGTTCGTAGATAATATCAGCTTTTTTCCGGTGCGGACGGAGGGAGCAAACCCCGACTCTTCCCGGGGATCGCCGTTGTATTTCATGTGTGTACCCCTGCGCCTCCCATTTCCGTCTTCGGGGAAGCTGTCCTCGATTCGTCAGTTCTTCGTCACAGTTTTCTTTCCACGCCTTCTTGCTGGACGACGCGAATCGATCTCCTTCAGTGAGCCCCGGTTTCGCGTACAGCGCGGCACGAGATAACTTTTCTGTCGAGGCATCTGCTCAGGTGTGCATGCAGTCTTCCGCCTCGGTTCTCGAGCGAAGAGGAACTTGCTCTGAAAATGTTTCGACTTGTCTTTTTCTCGACGGCCTCGTAGGTTCTCTGGAAGACCTGTCAGATGTACGCACACGCAGTGTTCAGCAGCAAAGCCGGGCGCAGCTGGCACCCGTGAATCGAGTTCGTCGACCTTTTACACGCGGACTTTGCGCGCCCGGTTTCAACTCTGTCTCCTTTTTCTGCATGAACTGTGAGGCTTCCGTGTAACTTGGCGAGGAGACCTGTCGGGGGACGAGAGGAAATCGACACAGTCTCTCCGAGCGGCCACCGCCACGAGAAGCGTAGTTCCCGGCTTCCCTCACTTTTCCTGGGCCGGTCTCCATCTCCACTTGGAGCGCAGCGGAAAGACACACTTTTCCGCGCTCTTTCCTGCGGGTCTACACTCGCTGAGTGTGTGTACACCTGGCGAAGGCGCGGCTGTCTGGTTCCGCGAGTGGAGAGAGACGGGGAAGCCCAGGGAAGCGGGGGAGACGAGACGCGAGGCACCACGAATTCTTTTCGACTTCTCGGATCTTCGCCCATACCGTTTTGTCAAGCGCCTTCTTCGCTGCTCGTTCGTCTTCATGTGGGGAAGGAGCAACAGGCCGCTCACACCGAGCGATGGAGGGCGTTGGCTCTCCTCCTCTCTCTTGCCTGTCTCTCTCACAGTTCATTCCGGCTTTTCTGACGCATGCGCCCTCGCGACAGAAGCGTGGTGGGCGTAAGGTGGAGTCGAGGCAGGTTGCAGCGAAGAAGCATCGTCTCTGCTCCGCGTTCGCCTTCTCGTCGATTTCTGCTTCGCGCTTTGACGCTGGCACCTCGCTGTCGTCTTCATGCTTCTCGCCTCTCTCCACTTGTTGCACCCGTCACCTCGCGGAGCTCCAAAAGATTCGTCGAGGCGGTGAAAAGGATACACGTTCTGCCGGAGGCATCTGCTGCGCCGTAGCGTCTGCAGAAGGAAACAGTAGACGTCATCTCCTGTGCCGGGAGGAGTTCGAGTCCTTCGGCCTCCTTCGCATGCGTCGCCGTCTGTCGAGTGGGAAGAGGACAAGAGCGAGAAGAAAACCTCGTCCCCGCTTGTCTCTCCGAGCAGAGGAGCTGACACCGGCAATGGAGGGCGCGAGAACGTCCTTCCAGAAAAAACCAGATGACATGGCGGGAGGCACACCTCCGGAGAAGAAACGCCGCCGCGTGCGAGCTCTTTCGTCGAGCAGATCCCGCAACTCTGCTGCAGCTCGGCGGCTCTCTCCTCTCGGACTCTCTTCTTCTGGAACACAGAACCCAGGCAAAAAGGGAAGTCGAGCCGCGCGGCTCTGCGCGTCGCCGAGACGCTGGTCGTCTTCATGCGTCTCGCGGCTCTTCCTGTTCTGCGTCGTTTTCGCCACCCTCGCCGTAGGCGCTGCTCCCTCTTCTTCCCCACGGAGGCCTCCTGCTGGGCCATCCGCAAGACTTCCACGCGGCTCGACCCCATTCGTTTCCCAGGCAGGGAATCTCGGCGACGCGACCTTTGTTCCTGTTCGTCGTTTTCAGACACTCGGTGCAAAGCCGCAAGGCGAAACGCGAAAGCGCGTCTGTGCTCGGTCGATTCGCAGGTCATTCGGGACGCGCGACTGCGTTCGACATGCGTGGACACCCGGCGGCATGTCCTGCGGGGCGTTGCCTTGTTTCCTGCCTTCCGGCTCGTGCATGTTGCCGCAGGCGTCTTTCCTTCTGAGTCGCGACGCCTGCCAAGCTGTCCAACGCGGGCGCTCCCTTCGCTTCGGCGCTCCGTGCGTCTCTTCGACCTCCACGCCTCGTCCCTGTTCTCTGCGGGAGACTTCTTGCGGTTCACCGGAGTCGTTTCTGCTCTCTCCACCTGCTCGATGGCCTCCGCTCTGTTCGCCTCGTTCTTCTTGTCCTCTCCCCTTCTCTTCTCTCTGGGCGGGAAATGGCATCGGCGCCTGCGTCGCGTCTGAGGCGAGCGAGGCAGGAGTGTCTCCCCACGAGTCTTCGCAGAGAACCGCATGCGCGCGTCGAGGCTCTTCCTCTCTGGGGGAGAAACTCGCGGCCTTCTCTCGTTCCCTCTCCTTCTTCGGCCTCCACTTCGTTTTCACCTCTGTCGTCACCGGCGGCATTTGGTGGACGGCTCTTCGCACTCACCAAGGTCTCACGACTCTCGCGCTCTCACGACCCGCTCTCGCCTGCTCTTCTCTCTTCTCGCGCTTGACGTCTTCTTTTCCATCTTCTTCATGTTCTGCTGCTTCATGTCGTCAGTGGTGGCGGGAGTATTTGCAGGACCGATGTCAGCGGATTGCTTGGCGCATTAACACCTTGTGGGGAGGCGCTTTTTCGTGGCTTGTGGGGTGCCAGCCAGAGGTTTCCGGTGCGGAGAATCTCCCGCCTCCGGAGGAGAACGTGATCTTTGTCGCGAACCACTGCTCACTTATGGACGTCGCGTACATCGCAGCAGCGGTTCCCAGGTGTCTCCGCTTCATCGCGAAGGTGGAGTTGCTGTCGGCGCCGGTCGTCGGCCTCGCCCTTCGGCTCTCAGGATGCCCCACCGTCGACCGCGACTCCCCCACCAGCCATCTGGCCCTCTTTCGAGAGGCCCTGCGTCTCCTCAAGCGAAAGGCGCCGCCACAGTCGA
>S1534;_asmbl_1546;_S1534_asmbl_154
CTCGACGGGTCTCTGCGGTGCGCCGCGCGCGCGAGGCCCCCTGCTTCTTGGAGCCTGTGCCGGAGGAGACAGGGCAGGACGAGGGCAGCGCGGCGTTTCCGCCTGTGCGGTTCCTCGAGGCGCGGGCAGAGGAGGCGTCCTCCACATGCGTCTCGCTTCTTCCTGAGAGAAGAGCTCTCGCTCCGCGCACAACGAACCAGCCGCTGGATGTGGAGAAGCGCCCCGGTGGAGAGGCGCCGTTTCTCCAGGAGTTCCGAGGCGACAGCGAGAGAGAGAGGAGAGAGGCGAATGCGCGAGACGCGCGCGAGCGTTCCCCACACTGCGCAGGAAGTGGAGACGCTCCAGGAACATGCGAAAGGGACCTGCGCGAGGAGACAGAAGAGACAGAGGA
>S1411;_asmbl_1423;_S1411_asmbl_142
CTTGAATGCCAGTTCGCTGTGTGGCCAGATTCTCGAACCTGCGGTGTATCGACACCTCGGGCAGCCAGTCGGCGCGGCGCTTTCCAGACACACCCATTCGCACCGCGACGCCTTCCTGGAAAAAACGAGGCATCTGGAAGGAGGAGTTTCCGGTTCGGAGCTTCTGCGACGGCAAACGAGGCAAGGAAACAGAACTGAGACCAACGGAGCGAAGCGCGGGAACGCAGGACAGACTGAACAGCCGAAAATGCCGACCAGACGACGCCAATCTCGCTCAAGAAACGACCAATTCACAGATGGTCACTCGCGGGGAGAAACGCTACAACACTGCGGAAACTGGAACAACTTGCACAGGAGCAAAAGCGCCCTGGCAACTCTTGCCAATAGTGCCAGGCTGCCATCTGGAATGTCCACGTCGCTATTTGTGGCTTCTCATCAAATATCGCTGTTCTGTTCAGCAGTCAAAACACTCCGTTGACGGCAAATGCTCGCTGCAATGATGTGCCCATTGGC
>S1198;_asmbl_1208;_S1198_asmbl_120
CTTTTCTGTTTACGCAGTAGTCAGTTTTTGCGTAGGGAGCAGCCGCTGCCTTTGTTTTTCATAAAATCTGTTGGAGCTCGCCAGTATTTCGGAAATTATACACGTTTCAAATCTGGACACCCGGCACTGGCGGCAGGGGAACCTCGTTTCTCGAGAGACGACGGCGTATCGTGTCAAGAAGGACAGTTTTTCCTTCCTGCAAAAGGTTACGCTTTCCTCATTCTTCTGCCGCAAAATCATTTGACACTTTCCCACTGGCCGTAGGCTGTTCTGGAGGGTTCGCGTTTTCAGCGGAGTTCCTGTCGGTCGTGGTGCGATATCTGCACGGGAAGCCCCTGTGGTTTCTCTAAATCCGGTTCGGAGAGAAACGGCCGCAAAAGGCGAAGACAAGAATCGAGGAACAGCAAAGACCCGGCGCAAATCCGGAATAGGGTGCGTAGAGCACAACGCGTCGCGAACCTAAACGCGTTTCTGTGTGCCACCCGCTGAAAGTCAGTGACTTGTGTCGATTTCTTGCTTGGGTCTTGCGAAATGGATGTAAACACACAGATTCATTTATATAAGTATTTAATTACACCTTCTTCAAGGTGTGAGGGAGGTGATTGCCACGTGTCTTTATCCGCCTGCTGTTCCCAGATGTTTTGTCGGTGACGCCTTTTCTCGTCGACATTTGGCCTGTCGGCCACCGACTCCGGAAACGCGTTCTTCACTCCCCGTTCTCTGTTCCAGTCTTCACTGGCGGCAAGAGTTTTTTGTGTCGGTGACACGCGGTAACTTCCCTGAAAACGCTGGCCTCCGTGCTCGTGTTTCGTCCGTGGGATTTCCCCTTCGTTCCGATTTCGAGCTTCCCCCACTGGGCACAAGCACTGCGTGTATTTATTTGCTTTTCCCTCCGCCCGCCTCTGACAGAGGTCTTGATTCGTGTTGATGGGAGCACAATTGCCCGAATATCCAGTCCAGTGCTCTGCCGTGGGCACTGAAACTGATCCACAATTCAACAGGCTTTTTCCTCTGCCTTCTATCGCGCGATTCTCACAGCCGAACTTTGAGAATGATGGTTCCCAGGTCTTTGCATCGATGCATCGACTGCGCGGCTCCGCTTTTCGTCGTTCATGACGCGGTCCCACCCGCTTGCCTTTTGCCGGAGGAGTGCTCTGCACACGGCTTCCCCGGAGAGACTCCGCGTGAAACGCGCCGTCTGTCCTCCAGCTCTTCGTCGTCGCCAGCTGCTTCCGGGACGTCCGTGTCACAGATCGCGCTTGGCATGCCGGCGGCGTTTTCTGTTGCCGCGAACTCGGAAGACCGAAACGAAGGGGGGGACTCGGTTAAAGTTCCGCCGCACGCGCCCCAGTTGACTTCAGCGAGTTCAGGTGTACCGACACCGCACGCGGAGCCGCGCGACACCGCGCAAGTGCAGACGCCGGAGGCAGTATCCGGCTTTTCACGCGCTCCAGTTTCGCTGTCGTCGCCGCGTGCGCCGAGCGGCGAGTCGGCCAGCTCTCCGTCTTTGCAAGATTCTTTCGTTCTCCTCTCTCCGTTGCCCGGCACTCTGGCGCCGGCCGTGGGACATCGCGAAGAGGCTGTTTCTGCATCCTCACCTGTTGCTGCCACGGCACACTCTGCGGACGGTTCTGTTGGTCCCTCTGCTTTCTCGCAGGCGCTTGCGCCAGAGGGGCTTTCGAGGCACTCTTCCGAAGAAACGCACCGCCAGAGGTTCGTCGCGCGACTTGCAGAGGGAGAGAACTGGACGCAGTTCGTTCTCGACGACGCGGCTCTGTGTTCAAAATGCTTCTCGTCCGCCGTTGACCAGCTGGAGAAGCAGCTGGAGGACGAGCGGGCGCTGCTGCGCCAGTACACGCGGGCACTGGAGAGGCTGAAGAAGCTCCGTCGGGCCGAAGCGGCGAGACGCTGCAGGCAAGAGCGACGCGAGCGTGTGGACAAAGGTCAGGCGCTTTCTCAGCTCGACTCGCGTGGAGGAAGAAAAGGCGAGGAGACGAACACAGCGGACGCGCCGTCGACCCGCGGAAACGACTGCGGGTCTTCCTGTGTTCAGGAGGATGAAAGGACCGCTCTCGACACGACGGAGCAGAGTCCGCTGCGTGGAGACCAAGGAGACCACGAACAGGTGGGCAGGAACGACACCCCGCAAGAGGGTCGGCTGCGTCTCGCCGAGGACCTCCGCGCTGCGCAGCAAGAGTACGAGGAAGCTGAAGACGAGGAGGAAAGGCTCCTCGAAGAACTGCTCAGTCTCAATCTCCTGCAGCGTGAGCTCTGGCACCTCTCGTCTGCGCGTCAGGGACAAATCGCACGGCACGAAGAGGCAACGGCAGCTATGCTTCGTCAGCGGGAATATGTGACTGGACAGCTGGAGAGACTGAAACGGTTGAATGTGATGAACGACGCATTTCACATCTGGACGGACAGTGCGCTGCCGTCTATCAACTCGTGCCGCATCGGCCGAGTTTCTTCGCCGGCGACTCCAAGCTGGGCAGAGATCAACAGCGGCTGGGGTCACATGTGCCTTCTTCTAGATGTTCTTTTTCGCAAGGTCTACGTACACCCAACTCACTATCGGCTGGTGCCGCGCGGTCCATTCTCCTGTTTAATCAGGAGGAAAGACGACATCGTTTTGCCGCTTCAAGGTGGGGGCAAGGAAACTGGACTTAGTCGATTTTTCTACAGAAATCGTCACTTTGACGAGGCCACAGTCGCGTTTTTGGAATGCGTTCAGGAGCTGCACGAAGCGCTCGTACACTTCGCCCGCCAGCCCTGGCCGCCGTATGCGTCTCCAGGTGTCCAGACTCCGTGGGAACCTCCTGACCTTCCTTTCGCGATCGAGGGCGACCGCGTCGGGGGCCTCTCCATTCGGCTGCACTTGAGTCAGGACGAGCGATGGACAAAGGCGGTGAAGTATCTGCTCATCGATCTGAAGTGGCTGCTTAGTTACGTCGAGAAAGTTTGCGTCGTTTGCCCGCCTGCCTCCTAGAGAGTGTTCTGGATCGAGACCATTCGACAGAGGGTTTCCACGCACTGAGAGGCGTAGTTGTCTGGACAGGTGTGATACTGACACGCGATGTGAAAAGGCAGTTTAGAACACTAAGACCTCCCGCGAACTGTAGCAAACACAGGTGAGGAAGGGTCGTCAAGACTCCATCGAAAAGGGGTGTGATGACGAAGCGAAGACTCAAAGCACTGCAGAACGCTTAAAAGAACGGTGAAAGGCGAATCGGCCTCCGGCAGGGTCGAGGATCGAGACGAAACGGGCACCAGCATCTCGTTCTCTATTGTGCTCCAAAGAGCACACGCGCATGCATTCTGCGTAAGAGGTGCCAGTGTCGTTCATAGAACTCGGTGGCACTGTTGTAGGATATCACCTTTTGCCAAATGGTGTGTTGCCAGTGGTTTATACGGATCGTACGGGACCGTCCTATTGACGGCGATTCTTGCACATTTCGTCCATTCTGTGGCAAGGCCCCGCTTCGCTAGCTCCTGGTTATATTACCCAGAAGGAAAACCGACTT
>S1651;_asmbl_1665;_S1651_asmbl_166
GAAACAGGCATCCATGACGAGACTCAGAGCGAAGCTAAAATATCAAAGAAGTGCCAGCGACTGATATAGGCGGCGTGCCCGAACTTGAGGCGAACATCTGTCTTAAACGGTTGCAAATGAGGGAGGCTGACGCTAAACCCCAGGACGGAGACTTGTTGAATTACCTAGACTCAGACGGAAAGCAAACAACTTCGAAATACGAAAACTCCGTCGTGCCCCCTCCAAAGAGATTCCGTGGAACACAACTGGTTCTCAAAGTGAAGTC
>S1581;_asmbl_1593;_S1581_asmbl_159
CTCGCGCCCAGCTGCGTACACCGGCTGCACGAAGAAGAGAACAGAAACTCGGGACTTCTTGATCGAAAGAAGTCCGCCACGCCTTTGAGAAACACGTGAGCTGCGCGTTGGAAACAGCCTTGGAGGATTTTCTTCAGATGTCGGCAGAACTCTGGCTCTGCGTCAACCGACCTTCCAGAATCTCCTTGTTTGGGCCGAGCGACTGTGCGTCGTCTTCCCGTCTCCGAGCGACGGAACAGAGGACAGCGGGGAAACCGAATCGTCGAAATTCGGAGGAGCAGAGGTGGGGAAACAGCATGGGCGTCTACGTTCTTTGCTATCAAGACCCGTGCAGATGCGGGGACTTCTCCGCAACATTGAATACAGAAAGGATCGCGGGAGCCTACCACTCCAGGGCCCTTCCCGAGGAATGGTGACCACGAAATGCGCTCGGACAATGTGTGTTGTTCGTCGCCAAACGAACAAACGCGCCTTGGAAAGAATCTCGCATACCCACAGCGGCGCTACCTGGAGCCCCGTTCGAGCAACACGCGTCGTCTGTGCTTTTGTGGGCAACTCTCTGAGCTAATTTCCTCTCAAATTCGTCCACTAAAAAGTTACGCTTCTCCTGATCCAATGAAAAGCTCCGCCTCTCTTCGTTGGCAATACGTGGCTGCTACCTCTAGCGCCACAAGTCGGCAGCTCCTACGATTCTCTCCCTACAGCCTCCCTCGTGAGGGACATTGCCCCATGACGCGGAAACACTTCTAACTGCACGAACAGATTCTCGACGATATGGAGAGTAGAGAATACGCCGGAGAAATCAGAGACGATTACAGAGAGCAACGCAATACGAGTTCACACGTGTTTGAGAGCCCACGGAGAAACTGAGGACTACTCTCCAAGTGCTTGGCAGCGGACTTCCACCGGAAGTGCACGTCCGCTGAAATCTCTTGGCTCCATTCTTATCCCCCTCAGGACTTTGAAGAGCCACACTTTTTTCCGGTAAAGATGCCATTTCTGAGACGTGAAACACTTACTCCCGCGGCTCGCAGTGTTGCTG
>S1571;_asmbl_1583;_S1571_asmbl_158
GTGAGTCAGCCAAATCCAGTTTCTGAATCGCACAACAAACAGACAGCGCCAAAACACCGTGTCTACCCTTTCGAGTCTTTCACACGAATCACGTCGATAAGATGATCTTCCGTGTGACCGTTTTCAGCCAGAAAAGGCATGCCGCGTCCCACGCCCACCCTCATTCTACAGCGGCACACTTGCTGCTCAGCTGACGGGCGCACCGCAGTCCTCATTCGCTACAGATGTGTGACGTTTCCAAGTTTCAAAGAAGTCGAAAGACAAACACGAATACCAAGAATATAGACCGTTACCACATTGTTGCAGCCTTAAATACGAAACCGGCGGGTGAACGGATTCACACGCAGAGTTCAGCAACCGCAGGCCAGTAAATCGAAAAACAAGAGTACCGGGATCTGAGTACGAGCTCATCTCTAGCACCTGCCACTGAAAAACTACCTTTTCGAAGCATTTGGTCTCCC
>S1203;_asmbl_1213;_S1203_asmbl_121
AGACTCTGCGAAAGAGTGGTGATATTGGAGGAGCTCGTGGACGCGCTGGAGGGACAGCTCGTCATGGCAGAGGAGGAGAAGTCGGAGGAAGGAATGAAACGCGAAGCCGCGATTCTCCAGGATGCGCTTTTAGTTGAAGCTGAGAAGACAAATCGTTTAACGCAGATTCTCTGTGACTTATCGGAGACGCTTCCGTGCGATGTCGGCGAGCAGATTCGACAACTCGCGAAGAAGGTCAACAGTCCTTCTTTTCCCCGTCCTTCGCCAATGGTTTCGGCAGATGCTGCCGGGACGGCGCGTGCAGAGAAAGACAATCTTTCGCAGAAGGCAGAGAATCAAGAGCTGGGCGTTCTTCCCATGTTCTCGAAAGTCGCGTTTCACGGCCTTTCGCCCTTGACAAGGAAGGAAGCAGAGAGAAAAGGAATGGAACAACGTGAAGCGTTCGGTTGGTCATGTCCCTCATCGCAGGCACCGTCGTCCCTATACGGCTCTCCCTTGTCGCTCGCGTCTCCCCCGTCCGCGCCGGGTGCCTTGTCTCCGCTGTACACCGAACGAGAGATACTCTCTGGCCCGGAAGGCATATGCAGAGAAACGCGGTGCTGTGAACGAAAGAACGAAGCAGAAAACGAGACGGCGAAAGCCTCTGCAAAAACCGCGGAACCGTTTGCGCGTTTTCAACAGCAGAGTCCATCTTCCTGTTCTGCCCTTGGCGACGCAAACGTTGTTGGAAGCGCTAGGTCTCCACCGAGGCGGAGTGTCTCGCCAGTGGTTGCAGCTCGCTCGCGCTCCGCTTCACCGTCAGTTTCTGTTTCCTTCACTGCGCCCTCATGCATTCGAAAGGGGAGTGTGACCTCGAAAAAAACGTCCGCGCCGGTGAGTTCTGCCACCAATGTACCGCAGCGTTCGAAAGAAGCGAGCACGACTGGTGGCTGCCCTGCACTCTCGCCTCCCCAGGGTGCCCCGCCTGCTTCCGGCCACGCTTCCGCTGAGGAACAAGGGGAGGTGGTGTCTTCTGCTTCTCCCACTTCTCCCCCTTTGTCTTTGCCAAAGGCGAGTGCTCTGCAGAGCTCCGGTGCAGGTTCCGGTGATGCCCCACCGA
>S1154;_asmbl_1163;_S1154_asmbl_116
TTTCTTCTTGTCCCAGGGTGTAATGCAACCATTTGAAAGCGGCAATTTTGAACAAGCCTCTAGCCTGTTTTCGTCTTTTTCCCTCGTTTCTCTCCAGGATTATCTCCCTTCCTTTCACCCTCCATAATCGGGGCTCGTCTGGTCCTCCTCCACGCACTGTCTCCTCACCTGTAGCCGTTTCTATTCGCGACTAGCTTTCTGTTTTCTTGACTTCCCTTGTCCGTTTTTTCTCCCCCCTCCCCTGAGGTCTCGCCCTCCGTTTTCCACTGGCAAATCTCTCCGTTCTCTCGTCGTTTCCCCCCCGTCCTGTCCTCCCTTTTCTCCGTTCCCCTCTACAAAGTGCGGCGGCCCAAAGACGACGACTTCGCATCTGGCTTTTCCTTGTTTCCAGCGAAGCGCTTCTCTTTCTTGACTGTCCAGATGGAAGTCTTGGAAACAGATCCGGAGGCTTCTGCCCTCGAGGAGGCGCTCCCCTCGCCAGCGTCGCCGGCGCCGTCGGGGGGAAGCGCGCCTTCTCTCAGCGTCTCTGCCGTCCCCTTTCCTTCTCCTGGGCCTCCCGAATTCCCCGACGAAGATTCTGACGTCCTCGCAGACCTCGAAAACTTCGACGAACCTTCTCTGCGCTCGAAACGTCTCCCCGAGGTGCACGCGCAAGCCTCCGACGCAGCCGCGGGCGTCTCTGCCGCCCAGGGAGAGACCCCAGAGGTTGGAGATCCGGCGCGGCTCGGTTCCGGGACAGACGGCAGTCACCCGTCGCATGCGCAGACGAGTTTGCGGCGGGAGATGCGCGACGCAGACTGGGCTGTCTACTCTGCGGCCTCGTACGAGTCGCAGGTCGACCCTGCCCTGGAGGGGAAATGGGAGTTTCTGTCTCCGGGAGGCGGAGAGCAACAAGGAGGCCGAGCGGCTGCGCTGCTGCGGAAGCGCCTGGCGAGTTACCAGCGCCAAGGTCTCAGACGTACTGTGGCTCCCGTATTCTTCTGTCACCTTCGGGAGTACGTCCACCTGCTGCTGCTGTTCCACCGAGAGACGCGCAGATACTCGCTCTTCACTTTCAAGGCGAAGAGCTGGGAGCGGCCTGAAGTCGTTCTGGAGAGAAAACTTGCGCGCTTGTTCACCAAGCACCGGTCGGAGGTCGACCGAAACGTCAACTACACCTGGGTGGCTGACCAGAAAAGCGAAGGCGTTGCTGCGGAGGTCGGAGAGTTTCTCGGCGAGTGGTGGCGAGTCGAGTTCGACGAGGAGCCCCAGCCATTCCTCCCGCCTCACGTCACCCGACCCAAGGAACGCATTCGTCTCTACCAGGTTCAGCTTCCACCCAAGTGCTCCTTCCGCCTGCCGCCTGCGTTCTCGCTCGCGGCCCTGCCTCTCTTCGACCTTCTGCGGCCGGAGATCCACGGCGTTGCGTTGTCGGGTCTCCCTCACGTCGTCTCACGCTTCCGCTTCCGCCTGCTGTCTCCGTCGCTGGATGGTTTCGTCTCTTCTGCGAACCTGCGCAGGCCGCGAGGAGGCCAACAGGAAGGAGACGCGGAGGAACTCTCCGGAGAGTATCTCGCGGAACTCGAGCGAATGAACACAAGTCAAGATGGAGAACTGTCACACATCCACGGCGCCACAGAGGAACTGCCTCCGGAACTGGCTGCACTCGCAGAAGAAGAAAACTAGAAAGTCGTCGAGGGAGAGGAACAGAAAGGTCTGAAACAGCGGGAGACGCAGAAGAAGAACGGGAGCAGAAGAAGACTGGGAAGCGCAGAGACCTGCAGGGAGGAGAAGAAAGATCTCTCTATCTCCCGAGACCGAAGAAAGGACGACGCGGAGAAAAGAAAGCGCAGAACGGCGGCGGAAGAAAAAGAATGTGAACGTGAAAATTCCGTGGTTCTGCTGCCGCCCATTACTCGAAGACGATATGATGAGAGTGAACTAGGAGAGGCGCGCAAAGAATCAGAAGGTTGAGAGGAAAGAAGAAAGTGACAGCGTGGAGAAGTCGGAGAAGAAAGAGATCAAGAGAGAGGAGGCGTGGAGAAAGATGCCATGTGGTGGAACAGAGATATCTGAGAAACAGAGGAACCTGGAGAAAGCAGACACGACTGCAAGAACCGCGAACCAGAACTGTATAACT
>S1342;_asmbl_1354;_S1342_asmbl_135
CTTCGCTTCCCTTTTCTTCTTCACCTTCTCCCGTTGTTCGTTTCCTGCTGGCGGAACGTCACTGGTCTCATGGCTAAGGGAGAGTCGCTAGTTCGGACTCCGGAGACTGCCTGAGGGAGACGAGAACGAGAAGTGAGAAAAGGAGAGAAGGAGGCCGCAAAAAGAAGAACGAAGCGACTCTAGCCAGTAGATTCCTCCTGGGGA
>S1372;_asmbl_1384;_S1372_asmbl_138
TTGCGCCAGAAAACCTCACATCTTTCTTCTTTCTTCCGAGTTCTTTTTCGCTCTCTTGCAATGCTTTCCGGAGCCCTCTTTCTGCACTTGGCGGGGCCTCGACACTCTCTTCCTGTTCTCCGTCGCTCCCCGCGTTGCTGTTTTTTCTGCGCGTCTGCAGACCTCTTGTCAGCCTCTGCGCTTCCACTGTTTCTTCTTCTTCTTCTCTCCTCGCCTTTCTCCGTTTCCTCTCTTGACCTTCATCCACCATCTCAGCAATGATTAGGCGTCGACCAAATCTCCTGTCTCCGTCGGGCTCTCGCCGTCTCTGAGAGACTGTCTCCTCGCTTCCGCTTCTCTCTCCCGTTTTTCCTGCGCTCTCGAAGGCCAGCTCGTTTCCTTCGTCGTCTTTCAGCAAACAGGAGTGACTATTCTCTGACTCAAGACTGACGCCGGTATTTCCTCCCTTCTCGCTTCGCGCCTCCTCGCGCGAAGAAGAGACACCGAGGGGACCGGTTAACCGTCTTTCTCTCCCGCAAGTCAACTGACTGTCTCCAGGACAGACTCCTCCCGGCTTCCC
>S1421;_asmbl_1433;_S1421_asmbl_143
CGGACTCGCCTGCTTCCGGCTGTACGGACAGGGCCTCGAGGAGATGGCCGTCGACGAAGTCGACCTGAGTTCTCTCTCCCACAGTGCAGATCGGCGAGACCGGTCGCCGAGCCTCCCGCGAGGAGCTTCTGCTCTCTTTTGCGCGAGTTCTCAAGAGATGCCCGAGTCGACGATGACGGCAGGTGCCTGGCAGCCGGCAGAGGGTGGGGCGGCCCAGGCGACAACGGAGAAGCAGGCAGAGGAGAAGGCGCAGACGGGGATGATGAACGACGCGCATGGCGAAGCCGTCTTCGCTGCTGTCGCCCACCTTCTTTTCCACCTGCCGCCAGAAGGAAAGATGGAGTTTGTGAAGCTGGCTGCGGAGTTCCCAGACAACCTCTTTGAACAGCGCCTCGTGCGAATGACGAAATGGTTCATCACAAAGACACTCCGTCAGGCGCGCTCGGCGTATCGAAACGTCGACCGGCTGTGGCATGCAGTCGCGCTCCTCGAGCTCCTTTACCTTGCCAACTTGCGACCTTCGTCTCCCCGCGCGCTTCTTCTCTCGTGCACTGCGGCGCCGGTGGATTCGGCCGAGACTGCGCGAGACGCCTGCACGGCCCGGCCGCGTTCGTCCTCGTCAGGCTTCTCTTCAGACTCCGAGACGCCGAGAGAGGTGAAAATCCCCGTAGAGAAGTTCCACCTCGCGGCCGTCGCACAGCTCGTCGACCCTATTCGCGAGGTCGCCCTGTATGCGGATTTGATTCAGCGCGGCCAGGCGTTCGCAGAGACACCCGAGCGCCGCGCGACGGCCGCGGAGCAGACCGACAGCTCGGACGCACAGCCGGCAAACGCGCGGGAGGGAGAAAAGCGCGACGAGACCGAAGAGAGTCCAGAGACAACTCCGCAGGCCGGCGACAGAAAGGAAAAGATGCCGACGCGCAACACTCCACTTTCCGGACAAAGAAGAAAACGCGAAGTCTGGTCCACGTTCGACGTTTTCAGGGACGTCGTACACAGCACCGAACTGCAGAGTCGCTGGTGTTTCTTCATGGCGCATATGCAGCTTTGTTCCCTCGAATTCAAACGCAACGTGATTTTGGTGGATAACATCTACAAGCAACACCACACAGGACTGCAGTCTTTGTTGGAGGCTCAACTTCCTTTTCTGCTGCTCCGCGTCCACCGAGGAGCTCTGCTGGACGACGCTGTTGCTGCCCTTCAACAAGCGAACCCCCAGCAGCTGCTGCGGCCTCTGAAAATTGTTTTCGAAGGAGAAGAAGGAGTTGACGAGGGCGGCCTGAAACGCGAGTTTTTCTCGTTGTTAACACCGGAGCTCTTGTCCCCCGAACGGGGACTCTTCACCTACAACGCTGCTGCGAGGACTTACTGGTTTTCCAGTCTTTCTCAAGAGGACATCAAGAAGAAGGAAAAGTATTACTGGCTGATCGGAGCTCTCGCCTCGATGGCGATCTACAACGACATGATCATGCCGCTCGCGTTTCCACTCGTTCTCTACAATCGCCTGCAGGGGCGTTCCGTTTCCCTCGAGGACCTGGGGGATGTCTTTCCTGAAGAAATGAACAGCTTCGAGAAAATGCTGACGATGGACAAGAGAGACGAATTCGAAGCGGCATTTAGCACGCAGACATTCTCTGTAGACATCGTACGCGATGGCAAAGTTGTTGGAGAGGCGCCGCTGATAGAGGGCGGAGAAAACATCCCCGTCACCATGGAAAATCGGGACCTCTTTGTCTCAAAGTACACGCAGTATCTCCTCGTTGACTCGGTCAAACAACAATACGACGCATTTGAAAGAGGATTTCTTCTTTGTTCGTCCCCACTCACCTCCCAACTTAGTGGCCTCGAACTGCAGCTTCTCATTTGCGGGACTCCTGAACTCGACTTTCGTCAGCTTCGCGATTCAGCTAAAGTGGAGGGATTCGATGCAGATGATCCGTACATTGAGTCCTTCTGGAAAATCCTGTCGTCCTTCGATATTTTCCAAAAACAGAAATTCCTGAAATTCGTCACAGGAAGCGATCGCGCGCCAGCTTTCGGATTGAAGGAGATTCGAATGTCTGTACAGAAGAACGGCGTGGAGCCGACGGAGCGTCTTCCTACAGCTTACACATGCTTCAGCGTTCTTCTGCTACCTCGCTATGCCTCGTGTGAAAAACTGCAGCGTCTCCTGCTGAGAGCCATCGACGAAAGCGAGGGATTTGGGCTTCAGTGAAGCGACCTGGAAAGGCAGGAAAGCGGGGGGTGAGAAGCGACCTGCATGTGACGGAGACGAAAGCGAGAAAGAGAGCATCGCACGAGAGAGAGGCGAACAGGATGCATACCCTCGACAACATGAAGCCAGCAGGAAGGAAAACCGCAGATGGATGGAGAATGGAGAAAGGTGGAAGAGGCGACCGAAAACGAAAGAGAAGAAAGAGAAAGAAAGAGAAGAAAGAGGAAAATGCGACATAGAAAAACGAAAGACAGGGAGAAGACAGAGAGACGTCCACTTGTTCTCTTTATCTCATCTCCCTGATGTGGGTGTGAGTAGAGAGGCTTTCCCGATAATTGTCAATGCCCGTTTTCCCTGGGGCTTCCTGGGAAGTGAGACGTGCATGCACCAACAAATGCATGCATGCATGCGTCTCCGAGATATGGCTGTCAGTATATAGTATATATGTCCTTGCGCAAGTCATGGCGAGTGTGTTTGAAAACTGTATCACGTGTGAGGGTGGATATGTCTATGCCTGATGAAGTTTGTTGTCTTTTTTTCTGTAAACAGGTTTGTGTGAATTTCTACGTGCGACCCGTATCTGTGCGGGATGCATCCGTCATGGCCGTTGCCGCCGTTTCTTTCTGCAGTATCCGTCTCCGCGTTGTCACGAGAGTGAAGAACTGTGTCTCTCTAAACAACAGGATCGAGAGAGTGCTCTTGTCCTTCCCTTGCTTTCCTCTGTGCAGCATTTTAAAGCGTACACCGTTTGTCTCGCCAACGCAATTCGGTGCATGCACGTGACTCGAATTATATATATATATATATATGTGTGTAGGTATGTGTGTATGTTATTTTTGTATGTTATTTTCATGTACTTTCTTCGGTGCGCGAGCGAGTGTTGAGCTGTCCGGATTTGCTCACGCTACCTGCAGAGGATGCATGGGGAAACGATGGGGCTCCCGCGTTCCGAGGCGCAAGGTGTGTCTTTCTTTTTCTTTTCTTTTTCGTGGTTTCGTGCGTTTCTCGGACTGCATGCGAGTCCGGTCCACGAAAGCAACGGGTTGAAATTCCACACGCAGATCTCGGGGCGAGTGTCTCAACCAGAACTCCACGCAGCGCGAACAAGCTCTTGAAAAGAAGCAGAACATATTCCCT
>S1208;_asmbl_1218;_S1208_asmbl_121
CGGTGGCTACAGAGGCAGGGGGCGGTAAGACCGAAGAAACAGACGCGCAAATCCTCAATCGGGAAAACCACCTATGCTTCTACGAGCGAAAGCCTAACAGATGTGTTTTTCACGGGTGTGTGTGCATAGTGATGGTGTACGTTGCATACGGATAGAGGGGAATAGTGGAAGATGTTCAGCAGTGTTTGTCATACGGGAGGCGCTCTCCTTCGCGCTGTGGAGTGAACTGTATTGGTTAGATGGAGTTGAAAATTTGGATTTTTATTTTTTCTAGAAAGGGATACTTTTCGGATTTTGTGAGGGCAAATGCGTTTTTCCCAACTGCACTTGCGTTCTGTGTTCAGAGGCCGTGGATTCAGGGGAGG
>S1529;_asmbl_1541;_S1529_asmbl_154
ACGACGTAAAAAAAGTAAATTGGCTTCGCCTTTCTTCTTTTTCACTAGTTCATGTTTTTGTTTTCCTGAGGCACCCTTTTTCTCATTTTCTCTGTTTGACGCCCCGCTTCCTAGCGCTCAGGCCCCGCTCGTTTTCAAGTCCGTTGTGTCTCCGAAACGCACTGTCGCATCTGCAGGCATTTTTCTTCTGCATTCTTCTGTTTCTTCTCTCGCTTTTTGTCTGTGTGGCTTCTTTTTTGCTGAGTTTCCTTGTGTCTGCAACCGCAGCTTCTTCCGTACTTGTGCGGCAGCGGAGGACTGTCCGGTCTCCTTCGCTCTGCTGTCGCCTGCATCTCTTACGTCCGGTGCACTGGATTTTTTCTCTTTCTTCAGCTCTGAAACAGCGATCGTGCACTTGCTCGATTGGGGAGAGTGGGGTTGACGGAAAGAGCCCGCCTAGAAAAAGTGAGGTGTATGTACACTCGGGCCTCACCAACCGTGAAAGCGCGCGGAGTCGCGCGGTGTACATACACCGCACATAAGCAACGGGGCAGGAGTCTCCGCTCGACTGTCTCGTTTTTTTCACTTGTTCTCGGCTCGGGACAATATGGGGTGGAGTAAAGTTGTCAACTTCCTCAACAAAGGCGTCCAGCGGAGGCCCCATCGGCGCTTGCCAGGCCAGCCTCACCACCAGTGGAACATGCTCAAAACTCAGTTGGACCAGCTTGTTCGATCCGATCGTCTCGAGTTAACGCTACCACGAGCCCATGAACTCCAACAGTACGCCGAAGAACTTGTTCACTTTGCAAAACAAAACACTCCAGAGTCTTCTCTGATCGTGGAGAGCATGATCTTCACTCCGGCGGCCAGACGAAAGTTGTTCCACGAGCTCTGTCCCCTCTACGCCAATCGTCCATTCTTCTACACTCGGGTGGTTAATCAACACCGTCTCCGCATGCGCGACGCGGCTCCCATGGCCTACCTCGAGTTCGTCGACCGACCTGGCGAAATTCGCCCTGCGCGTCCTGTGGGTTTCGAGAGAAAGCAAGCAATTTGGGAGGAGATGCAAGCTACTCGCCGCGGTCGGAGGCAGTGGTGGAACCACGCGAAGAAACTCGGTCTGATCGACGAAGAGACGGGCGACGTCATTTCGGACATTAACGCGCTCAGGCGTCCTTCTGCTGCAGAGTGGGAGGAGAGCGACAGCGAAGAAGAGAAAGCAGACTCGCCCTCGCCGTACAAAATGGTGGCGGCGCCGAAGAGAGCGCTGGAACCGTTCTTCGTCGATTTGCCGCCTCCGACAGAGAGGTACAGAAAGCAGCGTTACGTCTTCAAGCGGTTCAGGCCTTAACGCAGAGACAAGTTCTTTCCCCCGCTCTCCAGGTTCTCCTGTTCTCCTCGCTCTTTTCTTTCCTCTTGCTCTCCCTACTCTTCTCTGCCAGTTCTCCCCTCTCCCCTTCGTTTCCCCCGTCGGTCTCCGGCCTGCTCGCTGAAGCGTCGTTGCACTGGAACGAAAGGGAAGCGAACGATGTCTGCCAGCCTTGCGGCCGAAACGGACGTTCTGAGATATGTCTCAGTTCGAAAGAAACAGGCTGCAGTCGCGATTCCGCGCAGGGGTGAGGAAGGTGCGTTCTCTCCCTGGCGGTACGACGGCGAGAAACAATTTGTTGTTTCTGCATGCATCTGTGAATGGACTCAGAGCGCATTCGTTAGAGCTTTTTCTCTTCTGCTGTCTTGAGTCGGTCTCCCGCCTTCTCCCCTGTTGTTTCGAGGTGTCTTTTGTTCCCTTGTCGTCTCTCTCCCTTTTCCTCGTTCTTTCTAGGTCCCTCTTTTTCTCTTCCTGCCTCCGTTTTTTCTCTCTCTCGCACGGTTCCGTTCTTTTTAGTGTCTCCATTCTTCTCAAGCAGCGACGGCCTTGCGAGTTTGTGCTTCTTTGCACATGTGGTGAAAGGAAACGCTTTCGTGCC
>S1662;_asmbl_1676;_S1662_asmbl_167
CGGAGGTGTTGGTAAGGAAACGATATCGAGACATAAAGAAACGAAACGAACGTCGCGTCAAGAAAGACCGAAACCAATGCACGTGGCTCCTCTCCAATCTTGCTGATAAGCGGCTGCGGATCTACAAAATCCCAGAACCTTGGACCAACTTAATAGGATATACGCATGCAGATGGACACTCTAGGAACAAAACTCGTTCACAAAACGCGCCTTGGACACATTCATGGATATTTATGTACACAGAAACGGTTTTGACTCATGCACGTCAACATGGGATCACCATTCATCGGCCGGCTAACAAAGGTGAGGGTGCATACATACAGTGAAGCGCCGTTCATGAGGCATCGAAAGACGATAGA
>S1533;_asmbl_1545;_S1533_asmbl_154
TCCACCGGAACAATTGCAGGTTTTTTAGTAGCTTTCTTCTTCGTTTCCTCGGAAATACGGCGCGGTGTGCGTACGCAGACGGATCCGTTGAGGGGGACCTCGCGGGGGAGAGAGCGGCGGTCCCGATCCGCAGATCCTTTCTCTTCCCTCTTTCGTCACACCGACCTTTTTTGTCCCTCTCTCTCATGGCCTGGTAGCCACAGTCGGTTTTTTAGGCCTGTTTTTCTTGTCTCGGAGAATCTCCTTCTCGCTATAGCCCGACTCTTCGGTCTGCTGCGTCCACTTTCCTTCTCTCTACCTGAGAGTTGCCTCTGTCTTCTTCTTCTGTCTCCGGCTGTCTCCGATGTCTCCTTCGGGAGCATCGCCTCCGAAGGCCCCGCCGTGGGCCGCAGTGGCTCGAGCGCGGCTACCGGCGCCGTTCGTCTCCGGACTCGAGACAGGCGCGGTGGGCGAGTCCGCCTCAGGCCTCCCGGCAGGAAGCAGCGCTGAGGAAGGCGAACAGTCTTCTTCTCTGGGGAGTGGAGATGAGGAAGACATGGCTTCAGGCTCGACGCTTCTTCTCCTCTCGGCAATTCAGAAGGAAATCAGTCGCCATCCGCTCATCGATTGCGGGAACAGCACCCCTCCACTCACGCCTCGCTCTCCGGTAACTCCTCTCGATGATGCGCTGCCCTCTCCTCCTCCCCCCTCTCCTCCCTCTCCTTCTCCTCCTTCTCCTTC
>S1331;_asmbl_1343;_S1331_asmbl_134
AGGGGACAGCGTGGCGATGACTCTGAAATATGGACAGAATTCGCTTCGAGTGTGGTTATGCCACTAACTGGCTGATATTTCCCGTGCCCGCTTTGACCGAACACATCGTGTCTCCCTCCGGGCACTCCATGAACTGTCTTGAACACATGTGTACCGGTGCGTGAAAGGATTGACAAAGTGTCTCGACTCTTTATTAGGATGACAGACGTGCATATGTTCCGTTCGCCTTAACATATTGTCAGCTGAACCACAGCTATAGTTTTCTGAATCCATGGGACAAACGTCAGGAATGTGCCGCTCTGCATTTCACCGGTGCGAATATACTCCGAAGGGGCACCAAAGATGCAAAGTCTTGCGACTAAAAACACATTTTCCTAAATTTATCTTGACAGCCATACAATTGCATGAACGAGAAAAGCAGACAACAGAGAATGCTGCTTCCCTTCCAAACTAGTCAGAACTTGTAGATTTGTTTGTGGTCTCCTATGTCCGTGGCCATCTCTATGGAGACAGCTGCGGGGGGGAGGTAGCAACCGTCAGCGGACCAAACCGAATGAAACAGCGTCGTACATCAACAAATTTGGTTGCAGAAGGCAATGGCCTTCCAAAAGGCAGTATTATAGCCACACAAATTCCACGGCATACTTGACACCTCAAAAGTGGTGTCTTTCAACTGGTCTCTGGTCTTGCTTTGTGTCTGAGTCGTTCGATTCGATTCCACTGCTATCTTGTGGCGTCGCCGTGTCTAGAGGCGACAGCTCCTCATCCTGCTGACCCTCTGATTTTGGAGCAGATCTCGGAGTTGTTTCGTTGAAATAATCGCTTGAATGCCTGTACAGCTGACCATGCAGCCGTGTAATGTATGCCCATGCATACGCAACAGGACAGAAGAGGTTGTCCTTGTCCTCTCTCCTCATGCCAGTTTTAGCATCATAATCGTACTGGGCACGAATCCAGAACTGGGGCGTTCCACTCCAGTCTACGAATATCAACGACTCCAAAAGCATATCTCTCACACTGCTGACCATAGCAGCCCTTTGTTCACCGTCACTGGCAGTTCCGTCTTGCCTTTCCCATAGCTCAGTTGTACCGACAGGCTGACCGGAACTGATTCTAGACAACTCTTCCCGCGCAGACTTTCGAATGGCTTCGAACAGCAAGGGCCCTGCCTCCTTATGGATATCTTTACCGACAATTTCGTATTGATCTTGAACGACCTTGGGCAACTTCCTTTCGACGTTTCCGCCAGGGTAGAGGAATTGAGTGTGCAGGAAAACGAGGTATTTGCACCCGTTTTTCTCGTGACGGTTGCACTTAAGATGCTTCCTGACAAACTCGTGGCACTCGCCGATTCTCTTGCCCGTACCACACTTCTCAGGATTCAGGTACTTCAGCTCGTGAAACAGAGGGTGCCGCTCAAAAGCACAGCCGCCGCCACGGTGGTCTTTGACGGACAGTGGAAAAGCTTTTCCGCAGTTCTGCCATGAGGGCGAGTTGCAATCAAATGTAAGGTTGTACAGCGTATCATACGCGCGTTTGAAGAGGGTGTAGAAAGTAGTTGCCTCGAACCCGGGATTCATCAAGATGTCGTGTGGCTGCTTGCACACACCGGACAGTAGGGTGGTAGGGTCTTCTGCACTAGACCCGGTGCACGTTTCCATTTGTTCTCTGCTTTTGATTGTATTAATCGAGAGCAAAAAACCCTGATTCTCGTAGAAGGAGATGCGCTTCTCGAGCACCATTGTAATTTTCATCATTTCCTGCGCTGATAAATCTGTTACGCTGTCGAGAATCCACCCAGTTTTGAAGCCAACCAAGGAACAGAGCCCAGTCATTATCTTCAGAAGATCGGATCCACGGACAGCTGTCTCTTTCAACTGCCTTTGTGTCCCGAGAAAGCTGACTCCACATCTCCAAGGGGCATGGTCCTCAAATTCGATACCAATCAAGCGATTCACCGGGAGGTCACCTTGTCGGAGTTCTCCAGTATACTCACTGTCTGGGACGGGGACATACTCAGGCTCACAGAGATATTTTGAGAACCACCCAATCAGATTTTCGCTAACGCGAAACCGCCCGCGTTTGGTGCAAAGAAACCGCAGATCGAATGTCCCTTTGTCCCGGGCGGGCACTCCAGTGACAGTGATGTCCTCCCGTTCTTCAAAAACGGGCGAGGAAAGCCAGAGCCGTCGTACTGCCTCATCATTATCCGATTGAGCGGGGTTGATATTCGAAATCGCTTTGAGATCCTCGAAAGCATAAACACGTTGAAGTGGTCGAATCCTCTTTCCGCTAGGCAAGAAGACCTCTGCAGATGCAATTACTGATTCGCTTGTTGTATCATTGCCGTCGTACCCCACCAGTTCTTGTGCAGTTCTCTTGCCTCGCAGCTCCGTCGCGTCCTCCTGAAGAAGAGCTGCAGGCTTTTCGATTCTACTCGTGGAAACCATGATTGGATATTCCAGACGACGCGGGCTTCGACGAATGAAGACTCTGCCCATCTCGCTGAGGTACGCGAGGTCTTCCAACACGCAGCCAAGCTTTAACTCCTGCCAGTACTTCGAAGAGGGGAAGATGTCCAGAAACCAAAGCGGGAAGCGTAGGGCTTCGGAAATCAGTGTTTCTGATGAGGGAACGAGAGAAACATCCGTTCGAGCGGTGTGTTGTTTCACTTTAAGCATTCCCTCTTCATACCACGCCGTTTGAGAGGGTGTCTCAAACAGGCGAGCTGATTGTGGCCCAATAAGAGAGTGAAGCGTTTGCCAAGTTTCCCGCTCCGTCAGCGTGCTCAACATCTGCGCTGCGCTCGGCGAAATTCGCGGAGTCAATTGCTCGATTTGTCGCCGCATATGATGCATGGCCAAGTAGGCTTCCTGTACGTATGGCCCCATACGGATAGCGTCGAGACACTGGAGAAAGTTCTTGCCGGGGAGACAGGCACTTCCGGCTACTTTTTTCAGAACTGCTTCATATTGTGCGGGCCGTCCCACGTGAAGGGTGCAGTCCCGGACTTCCGTTGCTTCGGAAATGACCGCGTTACGTACAGCCGCCTTGAGGCGCCCGAGAGCTTTTTCGTACACAGAAGAGCTGACAGCCACGCCGCGCCAAGAGAGCGTGTCAAGCTCCTCATTTGGAAGGAAATCCGCTTGGCTGTGGTGCTTGTGATTTTCTGAAGGCACCGCGTCCACAGGCTTGAGACCCACAAACGAAAGCGAGTGGTACGGCTTCACGTAGCGGGCAGGGACGGATTCAAATCCCTTCGAGGGCAGACCCTCCGGATACAAATCTGGCAACAAATCTAGGGCTGGGTTTCCGTCCTGAACGATCAGTTGGTTTTCGTATCCGAATGCTGCACAAATCCCAATTGCTGCGTCGAGAAAAGAAGGGAATTCGGACCGCGTTGAGTCATGAACAATCCGACAGAAAGGCGACGACGTTGCTGAGCTCTGACTGGTGAAAACCTTGTCAGTGCTTGGAAGCAGTTGGAAGATAAAGCCGACCCGAAGTGAGCCAGGCAAAGCTTGGGGCTGCGGAATGCACCGTATCGCCGAGTCTTCGCTGCCTTCCACACGGTCAACGGAGCAAAAAAACTGCAGCGATTCAATGCCTCCTAGCGTCATGGTCGAAATAGAGTCAATGGTAAAGGAAGGAAGGAGGGAGTGGTTCCCTGAACCGCTGTGTAGCCTTGCTTCAGTGGGATTATCCGAATGTTGTGACAGAGTCTGCTGCATGATGCTATCAAACGTTTGACGACCTAGCAGCACGGTCCTTCTCACTGTGTCATTATCGAATTCCTCACCCCTGGAGGCCTGGAAGACTTGCCTGAGCGATTCGAACTTGAACGCAGCCACTACACCCTCTCTTGATTGGTCAAGTGACGGTTCAGTGCGCCCAAACTGGACAAGGAATGACTTTTGTATGGGCGACAAGCCTTCCACAGGGCTCGCGGGAAGGTCAACGACCCAGTGAAACGTTGTCAAAAGAACGAAAATGAACCTCTGTCGGAGTCCTCCAAAGCAAAACCTCACAGCAGTGGGGGCGGGGCCCATCATTTTGGTGTGCAAGCAGGAGACCATGGGGACACACCATAAAAATTATCTGGATCAGATGTTCACAGGCAAACCGAGGCGCAGCACTTACATGCATGCAACTGCGCAGGCCGAGGAAGGGTTTCAAAGATCAGCGCCTTACAGACACATGAATCCATGAGGAGATGTCTGCAGAAACGGGGTGACATTCTTATTCAAATCTATCGGTTGTCAACTACTTCGATGACTTCTATTTGTGACCGCTGTCTCTGAGATGCTCTCACCTCAATGAGCACCAGATTAAAGTGGCTCTCAGCCCTTCAAGACCCCTAAATTGTATCCATGGTAGACTCAGTCACAGAAGGTTCCCTGGAAACACTACCTAAAGTCAGCCTGGTAGTCATTTCACGGGACAACAGACAAGAGGGTTCTATGCCATGGTTGCTCTGGGCTCCCGGCGGTTACAGCCAACGACCCAGCAAGACACAGCTAGCGACAAGGCATTCCCACGAATCATCGCAACCTACAAGGCAATCCAGTGGCAACCAGACAGCAAGCCCCAGTTTCGACTGCACCGATGCCCATTTAAAAGAACAAACGGCTACCACTTTTCTTTGCCACCTTCACTGCAGTGATCCAAAATTTTCGTCGACTGCTTCGACTCCGCGTAGCCAGCCGGAGTCGTGGGCTGCGACTGCTGTTCCGTTGTTGCTACGAAGAGCCTCCAGGGGGAAAGTTATCCATCCTGTTGAAACAGTAGAATGCCTTAGGAGCCAGAACACAGAAATTAGAAAAG
>S1461;_asmbl_1473;_S1461_asmbl_147
GTTTTAATTTGCCAGCGTCGACGGCTTTTCAACACGCTCGTCTCGAGTTTATTCAGCCAGACGCCACTTTTCCTGCCAATTGATCATCTTCACTCTCTCCTACAGCCTGTAGCCTCCGGGTTTCGCCAAATAGTTCCAATCCTCGTTGTCCTGAACGTTTCTTTTCTTGCCTCGCTCCTCTAAGTCCAAATCCAAAGTTTTCTCCACATCTGTTCCCTTCGGCTGCTGAAACTCTGCCACCACCGTCGTCTTCTTCATTTCACTTGATTTTTCCCATCTCGTCGCCGACTCGGATCGGGGGGC
>S1182;_asmbl_1192;_S1182_asmbl_119
GTTCGTCCTGACTGTCTCTGTCTCCATCTGTCTCTTCTGTCGCCTTCGATCTGTTCGCTGCGGCTGTACGTCCAGAAGACGAAGGGCTCCAGGGGCGACTCGCTCTAACGACCCCACAAAGCGACGAGGGGAGAAGAGTCGCGGGAAACACAAGTCCGGGGGACCGTGCAAGCGTCGAAGCGAATCCTTGATCTTTCTCAAGTTCTCGTTCCACCTCAAGTCCTTGTCCTCTCCTAAGTTCTTGGTCCTTCTCAAGATCTTGTTCCTTCTTATTTTCTTGTTCCCCCTGGCGATCTGAAGCAGGGACCGCCCGGGGAGAGGAGGGCGAGGCGTGGGGACTAGGTGGCGCAGAGAGGCATTTGAGCCCCGCACGCTGTTCTCGCTGAAGAGGGGAAGCGTGAGGCGAGAGAGAACATCTGGGTGTGTGTTTCTGAGAAGGCGACGAAGGCGAAGAAGACTGTTTCTGAGTCCTGCTGGTCGACGAGAGAGGTGGGGACGGTGGGAACTCATTCAGATGAAAACTGGCTTCGTCTTCCAATGTCGTCGTTGTGAGCAGCTTCCCGACATCTCGGACTTCTCCCTCTTCGAGTTCGCCGCTCTCCAGGCTTGTTCCAATGGTATCCAGAGCGACAGAGACACCTGAGAGACGACTCTGAGCAGAGGCGCTTTCCCCGCCTTCCTCGCGGTTTCTTCTCGCCTTCCGAGTCGAAGGAAAGCGCGTCTCTTTCTCTCGAGAGAACAGCGGTGAGAGACGCTCACTCTTCAGTCTAGCCATGACCTGTTCGACGATGGCGCTAATTAGCTCTTTCTGGTCGAGGGCAGGCCCCGAGACGACGTGAGAGACATGTGTCTCCTTCCGGGGCGACCCCCGTATTCTGTCTCCTTCGCCATCCGCGCCCGGCGCGGCACCGCTAGTTGGGCTCCACGCGAAGTGCCGGGCGGGCCGCGGACTCCGAGGACTCCGGAGGGCCCCCAGTTGCAGCGGCGCAGGGAGGTGCCGCTCGACCTTCTCGCCTGCGTCGCCCGCGAGGCCGAGCGACGATGAGAGAACCCCGAGGGACGGCGACGGCAGCGGAGACACACGTGAGGGCGAGGGACCCGGGCCTGCCGAGGGGAGCAACGGAGACAGGGGAGCGCGCGGACGAGGCGATAAGGCTGTGTCTGTGCTTGACGGCAAGCCACATGACTCTGGAGTCGCGGCGCTTGCAGTCGGAACCTCTTGGGAAGGCAACACACGAGGAGACACAGGCGGCGGTTGAGGAGGCGTCCCAGAAGGCGAAGAGGAATTCCAAAGTCGAGGAAACAAGTGATCTTCGGCCGGGCGCGAACGCGAAAACTCCGAAGCTCGGGGAGACACTTGCCTGCCAGCTATGCTCGACGAGACTCCCACCCCTTGTTGCCTCTCCGTCGCCGCCGGGCTGTTGCCTCCCCGCTCGGTTTTTCGCTCGGTTTTTTGCAGCGCGTCGACCCCTCTGTTTGGCCGCAGAGGGCCCAAGTGTCTCCTTTCCCGGAAGCGAGTGAGAGACCGGAGAATCGTCTCCCAAGTTTCCCTTTCGCTTGGCTCTTCTTCGTGGCTGCCTGCGCCTCCCAACGGGGTCACCTCCGACGCGAAAGCTTCGGCTTCTTGCTCTCGAATCACATCGCAGATCCCCACAAGCACCTTCTTGACAATGTCTTCACCTGCGCCGAAAAAATGCGGACTGCCCAGACTCTCGCGCCGCGGCAAACCGTCTCTTCTCTGCTGAGCCTCCAGGGCACAGTCGCTCTCTTGCGAAGGCCCTGCAGTCTCCTGAGAGACAACCCCACACGGCGACGGCGGCGGGGGCACCACGGGCTCGAAGGAACTCGGCAGAGCGCACCGGTCGGCCTCGCGGGCCAACGGAGACAGACCCCTTGCCTCCGGGGCAAAGGTTTCTGAGTCAGGAGACGAGCCGGAAAGCGCATGCGAACGAGGAGATACGCCACGCAAAGCGCCTCCAATCGAAGGAGGCTCTCGCGAGGGCAAGCCTCCGTCGTCGGCCGGAGCGAGGCATGGCGAGTCTCCGTGTTGTCTGTCTCTCTCAGGACCGCGGAACGGAGATGCCGGAGAGGACAAGCCAGAGGGAGACGAGGGAGAAGAAACGCTCGAGTTTTCTGGCGGCCGACAACATGAAAGCCCGCCAAGACCCTCTTGGAAACTGGAGGAAGAAAGCGAGCGCATGCAAGACTCAGGATTAATGTCAAACCGGTGCGATGGAGCTGCAGATCTCGAAGAAGACTCAGGAAAAAGAACGAGAAGTGGCGAACAGGCGCGGTCCAGCGTGACAGGTCCCGTCTCCTGCTCGCCCCGCGGGGTGTCTGTACAGCGGAGCGCGCGAGGAGACACCCTCGGCAGGGACTGGAAATGCGGGTGGGAAGACGCATCCGCAGCTCTTAAGTTGCATCTATTTCCCTCCGTTTCGACTTCAGGAAGAACCGAATACTCCCTTCCTGGAGAATCCTCCCGTTCAGTTCTGTATGTTTCCCTATTTCTCTCTCCTCTCTGTCTCGACGACGCTGAACCTGCGGACGGCCGAAGAACTTGAACGGGCGAGGTGGCGGCGTCAAGCAGTCCCCCCATACCTTCTCTCCTAGGTATCTCTTTTCTTTGAAGATGTCCTTTTCCTTCTCGTCGTTCTTCTCCCCTTTCTGACTCGCTTTCTTGTTCTGGCTCTGGTTCCACCTTTCTTGTTTTCGGCGCAGGAGACACAGGAGGTATGGCGACCGTCTCGCTGGCGTTTCCAGGTGGAGAGAGGCAAGCGTCGCCTGCCGAGATACGCGGCGAGGGAGAGGCGCGGTTGTAGCTTTTCTGTTTCGCGATCAGCCGCTGCATCATTTCTTTCTCGAGGAGATCGCGAGCAGCTTGGAGAGAGTCTTCTCCTTCAGACGGAGACAGAGGGAGTTGGACAGAAAAACCGGGAGAAAGAGGTTCCGTCGGCGATCCTGCGTGTTGGCCTCGTCTGTCGTGTGTTCGTCGCTCTGCAACCGCTTTCAAAAGACTGTTTTGACCTGGGAGAGTTTTCCATTCCCCTGCATCTCGCTCGCTTTCTGGCCCATGTCCTGTCGCCTTTTTAGGCGAGAGCGCATGCAGAGAATTGCCCGATTCAAAGCCTTCTCCCTTCACCGGATTCTCGCCTTCGTCCTCGCCTTCTCGGAGTCCTTCACTCGCCTGCCCCTTCTCGCGGTCTCCGAGCGCGTGTGCGGTTCCAGTTGGCAATGGG
>S1349;_asmbl_1361;_S1349_asmbl_136
ATACGTACCCCAACGAGCGAGCACACAGCACCGACAAAAACGACGACGGCCCAGAAATTGACAAACACCTACGAGTTGATTTTAAATGATGGGCAATGCCCTCGTAGGCGCTGGAGCCCGATCCTTCCCCCTCAGGGTTTGAGCTTGAGCTGCAGAAACTTAGCATGGCCGGCCTTGAACACTGACCTGCTATCGTGCTATTTTCCGTGAGCATTTCGTCCACGTCGTTCGGTGGAATTTCCAGGTACGCGATGTTACCCGGTGTGTCCTGTGGACATCCAAAAGTATACATTGTAGTTGCACCTGACGTCGGTGTAGTCTCTCAAGATCTAGGTATCCATGCAGAGCGACTTTCGATTGTCGCCTCCTTTTCTCCTTCTTGACCA
>S1275;_asmbl_1286;_S1275_asmbl_128
ACCATGCCTCTTTCGACGACAGACCTACAGCGAAATTCACTCGTAAGGAAAAGAAGAGAGCAACAACCTCCTTCCGCGCCTTGGACGTATCACCAGACGGGAGGTGTATTTCCAAAACGTATTTCTCGAGTCTTTCAAGATATACAAACGTCGAACGCTTCGCAGGGCTGTTTCGATTACTCTTCGGTTCAGTCATTCTTTCGTCTTCCGAGAGTTCTCCTTTCTGCTGCCTCGCATGCACTCCTCTCTCTCCACCATGTTTGTTTCTCTCCCTCTCCTTCACTTTTTCCCTCTCCATCTCTTCTTCTTTCTGGCTCTTGTTCGTTCTCCACTGTTTTCTCTCCATCTCTGCTTTCCCCGAAAGTCCTCGGTCGTTCTGCTCTCCTTCCTCCCTGTCGCTCTACCGCTTCTTCCCCGCTCTCTGCCTCCTGGAAAGATCTCTCCGGTGCGTTGCTCCCCTGCTCTCTCCTCCGTCTCCCTGGCTTCCCCTGTGCATCCGCATGCCCTCACTTGGAGTTCTTCGCGTTCAGG
>S1408;_asmbl_1420;_S1408_asmbl_142
AGGGGCGTTGTGGCTGAGAAAGGCGGATCCAAAATCAACCCAGCGCCGCACTGGAACATTACTGTTTTGAATGCTTCAGTCGTCACGTGCTGTACTTGTCCGGTGCTGCAAACCACCTTTCCGCTCTGTCCCGTCTCGCCTGGTGAAGTGGACTGAGACCCTCCCTCTCCACCAGAGCTGTTCTGTGGGCTCTGTTCTGCGCCAGAGGCGCGTGTGGACGGAGACGAGCTTGAACCGTCTTTCTCGCTCCCATGGGAACTGCCTTGCCCTTCACTCTCGCCCGGCTCTGACCCTCGTTCTCCAGTCGGACCTCCAGCAGCCGTAGGTTCCACTTGTTTCTCTGTATGTGGGGGTGCGGTCGTAGTTCCCGGTTGTGTCTTCGCCGGTGG
>S1575;_asmbl_1587;_S1575_asmbl_158
CCAAAAACGTTCCCCTCATGACTTGGATTCAGAGACATAAATGACCTGTTGTCCCTACATTTCACCACATGAACTTGTCGTAGCAGCCGTCAATAAAAACAGTAGAGAAATTGATGCTAGCTCCCATGTACTTCGAAAGGGAATAATGCGGTATTTTTCGCCTGGAAAAAACAGAATCGGCTTGCTTTTGCTCGTCTCGACGTGCACAAAGAACTGAAATCAGCAGCTACGGACAGAAGGCCTCAATTAGACTAGCTACGCATTATACGAAAAACGACGAACAACCTTCCACTTCTGCCCTGGTACGTTTTACGACAGGCACTGACTACCGACATTTGTACTTAGACACTTCTGTATCAGGGTGCCTCGGCGCATCGCGAGCTTATGCCGATGCACTGAAGCAGATAAAATCTTCGC
>S1385;_asmbl_1397;_S1385_asmbl_139
TGGACGCGTGAAGACACAATTACATACGCTTGGGCAAGTCCAAGAGACGGTGCATGCAAAAGACAGTGTGGCGGATCGACAGACTGCCAGTTCTGTTTTCGCGACAATGCTTTTCAACATAGGCATAAGCATATGCGGATGTGCATTTATGCCCATGGTTCGACTGACGCGTATACAGGTATATATATGTACCTGACTCCGAATACGGTTTTCAGGAATGTCGGCGATCCGTCAGAGTGTACTTTGTGAATGGAGGTCTGTGAAAGGTCTTTTTCATCGCACAAAGAAAACCTTTAAGACCCTTCAGGTCCAGAGGCTGCGCAGAATTTCTTTTCTCTTCTTGTTCTCTCCTTGTTCTTCTCTCGTGTTCTTGTTGCTCGTTGTTTTTTCTCGTGGAAGTCTCGTTCTCCTCTTCACAACGGAAGTTGACGCGATTCTTTCTTCGAAAGCAGGAACGCTTGTGAACGCCTCTCAAGTGGGGAGGGTCAAGCGTCACACCTCTCGCCATCCGAGTTTGAGATCCCCTCTGGGGATTCGGAGTGCACTGGAATGCCCGTGAGCCTCGTTGTAGGCTAGTCATACGACTTCACGAACAGCAGATCTATGGACTG
>S1325;_asmbl_1337;_S1325_asmbl_133
CGTTTCCACAGCTATTGTTTTCGTACTTCATTATCGATTTTTCTCATTTTTGTCAACGTGCTCTCTGTTCTCTTCCTCGTGATCTGCTCCATGAGAGTCACTTGCTCCACAAACTTTCCGCTCGTTTTCGTCGCGTTCCAGTGCTACGAAATCAAGAGACTTCACTGCGAGTCCCGGTTGCCTCCAACTCACTTCCGTTTATCAGGCAGCGGTACTTCCATCAGATCAAGAACCGCTACGAGTTAGACTAATCCTTTAGAATTTGAAGGTATTCCTTTTAACGTAGTTGTTTGTGACTTTTTCGGTGCACTTTCTCTTTCCAACTCGTAGTCGGTGCTCCCCAGAAAGAGACTGATTCAAATGCACAGACTGAAGCTGTTAGTGGAACCCTTTGAAAACGTTTGCGGATTATCACCCGTCACGCATCCGTGAACCGCAGCAGTCTACTGCGATTTGTTCCTTTGCGTCTCAATGCAGTTCTACTGGTTATGCTCTTTCGTCTGTAGTCGATCTCCCAGAACCCCTCGCCTCAACAGCCAAGCCGTTCAGGTACACGCACTTTCTCCCCCTTCGAATCTCCAGCTGCCCTGTGTCTCTTGACGTTCTTCGCGATCCTATCACCTGCCTCTTCGCAGTGTACAGAGCGGCTGCGAAGCCGGGGGGTCACCTGTATTCTCAGGAACTCAAAAAGACGTCTTCCCGCCTCTCTCGCCTATCCGGTTCCTTCACTGTCTCTACCACAGGGAACTGGACGGGACTATCAAGTTTTTCCAGGCGATTTGTTTCGTGTGTGATTTCCGGGGTTCCTGTTTTCACTGGCTGCTTATGTCTCGAGGACCAGCACGCCAAACGCAGCGCTTGGCAACCAAGATTACGTTTTCTCCTGAGACAGGCAGCGCAAAATGAGTGGACGCAGGCGCGTGAAGAATGTCGCCTACGACGAAGATGAGTGGGGATTCAACGACGACGACTGGGATGAAGATGACGACGACTACGAACCGGAAGTCCCTGCTCGTCCTGCTGCTGCACTGAGGAAATCCACGTCTGCTGGAGCCTCCGGCCGGGTTCCTGCAATGAAAACGCCTTCGAGGCCGTCTGAGAAGAATGTGAAGAACGGAGCCGCTTCGACTCGATCTGGTGAGGAATCTAGCCGTGGCAAGCGATCCCAGGGACCCCAGCAGTCTGGGAACAGCGACTCCAAGTTCGTTAATTGTAAAAGCAGCGAGGCGTATCACACTCAGAACATATTTGCACCAAACGCAGAACCTTTAAGTGCCTCTTCCGGGACGGCGACTGCCAAGCCTCATGAACCGCGGAATGGCTCTGAAGGTCTCGATTCACCTGCTTCGCGCTCGGCGGCTGTACGGACACCCGGAAGACCCAAGCCGCTGACGCTGGTCGTCGTGGGCCATGTGGATGCGGGCAAGTCGACGCTCGTAGGCCAGTTGCTTCGTTCGACAGGCACAGTGGAAGAAAATGTCGTCCAGAAAATGAAAAAGCTAAGCGGAGAAGCTGGCAAAGGCTCCTTCTTCCTCGCGTGGCTCTGCGACGAAGGAGACGACGAGAGAGAGCGCGGGGTCACCGTCGATGTCAGCATCCGCGTTGTCGTCACTCCAAACACCGGGAGACGCCTCGCCCTCGTCGACGCTCCCGGCCACAGGGAATTCGTCTGCAACATGCTCGGAGGCGCAGTCCTGGCGGATGTAGCTCTCCTTGTTGTCGACACGGCGCGTTTCGAAGCGGGTTTCGACGGGCAGACGAAGGAACATCTTCTGATTGCGAGATGCCTGGGGATTCAACACTTCCTGGTGGCGTTGAACAAAATGGACGAGCTAGCTTGGAGCGAGGAGATGTACGCCAAGACCGTCGAGCGGCTCCGCGCATACATGGTTGGCCTGGAGATGAACTGCGCTCCCGGCCAGATTTCGTTTGTGCCAATCTCTGCCTTTCGTGGAGTCAACGTTGTGAACGCAGACGCACTGGCGGCCATAGAGAAGGCGCGAGCAGAAGGCGCGGGAAAGAGAAAGCCGGATCCTCGAAGCGTCGCAGACGCTGAGGAACGAGAACGCCACATGCAGGCTCTAGCCAGCTGGTGGACAGGCCCAACTGTTCTGGAGGCAATCGAACACCTCGAGATACGTTCACGCAGCGATCAGCAGAAGCTGTTGTCAGAGCCTTTCGCAGCGTGCGTGGCGGACGCATGGTCGCCTTCGGCCTCTTCCGTCGACGTCCATCTTTCCTTCAAAGTTGTCCAAGGGGTCTTGCGCGTTGGAGACACTGTGGTGGGCCTCCCGGGAGAGACGCCCATGGTGTGCCGGTCGCTAGTGTCTTTCGGCGAGACGCGAGAGAGTTGCGAGAGCGGAGACATCGTGGAGAAGGGTGTCTTCTCACCCGGCAGTCACGGCAGTCACGCGGTGATCGACGTGAGTGTAGGAAGCGTTTTGTGTGCTCGATCCCACCTTCTCCCCGTCACCACAGTCTGCCGGTGCCGGCTGATGGTGTTCGGTACAGACCTTCCGCTGGTGCAGGGCAGGCAGTTCGTTGCCCACATTCACACGTTTACCGGCGCATGCACAATCCGGAAAATCGTGGGCGTGATCAACAAAAAGACTGGCAAGTTACAGGGAGCATCGGGAGAGAAAAGGGCCGCTTGCGCCGCGCTCGGACGCGGGATGGTGGGTCTCGTCGAAATTGCCACGGCGACCAGCGTGGCCGTGCAGGTGAAGTCGACAGCCGGGAATCAAGACGGCAAGGACGCTCCGACGTCCGTCCTCTCTCATATTATTATAAGGGACAGAGGGAAAACCGTCGCGGCCGGGGTAATTGTCGCAACTGCGTAGTTCGTCTCGGTGGAACGGTGCTCAGATTCTAACGGTTTCACTGGTATGCCCTGCCATCCATGAGCACACAACACTGCAGCCTGTGCAGATCCACGGCCAAAGGCACTGGTTCCGTTGTGAGCTGTTGAAAGCACTTTTTCCTCCGGAGGTTCTGATGACCGCCGTCTTACTGGGCTGAGACTTTGATCAAGTCATTGATGCTCCGCCCGGAAAGCAACTGGCGACAAGCCGGCGCTGGAGAACAAATACAGTTGTTGGAAACACCCGACTCTGTGGTGCGAAGGTCGCCAACCACGGTGCATGCACATGTGGTCGCGATCCCTCTGGCGTTTTCCTTGCAGCGCCGTCCGCCGGTTTGGAGTGGAGATTCGTGTTTTACACAGTGTGGCAGGGATACGTGTCTGTCTACCATGGCACCCGTGGTTCATATGCGGGGACCACAAGTCCCGCGAAGGTTTCGAGCAGCCCCTTGTAAAGCTGATTTGCAGCCATGGAAGGTATCTTCTTGCCTGAGCCAAAGTGGCGGTTGCGGCGCATTCCAGTTGAAAAAGTGATACGGAAACCGAGTTGTTTCGAGACTCGTTCTCGAACGAAACCGAAGTTTTTTCGGGAAGGGTTCACATCTCGGTGACCAGTGCACAAGAATTACTCGGTGCTAACTACAGGCGACCAGACGATTCCGGCATAGTAATAGGCTTTTCGTAGTGAGACGCGTTCACAGCATGCAAAAGAACGTCTTAGGGACACGGTTGAATTTTCGACCAAATAGTGGCTCATCCAGACTGCATGGCCTCGCATGTTCGGGCAGCGCCGAGTAGAGCATTCTCCAGGGTTAAACGTTTTCTTCGGAGTTCGCTCGATTATACTGCTACAATAGTTCCTTAGTAACGGGGCGTCATATCGTCTCTTCATGAGTTCCGCAGTGGCGTGAGACCAGCGCGTGATGGGGAATCCAGGTGGTTCCAAACAGGCGACGGGTGGAATGTTTTCAGGGGCGTGCGGAACTATGGGTTCGAATAAAAAGTCTACAGCCAATATGTGGCACACGGGAATGCTTCAGCGCAAGACAACTGACTAAACTACAGACGGAGATCTATACTACACACGCATGGAAAGGTTTTTACAACAAACGCTGCATGAGATGACATAGGTGAGGCATGGAAAACATGCGGTGCCTCGTTTGTGATTGACCCGGACAGGCAATGATGCATTCCCTCCTCGACGGATTGACAGCAATTTCTCATCCACTGGAAGGAACAGCCGC
>S1496;_asmbl_1508;_S1496_asmbl_150
CCCCCACCCAACACATCTCCCAGGTGACTTGCAGGAAAGACAAGTCAGCTTTCCTCCCACATTTCCGACTTGCGGACTCTTAACGCAGTTTTCGGCGTTTTTGATCGGTTTTTTCATTGTTCTCCTCTTCCTTCTGCGTAGCCGGAGCCGATGCATTGCCGAAATGCGGATGATGTGTGGATGCAGCATGGAGGGGACCGCGTGCCATGCGACAATGCGAGGTATCGGAAAAAAAGCGAGCCTGATGTTCTCTTTGCGTGCCACGAATAACTGAGTTTTGATAACAAGATACATTTCTACGCTCGGTGTGGGCGTGCCAACTGCGGATGCTTTGGAGTCACCGCCAAAAGAAAAGTGAGAAAAGCCGAAGCTGGCTGGAAGCCCTACATGGAAGACATAGCGGCGCACACTCCGCCACTTCGGTTTCGACTCTGAAGCAAACACGCGCAAGAACGGTTCACAGTGCTCGAGCTGTTTGACCGTGGCGGAAACTTATTTGCGGTGATAACTGTAGTCAGTCTTCTTCAGTGACGAGAAATTTTTGTTTTTCCGAATCTGCATATGCTGTGGCACTTTTTTTTATAGTTCGTCACGGCCAACAAGACGTGGGTGTCTTCGCTTATATTTGTAGCACAACCTGGAACGAGGCACTGCGGATGAGCCCCACGTAATAAACTAACTGGCTGAAGGTCAGAGAGACCCGATTGAGGTTTCTTTGAGAACCTGCCGGATTTTCAGTTTTGCTTGTCAGGTAACGCTGCCGTCCCTTCCTGACATCTTCCTTCCCAGCAGACCATCAGCATGAGCACAGCTGCAACCGAGAGTGACCTCGATCCCACCAAGGGAGAGGGTCTCTTCGTTACTCTCACCTCAGGATTTTCAAAGGCTCGGTCTCCCGATGGACGGATTCTCTGTGAGCCCTTGGCGGACGTTGCGCAGACGATAATTCCCGTGTATGACACTCTCTTCGGTGCTGGGATGGTGGCGAATGTTCTTAAGAAGGACCTCAAGAATTCGAGTTCGAAGTTGAAGGAAGCAGCCCAGAGGGAGTTGGCTGCGGAACCTAACGCCGGGCCTGTGACGGTCGACATGTTGATTTCTTACGAGATAAAGAAGGACGGAGTTGCGTACCTCCGGAAAGATGCAAACAACGGCGTTAAGAATCTGCTATGGATGAAGCGGGCCCTGGACTTCATTGTCGGTTTTCTCGAGAACGCCACTTTCAAAATGAAAGACAAAACAGCAAAGGAGTGTGCCACTGAGGTCTATCAATGCGTCCTCAAGCCCTACCACGGCTTCATGGTCTCCCACATCGTCTCCTTGGCGTTCAATCTTTGCCCTAGTCGGGAAGATCTATGCAAAAAGCTCGATTTCGAAAACGATGCCATGATCGAGACTCGTGTGAGAGCGCTGTCGAAGGTCTGCAGGCCCCTGCTGGACGAAATTTCTGATATGCTGGAGAAAGCTGGGTGCAACTTCCCTGACAAAGCTTGATAGTCTTCCGCGTTTTTGTTGGTATTGCACATGCACACAAATGTACGCACAGACACACGTACTTTTTTTTCGTTGACCTGTGAAAAAATAGTTCTACGACACGCCCGTGTGCGCCGGTGCTTGCAGGGTTTTATCCCGACTTCGATTTTTGATGCTTTTGCGGTCTTCAGTCTAGTGCCTTTGAGTGGGAGCGCGTGACAAGTCCATTCGAAAAGCGAAACGGTTTATTCGGGTGCGTGCGGAAACAACGGGATTGTGAATCCAATTGGCTGATGAAAGGGGGCTGGTGTATCGTGCAGGTCAAATAATTTCTTCTTGGGCTGATGCGACATGAAACAAAGTGTTGGGAGGGAAGAAGATCGTGCAAAAAGTCGGGGTAGAGGGTGAAAGTACCCTTCTAAATATGTTCATAGTCTTCGTTACATCGTGGATAGCTTGCGCATGCATATATTTTTACGTGAGACCACATAGGCACAGACGTGGTAGGTGTGTTTTTTTGAATGCGCATTTGTGACTCTTCACGCGTATTGGGGAGCAGAAGTCACAGACCATCTGTGCGTCTTGCCAGTGGTCTGTCATTGAACGGGAGCGGAGCAGTGACCTAGAGAGGAATGGGGGGAAACCGCGCGACAGCAGATCATGCAATCCGCGATATACGGTAAAGCTGTTCCACGGGGAAAACTGGGACCGAGCCACTATCTGCCCATTTTTCTCCCAAGAAAAAACTAGTACGTTACACTGGAATGATGGCTTTCTGTGCAAGGTAGAGGGGAGGGTGGAGAAAGGGCCGATTTGCCGCGTTAAGCTGAATGAGACACACTCTCTCAAGAGTCTTAGGTCTGCTGGTAAATTTATACCCGTTTTATAAGCGAATGCAAAAAGAA
>S1379;_asmbl_1391;_S1379_asmbl_139
CCAACAGTGGAGCCTTTTTCCCTCCTTGGTGCTTGGAAAAAACGCGAGATATCCACTGTCTCGACGACAGCGCAGTCTTCCCCTCCACATTTTGCAGCGTTATTTAGGAACCCAACTCCGTCTTCAGCGCCGATTCCCGGCGCTCCGTTGATAAGCCGACTGGTCACATGTCCATCGGCGCCTACCGGCTACGCGCCGCACGCGTGT
>S1587;_asmbl_1599;_S1587_asmbl_159
TGGACTTCTGGTATAGGTCTTGGAACAGTGTTCCAGCAGAAGTCCGTTTGAAGGGGAAGTATCTTTTGAGGTCTGCGGCTGAATTCTGTGGGAATTCTTCCGAGCCCAAAAAGCAGACTACCACAAAGTCTCTTTCCAGAAAAAGGATTTTACAAACCATGTCTGCGTCCGACTCGAGAGACAGACAAAGTGCCTTGTGTTCTCGGGTCCCCTTTCCTTTCTCTTCTTCTCTCTTGTCTCCCCTGCTTTCCTTCCTCCCTTCTCCTTTCCAA
>S1241;_asmbl_1251;_S1241_asmbl_125
GAACTTCCATGAAGTCGTCTCGCTGAACACACGAAAGTGCATCTCCGCACTGCATCGGCTTTAGCTCGTTTCTGCTCAAGAATCTCTCTGCCAATACCCTGGCCCTCTTCCTCCTCAAAAGTGTCTATAAATAAAAACCTATGCGTGCATGCGCCAAAGAGTGCGCATCAGAAAGGAAAGACTGGGGCTCGAAGCGCACGGACAGACTGTCCTGCCGTTTTGAGTGTACCGACACCTGCCACCGAGTGATCCACACCAACAATCAATATGC
>S1551;_asmbl_1563;_S1551_asmbl_156
TTTCTCTCTTTCGAACCAGAGAAGCGAAAGCTTTCGTTCCTTCGTGCTCCTGTCTTTATCAGGGGACTGGTTCCATGTTTTCTGTCGAGAATGCCGTCCTCGAGGCCCGCTCCACCCCTCGAGTTTCTTCTCTTCGCTCCTGAAAAAAGGTTTCCGCCTCCGATAACAATACGCTGAGAGGAGAATGGGACCCAGAGATTTCCTCTGCCTGCTGCCCACAACTGACCATACCCTGTTCTCTTCTTTCTCGGCTTTCTATCCCTGTCTTCCAGCTCATCACAGCTGTATGGGTGTATGTACACCTCCGAAAACGCCGGCAGAGCCAGCGGGTGGTCCCTCCGCTGGCGCAAAAGTGTGTGTGCCGCTGCGCGGTCGCCGTTCTGCGGTGTGTTTATTGTCCGTTTTCTGGAAAGAAAAGTACTCTTTAGTTTGTGTCTACGTTTCTCGCGTTCGCTAACATGGACGGAAGGGTGTGCATGCGCTCCTCCTTTCCCGCTCTCTCACCTCGAGGAAGAATCCAGTAAAAGACCATCACGTATTCTTCCGACACGACAGGATATCTTGCTTTTTTGTGGCAGTTCAGCCATGGGCCGATGTCTCCATTCGGCAGGTTGCTTGTTTCGTTTTTCCTCAGTCCTCACTCTCTGTGCCTCTCCACTGGTTCTCAAGTGTCTCCCCTTTTCTCGCATTTTTCCTCCCAATTTCCTCTCTCTTCCTCGCCATTTTCCTCTCTCTTCCTCGCCATTTTCCTCGCGACTTTGGACTTTCGTCCGGCTGGTGTCGTGACGACAGCCTCCACCCTCGATGGAACCTGTGGCATGTCGTCGCAGGCGAAAGGGTGGGAGAGAAGAAGGACGAGCAAAGCCGTCTCCGCTCATGGAAAACGACGCTTCTCTTCTTTCCCCTGTCTCTCTCTGTTCTCCAAATGCCGCCTCTCTCGGGTCTCCTCCCCTGTTTCATCCTTCTCTCGTTCTTCCTCTCACGTTTCTGTTCAGCGAAAATACTCTTTGGAGAGGCTGATCTTTTCCGGCAAAGAGTGGCTCCGGGAGCCGCACAACTGCAAACGTCCTCTCCTCCACATCGTTTTTCTCCCTCTCTCGCTGCTCTTTTGTGCATCCCAAAACGGTCTTTTTCATCTCCCGCGCATTCGGTTTCTTCGTCCTCATCTTCTTTTCGTCCCTCTTCTTCTTCCTCATCTTCT
>S1431;_asmbl_1443;_S1431_asmbl_144
TGAAATACTTTTCGAACTACAGACAATCCACACTGTAACTTTGTGCGCGAGTATCAACTCAATAACGAAGAGAAATAGTGACTGAGATAAGAGATAGGGGAGCGGCTACAATTCGAGGATGGAACTGTGCGTGTACGACGCCTACACTACAGCTGCTTGGAAGGAACTTACATAACAGAAGAACTCTCCTTTTTGTGCTTTCGTTGAAAATTCGTTTTCGTGACTCGATGAAAACCACAGTGTGTCTGAATCGGTGCTTTATTTGAGAGTCTATTCTGGAGCAAAGCGTCGCTATCACCTTTGGCAACTGCTCTGTGTCCTGTGGAGTCACTCTGAAACAAGGCAACGTTCCGGTGCATCGTGGGGTTTGCCTCTGTGTTTCTGTCTATGCCCCATTGCAGTTAGAGGAGCTTGCCGTCTTTTTTTGAAGGGATTTCTTCTTTCCACTTTCATTTCGCTTCGGTTCCTGTCTGGGACTTGCGGTGACAATGGCACCTCCTCCCGAGGGCGGCAGAGCGGGGTGTCAGTCGTGTCTGTCGCAGAATTTTCAGCATTTGCCTCACCATACCCAGCGGGACGAGGAAACGCCTTCTCCTAAGTATTTGTCGCATTCTTGCTCCTCTCCAGGCTTTCATTCGGATGTCTGTTCTTCCTCCTCTCAAGCTGGTTGTTCTTCGTCTTCTTCGGGCGTCCGTTCTCCCGCTTCTCCCGATGTCTGCGCTTCTCCCGATGTCTGCGCTTCTCCCTCTTCATCTTTGTGTGCCTCAGGAACTCTGCTCCTTTCTTCTCGTCCCTTCTGTCTCTCGTCTGGTGCGGCGGTCGATGGATCCTCAACAGGCTCGTGGAGACGAGAGACCCTCGATGCGGTCGGAGGAGAGTCAGGTCGACGCAAATTTGCAGCGAATCACTTTCTTCCTCTGCTGACAGAGCTGTTTGTCGCTCTGTTCAAAGCACGCTGCTTCGCCTCTCTAGTTGTTCGCGTTCTCCAGGCTATCGAGGACGAGATTGTCGTGGAAGAGGCCTTCGTGCCATACATCACGACACCTAGATCGTCTTACGCTCGGTCCGGCTCTGGAGCTGCAGACCGTGGAGACGGATCTCCTGGCGAGGACGGAAACAGTTCCCGAGGCGACGCAGCCGTCTCGCCGCTCTCGCTCGATTCGGGAGACAAGGAGACGTTCGATGGAGACCCTCGACCTCAAGAGTCTCCTTCGGAAACGCCTGACGCCTCGCCGCTCGCGTCACCCACGGCTCTAGATGCAGCGACTGCGTCGAAGCCGACCTGTGGGAAGAAGTGTGGCGCAGGATGGCCTCTGTTCTGCCCACCCACTGTCTCTTCTTTCGCCTCCGTGTCTCTCCATCTAGGAAGCGTACCTCTAGGGGGGTCTCTGCCCGCAGCGGCGTTCGAAGCTGGACCTGGATGCATGCACTTCAGACACTCGTTGAGCGCGGGGTCTGCGAGTCTCGGAGGTGGGCCGGGCAGACAGAGGCCTGAAGGCGTAATGCCTTTCTTCACCAAGCTGAGACTCGTCGCCGCTTTTCAAAGGGTAGATGCCCGTGCATGCATGACCAAAAGAAAGGTCGTACCTCCTTCTTTTCACGAGTGTCGAGAAATCCTAAATCTCGCGCAGATCCTCGAGAGCAGGTCGCAGCTGCGCCTGGTCACCATGGACGGCGACGAGACTTTGTATCCGGACGGGGCGAACTTCACCGACGAACGCATTGCCAGACACATCGCAGCGCTGCTTCGAAGAGGCACCAAGGTCGCCGTCGTCACTGCCGCAGGCTACGGCTACGAAACGGCCCGCTACGAGGAGCGCTTAGGGGTGCTGTTTGAGTTTTTGAGAAAGGAAAAGATGCCAGCGGAGGCAGCTGGAAACTTCTACGTCATGGGCGGCGAGTCGAACTACCTAATGAAACTTTCTCCTGCTCTCTCTCTCGAGCCTGTCGACGAGGCTCTCTGGACTTCTTTTCGGCCTTCCTGCCACCCCAGGGATGCAGACAGACTGCTGGACATTGCGGAAGCAGCACTGAGGAGTCTCAGCGAGGAGCTGAAACTACCTGCATGCATTCTGAGGAAGGCCAGGGCGGTCGGACTCATCAGGAGGCAGTCTGTACAGGACGAAGAGGAGTGCGCCTTGGGCTGCGGCAGCGGGGACGGGATGCGCCGAGAGAATTTGGAGGAGATTGTCATGCGAGTTCGTCGAACGATCCGAGACGAATTCGGTCCGCACTGCATGGTTCCGTGGAGTGCCTTTAACGGGGGCAACGATGTGTGGGTGGACATAGGCAATAAAGCAGAAGGAGTCGCGCTGCTGCAAGGACTCTTCCAACTTTTTCCTCGACAGTGTCTGCACATTGGAGACCAGTTCGGAACCAGTGGAAACGATTTGCCTGCTCGCGTCTGTTCGCCTACGGCTTGGGTAGCAAATCCTCAAGAGACAGCGGCACTTCTTCATGAGTTGCTACAGGAAGATAAAGAGGAAGCAGAAATTCCTCCGAGAGGGGATTCGAAAAGACAGGAGACAAAGCAAGAGTAAAGAAGGAAGGACCCGAGATAGCGGACAGAGTCGAGGAACTCTGAAGCATTCTTGCGTATTCGTCTTTCCAAAGCGGGGGGATTTTCACTTTCTGGGCTCTGAACTTTTTGATATCCAGGGAAGACCAAGCATTCGGAAAGGAAAGGCTGGGACGCGGGGAATCGTAGTGACGGTTCGTAAGTTTCTCTCTCTCTCTCTGGTTAAAGACCGCATGGTTCTACACGTGCATCACACACTCTCCGCTTTGTCTCCGGATCAGTCGGAAAAAACAATTCTGCATGTGACGCCAGATATCACGATTCAGGGATCTGAGACAAAAGTGATGGTGCAGCCTGGCGACGAACGAAACCAAAGAAACCTTGAAAAATACTTCTCCGCGAGCTTTGTTTTAACAACTGAGTGTAACCGTCCAGCGAGAGGCCAGCTACAGTGTAGACAGAACGGTGAACATGAGTGTGTTGTTTTTTTAAAGAGCTGGCACCTTAGAGGGAAACGCATGAAAGGTGAGCTGGGTGGAAATTGTAAAGATCACACCGGGAATACCTGGACATCGAAAAAACTGATGGAACAGAATTCCGAGGCCGCAAACAACGAAATCCAGGACCACCACGGGTCGACAGCTGTCCCCAGTGGGGGGAAGAGGTAGAAACAGCAGCTCTGGCCAGCTCGTTTCTTTATGCAAAACAACCTCAGAAGGAGTATTTCTACATCTCTCCACACTCCCAGATATTTGTATAAATATATATACATGTGGGTGCCTCATTGCTCGGGGTGTATTTTGTTTCCTTGGGACTCACCCTCCCAGGATTTTCGCTTCGTTCGGCTGTGGTCAATCGAACTAGTTCGCTCGAGATATCTGGGCTTGACAGTTCCTCAGACCGTAAGCCGCTTGCGAGAGGATTAATCCAGCTCACAGTGGCAGATATTTTAGCATCTGGCGTCATCAACGCTTTCTCTGTGTCCATCTGGCAACAGGAGTTCGAGGGGTCCACCAGTTGAGGTCCAGCACTCTGTTCTGCACATTCATGTCCGGCGAAACTTGATTCGATGGACACGCGTGTGTTCACCGTTTTTCCAGTGCGTCGTATTTGGACTTTTTTGGAGCAGCACACATTTCCTTTAGGTTGTTTCTTGGACGTCATTCCTTCCAGAGCCAGCGGTCCTGAGCACATGCAGGCTTTTTGTCTTCCTCGGAGAAGGACTGTTACAGACTGCTACCACGGCGACAACTGAGTTCCCCCTGGGGTGCTGCAATCGTGACAGACCTCTGTTCTGCCATGCCCTATTCGTTGGCCTCTTGGCTTGTGCTTTTCTTCACTCTTCCGGACATCAGTTGCAGCTCTCTTCACCTGCTTTGTAATCCGTTGGGGACACAAAACGCAGACGTCATTCTGCTCATGAAACGCTGATCGATGCGACACACATGGTGGAACCCATCCCCGAAAAAAGACCGGAGTCTCCGTCAATCGCTGTACAACGTTTTATGTGGCGGTTGTCTGTGCCAAGAACGCGAAGTTTGCCGGGTTTTGCACTTGGAAAAAACGCGTTTCGCTCGACAGAAACTCGAGCTCACTGAACGGTGGGGGGATGTGCTCGGGCCGCGACCTCCGCGGGTGCCTCGAACAACCTTCGAAGAAAGCGACCACAAAACATATTGCGAAGAAGGACGCAGACCGCACTCCACGCCCCCGCTCCTCACCACAACAACACAGGCATAGACGCCTTGGGGTCTCCCTGCACCCTTTCCTGTCCCTGAAGATTTATTTCTCTCCTTCGGACACAATAATACACTCCAATGTCAGTCTTGCATTCCCGAGACTGAGCTACCGATCGAAGCGCCCTTCGACACTCCTTTCGTCTCCTTCAGAAGCTGCATGCGCCAAGCACGCAGCGACAGCAGGAACAGATTCGGAAAACAAACTCCAGGAGAGCATGTGCGTCAAGGACAGAAACCTGGCGACAACACAGAGACGAACTGCAGACTCTGCCGCTCGAGTTGCTCCGGAACCCAAGCTGCGTCTCTCTCCCAGCCACACCCTGTACTTGCACCGCCCTGCCTTCTCACACTCCTACTTCGACAAAGCGCTTATGTTTCTGTACACCTTTATAGATACACATGTACCCAGACACGCACATGCAGACCCACATACATATACATATATATATA
>S1339;_asmbl_1351;_S1339_asmbl_135
TTCCTCTTCTTCTTTCTCTGCTTCGCGCCTTTCTTGTTTGGATTCGGTGCGTCTGCGAAAGAGGTTGACGATGGAGCCTCGGGGGTTTCCTCGTTTGTTTCTTTTCTTCCTTCGCGTCTCTCTCCTCGTGTGCGTGTTTCTTCTTCCTGAGTCTTCGGCGTCAATCACCAACTCAAAAAGCCGCGCCAGTCTCTCGTGTCAAGTTCTCTCTCCCGCTCTGCTGAGTTCGATTCTTCCCCTGTCTCCTTCCTCTGTTTCGTCTCCCTCGCTGTCTTCTCGTCGTCCGTCTTCTCCTTCTCTTTTCTCAAAGGTGTGGTCTCCTTGTTTCGCGGCTGCCGCGTCGAAGAAGAAACCTCACGAAGACGCCAGTCGGTCGTCCAGGGCCTGGGCGCCGGCCTCTGCCTTCATGCCCTCGTGCGCTTTTGCTGCCGCTGCTTTCTCGTCCTCTTTCTCTCCGTCTTGGTCTTGTTCGTCTCCGCTTTTCGCCACAGATGTTCGCTCGCGTCACTCCCCCTGTCGAGGGCATCCTTTCCCTCTTCGGGATTCGGCGACGAAGTCGCTCTCCGTCGCGTCCTTCCTCTCTGCGTCCCTTTCCGCTGGGCAGTCGGCGGGCAAGGCGTCGCAAACACTGCATGCGTCTGCCAGTCTCCCCGGAACTGCGGAGGAGGCGGCTCTGTCCTCGCCGTCTCCGCGCCTCGCTGCCGCAGATGGGGAAGAAGCGGAGCAAGCCGCGAAGCTTGAGCCTGCGAACTCTGAAGCTTCGAGCGACCGAGAGACTGCATGCAGGGGCGAACAGGGCAAGCGTTTGACGGACGCTGCGCTTGTCTCTGAAGAAGGCAAGAAAAGAGGAAGCAGCGAAGAGAACGCAAGGCTGGACTGCGATGCGAACGGAAAGACGGCGACCCAGAACGCTGTTTGTTTCGGAGATGCACCCGTCAGTTCCTCCCCCCAGGAAGAAGAAGGTGACTATTGGAGTGACGAGCGTTCGGCGCCTGAAGAGAGAGGAAGAGAAGACGCCTCAGAAGAGGCAAAGAAAAAAAGAGCAGAAACGGGAGAAGAACGAGACGCGCAGAGGTCGAAAAATCTGTCGGAGACACAGACAAGGAGCATGAAGCGGAAAGAACAGGAAGATCGGACTGCGAAAGAACAGCGTTTTGGGGAGACACCAGACGAGGACGGAGAGACACTTACACTCCTCTTCCCAGAAGAAGAAGAAGCTCGACAGAAAACCGCAGTTGCTGCAGCGGCAGCGCGAGCGGTGGCTGCGACAACAGGCAAACTGTTTTCTTCTTTGCATCCGAAAATATCGACCGCCACTGTCGAGGCCTTGAGGGCGAGAGGCATCACCACGATGACGCCGATTCAGAGTGAAAGCTACGAGGTCTTGTTCGAGGGCCGCGACGTCGTCGCCAGAAGCGAAACGGGCAGTGGCAAGACAATCGGCTTTGCCTTGCCGCTGATGGAGCGCGAGCGACGAGAAATGGAGAAAGACTTCTCCCGAGACTCTCCAGCAGAAGACGGAAACTCTTCTGCGAATGACACAAGCAGAGACAGCGGCTTCTACGAACAGCCGAGACTCTTGATACTCGAACCGACAAGGGAACTGGCTCGGCAGGTCGCCCAGGAAGTGGAGCGCCTTGGCGAGTCTCTTGACCTCTCTTCCTTCTGCGTCTACGGGGGAGTGCCTATGGAGTCTCAGCTGCGCCAGTTGCGGCGCGAAAAGCAGCGCACAGCTGGGCGACTTCTGTCTCCGGGGACGCCAGACGGTGCGTCTTCGTCGGAGAAGCGTTTGAGAAAGCAGGCGGCGTCAGGGCGGCTCGACGTCCTCATTGCGACGCCAGGGCGCCTGCTCGACCTCATGGGCCTCAACGAGGGCAGAGAGACACCCCAGCGAGACATTGACCTTTCCTCTGTGCGTCGCGTCGTCCTAGACGAGGCCGATGAAATGCTCAAGCTGGGCTTTGCGGCAGATGTGGAGAGGATCTTGCAGAAAGTGAAGGAAAATCCTTTCAACGTCCAGTTGATTCTCTTCTCGGCTACCACGCCTGGTTGGGTGCAAGACGTCGCAGGGACGCACTTACGAAATCCGACAAACATCGACATTCTCGCGGAACGCAAGCTCAGAACGTCAACGACGGTGTCTCACCTCGCTGTGCGTCTTCCCTCTCTGACTCCGTCGGCGTCGGCCCTCCCGCGCTCTTCTTCTTCTGGGCGAGGGAGCAGCTCGGCCGTCGCGGCTGCTGCGCCGCTTCTTCAGGACCTGATTCTTGCAGAGTCCGAGAACGGGAAGCAAGCGATCGTGTTTGTGCCGACAAAGGCGGACGCAGATGCTCTCGCGAACGCTGCAGACTTTGAAAGAGTCGGCGCCAGCGTCCTCCACGGGGACATCGGCCAGGAAACCAGGCAGGCCGTCATGGAAGGATTTCGGAGAGGTCGTTACAAGGTGTTGATCGCCACAGATGTCGCTGCGAGGGGCATCGACGTCGACAGCGTGGACTTGGTCCTTCACTGCGGAGTGCCAACAGACGCCGACACCTACATCCATCGCAGCGGCCGAACAGGCAGAGCCGGTCGGGCAGGGAAGTCTCTCGTTCTTGTCTCCCCTCAGGAGACAGCAGATTTGGAGAGACTCGAACGTGCGTGCGGATTCAAGTTCTCCTTCATTCACCTGCCTTCGCCAAACGCCATCCTGAAATCTGGAGCCGCGACAGCAAGCCGCTTACTCGACTCCATTTCTCCCTCGGTTCTCCCCTTCTTTCGACCTGCTGCAGAGGACGTGCTTCGTCGAGGGAACCTGCACGGAGTCTCTGCTGTCGACATTGTCGCGCGCGCTCTGGCTGCTGCTGCGAACATGAAAGCTCTGCCCCAGCGGTCGTTGCTCACCGGCATGGCGGCGCAGCTCACAGTCCTATTCGCCAATCGTCGGCGGGAGTGGAAGTCTTCCAACGACGTTTACTACTGGATTCGCGTCGTCGCAGAAGACCTGGGCGTCGAACTGCCCCCGACCCTCGGCGACATCCGTCGGAGCGCTGCGGATCGCCGAGCAGCCTACTTCGACCTTCCGGTGGAGATTGGCTCTGCCTTCGTGAAAGCCTTCCGAACGCGCGCTAGCGCTGAACATGCGGGAGAAGTTCGGATGACGAAGGCAGAGCAACTGGTCACACCGCTTGTCACAGAAAGTCCGGACAAGCGCGGGGTGTCTCAGTTCTTCGGTAGATCGGCTTCCCGCACAGGTCGGTATCGATATGGCGGCGACTCCGATGCCTTCAGGAACGGTGGCTTTTGGACTGCGAGAGGCCGGCGGTTTTCCCCGTGGAACCGTCGAGACGGACGCACATTCGACTCTGGCTATTCGCAAGGACAGCAACGAAATCGCAGCGGACGCGCTCCAGAAGAGAACGCCCGGGTGCCTTTCAATCGGCGAGGCAGAGCGCGGAGCGACGATACGAATTTCTGGGATGTTTAAAGGTCTCTAAAACCAGCAAACTTGGAAGGCGGAAAAACAGTCTGTCGGGACTTCTCGTCCTGTTCATCACATTTCTCTCGTCGTCCGTGGTTTGGCATCCTACAGATCGTAGAAAACATGACCTCTACAGTGTGTGGAACGTTCGTGTCAACTGCACTTGTCTCGTTTCCTCCGCGTCTTTGTCGACGCCTCAGCCAGAAACGAAGTCCACGGTTTCCAGCTTCATGGCGTTCTTTTCTCGCGACCTGTGTTTGCCGAAGTACGAGCGCTTCTTGACTGGAACTCGCCAGGGGAAGCGTTTCCACAAGAAATCCTGTCTCGGAGACGACGTCTCTCAGTAGCCGACGGTCCTGACCAGCGCTTGCAAAGTTTAGAAACTTGGTCGCGTGTGTCGGCCAGCAAAGAAGGCGCCCAGCGAGGTCACTGGTTGAGAGTTTCACACGAATTCATTGGACCGCCGGCTTCGCCTTAGTTTCGGAAAACCTTGAGAAGCGCGACATGTTTCTGAGCTTCCACGTCTTCTCTCTTCGGACGCTGGCGTCCGCGTGAGAAGTCCATTCACGAGCAGCTCTCTCGAGCTGTCGTTTCTTGCCTTTTAGACGCTTGCGATTCGGCAACATGAGAAGATACGCATGCACTGGGCGTCTGTGCGTCACAAAACGAAAAAAAAGGTTCAGCGCCCATATGGCACCATCTGAGTCGTCGGTTGCTCTCGCTGGCCATACGGGTGGTTGGGAACGTCCAGGCACACCCGGTGACTACCGTGGGGAGTCATCTTTGGTCTTTTTTTTCAGATCTCTCCTAAATCGAATCGCTCTTCTCAACGCCCCGCAGCCTGAGCACTCTTCGCGTCCTTCTGTGAACCTGTTTTGTCATGAGGGCAGAGACCTCAAGTCGTCGATTCTACCTGCTTCGCCTCTTCGAGGTGTCTCCGTCTGACTTCTTGTGCATCTTCTTATCCTGTCTGCAGCCTCATCTCGCCTTATCTCTTCCAGTTTTCTCCCCCCCCCCCCTCGCGCCGCCTTTTTTCTGCACACCCCTCGCTTTTTCTCTTTTCTGCGGAGGACCTTCTCTCTCGCGTAGCGGTACCGAACCGCGGCGAGAACCCAGAGGGGGCTGTCCTGCGTCGAGGAGTGGAAGCAGAGTGTCTACCTTTTCTGGCCGTCTCTGTCGCTCTCAGCGGTCGATTCGCAGCGTCTCTGCTGTGAGACGAATGTGCGTGCTCTGTTGCCTCTGTCTGGAGCGCAGCTGGACTTGCTTGTTTTTGAGCTGAGGGCGACCGATGGGGAGCGACGCGTTGTGCAAATGATTCCTCCTCCGAAAAAGTAAAAAAAGAGCGGCGAAACCTCCACGCCGACGCGTTTTCACCCGACAATGATAGGATTGAGGGGGGCGTCGTTCGTCTCCTCGGCTGCCGGAAAGTTTCCACTTTCTTGGTCCCAGTGCCCACGATCTCGCTTGTGGTCTTCGAAATGTTGCTCGTTCCTGGGGATGAAGCCGCAGACGCGGCACCTCAGTTTCGGTTTTACAGCCTTTTTTGGGAAGATCACTGCAGTTTCGATGAGGTAGACGAAGGGAACGTCCTTCCCTTTGTCGTGCGGCACCGACTGATACGCGACATGTTGGCCGCACTCCGTACACGCATGCAGGAACTGGGTTTCGAGACCTTTCAGTCTCTTCACTTTCACTGGCTCTGGAAGCGGCTTCGTCCGCAGTTTCACGAGGTTCTTGTCTGGGCAGAAAACGGGGGCGTTGTCGGTTCGCCGGCGCGGAGCAGAGTCGACGTCTGCGTCAGTAATCAGGACGTGACTCGTGCATCTTTTGCAGTGGAAAACGCGGAACTTTTCGTCCAGGAGAAACTTGTTCGCGTTCGTGTACACCCGAGACGCGTAGCGCTTCCGATTGATGCGCAAGTCGCGCTCCAGCTCCGTCTCGAAGCCGCCCTCAGGATTGATCGGCATTTTCGCGAAGAAACAAGCCAACTGCTGGAGCGGCAGAGGGGCGTCGCAGGGAGGATATGACTCCTTCGAAAAAGGAAGACGAAAAGACAGAGGAAACTTCGAGAAAAAAATCCGTGGTCCAGAACGGCAGGAAAGGCCGACAACGGAACAGAGCCGACAGCCCCTCCCGAATCGCAGGAAAGGAAACGCGGCGAGCAACACAGACGACTCAACAGAGAAATAAAACTCAACCGATGAGCATCAATAATTGCAGGAAGAGCGGAAAATCTGCGACAGCCAGAGAACGCTGGCAGATATATATATACAAAAAAAGGGACCCCTGCACTCTCAGAGGAGAAGCGGGCGAGGAGGGGGAAGAACTGTAGGAAGACAGAAAAAGCACGGCGCCTCTCGCAGCAAGAAAGACACCTCCCTGAAGCGCGAGAGAAAAGATTTCTTCAGCAAAAAAAAACACTCACGAAGAGTGGCGAAGGCGAACGAAACAGAGTCGCGACAAGAATTGCGCCGAGGAATGGAACGGCGGCGACGGCGCGCAGAACCATGGGACGAGTGACAAGACTACGCAAATGTCATCTACCTCAGTGTTGCAGAGAGACGAGGAAAAAGTCGTTTTCCAAGAAAAACAAA
>S1549;_asmbl_1561;_S1549_asmbl_156
TTCTCTCGTTTCCTCTTTCCTTCCTTCTCTCGTTTCCTCTTTCCTTCCCTCTCTCGTTTCCTCTCTCCTCACGGCTTTCGTCTTCGCCACTCGTTCTTCTGTTTAACCGCTCGCTGTTCCGATCTCTTTCGAACTTCTCGCTCCCGTCTCGCCTCTCCAGACACAGGATGCCTTTCTCTCTGCTTTGCGTCTCGTTCACTTGCTTCCGCCTCCTTGTCTTCCGTCCCTCTCTTTCGCGTCTCTGCTGTTTT
>S1250;_asmbl_1261;_S1250_asmbl_126
GAAAACTGTTAGTGTTACATCATTTTTGCTATAATGACGTGGAATATATCTCTCCCTTTTCTTCACATCTCTCTGAAATTTAATCACCCCCTCATATGTCGAAGGTAACTGCATTTTAAACGGAATTCAGCTCTTCACAAGGCGGCTGCCGGCGCGGCGGTACTTTGGGCGCGTTATCAAGACAGTGGTCTGCCATGCTGAGTCGAATGCGCTGTTTTTTCTGTTTTCAACCCAGCATTACTTGTCTATAGAATCCTGTCTCACTATTCCTTCTTTACCGTTGCGTACCTCTCTCAGTTCCTGTTTATGGCGTGTCTTCAGTTTGTGAAAAGCCTAACGGTTTGTTTGAGCGCGGAAATAACTCTTTCCCGACGTGCTGTCTCTCAGTTTCTAATACATCCTTTTTCTTCGTGTTCACGTTGCTTACTTGCGACTTCAAACATGCATCTTCCCTTTAGTGTACCACAGTAAAGCGGCTCATTCTGCGACCTTCTGGAAATGCCTGTCGGAATTTTCTTCCGCATTTTCTGGACCGGCTGCCACATGCAATAGTGCCGCAGAGAGGCTAGCTCGCCCTGGCTCACGCGCTAGCGAAGGTTCCATGACGAACGACGTCGTTCCTTTTTTCGTCGCTGCTCAACTCCTGTTGTATTTGCCGGTTTGAACCTCTCGGACCACTTTGTGTTGTGCGCTAAAGCCAGTCATTCCTTCAACGAAACCCTGCTGAGAAGGGCGAGCTTGCAGTCGGCTGCCCTCGCAGCCGTTCCTGCGGCCAGTCCCTTCTTCGCACGACACACTCTGTTGAAAATTGTGGTCCTCACCACTGTATTCCCGCAGATACAAAGTCTCGGCAGATGGCTTGGGTAGAGCGCACAGCGAACGGATAGGCGAAGTTCTAATCGAGGGTCTTTTCCTATCCGCTGCTTGCTTCACCGCCTTCGTTTTGCTCCCGGAGTCACTACTGGAAATTTCTACGCAGAGTCCGTGTTTCCCTCCTGACGAGAAACTTACAGCATCTGAGAAGACTTCCATGTTCCACAGTGCCAAGGATTCGCCCACAAAGTGCCTGGAATCGTCAAAGAGCAGTGGATTCATTGCACTCTTCCAGCGGCATCGTTGCACTCTTCGGGAATCGTCGCTGTCTCCTGGTGTTGCCGTCGCGAGGGTTCGCGTTTGCGCACCTCATCGAGTCTTGCCGTTTCTTGTGAATGAGAGATGGGGAACCAACCTGTTGGCGTTGCGGGGACGTTCGCTCTTGCGAGTCCTTCGGGGTTTGTAGCGTCGCAAACGAATCTCGGTGGCAAGCGAGGGACTGTTGTCCGTGGCTCTGAAGCCTTTTTAGGTGGATGCGCGGGCGAAGGGAGGAAACAGGAGGTTCTTCTTGCACTTGGTCGAACGCAGTTTTACCACTTGGTTCAGCAGCTTGATTTGGAGCCTCGTCTGCTGCGAACGCTCGAGGCAATGAAAGCCCAAGAAAGAGGGGAGACATTGAAGAAAACCGGAACGGGGGAACCAGGCGGCGCCTCTGCGAAGCCACCCTGTGCACACATCGTGGTCAAGTCTGTGAAAGGGAAGGCGCCATGTCCGATCTGCGCGAAGCGAAAAGTCGAAGCCGTGCTCCTCAAGCAGGACACAGAGCTCTTCCATAGAGAGTTTGCTAATCTCGAGGCGCTCCTACCTGTTGATTCGTCGCCGAAGATTCGGGATCTTTACAGCAACTTCCAGACCTTTACATCCGCGGCCAGCACGCACCGGACGCCTTGGGGAGGCGCTCTGGAGGCAGGTTTATCGTCGCCGTATCCCAGGCGAGAGCCAAGAGAAAAAGACCCTCAGTGCTCCACTTGCACAGCAACAGAGGAAGAGTGTGCACTGGCGCATGCTGTAAGGCTTCACGTGTTCCTTCTTGTCACACAAATGTGGTCGTCTAGAATGTGCAACCAACAGTTAACACCTCAAAGATTCCAGAGGGGGAGTCGCACACAAAAAGTGACACAGGAAGGAGTCGAGACTTCACCATTTGGTATTCAAATGTTTCAGGCTAGGCGGGAGAGGCAGTCTAGAAGGCGATGCTGTTCGTGGAGACTGAAGGGATGAACTTCACAAACAGCCCACGAGCACCTCAGCAGAGTGAAGCGTGTCGCGCCTGCTACAAGCTCGAAGGCCTTTGCACATTCGTCGATATCCACCGACACTCGCTCGAACAAGCCTTTGAGAAGCCAACCCAGTGCGAAGATGAAAGCAGACTGCAGGAGGATTTCCTCAGCCAGCAACTGCGGACAGTAGCGCAAAGACCAAAGGCGAGTTCCGCATTCACGGGAAGCCTCAGCCCGCCTTCTCGGCAACGGTTTCGTGGTTGTGTCGGTGCTACCTCTTACACGGCAAGCCCTACACAAAATGCAAGTGGAAACCTTTCTGCGCGACTTAACACCTCTGTGGCGCATGCGGCACAAGGAATCCGGCAGCAAGGGTCTAGAGTGGCAGCCTCGTCTTCTTTGGAAAAAACTTATCGACCTTCTCCAGCCGGGGCATGTTCAGGTTTACAAGCGTTCAGTGCTTGCCCTGTTTTGCGTACAACGTCATGTGCATCTTCACTTCCTAGATCCGGTGCTGTCGGGCGACCTGTAAGCCAAAGTGCATTTCGAAGTCTCATACACTCCCCTGCGTTTCAACACGCTCCCGGTAACCATCATTCGTCCCTGTTTGTCTCCGTCTCTGCAATGCCTTCGCTTCCGAAATCGAGGAGCCAAGTGCTTTTGGTTGAACGAGCAAAGTGTCTTCGTACGCAGTTTTCTTCCCTCTAGCAACATAAACTCATACAACGTCTGTGTCTGGGCTATCTCCAGGTTTGTTGTTAGAATTTTCTTTCGAAACTCAGCGAGGCAAAAAGAGATCGACGAAGCCTGTTGACAGCTGTGTCGCAAGAGGCATTGCCTTCATTTATGTCGAGTCACTTTCGTCCTCCTTTTACAGCTCAGATACGTCGGAACCGCCGTACCATCCGTTTCTTCATGTCGTAGCGTCTCAGTTGCTTTCAGCGTCCATCCACTTCATTCACCCTCCGAACTTCTATTCCTTGCCATCTCTAGGTGTGTTAATCTCCCGCGTGCCTGCCTCTGTCAAACAGTTGGAGAACTGGTGCACCTGACATTCGCCTGAAGGTGCAGCAACCTCCTGTCGAGCTTTGAGGTCGACTTCGTCCGATTCTTGTGGTTGTTCGCCTTTTTCTCGATGGCGAAAAGGTCTGCCTATTCATATAAACGAAAGCGGACCTGGCAGAGGTCTAGTTACGCTTCCTGGAACCTATTTCAGTCA
>S1250;_asmbl_1260;_S1250_asmbl_126
GAAAACTGTTAGTGTTACATCATTTTTGCTATAATGACGTGGAATATATCTCTCCCTTTTCTTCACATCTCTCTGAAATTTAATCACCCCCTCATATGTCGAAGGTAACTGCATTTTAAACGGAATTCAGCTCTTCACAAGGCGGCTGCCGGCGCGGCGGTACTTTGGGCGCGTTATCAAGACAGTGGTCTGCCATGCTGAGTCGAATGCGCTGTTTTTTCTGTTTTCAACCCAGCATTACTTGTCTATAGAATCCTGTCTCACTATTCCTTCTTTACCGTTGCGTACCTCTCTCAGTTCCTGTTTATGGCGTGTCTTCAGTTTGTGAAAAGCCTAACGGTTTGTTTGAGCGCGGAAATAACTCTTTCCCGACGTGCTGTCTCTCAGTTTCTAATACATCCTTTTTCTTCGTGTTCACGTTGCTTACTTGCGACTTCAAACATGCATCTTCCCTTTAGTGTACCACAGTAAAGCGGCTCATTCTGCGACCTTCTGGAAATGCCTGTCGGAATTTTCTTCCGCATTTTCTGGACCGGCTGCCACATGCAATAGTGCCGCAGAGAGGCTAGCTCGCCCTGGCTCACGCGCTAGCGAAGGTTCCATGACGAACGACGTCGTTCCTTTTTTCGTCGCTGCTCAACTCCTGTTGTATTTGCCGGTTTGAACCTCTCGGACCACTTTGTGTTGTGCGCTAAAGCCAGTCATTCCTTCAACGAAACCCTGCTGAGAAGGGCGAGCTTGCAGTCGGCTGCCCTCGCAGCCGTTCCTGCGGCCAGTCCCTTCTTCGCACGACACACTCTGTTGAAAATTGTGGTCCTCACCACTGTATTCCCGCAGATACAAAGTCTCGGCAGATGGCTTGGGTAGAGCGCACAGCGAACGGATAGGCGAAGTTCTAATCGAGGGTCTTTTCCTATCCGCTGCTTGCTTCACCGCCTTCGTTTTGCTCCCGGAGTCACTACTGGAAATTTCTACGCAGAGTCCGTGTTTCCCTCCTGACGAGAAACTTACAGCATCTGAGAAGACTTCCATGTTCCACAGTGCCAAGGATTCGCCCACAAAGTGCCTGGAATCGTCAAAGAGCAGTGGATTCATTGCACTCTTCCAGCGGCATCGTTGCACTCTTCGGGAATCGTCGCTGTCTCCTGGTGTTGCCGTCGCGAGGGTTCGCGTTTGCGCACCTCATCGAGTCTTGCCGTTTCTTGTGAATGAGAGATGGGGAACCAACCTGTTGGCGTTGCGGGGACGTTCGCTCTTGCGAGTCCTTCGGGGTTTGTAGCGTCGCAAACGAATCTCGGTGGCAAGCGAGGGACTGTTGTCCGTGGCTCTGAAGCCTTTTTAGGTGGATGCGCGGGCGAAGGGAGGAAACAGGAGGTTCTTCTTGCACTTGGTCGAACGCAGTTTTACCACTTGGTTCAGCAGCTTGATTTGGAGCCTCGTCTGCTGCGAACGCTCGAGGCAATGAAAGCCCAAGAAAGAGGGGAGACATTGAAGAAAACCGGAACGGGGGAACCAGGCGGCGCCTCTGCGAAGCCACCCTGTGCACACATCGTGGTCAAGTCTGTGAAAGGGAAGGCGCCATGTCCGATCTGCGCGAAGCGAAAAGTCGAAGCCGTGCTCCTCAAGCAGGACACAGAGCTCTTCCATAGAGAGTTTGCTAATCTCGAGGCGCTCCTACCTGTTGATTCGTCGCCGAAGATTCGGGATCTTTACAGCAACTTCCAGACCTTTACATCCGCGGCCAGCACGCACCGGACGCCTTGGGGAGGCGCTCTGGAGGCAGGTTTATCGTCGCCGTATCCCAGGCGAGAGCCAAGAGAAAAAGACCCTCAGTGCTCCACTTGCACAGCAACAGAGGAAGAGTGTGCACTGGCGCATGCTGAAGCGTGTCGCGCCTGCTACAAGCTCGAAGGCCTTTGCACATTCGTCGATATCCACCGACACTCGCTCGAACAAGCCTTTGAGAAGCCAACCCAGTGCGAAGATGAAAGCAGACTGCAGGAGGATTTCCTCAGCCAGCAACTGCGGACAGTAGCGCAAAGACCAAAGGCGAGTTCCGCATTCACGGGAAGCCTCAGCCCGCCTTCTCGGCAACGGTTTCGTGGTTGTGTCGGTGCTACCTCTTACACGGCAAGCCCTACACAAAATGCAAGTGGAAACCTTTCTGCGCGACTTAACACCTCTGTGGCGCATGCGGCACAAGGAATCCGGCAGCAAGGGTCTAGAGTGGCAGCCTCGTCTTCTTTGGAAAAAACTTATCGACCTTCTCCAGCCGGGGCATGTTCAGGTTTACAAGCGTTCAGTGCTTGCCCTGTTTTGCGTACAACGTCATGTGCATCTTCACTTCCTAGATCCGGTGCTGTCGGGCGACCTGTAAGCCAAAGTGCATTTCGAAGTCTCATACACTCCCCTGCGTTTCAACACGCTCCCGGTAACCATCATTCGTCCCTGTTTGTCTCCGTCTCTGCAATGCCTTCGCTTCCGAAATCGAGGAGCCAAGTGCTTTTGGTTGAACGAGCAAAGTGTCTTCGTACGCAGTTTTCTTCCCTCTAGCAACATAAACTCATACAACGTCTGTGTCTGGGCTATCTCCAGGTTTGTTGTTAGAATTTTCTTTCGAAACTCAGCGAGGCAAAAAGAGATCGACGAAGCCTGTTGACAGCTGTGTCGCAAGAGGCATTGCCTTCATTTATGTCGAGTCACTTTCGTCCTCCTTTTACAGCTCAGATACGTCGGAACCGCCGTACCATCCGTTTCTTCATGTCGTAGCGTCTCAGTTGCTTTCAGCGTCCATCCACTTCATTCACCCTCCGAACTTCTATTCCTTGCCATCTCTAGGTGTGTTAATCTCCCGCGTGCCTGCCTCTGTCAAACAGTTGGAGAACTGGTGCACCTGACATTCGCCTGAAGGTGCAGCAACCTCCTGTCGAGCTTTGAGGTCGACTTCGTCCGATTCTTGTGGTTGTTCGCCTTTTTCTCGATGGCGAAAAGGTCTGCCTATTCATATAAACGAAAGCGGACCTGGCAGAGGTCTAGTTACGCTTCCTGGAACCTATTTCAGTCA
>S1442;_asmbl_1454;_S1442_asmbl_145
TCGTGGTTGCCAGCGACAATCAACTGAAAACATATGCATTTTGGACGAAAGACATACGCAAAAACTGAATCACCTTGCCTCCCATTCAACACCTAATTCTTTCGCGGTCTGGTTGTTGCGAACGAGGAAGAGGTGGACCATGTATGCCGTTCTATACCGATGAAACAGACGATCCCCGTGAGCACACCGCCTTTCCTCAGTTTTTCCACGATACAAGGAGCACCTTGAAATCGTCTAACGACCCTTCA
>S1136;_asmbl_1145;_S1136_asmbl_114
GTTCCGAAATGCACTAGCACAGCTCTTTTTGAAAAGGCAATCTGAAACTCTCGCACTCGGCTCCTTCTCTTCTTGCCTCTGTGGGGCGTCCTGAGGAACTCACACTTGGCTTTGTCTTTTTTTCCGTCATGTCGAATTCTCTCCTTTAGGCTGCGTCGCTGGTCGGCACTGTGCGCCGCCTGCCTGTGTGTTTTCTTCCCTCTTCTCTTCCTTGCGTTTGCTGCTTCCTCTTTTCTCTCGCCGCTCCTTCGTTTGGCGCTCGCTGTTCAAGCCTCGC
>S1366;_asmbl_1378;_S1366_asmbl_137
CTATTCGCTTGTTCGCCTCTCTCCTAGGTTTCTCTCCAAGCAACCCGTTTCCTGTCTCCTCTCCTCTCTCTTCTGTTGTCTCCTCTCCTCTCTCCTCTTCTGTTGTCTCCTCTTCTGTGGCGTCTGCTTCCTCGGTGCTGTGTGACTCTGGGGCCGGAGGCGTGCCAGCGCTGGGTGGGGAGAGGGAAGGAAAGGAAGGGCGGAAGGACGAACGCGGAAAGAAAGAAGACGAGGAGCAAGAAGCGAAACAAGACGAAGAGAAGGAAGAGAATGAAGAGCAAGAAGACGGACAGGAAGGAGAGAAAGAAGAAGAAGAGGATGCGGTGACATTTCAGAACTCCTACGTGAATCTCTTGGAGATGACACTCCGTCTCGAGGGTCTCTCGGGCCTCTTAACGGATTCCTCAAGTTTCCTTCTCGGCCTCCTGCGAGCGTTGCAGCATGTTTTGTTGGCGAGGAGAGAACTGCCGTCTGTTGCGTCTTTTTCAGCGCATGCACTCGCTGAACAAATCGCGTTTTGGGAGCGACAGAGCGCGACCGCTGTTTCCATTCATCTGCGGCGCAGCGAGAAGGACGGAACAGCCGGTCAGGGAGATGCACGCGGGTCCCTGGTGTCGTTCGGGTCGAGTGTATGTACACCTGAGAATCGCGACACTGAGGGTGGGACACCTGGGGAAGGAGCAGCGAGCGTGCAGGTCCCCGCGGAGGCCATACTTGAGTTAGTTGAACAGTCTTCGTCTCTCCCCTCTTCTCTTCTGCCGCGCAACTTCGACAAACGAAATCGACGTACCTCTCCACAGAATCCATCGATTGTCACTTCTCTCGCCGTGTCGCTTTCGCGGATTCTTTTGGAATCAGGCACGCTACTTCTTCGCGGCTCTCTCCCCTCCTTGGAAAGCGACGTCCACTTTCTGTCTTCTGGGCCTTGTTGTGGCGGGAGCGAAGCGCGCACAACGGCCAAATCCCCCGAGACAAGTCGCTCTTCACTTCTCTCTCTTCTTCCTCCAGCTGTCTCCTTGGAAATGGCTCTCGCCGTCGCTGCTGTTCTCCTTGGCCGGTCGAACTTGACTCCCTTGGCCTTTGCCTCGATGCGAATTTCTGATTCTCCACCTTCTTCGTCTTTTCCTCCCTTCTCCTCTAGACCTTCTACGGCCTGTACGCTTTCCACCTCTTCTCCGTCGTCTCCGTCCCCGTCGGAGCGCCCCTGCGCCTTAGCAGAGACCGGCGAGAGACGCGAGGCGCGTACTGCTGTTTCATCGGTGTTGCTGGAGAGCGACGAAGGTCTTTCGGGGCGAGCTCTCGCAGAAACAGCAAACCACTCGACATGTTCTTCTGAACGATTTGCTCTCGAAGAACTGCAGCGGTCGATCGCTGCCCTTTTCGTTGCGAGCGCGGCGCAGGCTGCCCAATCTTCTTCTCTCAGGACCGAGGGGAGAGAAAAGCCTGGAGAAGGCGAAGAAAGGGAGTCGAAGGAGAGAGCTAAGGTCGTGGGTACGCGCGTCTTGAAGACGACGACGGAGTGCCTCACTGCGTGGCTGCGAATCGCCCAGGTCTGCGCAAACGCGAGGGCAAACGAAGAAAAGGCGGACAGGGCGAGGGGCGGATTCCAGGCGAACGATCGGAGTCACGCGTCCGGCGAGTCAGGTGTATGTACACCCGAGAGAGCTTCTCGGAGCGCGGCTTCTTCAGGTTGTGTGTCGTCTGGAGAAAGGCCGTCGGGTTCGGGCGAAGAAAGTCAATGTCGCGTTTCGACATGCGACGCATTCTCACCTCTCATCGTAGCACTTCGACATGCTGTCTGCGTTGCTTCGTCCGACTCAACTGTCGACTCCTCGTCTTTTCTTTGTCACCTTCGCCGTCTAGTTGACCTTCTTCTTCACGCTTTGCCTGCCGCGGAAGCCACGACTCTGGGCGTCTCTCTCCTCTCTCTCGCTGTCGGGCAGGGCGCGACAGACGTACACGGCGAAGGCGAGACGAAAACAGAGACAGACGCAGAAGGAGAAGCATGCGGGCTTCTTCTCGCTCCTGCTGTCTTGCCTTTCCTCGCGCGGGGCTCGGCCCCCGAGAACGAGAACAACTCACGCAGACAGCCAGAACAGGACGCACCGAGCGATCTGTCGATTTTCCTGGAACGGCTTCTAGATCGCTGTATTTCCTGGACGGAAGTGGGCAAGTCTCAGGGGTCTGTACACCTTGCTCGAGGCCTCTCGGAGGCGGCCGTGCTTCAAGTTGTCCAAGCAGTCTTGTATTTCGCGCGCGACACCGGCACGTTGCGGCGCTTGCTGGCCGCTCTGGATGAACACAAGGTTCTAAAGAGAAAGGCCTGCGACGAAGACGGCACGCAATCAAAAGACTGCGTCCAATCGGAGACGAATTCCTCTCCGTGTTCCGCGCCTGCCGCGCCGTGCGAGCAGGCCGTCCAAGCAACTGTCTGGAGCCGGGCAACGGTGGAGGCTTTGTTTTTGCGTGAGGAAACGCATGCAGAAGACTTTACCTCTGCGCGATTGCGGACGCTTCTTCTCCCGGTCTTCGCGCCTCTCGCAGCTGTCTCCGAAGGTCGGCCTGTCTTCCACGTTTTCTCAGATACAGAGCGGAGCTCTCGCCGCTACGAGGAGCAGGTCGCAGGCGAAGGGAGGACCTGCGTGTCTCCGCCTGCGCCGCATCTGCGCGACAGTGGCTTCTCTGCAGCGTCTGGAACTCAGGTGTCTCCGAATCACCCTCGCGTGTCTCCACGCGAAGCGTTGCCGGCGCTATGGCTCGCGCTCGCGTCCTCGCGAGCTGTCGCGCGACTCCTGGCGGACCCTGTGACGCTCACGACAGAGCTGCTGATTCAAGAGGGCGACTGCTTTCAGGGGGAGGAACAGATGCAGCGACTAGCCGACCATCGAGCCAGAGGGACAGACCAGCGCGGGGGGACAGACGGCGGCGGACAGGGCAAAAAGGAAAGGAGAACGAGTAGAAAAGAAGATAAAGAAGTTCTTCCCGGCTTGCTGCCCCTGCTGCCTTGTTCCCCGCCGTCGTTTGATGGCGACAACTGGCGAAGCGGAGACGCGAGGCACACGGTGGGGAGACACTTGAGAGACAGCGACGAGAGAACGTTTCTCCACTTCCGTCTCTCCGATCGGTCACGCAAACGCGTCGCGCGAAGCGTCCTCGTTGCTGCCAGCTCGGGTGTATGTACTCTCCGTGGACAGCTCGCCGCGCGGGGCCCCGAGGCGCTTGTTTCGCGTTTCGCCTCCTCGGTGTCACTTTTTCAGGCGCTCTGTCCGCAGGTCCCTGGAGCCAAAGGAGCGCGGGACGCTCCTTCTCTCTCTGCCTTTCAGATCCGTCTGGCAGCTCTCCCTGGCGTCGCCAGCCTCGCGCGCGCAGCAACCTGTCTGCCTGTCGAGGAGGTTCTCCTCCACGGAATCGACGACGCATGCAGTCGCCAACTTTCTTCCGGTTCGACCGTTCCTCCTCTCGGTGCATGCGACCCGCAACCGCAACGCGGCCTCCTCGCGACGCTGGTTCTGTGGGCAGTCTCTCTGTACTTCTCTGACAAGACTGAGAGTTCTCGGCCAGCTCTCCATCCGCTCACGCGCAGCCTTCTGCGCGTCGCAGCCAACGCGAGGACGAAGGGCGCGAGCTGTCCTTCTGGAGGACAGAAGCGAACTGTGTGCGAAACAGGGGGGGAGACAGACCAGCGCGGGAGAGGGCAAGCCGAGACACAGAGCGCATGCAAGACAGAGAAAAAAGACAGAAGCAACGCGGTGCTTTTTGTGTCGGGACACCCCAGCTCTCTCTGCTGCGAGGCGGAGACGTCGACGGCGTCGCCTTCGGGTGTCTGTACACCCGGTTTTCGTCTTTTCGCGGGTTTCCTCTCAGCTGTGGAAGAGGCCGAAGACACCTTGCTCGCGTCCACGCTTCTTCTGATTCTCTCGGCGCAACGGCGAAAACGCGTTCTGCGTGAGCTCGCGTCTCAGCGTGCAGTTCTCGCTTCGTCTCCACTTGGCGCCAGTGAAGAGACAACCACAGACTCACAGATTTATCAGTCTTCCAATGGCGCTTCACGACAAAGAGCACCTACGGAACTGCATGTGACTCCAGCGACAAGAAACCTGCAGGAAGCCCCCGTGTCTCGCAGTGCGAACGGAGAAGAGAGGGAAGGAACTCTGGAAAAGAGGGAACAGGAAGAAGCAGACAGAGGAGGGGAGAAGAACGCGAGAAACGGAGAGATTGTGGAGGGGAGGGCGGACGTCACAGGCAGCTCACATGCACTCGAAGAAATGGAACTCCAGTTTCTCGACGGCTTCATTCATCTGATTCTTCCTTTTCTCCTCGCCGTTGCACAGCAAGGAGGTCGAGAAGAAGTGGAGAGGAAACGAAGGAGGAAGAGAGAGAGAGGGCTTCTGTACAATCCGAGTTCTAAGGGAGGCTTTGCTTCTCCTGTTCTCCGTCTCTTCGCACTCCAGGCAGCCATCAACTATGCAGACCGACCCATGGGCGTCGTTGCCAAAATGCAGAAAGAGGTCCTTGCAGGCGTTTCCCCTGCCCTGGACGATCCAGTTCGTGTCATCAGGAGAGCAGCCGCAGTGTGCAAGAATCGGTGGTCCGTCTTCGAGTGACGAAGCGACGAGGACAAAGAGAAAGGAACGTGAAGGAACCGAGAGAGGCTGAGACGGCAAAGGGTCGGACAGGGCTTCTGCGGTGCACTGTTGGGTCTCGCGTAGGATTTGATCGATATCCGGGGGGCCGGTCGGCGGTCGCTTTCAGCCTTCGTATCCCCCCAGCATTGCTGCGCCTCTGAAAAGCATGTACAGCATGTACACTACCCTCTGGAAAGCATCCACTCTCTCTACTCTTTCCAGTCCGGTCGCGACCCCCTTTCCGAGGCGTGTCTATGCCGCGAGGAGACGTTTTGTTTTTATGTCAGAGTGCATGCAGAGTGTGCATCTGCATATATCTGCATGTACATGCGAGTGTGTACCGAGGTATGGCCTCTTCGTCCTTTGACAAGCGGGGTCGGAGTGTCTTCGAGGTGCAGACTGCGTCAGGGTGGAGACTGTATGCGAGTCTGCACAAGCAGCGCTTGCTTGTTCAGGGTCTCAGTTTGGCTTCCCGTCCGCTGTATGTACACTTGCAGGGTTGCTAGACCTGTTTAAGTGCTAGTAGAAGGTGTGCGTACCTTTTATTAAACAGTGTATCAAAGACAAGATGACATGTCATGCAAAGACTCGTTTGATGTTACGTCGGA
>S1677;_asmbl_1691;_S1677_asmbl_169
GGCCAACGTTGCGTTCATCCAGCTTCGAAAACATGCGAAAAATCTGTTAGTGTCAACATCTGAAAGGCTTCCTGGACGCAAGCTTTTCGTGATGGTGTATTTTCTCTGAGCTACGCGATTTCACTGGGCATGTTACAATCAGTTTGACCGTACACGTACGCATTTCGACTTTGTAAAGTATTAGTCGGAGCGTATTGATTTCTGTCCAGAGGATGTGAAGAGGTTTTTTAACTTCCCTACGTTGTCGACTGTAACGACCTGAAGTCTTGTTGTACTCTGATCGTAAGAACTTGCAGTCCATGGTTTCCTGTGCAGGCACACGATGCGCGTTCTCGAGCAGTGACCCTGTCGTTGTGTAGCTAAAAAGCCACACTGATCCATCGCAGCGACATCTATTGAGAGTCAGGACGTACATATTTCTACAGAGGGCAGTTTCAGTCGTGTATACGATGTCGTTGGTTTTCGTGGCGAAGATATTCCCGTGAAACATATCCCCATGGCCTCTGGAGTCTCTCATTTTTCGGGGGCTCTAATGGGGTGATCTTGCAGCGAAGATATAATATCAGTACAGGAGAGGTCAATTTTAGGTATGCAACTCTGTTTCGTATGCATTACCCAGCGCTGAAGTGGTTTGTGTGAGTAACAGGAATTGGTGCTTCTTCATTGACCAAAGGAGGTTCCATATACACTTTGTCTACCAGGCACCTCTCTTCGAACTACGGTCTCATGCGGCGTAGCCATAGAAATGACTGTTTCCTCTGAGAATGAAATCCGTCACGGGAGTCTATGCAGAGCATGGAAGAAGGAGTCTGGAAGTGGCTCTTCTCTCTGCAGCTTCAGGGAAACGCAAGCATCATGGCGATCGTCCTGCCTTTTTTGCCCTTGTTCTTCTCTTGTGCTCTGTGGACATGTGTGTGCTTCCGTGTTCGTCATTCGTTCTGCGAGCACCGTACCAACGTCGAGTCTCATGCTGGCACTCCAGTGAACGTGCGTCTAAATTCTGTTTTTCCCCGTGCTCTTTCGCTTTGATTGGAGCAGCCGTACCCTGGGCAGAGGACCCAAACAGACGCTGTGGAACTGGGCGTCCTATGCGCATCTTGAGCACTGCGGGAGCAGTCGCTCTCTTCGCTTCATGCTGTGCTGACTCGCTCTCTTCCTTGTGTTCTCTTCTAGGGGGGATGGCTTCGCCACACCTGCACCTTGGGGGATTTCAAGGCCAGAGACAACCCAGTCGGGCCACTACTGGTGTAGGTGACCTTCTGAACATTTGGCTTTTCTCGGTTACACGGACAGGCGTGGGGGCTACTGCCACAGGCAGGCGTTCACAGAGTAGCAAGACAAAACGCAGCAGCACATGGGGGATGACCGACCAGCGACGCGATGTGTGGAACAAACGATTTGCCGCCAGAATCAAATATCATTTGCAGGATTACTTTGCTCGACGAGGTGCAGATGTCTTCGCGAGCGGCCCAGGTTCATTCGTGATACCCCGGTCCTACAACCGCCTTCGGCAGAGAAGACACGACGCGACAGCGGATGCGTACGCTGACTGTCTGCTCACGTCAGAAAAGGCATTATCTTTGGACTCCGATCTGGCTGTGCCGCAGAGCAGCACCCCCGTCTCTTCCTCGTGGAGTGATAAGTCGACGAGCTGGGAATCGTTCAATCTCTCAAACACGAGACTTTGCACCAGTCCGTCCGGAAGGAGTGGCTACTTAAGCGACGAAGTCGAACCGAAGGTCCCAGGAGGCGAGGGCAACGAACCACCTTGGAGTTCCTGCGTTGAAGCTGGGGTATTCTCTAGCACACCTTCCACTCCGCCACCTGCACAGTTTCGAAGTGCTTCAACGTATGAACAGGGAGTGGCAGTTCCCCTGGCCGGAGAGCCGGGTCTGGGATCTGCGAAACATGAATGGATTGCAGACCAGGAAGCAGGCTACGACTTCGCAGCCGTTGACAACGTGGACGGTTTTCTGAAGTGCTGCGTCGACGTTGCCGATGTTATCCTCAACCAAAATGCTTCTGTTGCGAAGGTTTACGTTTCTGTCGATGGAGCTGAGCAGGCTCAACGGCTAGCCCAAGGATGGCTGCAGCGCTCCCGCAAGATGCTTCGGTATTATTTGTCTCAGAAGATGAGAAGACGCCGCCGGATTCCAGAATTATTTTTCCACCTCGTTGACACCAAAGGCATTGCAAAAATGCTGTTCTCCCTTCATCGCCTCGAGGTGGAAGAGGTCATTCCATATGAACTGAAGCACCATCGTCAGACTGCGAAGGCGAACGAAGCTGTGCAAGACGAGTCATCATCTACACATTCGAAAGTTCCCTGATGATCAACCGAATCATATGGCTGGCCGCACCGCGGGTCGCCCTGTCTTCAGAGAGGGAAATGCATTCCTCGCAAGCCACTGCCAGGGCCATATATGTACGCGTTTCATACGGAGGCAGGGAGACGAGCGCATACCCGCCGCCGCTGAGGTCACTTTACAAGGAGCACCTGTAACTGCCACATGAAGGCATCAGTGGCTTCACTGCTCACGGCCATCAGCTGATGCTCTCACGATTGACGTTGGCGGGGCCGTATCATGTGGAGACTGAATCGTCTGAGTAACAAAGCAGTGCGTGACACCGGTTTGGGATTGCAGATCGCAAATGCGAAAGCTCTTCCTGCAGAATTCCAAGGTCTGTCTTACAGTATATTCGCAATTGACCTTTTGTCGAAATATGCCACACCACGTTACCCGTAAAACATGCACAACAGCTA
>S1639;_asmbl_1652;_S1639_asmbl_165
CGAACTGGGCGTATCCAGTTCCGTTGTTGTTTCTACGGCTCCAGTGCGTTGCCTCTCGCCCATATTATACACTTTTTTCTTGAAGGACCTTCTGTGCACCGTCTTTTTCCAGTGGTATTTAGCACAATGCTTCGCTCTTGTGCGCGGCTCGCAACGGCGGCCGCTGCGGGCCCGGCAAGGGCAGCCGCTCGCTCAACCGCCGAAGTTCCGGATGTTCTTGTTACCTTTGGAACCCAGACTGAGAAAATCACCTTTGTCAGCCACCCAGGCGTCATGGCCGTTTCCAAGCTTCTGGAGATGGACTACCTTACCGAGCACCGAGCAATCCTTACACAGGAGAACGTCGACGCCATCCGCGAGTACGACGAAGAACTTGCGAACAAGGCGCAGATTGCCGTCGACAACAACATCCCGGTGAACTTTCAGAGCCTCGATTACTTCGACCGACAGGAATTTGTTGAAATGCACAAGAAGGAAGAGGCTCTGCTGAAGAAAGCTCGCGAAGATGTTCTCGCCGCTCCACGAGGACAGTACACAGTCCCCAGCTACGTGGCAGATTACTCACCTATTGAGATTCCACGCAAGTATCGTACCGACCTCGAGCTGACCGAGGAGATGGTTAAAGTGGATCCGGCTCTTCGCATGCAAACAGAATTACGAGACATAATCACGGACTACCTCGTCGGCGGAAAGAGCAAGGCAGCTGCCTCTGTGACTGGCGGCGAGAAGAAACAGATTGCGTGAAAGCGTCTGTTTCTCCAGTCAGATAAAGGTCTACCCGATGCTCTTTTTGCAATGTTAAAATATCTGATCCCTCACCAGTATCGATTCTTTTTTTTTGTTAAGCTGTTTGATGAGGCAGAGAAATCAAACGTGGCTATACTTCGGTCTCTGGGGTGTCTGCAACACCCTCGCAACCGTTCACTCCTAGCACGACTTCAGTCCGTGCAACAGGAAACAGACAAGCGCTGAACTGCCTTTCAACGAACTCACGTCCAGTGTAACACTCTAAAATGTCTCAAAGGATGTGACACTCTCAAGTCATTGCACTGACATCGAGCTGGCGCGACGGTAGGAAGTGGCTGTGTTAAAAGTGGCTGTGTTAAAACGACCTGCACCTGGGAATCCACAAGCCGAGTCAGCTACAACTGTGCTGCCACTCGTGATTCTGGTAATTGGCATTTGACCGCCAATTGACTCGTTTCCGCGAGACGGTCTTCTTGGACAGCTTTTTCGGAGTGAATTCTTTCGTTTCTGTTCGTTAGTCACTAAGAACAGAGGGTCGAAGAAGACTAGAGACGAACAGGATATCGACAGTACCTGAGAAGCGATTCCTAAGCTTTGTCGCTTCAGAACTGTGCGGTAGACTCGGGAAACCAAGGCGGAAGTCTTCTGTGAAGATC
>S1640;_asmbl_1653;_S1640_asmbl_165
GTGTGTTACCAACTTTGTTACTGTGAGAAGAGTGACGAAGCACCCTTCCTTCTGAACTGGCATTCTGTGTGTTTTCTTTTGAGAAGGCTGATGTAGAGCACGTCGTATCTGTGAACTGGGATGTCATGAGCCAACACGTGCGCACCAAGCGTGGCAGAGCGTGTCTACGTGAAAATGGTGAAGAAACCGTGAAATATGATATGGCACAAATGCAATGCGGAAGAAGTGGTGCAATGGTACCTCTTTCGTTCTA
>S1162;_asmbl_1171;_S1162_asmbl_117
TCATCTCTATGGCGAACGCCGGTAAGGGTCATTGCTCCAGCCTGCAGAGTCATGTACTCTCAAGGTGAATACGCGTAGTTTTTAGATCCTGTACGGCCAGCAAGCTTGGAATGCCGGTGGATCTCAATTTCTTCCGTCGACCCGGCGTCGACACATGGCACCACACTTCCCCACTCGCGCCACGGAGAGCAATTCTGCGGCCACAGAGAACCGGAGTTTCGCAGAACTGCAAGACTGGAGTTTCTGAAGTGTCGTGGGCAGATGCGTGCAGAAAGTCGCATTACACAGAGGCCTGGGTGAGGCGTTGATACAAACGTTTGCCGCGTCCCTCTTCTGTGGGTGCAGGTCCGAACACCAATGGCAGCC
>S1177;_asmbl_1187;_S1177_asmbl_118
GCAGCACTCCCGCGAAGGCCCCAGGGAGACAGGGTTTCGAGTGGGGAGGACGGCGAGTAGACAGGGCCTCCTTTTCCTCTTGCGCCTCTCCAGAAGAGCTCTGTGCCGACTGGGGGCCCTGGGCCGGTGGGGAAGACCAGGGAAGGGATCGAACGACGCGTCATCGTTCAAGAGAGATCTCTCCCAAGAAAGGCATCCATTCGTCTCCAGGAGAGAGAGAAGAACGGTTTTCTTCTCCTGCAGTCTCCTCGTCAGTGCTTCCGAGCTTTCAAGAGATGCAAGACCGCAGGCACATGGACACGGAAAGTCTCCAAACGCGGTTTTTTCCAAACAAAGATCTTCTGGACGGGGCCCGCGGCGCGGCTCTCTCGCCTGTTCGACACTCGCGACGCTTCTCAGTCCACGGGTGCGCTCAAAGCCGTTCCGCGCGCCCTCGACTGGCGTCCTCGT
>S1121;_asmbl_1130;_S1121_asmbl_113
ATCTCTTCGAAGTGGAAGAACGATGTGAGTTGCTAATGTCGCGGCCGTTGCTTCTCTTCGAAAAGACTTTTTTCGAGGTTCATTCAACTGCCAGCGCAGCTCCAGCTGTCGGGCACTCGCCTGCCGTCCTGTTCATAAAGGAACGGGTGCCGAGCATGTGTCCAGTGCAAAGTTTAAAAGCAATCCGCTTACTCTTGTGTGTTGTTATGTCAACTAAATAAGTTTCGTCGTTGCTGCTGTTTCGTTGACCCGTTGATCACAGTTGATCAACTGTGTTTCTCCGTGACTCTCAGATGAGCAAATGAAAGTGTGGCTCGAGAACGAG
>S1569;_asmbl_1581;_S1569_asmbl_158
CCTCCATTCTGGATGCCGCGTGACCTGAAAAGAAAAACTCCCCCACCAACAGCCACAAACGCCAATGAAGACTAGACAAATTCTGGACTGAGTCGCAACGGAAATGAGCACACGAAAGCGGCCTCCACCGCACAACAGAAACACGACGACTGTGCTTGCATCTCTCAACAGCCCCTTTGAGAACAGACGCAACCCCGCAGTGCCACTCATGTCCTTCGTGCAGCACCTGTCAACAGCGATGATAAGGTCCACTGGGGTGTCTACACCGCGATACAGATCCAACATCATTATCAAACATCCTACCTACCCTCTGAAGTGCAAATCTCGAATACCTGACCCACCCAACTGCGGTGCGGCTCCGCCGCTAAAAGAATCGCACGTACTTGTGTCATGGCCAGGTTCGC
>S1454;_asmbl_1466;_S1454_asmbl_146
TGCAGTTTGACGTATGCGTAGGATACAGTATCGATCCGTGATCGTCGAGCTCACGGTCGCAGTTGCGCTCGCGACGGCTCTCCCATACCGTGTCGACAGCAGGGACGAAAACCAGCTCAAGTCGCTGTCTCCTCTATGTCTGCTCAAAGCTTCTAACTGGAAGGCTGAAGAAGGAAGGCACCAACACTCTTCACCTATGTCGCCAGAAAAACTCAGTGGGTCCTGATCTCGCGTATATCGAGAACCAGTCTCTGCACCTCGAGAATCGGTATGTCCTGAAAAGGATTTTGCGCCAGCTGTGGCTTCCCCCATCTGTTCTCCATCGGGCACGTGTTTCTCCGACTTCTTTGATGTATTGTTCGCACTTCATTTCTACTTGATCGGGTGTCCACGTTGTACCCACTCCGTTGTTCCTTGCCGCAGTGTGTCTCCGCAGGATCTCGGGCGAACCCTCAACAGCCGCTGTTTTTCTTGCCGCGTTCCGTGGTTCCTTCCCGGAAAGCAAGAAGTCATGGGCACATTCGTACTAATCCGTCTTCTTCAGACAGCCACCTCTCGCAGTGTACGTTTCGCTTCCGAAAAAGTTAGACCCCCGGTGTAGCCGCGTGCAATTCCTACGCGCAGACATATACGCCAACTGCTTCCTATGATTTGAGTTAACTCTTGGAGGATGGAAAAGCACCTTATCCGAAGGAAAAGCAAGGCGTGATCTCTGGCACTGCCCCAATCTCCCTGCCACCCCGTTGTCCCCAAAGTTTCGTCCACTTCTACAAACTGGAATCCTGGCGCTGTTCGCCGTCAAGCCTGCTACACTTCCGTTCGACGTGGAACACCGTTTTTTCTTGCCGCACTAATTTTCTCTCCCTCGCTCACCTCTGTGTGCGACACTCACTCACGCACTCACCTTGTGCTGGCGCGAATTACAGTGAGGAACCTAAAATAAAGACGCCGAGATAGCGTCTTGTGTCTTCACCGTCTTTGACGAAGTCGAGCAGAACCATGTCCAGCCTGAGGAACGCAGGCAAGGGACGAGTGCTGAGCTCGGCTCTGCGTGTCTTCAACTTCCTCGAACCTCCAGAGAGGGTGTCGCTTCTTGGACCCACCCGCGCCGTCATTCCTCTCCAACGCGCATCCGTCCATAGACTCTGGAAATCTTCGCCGGCAAAGTCTCCACCTTCCCTTCGGGAATTCGCAACGTCGTGTAGCCATGTCTTGTCAGTGAAGCGGGGAGTTTGTCCAATACCACAGGGTGGTAGACCTCTCACCCGAGGATCCCTCGCACCTTACCGCATCGCCGGAACTCCCCTTCTTTTACTCCAGCCTCGACCGAGCTTTTTCGCTTTTAGGTCTTTCGTTTCTGAGACGAAGGTGCCTTCGCCAACTTCTAAACCTTCTTCACCGGATGAAACAAGCCAGGCGGCAGAAGAAGCAAGCTCTTCGACTTGCGAGGCAACGCAGAAGGCAGCGAGTTCCACCGAGAAAACATACGAACCTCAAGGACAGTCTGGATCCGACACAGTTCCACACTCTACCTTTCGACTGCGTGCTGGAGAGGAGAGCGACCCTCGGCGAACAGATTCTGGGGAACAAGGATCTAGCGACCAACTCCCACCTCCTGGCCGAGGGCTTCCCCTTCTCTTTGCCATCTTGACTGCCCTCTCAGGAGTGGCTATTGGTCTCATTTTGTATGACGCCGTGGTCGGCGAGACCGCCCTGCTCTCCGGCGCGTGGAAATTCGATTGGGACGGTCCTTGGCTGCAAGCGGCTACTCAGCGAGAAGCACAGCTCGCCGCTCAAGGTGTACAGACACACCCGCCAGCTGCCGTGAGAGCTGCCGAAGCTGGAGTACATGTACGCCCTCCGACTCGGCAAATTATTCTCGTTCGCCATGGGCAGTATGCGAATGTCGTGTCCACAAACGACGAGGAGCAGGGCTTGACGGAACTTGGGAAGCTCCAGGCAGCAATTACTGGTCGCAGGCTAAAAGAGCTGCTCAAGGACCAGCATGTTGTCGCCATATGGCACAGCGACATGAAGCGAGCACGAGAGACAGCTGAAATCATTCACAAGGAAGCTTTTCCTGACAGGCCCCTCCTCCAAGATCCCCTGCTGGCGGAAGGTGTCCCCGCGGAACCTGTTCCGCCTTCCCGAACATTTAAGCCGACGCAAGAAGAAATCATGGTCGACAGCGCGCGGATCGAAGAAGCGTTTCGCCGTTATTTCTATCGCGCGCTGCCTCCGACGTCACCCGCTCCTACAGCCGCTCAAGTCGCTGCGTCCCCCTCGGCTGACTCAGAGAAGCAAACGGGAGTCACAGCGGAGTGTAATGTAGGGAACGACTCGTACATCATCCTCGTTTGCCACGGCAACGTCATTCGATACATGTTAATGCGGGCTCTGCAGTTGCCTGGGTGCGCGTGGCTCAGGTGGGCGACGTATAACACCGGAATAAGTTGGATCAGCATCGATTCGAAAGGATACGTTTCGTGCAGAGAGTTTGGCGACGTAGGTCATTTGCAGGCGGATATGATAACTTACCACTAAGGACATTACCGGGAAGGACGAGAACGAACAGGAAACTGCGGCAGAACGCGTGGAGCAAACGGCATTAAACGGGCTAGAAGCAGACGGCAGCTTGGAGGACTAACGTTTTTTTGTGCCAGATGCGCCGTTCTCAAAAGGAGAATTTGTTAAGGAGCGCAAAAAAACCGACGTGGTCGTCTCGGCGATTCACGGTACTGGAGGTCAATGTCGAACACCGCTAGTGCTGACTGTGTGAGTGCCCCCTGTCGGGGTCGACTCTAAGAAGCAGTCTGGGACTGCAGTCAACGAACGTTGTTCTAGTGGGTACTCCCTCGATTCCGAACGATCTGTGTTGCACAAGCACTGCACAGAACAGAGCAGCTCTGTTGCTACCTGTGGATACTGCCCCGTCAGGCGCGGAAAAGGTGCAGCGCGT
>S1266;_asmbl_1277;_S1266_asmbl_127
CCGGAGCCAGAGGCCGGCGCCTGCCCAGTTGTGCCTCCAGGGGGAGCCGCCTTCGTGCCCATGGTGCGCAAAAACTGCAGAGAGACGCCGCCTCGACCGCGAACAGCTGCAGCGGCGCCCCTTGCCTTCCCTCCCGGGGCGCCAGACCCGGATCCCTTCGCGTTCCAGACCCGTCGACATGCATGCGCGTCAGCCATGCTGTGACAGCTGCTCTGGC
>S1262;_asmbl_1273;_S1262_asmbl_127
GGAAGCGCTGCAGATCGTCCGTGACTCTCGTCACGCGTTTGTAGCGATTCTCGCAGCAGTCTATCCCTTTGACTTTTTGGTGTCGCCTGAGGTGCTGCTGCGTCTGCAACAGAGTGAGCTGCTCAATGGCGAAGAGGAGAAGAAGAAAGGTAGGACCACCACACCGGAAGCAGGTGCTTCACAAAACCACCCAGACCTGCCGCTGCCGTGCCGCACTCGACGCGAGAGGCGCCGTGCCTCCGGCGCCCGCGATCGGGGCCTCACGCGCCAAGGGCCCGACCTCGAGACCACAAGCCCGCTGTCGGAGACAAACCTGGAGCGGTTGAAAGATGAAAGACTGAAGGAATTGCAGGTTCAAATCGACCGCCTCAACCGGCGAATTGACTGGCTGGCGGAGCGACAGGAGGAAATTCGGGAAGCCGTAGATGAGATGCTCGCGGAAATGGTCGAGCTCGACCACATCGAGGGGGAGGTGATGGAGGAAGTTGCAAACGCCAGGGCAAAGAGTCCCAAGCGCCAGGACGAAACGCAAGGCCTAGGGCTGCTCGACGGAGGCTCCTGGAAAAGAAAGGAGAAAGAATCGCCCAGTGAATCGCTTGCTCAAATCGAAGCACGTCGCAGCGAGGTGGAAGAGCAAGTCCTTCAATTGAACGACATGTCGAAGCGAGTCGGGAAAGAATTGAGCCGAGTCCAACACCAGCGCGAGGACCTTCTTGTGGCGGTCAAAAGGCGGCAGGAGGAACTGCAGAAGAAACTCAAGGCACGCCAGAAGGCGCAAGAACAACTCAGGAAGGACGAAAACGCGCACAAAAAAGGCAAAGACGTTCCACAAGTCTCTAGCGCAACGCCAGCCAGTGGTATGAAAACGCCTGACGCCCAGCCGCGTGGGGCTTTCAGTGGCACCTCCTCGACACCCTCTCGCGCTCCCGCCCACCGCGGCGGCATTTCTTGGAGAGCTGAGGGGGAAGTTCGATGTCTTGTGGAAATGACGGAGTTGGTCCTGAAGACAATCCAGTTGCAGGGGTGCGGAGACGACAGAGATGATGAGTCGACTACAGGACGCCCCCGTTTTCTTGATGATGCGGAGGTGGCCTTCGTGGACAGGCTGCAAAATGACCGAGACTTCGGTGCGTTTTTTGTTGGAGATCCAGTTGAAGCAAAGAGCCTAAAAGAGAGGGACTACGGACGGTATTCAACGCCCGTCGGTAAGATGTCCGGAAAGTCCCTGGACAGGCCGGAAAGCGTCTACTCTGAGAATGCGATCGCGCAGTCGACCGGCGATGCTGCTGAGAGGGACACCGGAAAATGGAGACCTGATAAACTCTGTGACGACGTAGCAGCGCAAGGTTTTCTCCAAGCAACGCAGCGCACCTTCCCGTTTAACCCTTGGGACGTACCGAACCCTCAGGTTGTCCGAGAGCTTTTCAAGCTCATCGACGATCCTTTGATTACGGTGCGTCTTACAAGCTCCAAGGTCGCATCAATTGCCATGGTCGCGTCTTTGCAGCCGACTGGCATTGCGGCGTGGAACCTGCTAGATCAACTTCTAGGTGGACCCCAGCAATCGTGCTGTGACAGTGACGGATCTTCTTGAAGCAGGGCTCGGTAACGTGGCGAACGTTCGTGCTTGAGACCGCGATTTCTAACCGATGCAAAAAGCATCATGACACCCTATTTTTGAACAGTCACCTGGCAAAGTGACACCCGTGACATTCGATTGGACGTTTTAGACTACTACCTCAGTAGGTCCTAAGAGCACAAAAATGTAGTTCGAGTTTCTAGGAACTTTAGCAGAATCCACGGGAAATAATTTTTTCAAAACAGCAATCAGTATGTGTTGTCCGCTTCACCAACCCTTTACAACGTTCTCACTTCGTTCTGGTCAACGGCTCATGACTGCTTCGAGGGTCGTTGTGGTGTTGTCTCGTACGGGGATGAGACAGAGGGACCAGAAAATGGCAGTGAAACTGCATGTGCTCGCGGGAGTGTCTTCCTCCAGTTGGTGGGTACCAACCCGTGTCATTGTTTTGTCGTGCTGGCGAATGGGGGGAACGAGCTGTGCGAAAACGAGAAGTCGTCAGGCAAACAAGGCGATGCTACGATTTTGTGGTTTCCGCAGAGTAACCTTGTTTCAGGGGGTGCTGAGTGCAGGTGAGCTACATCCATACACAGCTTCTCTAATAATCGTAAATTGAGGGGTTTTGTCCACTTTGTTTGAAAAGAATGTGTTCTAC
>S1630;_asmbl_1643;_S1630_asmbl_164
CCTATATCTGCCTTTTCGCCGTCGCAAAGACTCACACGAGGGACCTCAGAAACGCCGATCCGGGAAGCAGAGACCCGCTGACGCTTGCTCCCCCAGAGAGCGGCTTTTCCCCAGAGTTCCGCGTCTCCTAGAATGGACTCGACTCTTCGAGTTCGTTGATTTCTCCCCACATCCGCGCCTCTCCTGCCTCTACTCTTGTCTTTGCTCTTCACTCACCGCCTCGGCATCTGCGACAGAG
>S1465;_asmbl_1477;_S1465_asmbl_147
GTTTTTAAAGGATCCTTTTCGCAATAATTTGTAGAGAGAAGACGTCGGCGTTACTCGTGTATGTCCTTTTTTGAGCCAGGAATTCTTCGGTTTCCTCCTAGCATCCTCCTCTGTCTATGCCCGACCGCCTCTCACTATCTCTTCAGAGCCCTCTCTTAAAAATCGCTCCGCTGACTACGCGAAAAACCGTCCCCACACAACGTTGCTTAGTTAAAACCCTTTTTGTATTTTTTTGCTCGTATCTGTCTCTTGGCTACTCATTCTGCTGCGCCGTGCGTGAAGATATGCTTGAAAAAGCCTGTCTCTGTGCGACCTTTTTTTTGTACTTGTGACGATGTCGACTGTGAACCCTGCCGATGCTGTCGGCGAAGCGAAGCCGGGGCCTGAAGTTACCGTGGAATTTGTGCAAGCGATCGCCCGCGAGGCAGGCGAAATCCTCCGAACGTCCTTCTACGATAGGAATAAGAAGGTCGACACGAAGGACTCTCCCGCCGATCTTGTCACGGAATACGACAGAGCCATTGAAGACCACCTGAAGAAAAGGATCCACAAGGCGTTTCCAACGCACCAGTTCTTGTGCGAGGAATCTAGCACATCGAATGATTGCCTAACAGACGCTCCGACATGGGTGATTGATCCAATTGACGGGACGACGAACTTTGTGCATTCAATTCCTCACACCTGTGTGTCGATTGGATTCGCGGTCAACAAACAGGTCCTCATAGGCGTCGTGTATGCTCCAATTCTCGAAGAACTGTTCACCGCTGAGAAGGGAAAAGGAGCTTATTTGAATGGTGAACGAATTCACACATCAGGGCGCCGGGACCCTTCTCGTGCTGTCGTGTGCTGCGGCTTTTCCGTCAGTTCTCTGCGCAAGATTGGTATGCCTGACGTCGACCCTGTTGCCCAAGCGGCCGCCCGCGAGATTGAGAAATCCGTTATGAACAACGTCACTTACTGCGTGCACAACTGCCGTGATATACGGCATTACGGATCGACGGCCCTCGAGCTCTGCTACGTTGCGGCAGGTCGTCTGGATGCGTATCAGTCCCTTAGCCCGAAGGAATGGGACCTCGCCGCAGGCGTACTAATTGTGGAGGAGGCAGGCGGATGTGTGATTGACTTCGACGGAAAGCCGCTGGAGCTCCATGTACGACGCGCACTTGCTGCAAGCACAGAGGAACTGGCCAGATCATTCGTGGGCAAACTTACGGCTCCTGGCCTATAAGGATTCATTACTATGTATTGGAGGACGCCGGTCGGGCTCGGAGAATTCGTGGCAAACATACAGGAACAAGGAATATGCCTCAGAAGCAGAGGAAGGTGTGCAAGTGCACACCAGCTGGGAACCTTCTTTTTGACACTGTTCCGTTTTTCCGGCTGAGTTTCGTTGTTGTCTCTTTCTGCACGAGTCGATGCCTTTGCCGTACGTTATCTCTGTCACTTAACTTGTCGAAACGTGTTCTCTAGGGTCTACAGTCCTGGCAGCCGAAAGACGGTGTGCTTATCTTGATGTAAAAGCCCTCTCGATAACGCGAGCCTGACGTGGCCACCCGTCCATCAATAGTGTTAGTATTCTACCCTAGTTTTCCTTTTGAAGTTTCCCTTTTGTTGATGGAGGGAGTTTTATGGACAGGCGTGTGTCGCTCCGTTGCTGGTATTCGTAGCCTTTCATTATTGATCGTGCTGTGACTCTACAGGAGTTGACAGCTCAGACATTGACAGTGCTCATTTTGGAGAAAGCTCGTTTTTGATCCTGCACGTAAAAGCTGACATGGCATGGAGAGACAATGCACAACAGTTGCCGACTTCTCGACCAGAACCATGTGTACATAACGTGCCTTGCCTACTGTTGACAGAGAGACCCATTCAGGCAGATGACTGTAGAGCCTATTCCGTTCCCGCGTGCTATCTTGTCGCCTTATCTTGGCAGAACCTCGACCCTTTGAGATCCCCGCCAGGGGAGATACCGATTGTTTTTGCTAGCCGCGAATGTAGTCTCTCCCAGCGCTCTAAGACTGTTCGT
>S1648;_asmbl_1662;_S1648_asmbl_166
GCAAACACTTTTCCAGTTCGGCGTTCCGAGCAGGTTCACGCAACTTCCATACAATTAGCAGCGGATAGCAACTCTGTTTCTTAGCGAGTTCCTTACCGAATGTTTAGGGGCACAACTGTTTTCTGTGAAGGATCATCACCTTTAGGCAGCTTTAAGATTTACGGCAGTTCATCATGAACCAATGTGCTTTTACAACAAGAGAGCCCTGAGTCAAGAGAAGAGTTTCAATTCTGCTTGCCGGCGGGCACTAACAGTTGTTAGCGTGGCAATCCAAAACCAGTCGCGTTGTAGTACGCGGCAAATTAACTACCATTAGCCAACTTACAAAGAAAATCACAATTCGACTGACTCAGCTTCCTGTTTCTTTCGATTTTATCCGAAAGCCAACAAGAGCCACTGCACGGTGGGACATACCCCTCGACGCAGTTCAGTTGACGGAAGTAACGTCTTCTTGTGTCGTCGCCAC
>S1524;_asmbl_1536;_S1524_asmbl_153
CGGGGGTACTCTCTGGAATATGTTCTTGAGTACCTAGTAGGTTTTGGCGGCAAGACACAGCAGATTCTCGGATCTTCGATGAGCAGCTGCTTTCTTTCAGAGCTCGTCTGTGTGGCTGTCACGAGAGAACCGCGCGCCCCCGTGGGGACCCTCTCTGTTTACACTCGCACATTTTTCAGGAAAGTCGCGCATTCGTCCTTATATTCCGAGTGCGATGATCCGTGTTCTTGCACATTTCGCTGCGACAAAAGCGTGTCGGAATCGCGGTCTGACGCATTCTTTCACGGAAGCCGGACGCTGCGCCGCACTCCCTGTCGACGTCGAAATCGCGTTTGAGATGGAGCCTTGGAACTTTCTTCGTCGATTCGTTTGAGAAAGGACGAAAAAAGGAAACAGAGAGTTGGAATGCTCGCGTATCTAGCTCTCACGGGTCCTTCGTGAGTCGCGCCTCTTCAGGCCTGAGGGCGCGTCCTCTTGCCTCCCAGAAGTTGTTCACGAACTCTGCCCCGTCCGGTCGTTTGCCTCTTTCCGTGGCTTTCCAGAACACCAAACCGTTCGTTCTGCAAGCAAAACCGCGTCCTTCACCTCTCTGTCGGGCTGGACTGAGGAGAAGCTGCCGAAGGTGGACTTTTCTTCCGTTTGAAAGCGGAGGGAGAGAGCGCAGAGCGCCGTCGGCTTCCTCTGGGCAGTGCGTTCTCGTCGCTTCTGCTTGTTTTGCAGCAACAAGGCAACGCATCTCGTCTTTTTCTTCGGCCGTCTAGTCGAGATTTAGGAGGCATCGACAGCTGCAGCAACTGCCCGGTTTAAATATCCGGGGACTTCCCCTTTTTCCGGGAGTTCTGGAAATAACTGTCAAAGCGGTGTCTTACCAGAGGCGCTACCTCCGTTGGACTTCCTCTTAAGCCTACTCGCCTGGGGAGGCGCTTCTTTCTGGACTCTTTTTTTCGCCGCGAGAGCCCACAACTCGACAGCCCAATGCCTGCAAGCTGGTCCTAGACAAGGGTGGTTGCGCGGAGTCGACCTGACTCGCGCTTTCGATTTTTTCGTCGGCTTGCTGAATGCCGATGACCGGAGAACTCCGCACCCAGACCGGCGGCCATCTGTCTCCCGGCATTCTTATCTCTGGACTCGGCAACAGGCTTTTTCCTCGCCTCGTTTTTCGGTTGTCTACTCCTGCATGCTCCTGGGTCGTCTGAGTGGTTTGCACGGGGACCGTTTCCAGCTTCTGCTTCTCCGTGGTCTTGAAAATATCCGCTTGTGCTCTCGCCCTCCCGCAGGAGCCTCTCTTTGCGTTGGGTCCTCTGCGGCTCCCTGCGTTCTGCAGACCAGCAACTCCCTGGCTGAGGCATTCGACGATTAGCTAAGAAGAACGCTTTCGATTTGCACCGAGCAGCCGGGCCATGGACTGCTGAGCTTCTGAAGGACTTCACTCGAACTCTCCTGGGTTCTACCGAGACACACACCTGCCGCTGACGCGGAAGAGACGCCTTCCGTGGTGCAGCACGGCTTGCGGTACGACTCAGGCGAACAAGGCAGGAGCTAGAGCAGGGCGTACCGTGGGGCTCTCAGAGGTCGTCGTGAAAAGCGGGGACTCACAGGGGTGTCCGTCTGTTGGGCGTCTAACGAATCGGTCCTGGAAACGCGAACCGAGGCAGAGGAAACAGGTATTTCGCGAGAAAGCTGCTGGAACAGGTTCGAGAGAGAAGGGGAGAGTCGTTTGCAGCTGCGAAGACGCCTCCGTGGTTCTTCTTCTCGCACCCCTCTACAGCGTTTCCGTCTCGTCACAGACGCCTCTCTGCCTGCTGGGCACTGGTAGTGTCACCTGAACGAACGCTGGGGTGCAGCCTCGCCAGAGAAACTTAGACAACTCGGTCTTCTTCTTTCGGAGAAGACAAGAGCCGCCAGAGGCGAGCAGAGGAACTTCCATCAGGCCTGCCTCCGTCGCACGGGAAACCGCGAAAAACGCACTGCAAAAAATCAGACCACGACTGTCGACCCGATGGCGTTCTTCTCGTGCTGTAACTGTGATCCGGAGACAGAGGAGGAGACACAGGTCAATTTAGAGACGGATAGACCCAACAGTGAAGCAAGCACCGACGGACAGCCGCTGACGCCGGAACAGAAGCAGAAAGAGAAAGAGCGCCTTCAGGCGTTGGTGAAGGCGTTCGCGAAGGCTGCCGTGGCGGGAGCAAGTTGCTTTTTCATCGACGTTTCCTCTCAGCAAAAGATCCCCGCGACATACATCCTAGATAAATCGTTGAAAATGTTCACGGTGGCTTTCTCGAGTGGCGTCGAACACTCCTTCAGTCTCTCCTCACTGCAAGATGTCTACTCCTACGAAGACTTACTCCACTCCGACAGCACCGCGAGCTTAGCGCAGGAGCCGGGAATCGCGAATCTTTCAGACAGCGACAAGCGGAAGTTAATTATGCTCGAGTACCTGGATGCTTCGCACCGGCGACTCAACCGTTTGTTTCTCATGGAAACTGGTGAAGACGAGATGAGAGATCGATTTCTCACGTGCATGCGCATTCTCAAATTGTACTCTCTTACTCCGGCTCAGAGTGCAACCAATGGTGGTGATCAAGCGAATGGTTCAAGATAATAGTCTTGTAGGAGAACCAACATCTGGCATTTACACCACATAATTTGACGTTGCCTTTCTGACGCCGTCCTCCGATAAATGTGTGGGCAGTCCCGTCAGAGTGTAGGCAACCAGCAAGCAGGCACGGTGTAGTCCGTACTTTTTTAGAGTGTTTTCGCCCCACAGTGTCATTGGGGATACGTGTGCAAACAGATGCTGCTGCCGTGTAAAAAAGCGGATTCTCGGGATCCCCCAGCAAGCGTAACTGGGCAGTAACACTGGGAGGCTGTAGGTGAATGGGACCCCGGAGCCAGGCTGTATATAGCGGGGCGGCGTTTTGCCTCTGACACGCCTGCCGAGATGCCCCCAGGTGAAGAAGAGAGATTTAATGGTGCAGGTCCCGTGGCCTTCCTGAAATGCCGCCTTTGCTGCACGGTTTTGGCTGTCGATGGTTCGTCACATCGGTTCCATGCAGCAGAGTTCCAACAAGTCTCCGTAGCAAACGAACCAGGCCTCCCGGGTGGTGCCAGACCGGGTGCGTCTACTTGGGGCTTCGGTAGTTTCGATTTTCCTCTGTGTCATACAATGGACGATCTTTTGTCTTCTTACAGTGGGAGGCGAGGTACGCCGGCTTTCCTGTACAGTCGTGTGGACCAAGCTCAACGCAGTGACCAGCGTGTTCTTGTCTATCACCCGCCGTCGCCTGGAGTACGGCCAGTTAATCGACCGAGAAGCCAGAGTGGTATCCCCGCAAAAAACGGAAGACAGATCCAGCCTCCCGAACGCTTCGTGGACAGTGCACTTGTCAACAGTTTTAGCCGTAGGTGTTCTCGGAAGAATTATTTTTGCTGCTTGGTTAGCCCGAGAAAAAACGTGCTTTGTCTGGTCTGGCGAAGAAAATTGTGGTGGACACACACAACCGTTTACAAGTATGCGTGCATCTCCATATGCATCCGTTCATATACTTGCGTTGAGGAGGAATCGTGTTCCCTGTGGTGTCCACACAACGAGGTAGCATGGATTTGTTGTTGTGGAACAGGACAGACGCATTCACAGAAAGGATACGTGTCCAAATTGGGGCATCCCGAACACGCCCTTGGCCTTACAGAACGGAGAAGCCATAGCAATGGTGAAAACGTTGTACCGACTTCTGTGTTCA
>S1142;_asmbl_1151;_S1142_asmbl_115
AGCGTCCACTGTTGCAACGCGTTTGTCGGGGGCTGGATCGTAGAGCGGGGTGAAGCCCCCGGAGTGGTGTGACGGCCCAAAGAATCTCACTGTCGTGCCTGACAAACACGAGAGGTCAACTGTTTGGGACTCCGGCGACAACGGAACTTCGACGGGCGGCGGCGGAGGCGGCGATGGTGGAGGCGGCGGAGGCGGCGATGGTGG
>S1364;_asmbl_1376;_S1364_asmbl_137
CACTCAAAACAGAACGACCAGACATCCGATGTTCTAACTTCTTTTTTAACAGCATATCCATGGTCCATCTAGGCAGTTCCGCTTCCCGGGAATCGATAGTTCGCGGACGCCCCAGATGAGAAGTCCGACGTCCTCTCAAAAAGTGCAGAAGACGGTCTCTATCGTGAAAGTTTGGTGAGCATTTGTTCCCAACGTGCGTTCGAGATTGAAATTCGAGGCTTTTCGCGTATTTCCCGATGTTTGTCCAGTTCACAGCTCCCAACACATCGAACCGGAGAGCAAACGGACAGTCAGCCTCACCCATGACGAGGAAAACTCGTGACATACCACCAGCAAAGTTCTCCATGATTTCTATTGTTGTGTCACAGAGGATACTGAATATGGTTCCTGTTCAGAGGCGCAGACAACCGAGTTTGTCATGACTGCTGTACACTACCACCCGACAGGACAGCAAAAGACAGCTTAAGGCGATGCATCTCAAGAGCCTACCGGTATTCGTATCTTCTTTTTTGCTTGGAAGCAAGTCTTGAATTGACATGGCCTCGCTTCCTTCTTTTGCGTTCGACAGTCATTGGCACACCCCCTTTTCAGAGGGTTCTGAGTTCGGGCATACAGGTGGGCTCGTCTGGTTTTCTCCGGGCTTGCATTATGGGATATGGCGTGCGGGCATTGTTCAGCACGCATTCACTCGACAGTCTCTGCGACAGAAATAACCACAGCTTTCCGGTTCTTAGGAACGGATTTTGTCGCGTCGT
>S1547;_asmbl_1559;_S1547_asmbl_155
CTCGTCCTCCTCCTCGTCCTCCTCCTCGTCTTCCTCCTCGTCCTCTTCTTTGTCTCTGGAGGCGTTGAGAGGCAGTGTGAAGGCGTTGATGTCGACCTTTGAGGCGATGGCAAGGCGCGCGGAGGCGAGCGACCGGCAGGTGGGGAAGATCTGTGCGGAGCTTCAGCGTCTCGCGCTCGCGAAGAAGAACCTGACGACTTCGATTTCGACGTTGAAGAAGCTGGTGATGGTGGTTTCGGCTCTGGGCAAACTGCGAGTTGCGGGGAAGACGCGGCAGTACGCTGCGTGCGCGCAGCTGCTTCTCGCGATCAAGAACTTGGAGGGTGCGTTCGAGCCGTACCGAGACCGCGTGCCTCGGATCGGCCTTCTGCTGGGCGAGAAAGACCTGCTCTGTCGCTCCCTTCAGCAGCAACTCATCGAGGACTACCAAGCAGTCTTTGAGGAGGACGCCGCTGCCCCCGCGTTCTCCCGCTTCCGCGGTGAGCGCAGCTCGAATCCCTTCGCCACTGGGGCAACCTGCGCCGGAGAGCAGAGCAGCTTCTCGCCGTTCGTCGAGGACGCGGACGAGGCGTTGCTGGACTCGGAGCAGCGCGACGCGCTGCGGGAGGCGCATCTGGCAGTCGAGGCGCTCGGTCCGACTGTCGTCCGCGACGTCGTCCAGCTCGTTTGTCACTCGCTGCTCTTCAACTACACGCGTCTCTTCAGACCTGCGGGCGCGGCGGTGCGCGGCGACAATCCGTTCCTCGAAAAGGGCAAGCAGGTAGCGGAGTGTGACGCCGCCGGTCTCGAAGTCATCGACCGTCGCTTCGCCTGGCTGAAGCGCACCATGCGGGAGTTCGAGGCGAAGCACGAGTCTCTGTTCCCCGCGAGGTGGAGAGTCAAAATGCACCTCGCCACTCTCTTCTGCCGCGTCACGAAACAACATTTGGTCGACTTGCTGAGTTGTTCGCAACACACCGTCGACCCAGTTCTCTTGGTGCGTCTGCTACACAAAACGGTGGAGTTTGAGCTGTCTCTGGACATGAAGTTCCGGAACGAGGAACGCTCGCTGGAACTGATGAAGGACCTGGAGGACCGGCAGACCTCTCCCGCGTCCTCGGCTGCGGCTTCGCTTCAATACTACCATCACATCTTCCCCGCCGATCGGCCCACTGCTTCGGCTTCTCTTGCGTCGCCGGGCAATCCGTTCGAAGCAGAGCTGCAGGCCGCAGGGGATTCTGGGCGAGAGGAGGCAGAGTGCGTCGACGCGTTTCAACTCGCCAGTTTCCGCGGACTTCTCTCGAGCGTCCTCGATCCCTTCCTTTTCCGGTGGGCGGAGTTCGAGGAGCAGCAGCTGCTGGACTTTTTCTCTTCTGCTCTCGTCGGAGACAAAGTTGTCGCTCACGCGTCCTTCTCCCCGCGGAGTCTCGACGCGCTGCTTGCCGGTGACGCAGGAGGGCAGGCGCAGGCAGCGCGGACGACCGCAGTTGGGCGAGGACGCAACACCCGGGCAGAAGAGAAGGACGAGGAGGAAGAAGACGAAGAGGAGGAGGAAGAAGAAGAGAGTCACGTGTGCATGTTTGGGTCCGCAAGCGAGATCTTGAGTGCATGCAAAAAGCTGCTTGACAAAGCGAAAGCCGTCAGCAGAGCCCAAGCCATCAAAGAAATCGCAGGCGTCTTCAAACGCATCTTCAAGAAATATGCGAATGTTCTACAGACCAGGCTTCCTTCGGGGAAGCAGCTTTCGTCTCCACCTGGACTGAACGACGTTTCAGTTCTTTTCGCGGGCTCTGGGGAGGCAGGGACGCTGTGGGGGCCTTCGAGTCTCTGGTCCTGCAGCGTCTCTGCAGCGTCTCCGTTTCTCCTGGTGTGTGCCGCTGTGGGGACTAGCGTGTACATGCACAACTCCATTTCTCAGCTCCGAGGAACTCTCTCGAAGGCTCTTGCAGAGGCCCACGGACAGGAGAGCGGCTTCGGGGAAGGCGGCGACGCTGCGCTGGGCAGGGAAGCCAGCAGCGACGCAGGCGAAGGCCCCCAAGACCTGGACTTCGTGGAGGAGAAAGACCTTCTTTGGAACATCCAGGCGAGCTGTGTGAGTCTCCTCGTTTCCTCGTTCTCTGGCGTGATCGCGGCGTCTCTCTCTCACATCCAGGCGGACAACTTAAAGAAAGCTGCTTTGCTTCCGGAGAGCCAAGGGAGAAAACGAGACGGTCCGAACTCAAACATCGTCGCGCTTCGGCGAAGCCTGAGACATGGCATGTGCGTTGCGAGTCTCTTCCTCACGGCGCCTCTCTGTCGATTCGTTTGGGACAAGCTCGCACAAGCAGTGATTTGCAAGTTCCATGGGGCACTGGAGCAGCTCAAGGCGCTCACGCCGGTCGCTGCCGAGGCTCTCCTGCGAGACGCCGAAGCCCTCCACGCTGCTCTCCTCGACCTTCCTGCACAAACGTTTCTCGAAGGAGCCGACGCTGGGAAAAACACCAAACGAAAACTGAGAATGCCTGCAGGGTACGAGAAATTCGTTTCTCGAGAGATGGAGCGTGCAGAAGCTGCTCTGCGCGTTGCCGCCTTCCCGCCGGAGGACGGCGCAGCGCCCATGGCTTTTGCAGGTGCGTCTTCTCTGCTTGGGAGAGCTTCTTCATCAACGGCGAAGGCAGAGAATACTGTGCTCCTCCCAATGAAAGAAGCAAAGATTTTTGCCGCTGCTTCGCCTGCTCAGGCGTCGTCTTCTTCACCCTCTTTTTAATCGTCGCATATGCCTCGTCTTTCTCTTGTCTTAACGTTCGTCCTCGTCTTTCTGTTCGTCTTGTAAATCTCGTTCTTGGCGTTTTGTGCGCTTCCCCGGATGGGGGATAGAAAGGAGGGAAGGCCGCAGGCGGATGCTCGACTGACCTGAGTCTGAGAGATCTGGCGAGTAGTCGTTCTTTTTCGATGGCTCTCTTCCTGAAGTCCTTGCACAGAGTTAGTGACAGCATTTTTTTCTCCATCTGTTTTTCTCTCGGAACACCCGAGGAGACGCCGAGGACAAAACAGCGATTTCACATGTATTTGATGGTGAGAGACGAAACGCCTGTGACGCATGTATCTCATTTATGCATCCCTACCTATGTCTCGAATATACTTCGATAAAGATTCGTATTCCTAAATCGGCACACAATATATTCATGCATGCGCATGGA
>S1393;_asmbl_1405;_S1393_asmbl_140
TCGCTGCCGAGGTCTCTCAACGATCAAGTCCCGAAATTTCTCTTTCGGAGACAGGGAAGCGAGAGAAGGAAGGTCTCGCAGATGTCGCAAATTCATAGGACGTCTCGACTTTGCCTTCGGCACGTCCGAGTGGCTCTGAACCAGAGAGAGAAGTTTCTTTCGCATCGAGCTCCCCTCCAGAGAAGCCGAGCTGGACAGCCCCCGTTTCGCCGGGACCGCAGACTCGCGCGTCAGGCTGCCTGCCTTTTTTCTCTCTTCCCGAGGCGTCTCGTCGACCTCCGACGCGACGTTCCATGCTGTCTGGGGTGGACTCATGTCTTCTCCCCTCGCCAGCATCGCCGCGAAAAACGACGGCAGCAGAGACAGGCCCTGGGCAACCGTCGAGCCGACGTCGGCCGCGGGATCTTCTTTCTGCTCCTTCACTTCCAATGCCGCGGTTGCTCTCTTGTTATCTCGACTCCGTCTTTTTCGTTTCTCTCGCATTACGTCGGCGCTCCGCATCTCCCCACTCGGCACACTCCCGGTCCTTCTTTCTTCAGACCTCTTCTGCTCTCGCGGTCCTTTCCGTTCGTCCTCGCCTCGAACGTGCTCTCGGGGCTCTTCCACCTCTTCTCTCGCCTCTTCTTCC
>S1449;_asmbl_1461;_S1449_asmbl_146
GCTTTTTCGCGTTGTCTTTTTCCTCAAGCTGTCCTACGGTTGCTCGGGTGACCCTCCAAAATCGACGTGGCCGCCGGCGACGGCACGACCCCACTGCATCTTTTCATCCACTCGAACTTAGGAATGATCAACCGTCGCGCAGAAACTGTTTTCTTGTCCTGTTTTCGACACTGACGCAGGAGCTGTCGACTCACTTCAGACCACCTGCGCCAGTGTTATGCCGAGAGTGTTTGTCGCGCAGTTTCCAGGAATACCGCTGGAAGAGATCTCGCTGTCTTGACCGACACGAAACACTCGCCTGGTGCCTCATCTTTTCCAAGTCCTGAGGACCCTCAAAAAACGTTTCATTCTCTGGTTTTTCGCTCCTGTCAAGCCTTTAATCTCGTCCCTGTCGCGCGTCATTCCGCTACAGAGTCGCCTGCCTGCGGATAGTCGCCCTCCTTCTCTGGTTGTTTTCCATCCCCGTAACGAATCCTTCACCTGCATACCTTTACGTAGAGTTTTCACGGGTGGTCTCTCCAAGAGAATCAGTCTGCCGCGGTCCCTCTTACTTGCTCCTTATGCCGTCGTCTTCGATTTGTCTTTCTCCCTTTGTGGTCGCGGCGTTCTTTCTGTTGCGCTGGAGTCTCCCTCTGCTCGACCTGAACTCGTCTCTGTACCTCGTCGACGCTGCCCCTTGTGTCTCCGAAGTTGCGCAGGGCGGAATAGCGAAGGAGACGGGAGACTGCAGAGTCTCGACGGTCTCCCTTCCGCGTGCGTCTGCAAGACTCCTTCCCTCTCGACTCGCGGACCATGGGTCGAAAGGTTTCAGGAGCTCGCGCCAGTTGGTACGGAGAGGCTTAGCGCCTCAACTGGCAAGACAGAGGAGCTGCAAGGTGGAGAAAGGGGACAGTCGAGCTTCCACAGGAGAGACACGAAAGCTGGCGGGAGTGAGGTGCCGCGGAGCGACCCTGTGGACAAAACAAAGCGGCTTTCTGCATTCGTGTTCGTCGGGAGTTCCACGACTGAACGCTTTTCTTCACCGCTGTCTCCCCGAAGGTCCACCTTCGAGTGTCTCGATGACTCACCGACTCGTTCGCACACCTCGCTGTCTGTCTCTCGTTCCTCCATCTTTCTCCCTCGTTCCTCGAGGGCTAGAGTCCACTTCTATCACGCCTTCCGCCTTCTTGTCTTCTGCTCTCTCGCACGCTCCTCCCTGCTTCTCCTGCCCTCGCCTTTCTCTCCCTTCCTTCTCCCTCCGCGGCGCCTCTCCCTCTGCGTGCGAAGCTGCCCGCCCCTCTCTCCCTCTCTTCTCCAACTGCGACAGTCTGCTCCTCTCAGCCTCTGCCCTCCATCGCTCTCCTCCGCTTCTCCACGACTTTCTCGTTTCGCGTTCTCTCCTTGTTTCTCGCTCTGCCGTTGTTGCCCGTTCTCTTCCTCCTCGTCCTTTGCGGACCAGAGCTCACGCTGTCCCTGAAAACAGAGACAGTCACGAGCAGCTTCTGGAGAAATTTCAGCAAGAATTTTCTCGTCTCCAAAGGCTCCTGCCGGCTTCACTGTCGCCTCAGGAACCGGGCGTGTCTGGCGCTTCGCCAGCAAACTCGAAAACCGAGAAAAGCAGCGCTAGTACAAGCAACAGAGAGAAAGAGAGACTGGGAGAGAGTGGAGAAAAAGGAAGCGACGGAGAGGTGCCGACAATCCAGGAGCTTCGTGCGGAAGCTCAGCGGGAGGGGAACTTCCCGAAACGGGACCCAAAGGTTTTGAAGGAATTGGAAGAAGTCATCGACGGACTGTACAAGGACAGCGACGCGTCAAACGACAACCTATTCAACCGTCTGACAAATCTTGTGAAGTCTGGGGCCTTTGGCGAACGCCTGCAAGACGTCTACGAAGAACAAGAGAAAGCACAACATGAGGCCGAAGAGGCACAAAAAAGGCGCGAGGCAGAGGATGGCTTCAATCCGCACGACGTAGCAAAGGCCGTACGGGAAGCGGCAGCAGATCCAGCAGCGATGAGAGTCGTAAAATCGATCATGTCGGCTGGGAATGCACCGGCGCGGGAAGACGCTGGAGAAAAGACTGATCGTCCAAGAGCGGATGCGGACTCCCAGGGCGGAGACGCGAGCCAAGACACTGAGAGCGAGAGAGCGGTCGAAGATCGGAGACTCCGACAGGCAGCGGAGCAGTTTGCAGAGGCTCCCGAGACGGCAGCCGCAAGGAAAAACGAAAACGACCTTTTGGACATCATTCGAGGGAGCAC
>S1555;_asmbl_1567;_S1555_asmbl_156
CGCCAATGGGGATAGCAGCCTTCAGGTTCCTTCCCCTCTTTGTAGATTTTCCTGTGCGACAGTCTGACACCCGAGCAGTCGCGAGACCAGCGCCTCTGGCCAATTTATCTCTCTAAATTTTCTCGTCTTCCTCCCTCGCATGTGAAAGGCGTACGCACCTTTCGAGACAGGACGCGCTCCTGTCGGCTCCGCCGTTTGATAAACTGGTGCCAGTCCTGTTTTTCGCCTTCGCCGAACGCAGTCGTCTTCCCAGTTTTCCTTCTTCTCTACAAAGCTGCCTGTTCGTCAACCTCGTTCTTTCAGCATTGCTGTACACTCCTCGTTTCTTCCGTCTGCTCGTTTTTCGCTTTCTCTACGAGTCTCCTATTCATCACCCTCGTTCTTTCCTTCTGTCTGTACACTTTGTGCCTCCTTTCTAAATCCGCAGCCGCTGCTGGCCGCTCCTCTCTCTCGTGTGTCTCTGCCTCGGCCTCTCTGTCGTCCTTCCGTCTCCGCTATTTTTTTCTTCGTTTCCTTCACGGTTGTCCTTCGCCTTTTTCTCGGCCGCTCCTGCCCTGCCTTCTCGCCTTTCACCCTGTCCAGTGGGCCGCGGAGCTCGTGAGTATCCTCCAGTTTCGACTGTGCTTTTCGCAGTTTCTGCGCGTCTCCCCAATGCGTCGACGGCTGGTCTCGTCTCAAAAGGGGAGGCTAGGAAGGCGCAGGGCGAGGGAGTGACGTTGAAGAGATGAAAGAGAGGACTCGACAAGCATCGCCAGATCTGCATGAGTGTTTCAAAACGAAGACACACGCCCGTTTCAACAAAGTCTTTTGTTTTTGGAGATGCTACAAATTTGACGAGGTAGATCGAGGCGACGAGGAGAACACAAGAAATGTACTTTGTAGACAGGCTAGACCGGAGCTCTGACGACGCACTGTGCGCCGAAGATAACCTTAGATGTACAGATGGAGAGAATTCGTTCTTGTACGGTCTGTTCGTCAGGGGATTCTCCAGATTCTTCCTGCCTGGATCATGAAGGCGCTTTCTTTGTTGTCCGTTCTCTCGCTTCCTGCATTCGTCATCTCAACTCGCGTTTCTCTCCTCGCGTTCGCCGTCTCCCTCTCTAGAGCCTGTCCCCAAGCGGCGGGGCCTCGCCCTGGGAGCGCGGCGTCTTCGTTCTCTCTCCCCGCTTCGTCCTCTTCATCCCCTAGGCGCTTCTCTCCACGCTTAACTGGTCGCGGATCTCTTTCCTCCGCTATCCTCTCACCTCCTGATTCAACGCCTGCCTTTCCTTCTTGTTCTTCTCCCTCTTCTTCCCAGTCGTCGTCTCTTCTCTCGTCTTCTTCCTTTCTTCTCTCTTGTGCCCTTTTTTCTGTTGCGGCAGGCTGTGAGAGAGTTCTTGGGTGGCTGCCTTCCTGTCGACCAGAACGGTTGCTTTCTGGAGTCTCCAAAGTGCGACGGAGAGCGCGAGGCTTCCCCGCGAAGAGCTTGGGATCCTTGCCGCGGGCGTTTCTTTTCTCTCACGAGAGTTCGCTCTTGTCTCCAAACCGAGGAAGCCTCCACTGCCGACCTTCCACGGCGGAGACCTTCCTCAGACAGCAGAAAAGCCTGCAGAGAAATCTATCCTCTTTTCACACCGGCAAGGACGACGTTGCTCCTCAGAAAAGTCACAGGAGAGCCCCCGGACTTGCGCGCCTGGAAAATGCAGCGGCGACACCGAGATGTACGTACACCGCCTTACCAGGCGTGAGGCCGGGTGTCGCGTCCCCCTCAGAACGCAGTGACTCTCCTGTTGTGTGGTGGAGAGCAGGATCGGGGATCTCGTCTCCCGGATTTGAAGACGAAACTGCAGGAAGAAAACGAAGAACGCTGTTCACGCAGAAAAAAGCATACAGATGTGGAGCGACGCGCGCGAGACGAGAAGCGAAGAGAAGTCGGAGGGGGCTTGCGAGCTTCCAGATGAATATGGCGCCTCCGGGGACAGCGTTCGAGACGAAAGTTTTCGAGTGTAGAGACAATCCAATTGATACCATGCCGTGGGAGCATGTTGTGCCCTTCTACAAGGTCCACACGAAAGAAGACAATTTCTGGCTGCAGTTCCTCAAAGGCAATTGGACTTACGTTGATGGGCGGAAGATGCTCGACAAGCCTGCAGGCGTGATTGACGGGGGCCAGGCACTCTACGATGGCATGGGGACGACTTTGCCTTTAAATCCTCTCGCCAAAGATCGGCAGCGAGCTGAGGCTCGACCCAAGCATTTGGACCACGGCGTCCTTTTCAGGGAGGCTTTTGACAGGCCTCACCGAATCACCTTCGACCGGATCCCCTGTGGGAACTCCGACGTCTACTACGGAGAGACAGACCTCGATTTGGAGGAGAGGTTGTGGGGAGCTTTTCACCACAAGAGGGCGACGGAGGAAGGGTTTCCAGATACAGGATGGAGAAATATTCTTCCCCAGTACGACATGAGCGAAATGCCGAACCCATGGACCCACACAAAGGGCGAATTTATCGAAATGCCGTATAATTCGCGAGACCCTTCGCCGGGACCTCCGGTGGCTCCTATTGAATTTGACTTGGCTGCTGCGGGTCGATTCGGTGGCTACGTTCTGGATCCTGGCTGGACTCGTCACTTCGATTACGTTGAACAGTACAACGAGATGCAGAGATGGCTGCAAGAAGAAGAAGAGGAGCGCGAAGAGCGGGAGGACGAGGCGCAGGCAGAGGGCGCACCCGAGGGCGAGGCAGAAGGCGCGGGAGTCTCCAGCGCAGAGAAGAAGAGGAAGAAACGAAAGAGACGGAGGCCACAGTTGTTGGACAAGCCGATGTTCCGAGAAGCCTACGAACGCGGTCAACTCATCATCAAGTCCAGATATGCGGATCTTCGAAACCACCCTGTGTACAAGAAGGCGATCTACGAGGGGGCAACCCACCACTCAGCTTGCATCGCGGCCGAGCGCGCGACGCCAGAGACAATTGTGGACATCTGGAAAGGAAAAGAAATCGCGAGTGATCTTCCAAAGGCAGCCGGTTACGACCACGAAGGGGGCGGAAAGTGGAACTGCGAAGATGGAGAAGGACAGACAATTGCCATCAACATGCTCGGTGAAGACATCGTTCCCCACGCAAATTGCTACATGTCTCCGAAGATGTCTACGCACGAGATGGCAGAATTGTGGCACTTCTGGATGACGGAGGCCCATCGGGAGGGACGCTACACAGATTTTCATTCCGAGATTGGATGTTATTCTGATATTGAATATGAAGACCGACTCCTGAGGAAGAGATACCCTCGGTTGATGGCGCTGTATAGGCCTCTGTGGTGTCACCGAAAGTATGGCGATGAATTTGGAGATGCTGTGCGCCCAGACGAGGCCCCGCCGGATGAGGTCCTGAGTGCTTTTGGGGCTCCTCTGACGCCGCCATCGGGCGTCCTGCGCCGCGCCGCTTCCCGTTTGAGGCGGATCCGGCAGTCGCTCCGGAGAACTCCATGGCTGTCTTTGCAGGAGGAAGTTCTGCAGGGCGACGAATTGGATTCAGGAGACAGGGATCTCCTTTTTCTGCGCAGGGCGGGCCTGTCGGGGCGCGACATCCTTTCTAGGGAGGTTAAGGCTGAACAGAAGAGTAGAGAAAGAGACGAACGCCGGCGGGAGCTGGGGCAAAAGACTCGCCTTTCGCCTGGTTATCGAAGACACACAGAAAGCGAAGAAGAGAGAGAATCGGAGAAGGAACAGCTTGAGGGCCATTTCAGTTGGAGACACGAAACGAGACTCGGTGTCGATGCGAATGCGAGGGAGGAGGGTGGAGACGCTCCTGATAGGTTGGAAAACACAGAGAGAAAACAAAGACGTGCGGGTCACGACGGTCTCCTGCCTGAAGAAGAGAGGTACAGCGGAGGCTGGGAGAAACGAGAAAGAGACAGTCTTGCGGATGCAGCTGAGGAAGAAGAGAAAGAAGATGTGAACTTCTTGGACGAATACGACATGTGGTGGCTCGACCGCGGCAACGCCTACGGGGATTCCATTCCCGAGTACCAGAGTCCCGCCATGGCCATCCAAGAAGTGCTTCCAAATTCGAGAGAAAGCGATACGAAGAAGCGGAAAGCGAACTGAAATGATGCTGGATGCGCTCCCCGCGTCTAACGGAAAAGACAGACCCGCCGGTCGTGACGAG
>S1285;_asmbl_1296;_S1285_asmbl_129
TTTTAAAGACCATTGTCTGTCCTGTTTGCTTAGCTAGTTCAACGGATTTCAATGCAGAAGAGAGCACTGGCTTTAGTAGCTCACAAAAAAGTAGACAAAAATCTTTAGAAGCCATTGTTTACTTGCGTGTTAAAAGCTATTTTTAGGACAGTGCCATTTCCCCCAACATCCATGTTCATTACATTGGAAGTAGATAATTTCTGAAAAGGATTGA
>S1190;_asmbl_1200;_S1190_asmbl_120
CTCCCGATGTTTCCCGCTGAGGCTCTGCCTTTCCTCAGCAATTGCATCTGCACCCTTCTGGAAGCTTCCGAAAGTGTGCGCGCGTCGTCGGCGAGGTTCTTGGCAAATTTCACCCTCACGGAGACCAGGCAGTCTACGACGCTCTTGTCAGACTTGCACAGACGTTCGTGGCTAGACATCCGCTAATCGAAGGCCATGGGAACTTCGGCTCAGTCGACGGAGATCCCCCGGCTGCGATGCGCTACACCGAGTGCCGCCTCACGCGATTCTGCGAAGATGCACTTTTGAAGAATCTGGACGACAAAGTCGTCCCGTTCAGACCGAATTTTGACGCAAACGAGAGGGAACCTGTCGTCTTTCCCGCGTCGGTCCCTCTAGTCCTCATTCAAGGCAGTTCGGGCATCGCCGTCGGCATGAGCACGCAGATTCCGCCTCACAATCTACACGAGATCCTGGACGCCACGATTGCCCTGATCAGAGATCCGGAGCTGCCAGACGCAGAGCTTCTGAGACTTGTACCAGGTCCTGATTTCCCCACTGGAGGTCTCCTCGTAAATTCAGAGGAGATCCCCGGCGCCTACAAAGAAGGTCGAGGTCGCGTCCTCCTTCGCGGCAGATTTCACCTGGAGGGAGAAGACGATGACGGAGACACGGTCCCCGGACGTGATCGCAACGCCGAGGACGAGGCCGAACGCGATGAAGCAGATCGAAACATACGAAACGGGAGAAAAAATGAAAGAAGACTCGTCATCACAGAGCTCCCATACGGCGTCAACAAGAGCACCGTCATGCAGGTCATTGCACAGATGATTTCTGTGAAATTCCTTGAAGGCGTCACGAGCGTCCGTGACGAGAGCGACTGGAGAGGAATTCGGGTTGTCCTCGTGCTGCGTCGAGACGCAGATGCACACACGATCTTGACGCTGCTGCTGAAGCATACGAATCTCCAGGTGTACATACCGATGCACCTCATTGCCCTCGAGAAAGGCACGAAGCCTGTTCGTTTTTCTCTCAAATCGATGCTGCTGTCCTGGATTGCCTTTCGTTTCCACACACTGCGCCGGCTGCTGGCCGCGGAAGAAGCGGAGAGGAAGGCCCGCAGTCATTTGCTCGAGGGACTGCTGAGGGCGGTGAGCCTCATGGACGATGTGGTGCAGACAGTCCGAGAGAGCTTGAGTGCAGACGAAGCGAAGCAGAAACTCACGGAGCCGCCGTTGGGCTTCTCCCCTGCGCAGGCGCAGGCGCTGCTGCGCCTGACGCTGTCTCGGCTGACGCGCCTGGAGAGGCGGCAACTGGAGGAAGAGGCGAAGGCGCAGAAGAATCGACTCTCCGAGTTGGCGTCTCTACTGGCGCACGACAGAGAAATCTACGAGTTGATGGTGGAGGAACTGCAGGCGCACAAGACGCGGCACAAAGCTCCGAGAAAAACCAAGGTCCTAGGCCTGCGCAGAGCCCAACAGAGAGCGCGGAGAGAAGAGGACGCGCGCGCGACGACGGCTCGGAACTCTCAGGAGGCCTTCGCAGAAACAGATCGCCATGACAGCCGTCGACCGGACGGCAGAGAAAAGGAGGAAAACCCCGTGAAAGATGACACAGAAGAAAACGTGAGAAAAAGAGACCTGGAGAGAGGGAAGGCGAGAACGGACGCAAGAGACGAAGAGGGGAGCGAGGGGCAGGCGTTGGAGGAGACAGAGGGACTTGGGGGCTTTGAAGAGAAGGGAAGGGACGACCGGACGTCGACGCAGAGAAAGAAATTCGCGGGTCAAGATACGTGGAGGAAAGACGGAATTGTGGACCGACAGAAGCGACTCAAAGAAGAAGGCGAGACAGAGACACTAGTGTCTCGCGATGTGAACGAGTCCTCCACTGAGGCGGAGACAGACGCGTCGGAAGAGGATCGAGAAGGGGACTCGAGTGAAGAAGATCAAGACGACGCGCGTGTGCCTTTCGGGGAGATAAAAAATATGAACAAAGAAGATTTCATTTCCAACCAACGGAATGTCGTTCTCCTGTCTGCGCCTGCTTTGGTTCGACGTCTGCCCCTGTCTGTGTATCCGACCCTGAGGCGAGGCGCGTTGGGCGTTCGGAGTCTCTCGCGTTCACTCGCTTCTGCGGAGAGTCCAGACTTGGAGCGCGACGAAGCGGATGAAGCACAGACGCGAGGAGTGAAAGGGAAGTCGGCTGCTGTCGGCGCGTCCTCGCTTCAAGGCGTCTGGAGCTGCTGGACGAAAGACCGTCTTCTGTTCCTTTCTGCGAACGGGTACGTGTCGATGTTGCCTGCGTATCGAGTTCCTCTGGGGTCGCGCATCTCGCGAGGGACGAGTTTGCCTCAGCTTCTCTTTGAAGGTTGGAAGAAGCCAGCGGCCCTGCGGAGGCTGGGCGAGAGTGCCGCGGCAGCTGGCGCCCTCGCAGAGGACGCCGCAAACCGAGAGAAGAAGCGAGAAGAAAAGGAGAGAACTCTGTTGCGAGAGGCCGCCCAAGTCGCCGCGGTCCTTGCCGTCCCTCCGCCAACGCAGAGGGAGAAAGCGAGGGGTGTCCGGCAGGCCTCAGAGAGTTCGCGAAAGAGCAGAAAAGCAAAGTTCTTGGTCGTGGTCACGGATCAGGGACGCATCGCCAAAATCAAGTTGAAGCGGATTCTCGGGAGACGCTGCGAGACAAAAGTCAAGAAACTCCTTTCGCTGGTGCAGGGCGACAGCATCCGAGCTGCCGCGCTGCTCGAAGAAGAAGTCGAGCCGCTCGCGCGCGGACGCGTCTCGGGAGCCGGCAAGGAAATAAATCATCTGAGGGGAAATGGAAGCGAATGCAACGCGACAGACGAAGAACGTGGAGCTAGAAAAAAGGATAGGGAGGAGGAGGACGAAGAGACAACAGAGAAAGAAGAAGA
>S1550;_asmbl_1562;_S1550_asmbl_156
CCCCCCTCTCTGTGTCGAGTCGAGACTCGGTTGCCGGGCTGTGGTGTACAGACACTCCAAAGACATCCGGGAAGAGGCCGAAGCCTTTTCTGTTTCTTGGCGTCGGAAATTCGCCTCTTCATAGGAGAAACATCGCCTTTCCTCTCGACAAAAAACTCGCCGGCCTCGGTCCTCGTACTGCTCTCTTTTCTGTCTTGCACACCGCAGGGGTGTGCATGGCCCCGCAGTCCCTCCTCAGACGGAGGCGTATCTCTCGCGTTCCCGTGACTGGACGGGCAGAGCCGTCGAGAGTTGACTAGGATCCGAAACTCTTCAGAAGCGAGGGTGCTCCTGTCTTTTCTAGAAGTCCGTTTGTTCGTCGCTTCTTTCTCCTCTCGTCTCCTTCACTGGCGGTCTGCGCGGGCGCGATGAACCGCGTCGGATGAAAGACGAGACAGAACACGGCACACACGCGAGTGTCTACGGAATCGTCCTCGCCGACGCATGCCTCACAGTCAGTCTCGATGTTCTTCCCATGTTTTAATCTCTTTTCTTCCGCGCTGCAATCTCTCTGCCCTCTGCTCCGGCATCTTCTCGCTCTTTCCTACGCCGTACAGTGGCAGCTCGTCGTCCACCAGGTGCGCTTTCTCCTCGCCGCGAATCCTCTCTAGCCTTCTTCGTTGAGTGTTTCCGTCTTCGTCGCTTCAAAAGATCTCGAAAAAGAGTCGCCAAGGTACACCAAACGTAATGGCTCCACTCCTGTGAGCTGGACACCGAGCCGTGCTCTCCACGGAGACAAAAGCCAGCTTCACTTGTTTTCTTTCCTCCGCTTTTCTTCGCTTCTTACCTCCATAGGTTGATCCAAAGAGAGACAGGACGCCTTGAGCGTCTGCTCTCGCTCCTCTGCTCTCCCTCAAAGCGCTCCGTCTGTCTACCATGAACACTTGCGATATTTACGGCCCTCTCTACCTCCTGTAGAACTCTCTCTTCTTCTCCCCTCCATTCTCGTTTTTTCTCTGTTCTTCTCTTTCTCCTTCTCCTCCCTGCTCGCTTTATTCCTCTCTACTCTTTCCCCCTCGTCTCCTCCGTGCGCGCGCGTTGCCGCGTTTGGCGTCTGCTCCCCGTCGCGCCATGTCCGCTTTTCCGGCATCTCCTCAGCCTTCTGCTTTTCCGGCATCTCCTCAACCTTCTGCTTTTCCGGCATCTCCTCAGCCTTCTGCTTCTCCGGTGTCTCCTCGGCACTCTGTCTCACCCTCATCTGGGACTCTACCTTCGTCGTCGTCTCCCTCTGTCTCCTCTTGCGCGCTTCGAGGCCTCTCGTCGAGCTCCTCCGCGCTCAGCCGGCCGCCTTTCTCCTCGTTCCCGGCGTCGCCGGCTTTTTCTCGACGCTGCATGCTGACAGAGAGCGAAATGGGGAAGACGCGGAGTCTCAAATGGCTGCGATTTCGGTGCATTCTTGGCGCCTGTTTGCTCCACTTCTGTCTCGGCGGCTCGCACACCATCGGCAACCTTCTGCCGTACTTGATCGGCTTCATCCGGAACGCACAAGCGACCTCGGCCGTCTCCTACAAGGACGGACTGAGCATCTACGCATGGGCCATCATCTGCCAGGGCGTCGGCGGCTTCCTCGGCACAACGTTGGAGAAGAAAGCGGGGACGAAAAAAACAGCCTTTTTGGGAAGTGCATGGATGACGCTGGGCCTGGCGCTCTGCGGTGTCTGTACACACGACCTCTCGCTCTTTCTCATCGCATACGGAGTCGTGACGGCGCTCGGGTGCGGTGTGGCGTACCCAGTGCCTCTCGCTGCGACGCTGAAACTGTCACCTGCAGAAGACAAAGGATGGGTGAGTGGGCTGCTGTTCTTCGCGCGCGGCCTCAGCGTCTGTATCCTCTGCCCGTTCCAGAGTTTCTTTCTCCACCAGCCTCCGGAGGTCTTCCTCTCTCTGATCCCCGCACCGCTCCTGCCTTACCTCTCGGGTGTCGCGTCTGACACCGCCTCTGCCTCTCGCCTTTCGAGCCTCAATGGGAAACGCGCCGCGCCTCTCCCCTCTCCGGGTGGCGAGAGGTTCCTCACGGACCAGGCTGTCCTCGACCGCCTGCCTGCTCTCTTCTTCGTCATGGCGGGAGTCTTTGCATGCATCCAGCTCCTCGGCGTTCTGCTCCTCGTCGATCCCGAGCGCACAAGCGCGGCGGACGAAGCGGCGGCGGATGCAGCAGAGCGCCAGAAGCTGCTCTACGAAGACCCCCAAGGCGCTTCGCGTGCGTCGGCAGGTCGGTCCTCGTCCTGCTCGGCGTCGCAGGTGTTCGCCTCGCTGGTCCTCACGCCCCAGGACATGTGCAGTTCTCCCTCGTTTTGGCGACTCTTTCTGATGTTGTTGCTTTCCTGGCAGTCGCTCTTCTTCGTCCAGCTGTTCTGGAAAGTCCTGCCGCTCTATCCGGAGGCTTCCCTCGCCGCCTCAGCCGCTGCGCCAGCGCCTCTGGACTCGCTCTTCGCGTCGGTCGTGCGCCGAGTCCCGCGCGCCCTCGCCTCGGCTTCGCGTCCGGACCCTCGGGCGCTTCATGCAGCTGCTGACGCCTGGAGCCTCACTGGGTCCTCGTGGAGCTTCGCAAACGACTTCTTTCTCAGCTGTCTAGGCGGCCTTCTCGGCGCACTCTGCTGCTTCGGACGCCTTCTGTGGGGATACATCGGAGGCGGAATTGGATATATGCGGAGCACGGTCGTGATGAACGCCCTCACAGCCCCCTGCCTCTTCGCTCTTTCTACCTACGCCCTTCAGTCGCCGCAACTGTACGCTGCATGCCTCGCATTGGTCCACGTGTGTCACGGAGGAATCTTCTCGCTCTTCCCCTCGGTCACCAGCGACTTGTTCGGGCACAAAAATGTCGGTCCTGTCTTCTCTCTCCTCTTCGCAGCTCGCCTCGCTGCCGTCGCCCTCGCCGCCATCTGGATCAACATCGCGCTGACGTACGGCAACCTTCATATGGTGGTGGGCGCTCTGGGCGTGTGTCACCTCGTCAGCATCGGCACAACGTTTTTCTTTCATCCAACAGACGCGCTGCCGTACCGCTTCCCGACGTACTCGCCCTGACGGCAACGAAGGGATTTCGCGATAACCGAACTTCGCAAACCCCGATGTGTTGTCTGGAAAAGATGCGCGAAAGCTTCCTCCAGACTGAACGCAAGTCATACGCTCGTGTGGAGAATCAGTGTCTCTCTCGTGGAGCGACTTTCGCTTTTCAGCAAGAGGGAGACACACGCAGTTTTTCGACTTTTTCTTTTGACTCGAACCGCCCCAATGAGTGCATGGAAGCAACCGCGGCTCCCCACACCTCTGCACATTGCCGTTCGTCGTTTTCCGCTCAAAAGAGGAACCGTGTCTGCATTTCTGGATACGTCGAGGCAGAGAGCACAGCAGAGAACAGCGCGCGTCCGCCTGGAACTT
>S1308;_asmbl_1320;_S1308_asmbl_132
GGCATTTTTGCATGCACGCGCAGGCTCTTTTTTCACGGGCTCTGTTTCTCTGCTACGCAGGCGCTCGAGTTCTTTCTTCTTGCTCGACTTCACTCTCGTGCTTTTCTTTTTCCTCTTTCTTCTGCAAGCTCCACCTCTGCATGCGCCTTTCGTCTCCCGCCTCTCTCGCCGTCCTGCGTTTTCGCCCTCTCTGCATCTTTTTCTTCCAAGTTCTCCCCAGCAAAAGTTGTTTTCCCCGCTTCTCCGTGACGCCTTTTTCGTCTGTTTTCACCTTTCTTTTGCGTCCCCCCGTCTCGTCGTTTCCCTCGTCTTTTTCTCCGCGGATGCCGCAGAGAGAAGAGACCCCGCTGCTCGCGAGAGTCTCTGCTCCCCTTTCTGAACGAGAGGAGCTTGTCTCCCTGGTCGTGTGCCTCCCTGCTTCTCTGCATCTTCTCTCGGCGAACAGTCTTCTTCTTCTGTCCGTTGGTCGCTCCTCTTCGCGCAGGAACTTCCTCCTTCGAGGGAACAACAGAGAAGGAGGCGAGAAGAGGACAGCGTTTCAGGAGAGAAGGGAGAAGAGGACAGGCACGAACAAGCGGGGAAAAAACGAAGAGAGTTTACGAGAAAAAAGAGCGACACCCGAGGTCGAGAGCCAACACCAAGTGAAGGCTCTCTTCGTCGGTGCATCTCTTCCTTTTTGTCCGCGTCCTTTCTGGTCCCTCCGTTCTCTTTCTCTCCACATCTGAGAAACGTTTTCTCTCTTCTTCTTCTGTTTTGACTTGTCTCTTTCGCCTTCGCCGCCGCTCTCAGCTTCTCTCTCCTTCGGTATCTCCCCAAGATAGCCTTTTTCCTTGGTTTGGCGGAGTGTCTCCTTTCTCCCCTTTCCTCTCCAAGATGTCTGCGTCTCTGTTGGAGCATCTGCGTGCGTCTCACGAGGAGGTGGAGCGAGTGGAAAAAGCAGCTGCTCAGCTGCTTTTGCTTCAAGACCAGAGATGCGGCACTGCGCCTTCTTCTTCCTCCTCCTCTTCTTCTTCTGTGTTGAAGGGTGAGAAGCGAAAGCGCGAGAAGCTGCGTCTCGACTGGGCCGTCGCAGACATGCTGAGTCGGATGCAAGAGAGTGCACAGAAGTGCCTGGAGATCTACGGAGACGGCGACAACTTGCGAAAAGACGAAATCGGTTTTCTCGGCGGACAGCGCGAGGGCGGCGGTGGCAACGATGTGTGGGTGAACTTCTACGAACGGATCAGACAGATTCGAGAGTTTCACAGAAAACGAGCAATGACAGCAGCTGCACAGGGAACCGACTTGAGTGTCGCACCCGAAATGAAGGATCCGCAAGCTCTCGTCGAGGAGGCAAATCAGACTCCCTATTTGGATGGCGTTTTCGACGAAGCGGAGCAGTGGGGTGAGATGCTGAATTTGCACAACAGCTTCACCACGTTCATCAACTGGAAACCACTGAGAACTTACAAAGTCAACGAGGCCAGAAAAGCAGAGACGGCGCGCCTGATGAAGCGCGGCTTGACGGAGGAGGTCGCGGAGCGTCTGAAGGACAGCCGCTTCGAGGAAGACTTGGTCGACTACATTTCTTACTTGAAGACCTTCCACGTATTTACCTCCATTCCTCGCGCCCTCAAGTATCGGTCCTCAGACTACCTCGCGTACCTCAATGGAATTGTCGCGTATCTCCAAGACTTCTTCCGCCGACGCAACCCCCTTGCAGACCACGATCAGGTGCGGCAGAAGTTCTCCGAGCAATTCGAGGAACAGTGGGGGCGCAAGGAAGTACCTGGCTGGCAGACGCCGACGATGGAGCTGCCTCTCTACTGCAGACCGACAGACAAAGTCTTCCTTTCAGAAGGCCCCCGCGAGTCGCACATGCAGGGGAAGAAGTACAAGAAGGCGCTTATCGAGTTCACCAAGCTGTCTCACGAGGAGCAGGAAAAGCAGGCAGAAGCATCGCAGGCGCACGACAAGGAACTGGCTGAAGCTGAATTTCTTGTCAATGCGTACAAGGAAATTCTTGAGGATGTCGTGGAGCGCACTGTGGCATTCCACCACAAGAAGCAGTCACGGACGGCAGAAGAGTTGGAGGAAGAAAATCGAATTAGTGATGACGAGGATGACCAGCAAGCTGCAAAGGCTGTCGGCGACGCAGAGCGCGACAGCGAAGATGAAGAAGACGACCAACCAATCTACAATCCTCTCAATCTCCCTCTGGGGTTCGACGGCCGTCCGATTCCATTTTGGCTGTACAAGCTGCACGGTCTGGGCCAAGAATTCAAATGCGAAATTTGCGGCAACTTCTCTTACTGGGGAAGACGAGCTTTCGAGCGTCACTTCATGGAGTGGAGACATGCGTTCGGCATGCGCTGCCTCCGCATCCCGAATACGACTCACTTCAAGGAGATCACAAAGATCGAGGACGCTATCAAGCTGTACGAGAAATTGAAGAAGGATGCAGAAGGGAAGACCTTCAAAGACGAGCAGGAACTCGAGTGCGAGGACTCGCAGGGAAACGTGATGAATCTTCGCGCCTTCGAAGATCTCCGCAGACAGGGACTGCTTTGAGTTTTTCCAAGTTCAGGCCGTCGTGCTCGTTTTGTTGTCGCGCGCCTTCCCTGTTGCTGTCCCCTCATCTCGTTCGTTCGGCGTCTGCTCTTCTGACCTTGTTTTCGGACCTTCTCCTTCTCGCTGGCCCAGATACGCGCGCGTCTCTGCAAAAGAAACGCCGGAGGAGTGCCCTGGTCCTCAGAATGTTGCGACGCCCACTGTGTCGGCGAAAGAGGCGAAGAGGACGCGCCTCGTCACTGGCAAAGGACGGCTGGAAGAGAGAACAAGAAACGTCGAGAGAGGAAAGCAGAAAGGAAAGGAGAGAGGCGAAGAAGTGCATGCAGCAGAGGTGGAGGAAAAGCGGCTGTCTTCCGGTGTGCGGTTGAGCGCAGAAACTCGTGCCGCCGCGTTTGGTGTCTGTACACTCGAGTTTGGGTTTGAGGAAAATCTCCACGAATAACAAAACTTCGCTTGAAATTGTCACTCGAACTGTGAAAGGTTCTTCCCAGCAAACCTGCTCACGTCTGTGTCCATGCCGAATTTATTTCGCCTTCTCTCTCCTCCACTGTGGGACCCTCGAATCTTTTTTATTTTTTCTGGTCGTCAACTCACTTTTTCTTGTTTCCCCCCTCTCTGATCTCCTACTTTCTGCCCTCCAAATCTCTTCTTTCTCCTCTGCCGGCCTGTCTTTGTTTTCTGCTCCTTCTCTCTGCTCTCTCTGCCGTATGTACACCGCATTGCTCTGAAACTCGAGCTGCTCGCTAAACACGGCGAGGCCAAGACAGCAGAGACGTTGTCGTGGAGAAAGGAGCTTCGCGCGAGTTGGAGCTCTGAGACTTCTCCAGACTTGGTCGCAGAAATCGTCGGCTTCTTCCAGCTTCATCTCTTCTACTCACGCGGGACTCACGCGTCTATTAGTAGTGATGTTGAGAGTTGCTTGGATTGAAGTGTCTCCGTTTCTGAAGACAGAGGAGCTTCTGCTCGTATGACTTTTTTTCGCGAGTGCATGCAGTCGTCACCTCTTCCACCGTCACTGCTTTCGAGGAATATCTATATTCAAGGACGCATACGTATATCCAAATCTGTGTGCAACTTCTCCTGTAGAGAAGGGTGTCTATACAGTCGTTTTTCCCTATCTGAAACAACGTACATCTGTGCTCGGCTTCTTAATGTAAATTAAA
>S1663;_asmbl_1677;_S1663_asmbl_167
TACGCGCACACCGGCTCGTTCCCTTCCTTGTGTTGTGGCCAGCGCTATCTCTGTTTCAATCCTGCCGATGTCCTTCTTTAGTTCCTTCTTTCAACACCATTCGCGTGCAGCAAACGGTACGTAGCGAGCAACAGACGCCGCTTCACGCGCTATGGAGCCCGGAAACCCTAAAAATACTTGTGACTGTATTCGCAGAACAACGACCATTCAACGCTTGCACGCATGTGTTCCTCTGGGCATCGTTTCTCTTCTCTAGAATGGCTATGTTGCCGACTTTTTGTCTC
>S1184;_asmbl_1194;_S1184_asmbl_119
CAGCGACTCACACAACTCCCGATTGCCTCGATTGCCACGTTTCCTGCTTCCCTTCTCAATGCACATGTATCATCTTGAAAGATGGAGACGTGTCGCACCTCCCCCATTTGTGACACAGCATACAGTTCTGATATCTATACGAGGGAAAACAATGACGACATTAGGATGCTCCAGCTTTGTTTCCCACATCCAGCGTGGTCACATTGTTGTTTTCGACTTGGAAACGGGAAACTATCCCCCGATCCCATCCACGCCGGGGACGCGGAGACCTCATCGAGTGCCTATCTTATCTGATACTCTGCCGTAATCTAGACAGAAAGCCTCCTCTGGAAATACTTGTAGATTAACACGCGATTCTGCTGGGATGAAAACTTTGCGGGCTGCTGATGGACCAACTGTTGACAACTCATGCCCCACATCCTTCGTCCATATAAAGCTCACTACATTTAGCGACTGTCTGAACTCCAGTTTGTTAGAATAAGTCCTGTATTCCAAGCAGCCGAAAACGCAACCCGTTGTACAGCACACCGATGTATCTGGTCACCTTTCTCACAGGATGAAGACGAGAGAATCAGTGCACATTTCGATAACAAAGAGTCAGTCGTTTTGCAGCTTAGCGTGGCTAGGCAGATAAGCTAGAGCCACACGCTTTTTCCTTCTTC
>S1568;_asmbl_1580;_S1568_asmbl_158
CAAGCGACTGTGGATGTTCGTGGAGGGCGAAAGGGGCGGAAGACAGTTTCTGCAATCTCTATCATGCGGAACTCGAAGGGCGTCTGCGGTCTAACCCGTGGCGTGGATGGTCCGCATAGGAAGAGAATGTATGTGACTTGGACATCTGACTGCCCGGTGCTGTGTGCCCGTCCAGAACGCTGAAGCCACTGGACACGGAGAGGCCGCGAAGGAAGCGCGGCCCTCCCCAGGATGGTGCACGAGTTGGGACTTCACAGAAAGATACAAATCGTTGAGTGTCGCGTTCTGGACGTCGCAGACGAATGCGCACAGGTGCGAGTTGTGGACGAAAATGCCGGCAGCTTTCAGTTCCACGGGACAAGGTTGCGTGCGTGATTTGTCACTCAGTCTGGAGACACCGCTTTCGATGTGTTGCGTGTCGGTGTGACCGCTGTGTTTTCGAACGTTAAGGACAGCTTCCGTGTGTGACGCAACTCAGAGGGGCTGTTTTTAACATCTGGCGAAACGGTTGTGGGAGCCAGACTTCTCCGATCCGCCCATTTCGGAGAAAATTATCATGAGACAGATTGGCTTGCCTAGGGGCGAGTGGAAGTGGTTCCGCTGGCAGTTGTTCGGGCAAACCCATGCTGTGCGTGTCTGGATTGTCGGGCCGTCGTGTCTACCCGTCCCGGCGTTAGCGCGGAGACGGAGGATTTTCCCATGTCACGAAGATGAATTTGACGATGAACATTTCTGTTTTGCAACGGAATTTTCTGACGCCGTGACTCCTCCTGTTTTCCAGTGGAGCCTCTTGTGATTCCGCGTGTCCGTCTCCACGGGGGGAGGGGGGCCATGTGCGGGCCTGCCATGTGAACATAGACGAACGGGAAATTTTATTTCTTTTGATTTTATGCCCACGTACCTGATCTCCCCTCATATGTTTTCGGTGGTGTCCGTGTCGTGCTGGAACTTTCTGTGCATGTTTGCACGAACAATTCCGACTCTGAAGACCGCGCTAGCAAACGCTGATGCGGCCTAGTCGCACGGCTTGCTGGTGGGTCGCTGGTCTGCCGTAACGGGAAACCAATTTTTTAGGACTTGCATCGGTCCATTTCACTTCGATGCTCGGTCTAGAAAAAGACCGAAGGTTTTTATCTCCGTTTCCTATCGGAGTCGTTTGTCTCTCGCTCTGTCTCCAGCAACAACAAGCGTACGTGGCACAAAGCGGCACGAGACGCTGTTGTTGAATGCTGGATGCTCGCAGTTCGGAAAGCGGCAGCCTGGGTGATCTGGACAGCACACTCGAGAGTTATCTTTCATGTGGAATGGAAGCGCTCACGTAGTGTGCCTAACTCGTCAACGTGTTGCGCACTTCGGTCGCCTCGTTTTTGCTCCAGAGAGGATCTGATAAGCGATCGACTTTTTTTGCAACAGCGCCCGCGCTGCGGGTACCAACCTTAGGCCATACGGTGTGATTTGCTGTACTGTTAGCGTGCCGCCTACGATGGAGTGCCTCCCTCCAGTTCGTGCCGAACTAATATCTGTGAACGAAAGCCAAAGGTGGTCTGGAGGCTCTGCTGATCCTCGAAACTCGACAGAGAGCCAAGAGATCTTCTCCACAGAAGATGCGAAAAGCATCTCTGATGCCTCACTCTGGACTGATATCCTGAGTGTATCAATTCCCGAGGACTTGTGTAAATCGTCATCTGTTCCAGAGGAGGAAATGGACTCGGAAGGCAGAGTAACGGGTAATAGTCCGAAGCAGAGGCTGCTGACGGGATCGAGTGGCTTGACTGCAGCAGTGACCAAGCCGGCTCCCGGGTCACCGTCTGAAATGATCGTGGGTGATGAAACCATTCAAACAGCGGACTGCGAACCTGGCCATGACACAAGTCACGCGGCATCCAGAATGGAGGCGAAAGCCGGTTGTCGTCCACGTGAGCGGGCACTGCAGAGCACTGCGTGTTTATCGAATGCCATGTCTGGGGTGTCACGGAACCGTGAGGCCAAATTGTCTGGAGTTGTGAGAACGGGGAAAGGTGTTGGAGGGAGTGGGAGGGGCAGACTGTCATTAGGAGCGGTGGGGCGCCAACTGCTTCTCGACAGGATCCGAACAAGGTACCACACGAATGCGGTATACTATAGTGCGTTATTACGGGACAAGTACAACAGCACGATCTCGAAACTTCCATTTTTTACCGTCAGCCTTCTGCATCAACTGGCGGACGATTTCGAAATCGACACAAGCGCGCTTCTTAACCAGAATGTGGAAAATGCTGGTGCTCCGGGAGGATACGTCAGATCAGCCTGCAAAAGTCGGGGAGTGGATCGGACGAGAAGAACCTCAGTACCGGTTGCTGCAAGTGCAGCGATTCGAGAAACGGAGTCCTCAGACCAGGAACGTGCCGCAAGGCGAAAGACAACAAGAGTGAAGCGCAAGAGTGGGAGGAATCTGCAACAGACGAAAGGTACCTGTCTCGCTGGATTGAGAGGTTGCAGTGTCGCGGAGATGGATCAGGGGCTGGAGCGTTTCGCTGGCATGAGTGGAAGTACGGGAAACGCGACATCGGGTTTATGTACGCCTACTGCTCGAAACAGAAGTACAGAAGATGCATTCGAGGCCACTGCATCAGGCGTCGAGATGCTAGGGAGAAAGGTGTTCAACAGCTCGCGAGACACGGATTCCATCTCTGCGTGGCTTCTCTCAACGACTTCTACAAGTAAAGAGTCCCAAACAGCGTCTTCAGAGGAGGGCGGTGAGCTCTGCAGGTCAGCCGTGTGCACTCCGGGCACGGGCTCGACAGAAAGTGTGCCGAGCAGCCCTCTGCGATCAAACTCGGGAGCTAATTGCGCAAGTACTGCGGATATTGGTTTGGGTAAGAGTAGTGAGGCGGAGATTGATTGTGGCGAGAAGCAACCTGAAGAGAGAAGGGCGTTCTCGCGCATATGTTTGGAGCAGAACTCGAGCGTTAATGCAAATCGCGCGTCGTGGCCAGCCTTGATTGAGGACGTAGAGAGTGTATGCAAGGGAGTTGTGTCAAGCGTCTCGGGTACGGCCACAAACAGGAAGGGCGCTGGCACGTCTGCTGTGTTTCCGTCGAATGGGCAGTGCCTGAAAAGGTCCTGTCGACCGGATATTGAAGCAATAGAAGCATTGCTTGACACGGCACGACGAGGAGAGCCAAGCGTCAGCTTGGAGAGTTTCAAGTCCCGTTTGCTTCGTGCGGGCTTGTCCCTCCCTGGCTCGGAGCACGCCTCGAAAAAGAGCAAGATTCTTCAGGCGACTGCATCTGAAAGTACCACAATCCCGTCCTCGCCAACGACATCTACAACCGCCGCCGTTGAACTCCTAACGGCTGCAGAGCTATGGTCGACAACGCATGCAAGGGCTCGTTTAATGGAGCGCAAAGGAATCATCAACAAGGAGTTGAGCGCTGCGGCGGGGTTTGGTGGTGGAGCTTCAACAACAAGGGGGATCTCAAGAGCGGGCATAGTCTCGGGCTTGGCATATGGCAAAGGCAACTGTTGGACGGGAGAGGACGACGGGGACGACGACACGCCTTCGGATGAACGATGCAGAATGCTGGCTGCGCTGTCTAGACACGGGGGCGATCCAGAACTGCAAAGTGTCCGTTTCCCCTCGTTGGCGTCGGCATTCCCCGCTGCAGCAGCCACAGGTTTGAGGGACAGTGACGTGAATGAGCACGTCAGACGTACTATTGGACACTCTGGATCTAATGCCGGTGGATGCGTAGGCGTCACCAGTTTCCGAGTGCGACCTCGGCGAACGACATATAGCCAGTTCAGCACAAATCACGCGCTTTGTTGGCAGGCCATCGATCCACGCATGCGAGACGCATCAGACGTTTTGGCAGTCACTGTTGGCGACATTGCAAGCTTTCTCCGAACGCAACGAATGCGGCGGTGCGGCGGACGTAGCGCCGTACTGGGTGGGACGTCAAGCGGCCGGTTACAGGGGAAGAGACGGCACGGGAAGTTTGAAGATTTCTCGTCGATGTTGCAGAGTCAGAGAGACTTGATGCCTTTGCGGGAACGCGGAAATGAAGTGACAGAGGATTTAGGAAACCAGGATGTTTCTGGAAAGGTCTTTCTGTACCAGCCGCCTTTCGAACGATATCAGCAGAACAACCGTAGCGCGGCGGTGCTGAAGGACGTGCCCGGCGACCGCGTTGAATCGGCGAACGGACGTGCGGGTCGGGAGACCAAATGCTTCGAAAAGAAACTGGATTTGGCTGACTCACGAGACGATGCCAAGAGTACCCGTCCCTGGCGGTCAAACGGACCGTCATGGCAGGCCGTCAGCGTAGGGATTCGAGCGTTTCTTGATGCAGAGTTGCTTTCCAGGAAGGACTGCGATAGCGTTGGCGTATTACTTGCCGATACCCGTGTGCGGACGCGATGTAGTGGGGATAGAGCAGGGCGGTCAGAACCCAGCAGGCAGCTGGCGGGGATCGTGGAGCCACTTTCTCGGGCAGACAGAAAAGGCGTTGTGGCAGAGAACTCGGATTTGAAGAATGTTAGCCCTTGTTCAGAGACCACGTGGGTATCCCAGCGAGTACGCGGTGGACATGCGCATGTGGAAGGAGGCAGTATGGTGCCGCAACGCGTTGAACCTGTTGCAGAATGTGGACGCGAACGTGACAGTAGTGTGTATCAGAGTGGAGGTAGTGAAGGCGGCGCTACTGTCACTGTGTACCCCGGAGAAGATGGAAACGTTTCTTCACCAGGAGATCGTTTGTGGGCGCCGGCTGTTGAAGCGACCTGCGGGGAGCACATCCCAGACAACGCAGATGTTAAGAGCATCGTGGACGGATCAACAGACAGGGCGGAATGCTCCAGCAGTGTCGTGTTCATGAAACTAGATCATGATTCGAATGACGAAACGAGTGCTGGATCTCCAGTGCCCGAGAGTGCCGCTGGCAACAACGATGATGGTGTAGGTGCGCTAATAAGGGAAAGTCCGACGGAGGCAAGCGGCGACGGCGAGATGCAGAAGGCCGGTGAAGACGACGGGAATTCGAATGGCGTTTGCGTCAAAGATGTGGACATTGCTTCTTGAGGCAACTGTGGTGGGATTGTTAAGGAAATGAAATGGGTAGGAGTTCAGCAGGAAACGTGGGACGTCTAGGATTATGGGAGAACAAAGGCGTGCACAATCTAGCGAGTTGAACGTGTATGCTGAGGTTACAGGGATGAACGGCACACCTGTTCGTCAGGTCCCAGTTTTGCCGGGGTAATGGCGCGTTGTAGTGGTCGTACACAGAGCGTCTGTTCAGGTGTTATTGTTGCGTATTGAGATAGGAACAGCCTGGAGTGCATGGTAAAGCCGAAGCTGCCCAACGGGTTTTGTTCATGGGGAATTTTCCGGTTTACTGGATGCGTGGCGGACGGATGTTCATTGTCAGTGCTCGGAGACGTCTGTGACGTCGAACGGCGCGCTGCAGAGAGCCTTGGTGACATGCAACGTAAGAGATGTGATGGTGTTTTCTGTGAGCGAGACATCGTAGGTACGTCTCGTGTGACGACGCCTACAAAAAGCCGGATGATGTCAGCGAATGCGGGCGTTTGGCGCTAATTGAATGTGGTGTATAAGGAGATGAATGCGTTTTTCCGTCCGGCGTGAGCCAGCGTCATTTCATGTGACGCTGTAGGGTGGGAAGGCGACACTTCATCGTTCATCCATGGCCGACAGAACACGGTCGGACGGGTGTATAAACCGTGACGGTACTGTGGCTAGTTGCAGTTTCGCGTGTGTTTCGCAATGGGTGAGTACTATTTTGTCTCTTTTAGGTTATGTGGTACAGCGTTTGTCTTCCGTGTGTAAACGTGCTGCAGGTAGTTCTTTGTGTGTGAATCCGGAAAAGTGGCTCCGCTGTATATGTGGCAAGCCGTACGGGTTTGAGTGTAAAGTGTGAGGTGGCTCTGGTGAATGTCGGGTTGCTGGCATTGCGGTAATGTAGCGGGATAAACGGTTTAGGCGTGGGAAGAGAACGAATCTGAAATGAAGCCGTTGCCTAACGCAAGCAGACATGCAGACGGTGTCCGCGTAATGCAAAGAAGCTAGTTCATCATGTCCGCTTTCGCTTGGTTTCGCCGTTTCTGTGCACAGGCCAAGGCTATCATTAACAGCCATATTCTCTTTTTGCATTTGCCTCGTGACGCCTAAAGCCGTTAATGACCGTGTGAGTGGTGCGCACGTACCTCGTAACCGTCAATATCGGCGCCGAAATTTTGACAGCCTTTTTTTCACACATTCGTTTTCACCCGTTTCCGTAAGCGAGACACTCGTCAATCCTGATTTTCCTTGTTCCTTGAATATGGTTTACGAGTAATTGGAACGAAAACAGACGTTCCAACGCGCCAGAATGCGACTGAGGATCGGTGCTGTTACGCACGGCGTCCTTCCTCCGTGCCCGAAATGAAGGCGTTGGGGTTCCCCGAAGAGGACCGACCTCTGTATTTTTGCTCTCAGGATGCTTTCAATCAACCGCGGTGGATGGAGAAAGAATAGTGTTTTGCCCAGTGCCTTAGCGTAGAGTTTTCCAGACTTTTGACTGTTCCTCCAGTACACCGGTGAATAAGACTCGCAGCCCGTCGTTCCATCGGCACGCACCACACAGTGGCACTGTTGTACTGTATGTGGTCAACGTGTCGTGTGAACGGTTTCCGTCAGCATTGTCAAGAAGAAAGAGTAAGGGGCAGCTGAGGTTCTACGCAAGAGAAATGAGCGGTCAACTTAGGCTACCCCAAGCACATGGGGACAGTAGGATGTTGCGTCTGTCACCAAGGCCATACGACGACAGAGTTCGTTGCCCGCGTATCGCACGGAACAAATCCAGGCATTTAAGCGAGGTTGCTGTGGCACTGTTGCAGCAGAGTAGACTGTGAGGAATTAAACCTTAAAACGAAGAAACGTGAGCACGAAAGGGAGTAAAAGGTCCGTAGGCGACATTGTCCGGCGGCAAAAGGACTCAATCGGACTGTACGGAAGCCGCGTGGGGTTCAATGCTTTGGTGTACTGTTGCGCTCGCTAGGCCGGTGGTGCTGAAGCTGTTACGGCTGGCCTGCATTTATATAGACATGGAAAATGCCTTATTTGTGTACATACGAGGAAACAACGAACCTGTCCGTGGAGGCTGCCGTCCATTACTGAAACGGTACTCGTGCTGAGGGTGGGGAACTCGCCCTCTGGTGCTTCTTCAAAGTTTTGTTCGCGTTCTGCTGGAGCTTCGGTGGTTGCT
>S1528;_asmbl_1540;_S1528_asmbl_154
GTTTTCTCGTGCGTGTGCAGTTTGTGCACATCCCAGACATCTTGCGAAACGCAGCGACTCGTGGGAAAACGCAAACAACAGTCAGAACACCCGAGGCCACTCCCATCTAGGTTCCGGCACGCGAGCGATTTTCGCGATCTGGACTGCGAGTTTTTCGCGAGTAGACGCGCACGAGTTCGCGAGGGAAATGGTCTGTTGTGACCAGTTGTCTTTTGAGCCGCAAAGAAGGAAACACACTCTCAAGCTGGTCGATTCTCGCAGTCTGCGTTTTGGACGGTCCTGAAAAAAAAGTCCAAACGGATACTGAACCCAGTTGCCCTTCAAGTGTATCGACACCTCACACACGCGCTTTACGTGACCTTTTCGCGCGTGCGTCCACGCGTGTGCCGGCAGAACCTTCTCGGGGCTTACCTTTTTCCCGGTCGTTTTATCCACTTGTTTCTCCTCTTTCCTAGATATTTCGCCTCATTTCCTTTTCCGTGTTCGCTCGAAAATGCCGCCGGTCCTGCCTCGAGGGGGGCTCCTGCCCGCTTCTGCAGCCGCCGCAGTGTTGCGCGCGGCACAGCTGGACTGCGCCGCGGCTCTGACTCTGCCAGTCGCGAGTTCTGTCGAGCGATTTTCGAGGTTTTCCGAGGGACTAGGCGAGGTCCATGCACTCTCCAGGCTGCGTGCATCTTTGCTTTTCTACGGCGGCGCGCCGCCGTCGTCTGCAGGTGTTCGTTCCGCAGCCCGCCGCGAAGAGCAAGTTCAGCGCCTGCGGCACTTGCTGGTTCAACGCCGGCAGCTGAGCTCGTCCCAGCCGCTGACCGCGCCGTCGACTCCAACGAAAGCCTCGCGGTCGCCGTCCTCCACCGGCGCCTCAAGTTCTGAGGGCAAAGCGAGCAACCCGTCAGACGGCACAGCAGCGGGTGGTGTCGACGGCAGCTTCGTCGGAAAGGCCGAGGGGTCCCCCGCACAAGTGAATTCGCCCGAGACCAGCGAACTGAAGCACTCGAAGACCGGCGCGGCTGGGAATCCTGCGTTGCCCTTCGAGGCGCAGACACCCGAAGAAGACGCCGCCCACGACAACGCCTCCATTCTGTATCCGATGCCCGCCCGCGGCGCCAGTTCAGACCTGCGTTCCGGGACGATGAGTTCAGATGAGGCTACAAAGGCAGAGGCGAAGCGCGCGAGCCAAGACCCCGGACCCAAGAAAAGTTCCACCGTCTTCAACACAATAGCCAGCGTCGGACTGTTCGCGACGGGCGCCGGACTGATTCTCTGGGGACTCGGAGGTGGCACCTGGCTCATCACACAAAATAGTCAGCCCGCCACTGTCACCTGGGACTTCGTCAAGGAAGACCCTCGAGTCATTGAGGTCATGGGCACAGGCTTCCAGCGTGACTGTTGGTGGGGCGGCTACGAACACGACGACAGCGCGCGTGTGAAGCTGAGGCTGACAGGCAAAGACGGACAGAAGGGCATCGTGGTGTGTGACCTATCTCGCGAGTCGAAGAAGGACCCGTGGAAAATCATGGTTCTCAACTTTATGCGGATCGACGACAAACAGAGCGGTCCCCAGCCGGGGAAGACAGATAAAGAACACATGGAGGAAGTCATGACCTCCGCGATCGCTCTTTACCCTCCCCAGCCTGACCGCAAGAAGCAAGCAGAGCAGTTTGCTTCCGGGACAGCGGTTGATTACGCAGCGCTGATGAAAGCGAAGAGCGACCGGCCGTGGGAGGAGGTCGAGGCTCAAAGCAGCGACAGCCAGGCTTCTGACTTTTTGGGGAGGCACGGCCATCATCGTCTGCCGCCCAGGCCGCTGGGCGGTGCGGCGGAGGGTCAGCCAAAGCTGGGAGAGACGGCACAGGCCGCGGCGAATGACGCAACGAAAGCACAAGAGCCGAAGGAGCGTGAAGAAAAGGATCAGAGGGGAATGGAGAAGGCAGAAGCGGTGAAGGGGTCGCCGCACAAAGAGCATGGGAAGAAGAATGACGAGACGAAAGAATCGTACAGTCGCAGGTCGTCTGTTGTCGGTGAAGAGACCTCTGTCGGCATTATGGGCCGAGGAAGAGAGAATCCGAAGATTCCGCTTATGGCTAGTCGAGACTTCGAGAAGACCTACGCGGCGAGAGACCCCTCCGAAAAAGCACACATTTTCATCAAGGGTGAGTACGAGTACAACACGAAACGCGACCGACCCTAGGAGATGTTGAGGGATTTCGGAACGAGAACGAAATAGAAGACACAAAAGGAGAGAGAGCAGTTGAGAAGGGAAGCCAGAGTTCGGTGAGTTCGGAGAGACATAACGATTAAAAACACAGAGACACAAAAGAGAGAACACGCAGTTTGGTCCACGTGCAGCGACCGTAGGACCGCGAGGCATGCCGAACGCGGTGGTCGTGATGTATGTTGCACAGTCGGGCGTTTACTTTTTTTTGAGTGTTTATGTGTCTGTCGTGAATGTAGTGAAAAAAAGCTTGTCAAGGCATGGCGTGGGTGTGCCGAGTGTAAATACGTGAAGAGGGCGACAACCGTTTCGTTTCCCGTTTTTTTTCATAGTTGGTGATTTCCATGTAGTGCGTGTGGACTTTCGGGCAATCGTTTTGCTTTTTTTCATCAGTAGTCTTGGTTTTCTGTGTAGAGGCGAGAGAGAACGTGAATGGCGCTCCCGCCTAGAAATGGTAGTCAGTCCACTTTTTCTAGAGCAACGGTAGAGCAAAGCCTCAAACGATCGAAGTGAAAATCCAGATTTCCG
>S1155;_asmbl_1164;_S1155_asmbl_116
GACTCCAGTTATGAGATACAGACAGCCCCCTGCAGCGGCAGGCTAATGAGCAGTGCGAAAACATAAAGAGAAAAGGGGAACGTTATTTCGTGGGGACGTCTACTTTCCCTCGTTGTGGTGCAAAGGGTAGTGTGAATCTTGGACAAAAAACCTGAGCTTCACATGTTCGCCGCATGCATCTCATCCAGGGAGCCCAGGTGAACACTATTTGCATTCATGCACATTGTACATATACGTATACGTATGTATCTCAAGTATATGCACACATGTATGACTGTCTGTGTGTAGAGGCATACATATATGTATACGGGAGTTCAGGGTACATTGGCACGAATAGGAGGGAGACCTGTTTTTATCTGTAGATACAGATAGATACATCCTAATAACATTTATATATAGATACATACATACAGATATATACTGCATGTATGTATATGTTTATGTGTGTACGAGGCGAAAAACGCATTCGTACAGTTTCCGACATCTTTCGTGATTGCCTTGCGAAAG
>S1148;_asmbl_1157;_S1148_asmbl_115
CCTCTTTTTGGGCTTCCATGAACGGCGTTCAAAACGAGATGATCTTCGTCGTATTCTCAGAGCGAAGAAAGAAGCATCTGAAAACCCAGTGGGGCCGTCACCAGAAGGCCTCGCTCAGAGACTCGGGGGCGCCAGGCTCCCATCGGTGACTCTTCTCCATCCCGACCGTACGCGTTGGCTTTTCTCACTCCTGCGCTGGGCACTACTTTCTTCTTGATCGACGTGTGTTGAAATCCGAGACTCGAGATACAAGAGATGAAACTCAACAGTCGACCTTTGTTGTTGGAGTGAAGATCTCTCGTTCGTACTCCCCTGGCTTAAACTCACGTTTGCCTCGTCTTTTCGCCTTTTTTCTGACTTTTGCCTCGCATTTCCCTCAAGTCTTGACTCGTGGTGGAACCACCTTTACCTCAGGTTTCCGTTTTTTACTCATTTCTCCCCATTGTAACATCATTTTCTCTTTTTATATCTTTCTCACTGGTGCCGACACCCTGTTCCCACGGATCTTGTTCCGTTGCGCCCCTTCGTCGCGCAGGCAACCTCCTGACCGTCGCTTTTCTCGCTGGCATCCCGCGTCGTTCTTCCTACCTGAAGTGTAGGCAGAGAGATTG
>S1535;_asmbl_1547;_S1535_asmbl_154
GAACCCAGAAGGCGGATCTCCAGAGAGAGCTGGAGAGAAGCGTGACTCTGCTGGCGGCGCGAGGAGACACACTTGGCCGGGAGGAAGAGGACCTGCATGCGTTGTCTTCTCCCTTGCTGCTGCAGAAACTTGAAGGCAAACAGAGAGAGGCTCTTCTTCGAGCGAAAATGTCAGAAGCTGCGGAACTCGCGGAAGTTCTGCAAGCCCACAAAGTCCACACGCGGGCGGCGACGGCGGCGCTCCAGGAGGAGCTCGGCTTCGCCTACAGGAAAATTCAAGAGGTCGAGAACGTCTCTGCCGCATTCGAGCAGCGAGTGTCTCAGCTGCAATCGGAAGTATCTTCTCTGCGAACCTCGTCCGCAGCACTGGAGAGGCGGCTCGCAGCAGAGATTTCTGCGTTCGCGGCTCGCGAGGCTTCCCTGGCCGCGGCGTTGTCGGCCGAGGAGCAGCGAGTCGCTTCGCTCGAGCGCGAGAACGCCGAGCAGGCACAGCGACTTCTGCGAGAAGAAGAAAATGCGCAGCGTCTCTGGCGAGCTCAGAACGCCTTGAGGGAGATGCAGGCGGAGCTCGATGAGGCCCGGCGGTCGCTGGCGAGTGTGGGGTGTCTCGCAGCTCTGCGGGGGGTCGAAAGAGAGACTGGGGGCGAGGAGCCTCGGGAAGAAGGCCTTCACGAGCTCGGCCAGGACTTTCTGCTGCGCCTGGAACGCGAGGAATGGTCCGAGGCGCGGCGGAGTCTGGAGAGCCAGGTGAAGTCTTTGGAGGAGGACCTGGCGACCGAGAAGACGGAGCGGAGACAGGCGGCTCTCGCCCTCGAAGCCGCCGAGAGG
>S1324;_asmbl_1336;_S1324_asmbl_133
GGAAAGACTTGCCTGCGGATCTCCTCACGAATGAGTCTGGAGGAACCAGGTGGCCGAGGCGTAGCGAGAGTAGCATTTGGCGCCAGCATGAGCCCGTTCGGCGTAGATCCGTGGAACCCCAAAAAAGGTGCTCAAAGGAGTTCCGAGAGGCAAGGTGCGGATGTCCCGATACGGAGGAGGCGACTCGGGAAGAAGAAACGAAGCTGGGAAGTGCCGCTCCTAGTGTCATGTCGCGACTCGCAGCACGCCTGTGGCGGATGCGCCGTC
>S1151;_asmbl_1160;_S1151_asmbl_116
TCAGCTCCAGCTGTTTCCGCGACAGGTCCAGCTGTCTCGACAGCAAGTGCGCAGTCTGGTTCTCCACGAGTTTTCGAGGCTCCGGGGGCGTTTTCTTCGCGACTTTCTTCTGGTGTCTCAGGAGCCCCGCTAGCGGGAGCGGCTGCGGACGGCGATTCGGGTGCAGGTACCGGGTCTCCGGGGGAGACGTCGAGCAAGCAGGATTCGGGAGGAGTGGGGACAAAGGTCGACGCAAGAGTCGCTCAGCAGCCTGTTCACCTGATGGAAAGCAAAGGCGACAGTGAAAAGGAAGAAGGGAAAGGGAGAGATGCGTATTGGTCGTCCAGAGTTGCGCCTGCGATTCCTCTCGTGTCGGAGTCGGTGCCTGCGCCAGCTGTGGCCATCTTGGCGCATGCAGAAGAGGATACTTCTTCGTGCATCGACCGATGCGACTGCGTCCCCATAGTCCTCGGAGGAGTCGCGAGTTTAGTCACGTGCATAATCGTCGTCGTCCTGGCCGCGGTGCTCATGTCTCAGGTCTTCTCCAAGGGCTTCTTCTCCTCCATGTTCTTCCGAGGAGGCGGATTCGCCATTCTGCTCTCTGCCAGCGTTGGCCTGCTCGGCGGTGGGTTGACTGGAGGACTGGTGCGCGGCTGTTGGCCGGGCGCTCTATACCTTGGCGGCGGCCTGATGGCTTTTTCAGTTTCTGTCGTGCTGCTGGGGAAGCGAGGAGCAGGCGTAGGCGCAGTCGGTGGACTGCTCGCAGGAGCTTCGACGGCGGCTCTGATCCATCCCGGCGCTCTGTCTGTTTCTCTCGGATGCCTGGTTGGTTTTCTGCTGGGAATCGTCGTCGGCTTCGCGCCCATATTCCGCGAACTAAAGATGAACAGCCGGTACATTCGATACGGCTTCGAAAGCAGGCAACAGTCGTTGAACGCGCAGACGGCGGGCGCCCCCGAATCGGTGCGCTCCGATAGTTTTCCAGGGCGACAGCGTTTACCTTTTCGAATGTTTTCCTCGCCAACGAAGCCTGCTTCTGTGAGAACTGCGGGATCGGCAGGCTCTGAAAGCGAACCGGAAAATCGACGCGCTGACTCTCTTCCTTCCACCAGACTCTCGCCGCGTCTCTAGCAATGCGAGTGCAGCAAATGCCCTTGAAAGGTGACTGCACAGATCTCCCAGTGTCCCTGTTCAGCCGATACCGCGTCCATACCGTCTGTGCCATACACACATATACAAATACATATAGATAGATACGGATATGTACATAACTGTGTAAGTAGGTTGGTGCAAGGACATATATAAGCGCTATACATACATGTGTACACATACATATATATCTGTAC
>S1509;_asmbl_1521;_S1509_asmbl_152
ATTTGTGTGGCGCATCCTGTCATCTCTCCCCAGTTCTGACGTCGCCTTTTTTGTCTTCAGATCTTTCTTTTTCTCACGGCAACGTACATTACATGTTTCCTGCTTCAACTTTTCGTCGTTTTTTCGGCAATATGGCAAAAGCAAAGTACACTCTTGTCCTCATCCGCCACGGCGAATCGACGTGGAACAAGGAGAACAGGTTCACCGGCTGGACCGATGTGCCGTTGTCCCCTGTCGGCGAGCAAGAGGCCGTGGAAGCTGCAAAGGCTCTCAAGGAAAAGGGTTTCGAGTTTGACGTCGCCTACACTTCCGTGCTTCAGAGAGCCGTCGTCACCTGCTGGACCGTCCTGAAAGGGACTGATATGTGCCACATCCCTGTGAAGAGCTCATGGAGACTGAACGAGCGTCACTACGGCGCCCTCCAGGGCCTCAACAAGGCTGAGACCGCAGCCAAGCACGGAGATGAGCAAGTCAAGATTTGGCGTCGCTCCTATGACATCCCTCCCCCCCCTCTGGAGAAGTCTGACAAGAGATGGCCTGGCAATGACGCCGTCTACAAGATGGTCCCCAATGAGGCCTTGCCCCTGACAGAGTGTCTCAAGGACACCGTCGAGCGAGTCCTGCCGTTCTGGTTCGACCACATCGCCCCGTCCATCATGGAAGGCAAGAGGGTTCTTGTTGCTGCCCACGGTAACTCTCTTCGGGGTCTCGTTAAGCACCTCGATAAGATGAGCGATGAAGCTGTTCTCGAGCTGAACATCCCCACAGGCGTACCGCTTGTTTACGAACTCGATGAAGACCTGCAGCCAGTGAGACACTACTATCTCCTGGACGAGGCGGAATTGAAGGCAAAGATGGAGGCTGTCGCCAACCAAGGAAAGGCCAAGTAAACAGCCCCGTCATAAGAAAGCCGCATGCACATTCTCACACATCGATCAGGTTTGGGGCTAGTCACGTGACTGAAACGCGAGTGGTGCCCATCTGTTGTGGTATTCGTAATTCGTTCGGGCGTGCGGCCTAGTCGGGTACTTAAGAAACCCGCTTTGCCCGACAATAACACAAACCCCTTCACCGTAAAAGTTTTGTCAGGT
>S1291;_asmbl_1302;_S1291_asmbl_130
CGTCTTCCTAAGTCGTCCGTCCTCGCTTCTGCTTGTTCATCTTTTGACAATTCATGTGTGAAAGGAAGACACTTATTTGCGGGGCTTAGGCCGCGCTCGTGCTCTGCTTGTTGCTTCAGTGAATAAACTGGTCTTCTTGTCTCTCCCTTCTTTCTGTTTCTGGTTGTTTTTCCCCCGTCCTCCGATTCTCTGTCACAAAGTTCTAGTCGTCTCTTCTTCGACCTTCTTCCTCGCTTGGTGGAGTCTTTCGTTCCAGTCTCTCTTCTTCTCTTATCTCGCGCCTCCTCGCGTGGTATAAAAGACGCACTTAGAGAAGTCGCCCCGTCGGTGGCGGCGCCTCTGCTCAGTTCTCTCGGCTCTACGACGTTTGCTAGGACTCCCGCAAGTCCTTCATATGCAGGCTTCGCAGCAGCAGCTCGATTGGAAAAGAGAGGAGGAACATCCACTCCTACTTGGCGGAGAACGCGTTCGTCCAGCTCCTAGACAGGGGTGTCAGGCACTTTCCTCATCTGTCAGGAAAGCTCAGCTTTCTCCTTTTCAACGATCAACTCTCCGCTTCGTCTCATCTTCTCTGCTTCATTGTCCTTGCCAAATCTGGTAGCCCCGTCAGCTTGTGGCTTCGCAAAGGTCTTTGTCTTGTTGTTCCTCTGGTTCCGTTTCTGTGCATTCGCCGATTTTCCCTGCAGATTTCTTAGGCCTTCTCTCCCCGTTTCCAGTTAGCTTTCTTGAGTTTTCTTTGCTCGAATGTGGAAGCGGTTTCCTCGCAGGCGTCTTCGGTTTTGCGACCCCCCCTCTTCGTCTGCTCTCTGCTTCGACTCTTCAACTTTCGCGGCTTCTTCCTCCCCCTTTTTCAGCTGATCTCGAGGGTCTCTCTCTCTTCTCTCATTTTGTATGCTTCCTCTGACGCGGCTTTCTTCACTCTCTGTCGCTGCCTGTCTTCTGGTTCGCTGCTCTCCGCTCTGCCTCTCGCACTTCGTCTCCGTTCTTCCATGACAATACGGGTCTCCTAGGCATTCTTCTCTGTCTCTCGTCATTCTCCTCTCTCTCCTTGGAGTGCCTCCGTCTGTTCGTCTTCGCCCTCTCTCCTTCTTCTCTTCTTCCTTTCTTCTTCGCGTCTCTCTCGCGTTGTTGCCTTCCACTGTCTCCTCCTCCTCGCTCAACTATTTCTCTGCGCGTCCGCAATGGCCGCTCAAGGAGGCAGATCCGCCTGGCGAGCTGTCGCCTCCAGTTTCTCCCGCTGGTGTCGCACTTGGGATGCTGAAAAACGCGCAAACGCCAGAGTCCTCGTTGGATCTCTCCTCCTCGCTGGAGCCGCCTGGTCTTGTGGAAAACGCGTCCCCGGTGGCTATGTCGGCTTCATCCAGTACCGAGACGGGAGTGTTACGCCGTATCTCTGGGAGGAGCAAGCGGTCTTTCCGTTTCTTCCCTACTTCCAAAAGCCAGTGACAATGCGTGTGTTGCCTGCCTACAAGAAGATGAGTAAAATTCTGAGGACGAAGGATGGAAAGGAGATAGAGGCTGCTGTGAAAGTGCGTCTGCAGCCCAAGGTGGCTTTTGTTCCGGAACTTTATCTGCGCTTCGGACGCGAATTCGGTCGCGCGTTTCTGCATCAGGAACTGAGCATCGACCTCCGAAGCGTTGTCAAGGAACACTCTTACGCGTCCCTGATCAACAACGACGAAGAAACAGACAGAATTGTCGACGAGATTGTCGAGCGCTTCCAGGACGCAGCGGCCTTCCACAAGGTTATCATAACAGAAATTAGTGTCGTTTTCAGAAACCCTGACGACGATGATGAGAATGAAGCAGCATGAGACTTCTGCGGAGAGGAAGGAAAAAGAGATCGATTTTGAGAATGAAAATAAAATTTGTGTCAGCTGATTTTCCTCCTTTGTCGCTCAGTGTTGTTTCTTTCCGGATTCTTTGGTTTTCTTCTCCCTCTTGTCTTTCTTTTCTCTTTCCGTATGTGTGCTTCCTCTCTTCCTCATGTGGAGAGGGGAGGCACTCTGCGTGCTGCAAGTCGCTACGAGGGGAGACAGTGCAAGTTTTTCCTCTAGATTTTAAATTTTCTCTCCATTTGCTTTGCTTGGGAGATCGAGTGTCTCTCGCGTTTCATGCATGCACAGACTTCACAAAAACTTCTCTAATCTGTTTCTTCGATCTCTGCCGACCCCCAACTCTCTCGATACAGAGCCGCGGCGATTCTCTTACTT
>S1200;_asmbl_1210;_S1200_asmbl_121
CGGCAGGTCGTAGTGCCTGGTCTGTCACAACACCGAGACACAGAAGTCCACTGTCCTTTCCCCCCACCGCTCATCTTTGCCGTTTACGTCTGCGGCAAACGTCGGCCGCCGTTGCTCAAGAAGCAGACTACATGGGGGAAGAGCTGTAGCGCGAACCACGTGGAGCTAAGAAGAAGCCGCGCGTTTTCTCTTATGGGGGGCGCCTGAGATCGCAGAACATGTTTCTC
>S1422;_asmbl_1434;_S1422_asmbl_143
CTCCGGCAGGTGGACGTACACCTCGTCGAGTCCAGCAAAGTCGGGATGGCAGCCGCGCCCGGGGAAGACGAACGAGGAGTTGAGGCGGTAGACGTCAGAGAATACGAGGGCGAGTTTCGACCTCAGCAGACTGTCGTCGCCTGTGCTCTGCGCGCCTTCGATCAACATCAACATCTCTTCCACAGAGACGCCCGCGAGGTACGAGGACGAAGCGCCAGGCGCAGACTCTTCAAAGGAGACAGACGCGAGGCTCGCGGCCCCCGAGAGCAGCGCCGCAGAAACAGGCGTCGGCAGCGACTCCTTCCTCGACAGAGACACTTGCGGGAGGCTCGCGCCATGGGACAGCCCTGAGAGACCGCGCGAGATCGAATGTCGAGGGAAGTCGCAGCCAATCAGCGACTGCGATCGACAAAAGATCGACTTGAAAAATGGCTGAAGATCTGCGACAGCACTCGCGCGAAGCTCGTCGCGGCCGCGGTGGCCTGCCGCCGCCACACTCGCTGGCACTGCAGCAGCTCCACAGTGGCAGTCGCCG
>S1618;_asmbl_1631;_S1618_asmbl_163
CGCCCAAAATGTTTTCTGAGGTAGGAACATTTTCTGTCTTTTCTTCCTTCCCTTCTTTCTTCTCTACGGGAACAGGGCAGAAACCCTTCTGAGAAGCGACCAGTTCGTAGCCGCCTCGTGTCTCGAAAACTATTGAGTAACATCGTCGTCTCGACGTCTTTCTTCCGCAAGCCCCGGTTCGATGCTCCTTGCCTAAAGCTTCAACTTTTCTCTCCGCTGTTGTGGCCTTTGTCTCAAGCTGAACGCCCTGCAGGTTCGTGTCGCTTCAGCAGGACTGTTTCTTGGTCGACGCAGGGCGGTGGTTCGCATCTTCAGCGCAGCCGCCTCCACCATCCCAGCACTCGTCCACGCAATTGTAACGAGACAGGGAAGAGTCTGCGGAGTTTTGTGCGAGAGACGTGACGGCGTTTTTTCGCTCGAGACATCCGAGGGTGTCGGGACCGGCTCCGCACACTCTGCGGCTCTGTAAAACACGGGGAGAAAAACCTTTTCACCACTCGTTTTCAGGCGTACACTTCTCTTTCTGTTCACCATGGGGAAGCGGAAGGCGAAGGCCATGCAGCCGAAGAAAAACAAGCTGCCTAAACTTGACAAAGAGTTTGACTGCCCGTTCTGCAGCCATCCGCGAGCGGTCGCCGTGAAAATGGACCGCGGGCGGAATATCGGCACTTTAGGTTGCCGGATTTGTGGGACTTCGTACGAGAAGCGAATCAATCGACTCGACGAACCGATCGACATTTACGGAGCGTGGATCGATGCATGTGTGACGGCGAACACGCAGGCGGCTGAGCAGGCACAGAAGAAAATGGGGTCGACCCTAGAGGGGGAAGAAAGTGTGTTGGAGAGCGGCGTTCCTGTGCCGTCTAGGAAGCCACGCGCTTCGAGAGAGGAGAGACCCGGCGTCGACAGTGGAGACGACCTGGAGTTCAGACGGAGTCCAGAAGCCTCCGCTGACGAAGAAGGCGAGGCAAGTGAAGAGGACGTTCCGCGAAACTCCGAGGAAAAACGCACTGGAGGTGCTCGGCTGAAGCGCCTGCGAAAAAGAGAAGAAAGCAGCGAGGACGAGGGGAGCGACCATGTCAGTGGCAGGGACACTGACAATGCTGGTCAGGAAGACGCCTTGCGGGTTCTGAAGACTCTGCGGGAGCAACAGAGAAATGAAGAAGACGCTGGAAGTGGTCGCGATGAAGCTCTTTTTGAAGATGACGAGTGACGATGCGTCTGAGCACTGTGTGTCTTACAAACGCCACGCTATCAAGTTCCTCTTTCGTTTGTTCAGGCTGATGGAACAAGTTAAAATGTGCGCGGAAAAGTCTGCCTCCTGCACATACGGAACGAAGTACTATCTTGGATGCATAGATCGACAGCCAGCGCCAGCCCGTGTGCGTCGGCGCGTGGTACACACTGTTTTTGAGAGCGAGGCGAGAAAGGGTGACACAAGTCTCTACGGGGTAGAAAAACGGGAAGCACGCAGTGATTTCGTGGCTTCTGTCCAAACGGAGTACCACGCAGAGCGACTTTTGGATATGTCTCGTACATCTGCACATCGTTCCAACACTCGCTGAGAAACTACCTCTTGTCGGAAGCGTCTCCACACAGCTACCCTTACCTCAGCTTTTACCATCGATAACGGTAACGAACAGCGGAATCTGCGA
>S1163;_asmbl_1172;_S1163_asmbl_117
CGCTCGCCTCCTCCAGTTCCGATTGCGAGGAAGAAATCCTGGAGAGTCACGGGGAACTTTTCGACGGCCAAGACAGAAAGAACATATCGAGCCGCCCTCGCGGAACCGGCGAAGAAGACACTCTCCACGAGTCCGACAAGGTGGCGAAGGAAATGGCGAAGAGTCGAATTCGCGAGAGCTGGCGGAAGCCGCGCAGGCGAACGCGCGCAGTTCCCTCTGTCTATCTACAGCGTCTGCGACCCAGCGTCTCGCTCTTTGTTCGGGTGCGAGTTTCTGTCGACTCTCGTTTTTCTTCCATGGCTTTCTTGAACATTCCTCCGCCTCTATACCCTCGAAATTGTCGCCTTGTATCAGGCGCAGCGAAAACGCCAGCCGACGTCCACGGCTCGGCTCGCATTCTCCCATGCTGCACCGCAACTCTGGCG
>S1328;_asmbl_1340;_S1328_asmbl_134
TCGCTTTTTCCATTTATGACCCTGGTGTTTTCTTAACTCATGACACCATTTTGACTTCGTGCTCCGTCTCTGCGATTGCTGGCGGGTGTTTTCTTCGACGGTTTTTCTCCTTACACATCTCGTACTTTTCTTTGGTTTGGTACTGGTGGTACTCGCCCTGCAAATAGACGAGTTCACATTCTCCTGGGGCGCGCGTTGTCAGGTGATGATTTGTTTTATCGAAAATCTGGCGCCGTCTCACTTCCACCCTGCGACTGATAGACTGCAGTTTCCTTCTGCGGTGCGCGTCCTTCCTAGACACCTGGTGGCCGAAGCGTCGGTCTCGCACTTTTCAGGAGTTCTGCACATTTCAGAGGCGCCACGAGACTTTCTTTCGTGAAACACGTGTGAGTATCACTAAACTTTATCTGCGTAGTAGATCCCCATAAAGGGGTTGTTCGGTGGATCACCTGTGCGACCTCGTTGTAGAAGGCATTCCTGGTGTCGATTCGAGCCCGTTTATCATCGTTTCCGCCTACACCCCGCTTTTCTTGTTAGTGCCTAAAGTATATCATGCCTGAAAATCAATCTGCGGGACTCTCTTCTGTATTGTGTCGGAAAAGGCAAACTTTTCTTTTTGCCATCGCTACCTCGGCTGTCGTCGAGTCTCCGGTTCGGGGAGCCAACACAGGAATCCTGTTGGTGGCTTCATAAAAAGCATTGGTGTCCAGCACTCTCTACCTTTTCAGATTTCCAGAATGTCTTCCGACACGGCGACCCGAGTCTCGAAGGCAAAAGAAAGCTCGCTGTCTGCTGCCTTGTCGGAGCCATCTTTGCTGTCCAAGGCACTTCATCCGACAGCTCACGCCGAGTGGCACAAGGACGAGGCGCTCGATGTCTTCTGGTGGCTGAAGCAGTTCGCCGCGGTGGTTGTGGGCGTAGCTCTCGGCTGTGTGGGCGTCACCGGTTGGCCGGGCTTTGTGGTCTTTGCGGTAGCGCAGTATCTCGTGGCCAACGTGTGGGCTCAGCACGCCGGACTCGTGGGTGTGTGTGTCGAGCCTTTCGAAATCTTTACAGAGAACGCCTTCGTCGCTGCCGGGACGTTCGTCGTGCTGTGGACCGTCATCTACTCGTCGAAGGTATCTCTTGGACTCCTCTGAGATTATCCTCGTTTCCTCGCGCCATGCAGCACACTTTCCTCCTGTCGGATCATGCTCCTTGCACAGGGCACCCCCTTACTTTTGCAGTTTCTCTTGACCTGAATGCGCCGTAACTTGTGAGAACACTGTTAACAAAACTTGTCATTGCACTGCTCTGCCGTTGCTGTTATCATCGTCCTCAACATCGGACACAGCTATTTAGAGTGAAAGGTTACCACGATTTTCTTTCTCTTTTTGGGTTCAGCTGCTTGGGTTCCTTTCATTGTTATCTTTCACAGTTTCCCGTTGCCAGGTTATTAAGCTCAGCAAGAACGAGCACCTCAGAACACGAACAAGCTGTCGAGTTACCCCTCCAGCGAAGCAGATCCAGAGAGAACCGCATTCTCTGTTGTGGCGGAAAACTGAACAGATCAAGACAAAACAAGCGAATGTCGCCTACTACCGGATGCCAAAAGAACAATAATAGATGTTGATGTAATGCAGTTTCTCCAGAGT
>S1621;_asmbl_1634;_S1621_asmbl_163
CGGGAGCGTCTGTTTGACTTCTCTCGACCACCCAAGGGCCTTTACCGTCTCCACCCGCAGTCTCCATCTGTTCAGCGGCATGCACATATATATTTTTTGGGTTTCCGATTGCTCTCTCGTCTTTTTTCTCCAGTCGAACTTCTTGACTTGTCGCTGACGCTGTGCTCGGCGAGTGCACTCCACAGTTTCTTGTCTGGCGTCTTGTCTCCTTGTCTTTTCGTACGGTCTTGGCTTGGCACATTCGTCGCCTTTTTTTGGACGCTGGACGGCATGTTCTCCGGCAGGTCCGCCTTTTTCATCCCGCTCACATCTTTCCTCGCTGTTTCGCGAATCTGGCCAGTGTGTCAACTTGAGACTCCGCCGCAGTGCGTGTGGTGCCGCCGAGTCGCCCGCGAAAACGTCGCTTCTGTCCTCTCTCTACAGACGACGCCTCCCGTGGACAGAGACTCCGACGGAACGCGTTCCTTCATCTTTTGTCACTCTCCCCCCCAGCCTTTCGTCTCCTCTTTCTTCGCGTTTCTCGCTCCCTCCGCTGCGTCCCTGTCCTTCTTCAGGCGGCTCGTGAGGAGGACGCTTCGTCGGATCTCCTGCATCCACCATCGCCTTCCTCGACTGCTCACGACGGCTGACAGTGGTGAAACCGATGTCTCACCGGGTCGCGGCCTGCGCCGCTCTTCTTGGCCAACGATGGCGTCTTGCTGTGTAACTGTCTCCGCGTCTTCGACCGTCTCGAGGCTGTCAACTTCTCGCGTCCTCTCTGCGTTCTCCTCCTCTTGCCTGACTCACGCTTCTCTCCTGACTTGCGACATCTGAAAGGCATCGCCGAACACAGTCAGCGCGAAGTCCGCACAACCTGCTTGCCGTCGATCTGATGTTTTACAGTGTATCGTTTTCCTCCAGGCGGCCGCATGGCTTCTGTTTCTGTGTGACGGCAGATCAACGGTACGCTCAGCGTCTCACTTTCCTTCACACTGTCGCTACTTTTACCCGCTTTCGTGTACAGACACTCCCCACTTCCGTCGCCCCTTCTCTCCTCAGTTTGTCTTTCTTTTGTCTCATTTCTTCCCGAATTTTCCCCTTTTTTCCACTACCATCGTTTCTTACTGCCGTCACTCTTCGTTCTTTCCGCTTTTCCTTCATTTCTTGTCTCTAAACATGCGCGCATTTGCGGCCTCGCGCCGCCGTACCGTCCAGCTCGACGGTGTCGGACGCCACGAGGCGCCTCTGGCCATGCCCGGCTTCGACGCTGTCTCTTCGTCTGCCTTCTCTTCTGCGGTGACTTGTGCTCTTTCTCCTGGGTTTCCGTCGACCTCTCTGCATCCCTCTTCTCTGCGCCCTCAGTCTCTGTTTTGCGGTCCTTCCAGCGGCGCCTCCGCCGTCCGTTCCGCCTTGCTCTTCAAGTTCTCTCTCTCCCGCCTCCTCCTGTTTCTGCTCCTTGCTCTTCTCCTTCTCGCCGTCCACCCTGAGAAGCCGGCGCCGGGCAGGCTTCCCGGCGTCGCTGCGGGTGCGGCGCCGAGTGAGCAGCCTCAGCTGAAGATAGGTCCTGCGCAAGTGCTCCTGCCCTCGCCAGCTCAGGCGGCTGGTCGTCTCGCGTCCGCGTCGGTCTCCGTGCGAACGCTGCTGATCGTCGAGAACGGCTCGTCTCTCGCGGCCGCGCCTTGCTTCTTCTGGTCGGTGCAGCATCCCGACCTGATCCGGGTTCTCCATCCCGACTGCGCGCCTTCGCAGCCGGCGTCCGCCTGTCTCCTCCCCTCCACTTCGCTCTCGGCCAGCGGCGCGGGTGTCTGTCTCCCCAGAGTCCTCGTCGAGGCCTCGCATCACACGCCGCATAAGCGCGGTCGCTCCTGGATCTTTGCCTCGCCGGGGCGGCCGGCGTCTTCTCCGGGGAGACAGGTATCTCCCAGTGCGCTTCGGGTGCAGGCGGTCGTCGCGCCCATCGCGCGAATCGCCTTTCGGACGAGAGACCGACGCCTCGCAGTCGGTCAACTTGGAGACGTCGGCGTCCTCGCGTTCGACGAAGAAGGAAACATTTTCACGAGCTTGCAGGGTCTGGTCTTCATCTGGAAGTTCGAAGGCGAACGCGGCGTCCTCCAGGCTGAAGACATCACCAGCGACGCCGAGGCGGCCTCCGCCACCCGCCAGTGGGTCGAGCGCTCCAGCCAGAGCGCCTCAGGTGTACATACACCGGACAGCGCGGCGGGTCCGTTCTGGCGCAGCGACATGCTTTTGGTCAGAGGTTTGAAGACGGGGAAGGCGACCATCTCCGTGCGTCTTGCGGGCGACGAACACCGCCATGTGGGCGAGGCGCGCGTTTCCTTCGTCGTCCACGAGCCTGTGCTTCTTCTCCCTGCTTTCCAGGTCTTGCCGCCAGCCGCAGTCTTCCAGTATCGGCTTCTCCGCCTCCAGGAGAGCAGCGAAACGGTCTCTGGAGGCGGCGTCTCCAGCCTCGCTGTGTCGCGCCCGCGGAGCCCCGCCTTCCTCTCGCTGCCTGCGCCGCACATTCAATTCTCCGCCGACGACTTGTCGCTCTTCGACGCCGAGGACCGCCTCCCGCTGGCGCGCGCCGTCGCCGATGCAGGAGCGTCAGCGATCGTCGCCGTCGACCGCGCGGGACTCCTCCGCGTGGTGTCGCCAGAGTTTCCAGGCGAGGGCGAGAACGCTCGGCGCTTCGGACTCGAGGGAGCGAGTCTGCTGCGAGCCGTGGACACCCGCACCGGCGAGGAGCAGCATGCAGAAGTCCAGGTGCTCGTTCCCTCGGCGCTGCGAGTCTTCGTGGACGACGTCGGCGATCTCGAGCGCCAGCCGACGTGGAGCAGCCTCGCGGCGGCCGTCGAGAAGCAAGTTCGGAGTCTCGGCGATGCGCAGGAGTCGCACGACGTATTGCTGCGGAGACTGGTGGAGCGCGACTGGACCTTCGGCGGGGCAGGGGAGAGGAACTCGAAAGTCGACGCGTTCGCACCTCAGGAGGAACTTCGCATGCGCCTCGTGAAGACAGGCAGGGCGAGACTGGGGGGGGATGCCGCAGTTGACGAAGACGAAGAGGAAGACGACGTCCTGGTCCTTGTTCGGGGAAGAGAGTACCTTTTCAAAGTCGAGATGCTCGCCCGAGGTTTGCCGCGGCTCGTCTCGATCCCGAGGCAGCCAGAGACCGCACCGCGAGAGACAGAGACACTCGCGACAGAGACCCTCGCGACAGAGCCAGTTGAGAAGGAGGCGCGAGAGGCGTTGAGCCGCAGTCCGGTGGAAGAAGACTCGCAGTTCTTGGCGGTCGCCACTCCGAAAAACGCGGTGTTTCACTGGACATGTGAAGACGAAGGTGAAGAAGAAGAGTCCGCAGATGACGCCTCCGAGTCACGTCCGGAATCGCAGAGCTGCGGCCTGCAGAGGAAAGGATCTGGGCAAC
>S1276;_asmbl_1287;_S1276_asmbl_128
ATATGCCTGATAACAGATGCTCGTTACGGACTCACGGAAAGGCAGAAAGCAACGCATGTTCGTGGCATGTCGGCACAGTGCCCGTTCTGAACCGGCGTCCTACACAATAGTCAGCTTGCAATCGTTGACCGATGCTACAGCAGGCGCCAGAGGTATTCCCGCTTGCCTCCGTTGTTTGATATTTGCAGGGAAGTGTAATGCAGTTTTTTAA
>S1265;_asmbl_1276;_S1265_asmbl_127
AGTTGTTTGAGCTCGCATGCAACACCGCAGATTCTCCTCTCGCATCCTGAGGCGACACGTCTTGTCCTTTCACTCGTTGCCGCTGTTTCAGCATCTTCACGACGAACAACTGAGTGAAAGGAGTCCACGGGCCAGGCGGCGCAGAGACCTTCCCAGAAGCCGCCCGGCCCGGTGCTGCCGATCCACCGGCGACGCTGGAGGTGCTGGATGCGACGGGGCGAGGCGGGGAGGGGTTTCTCTGAGGGACATCGTC
>S1610;_asmbl_1623;_S1610_asmbl_162
CTTGCCTTCCGCGCGACTAGCGGCTCGGGAAAACGCACGCGCGCCGCGACCTTTCCACCGCAACGCTCCCGTATGATTCCCTTTCTCCCGTCCTTATTCCGACCTGCCCCGCGACGAAGTGCATTTATGCTTTCCGCCCGCCTTTCCCGCGTTCTGCGGATCCCCGTGTAGGTACCCGCCGTCTGCGGCCGCTCCTGGCGGACCCGCATTGACGTCGACCCTCGACGGTCGTACATGTTTTCTCCAGCATTTTAGGTTCCGAGACATGGCGGATCCGCCGCTCCACCTTTCAGCTCGCGCCCAGGTCCCTCTCCGACCTCAGGTTCTCTCCGACGCCGTGCGTCCCTCGGCAGTCTCGCCCAAAGTCGCGGGACCGCCGACCGGCAATCCCTCTGCACATGGCTTCCAAGGCATTGACGCTTCTCCTGTCCCTGGTGCCCCACTCCGCAATTCCTCGTCTAATTCGCTAGGCGGAGGCACTCTGTCTCACGGCGTCTCCATGTCGAAGTCTGGCCTCTCCGTGGCGCTTGCGGGCGTGCAGTCTCGCTCCGACGTTCCCTTTGTTCCTCCTCCCCAGCTGATTTCGTCTTCGGGGGCTCCGGAGAGCGGGGAAAACAATGGACGCGCTCT
>S1478;_asmbl_1490;_S1478_asmbl_149
GGAGGCAGTCTTGTCTTCGTCGGAACTTATGTCTTTCTTCTCTTCCCGTGGCATTCACACAAACGGAGAAAGCAGCTGGATCAACCCGCTGACGGACGGCGAGCACTCGGCCGTGAAGAAGTTCTCCCAGGAGCTGGACCACGTGAAAGCCGCTTTGATTGACCTCCTGGCCACGCGTCTCGACAAAGAAATTTGTTATTTCCAGATGTTGGTCGAAGACCTAGAGACTCTGGAGAAGATGCACGGCGACTCCATTCTTCGCGATGCTGTGCAAGAACACGACGAGGCGATCGAAATGTGCAAGGGTATGGAGGAACTCTCTTTCCTCAACACGAGGATGGAGCATGTCAGACGGGAACGCTACAAGACCCGCTTCTTTGAAGCGGTCTCTTTCCCTCTCGAGTTGGAAGGTTCGGCCATTGCTCTTAAGCCTCGTCTCGCAGATCAAATGAGGCAGTGGGAAGAACAGTTGGGCCTCTGGCTCACAGGCGAGATCGGCGCAACGACAGAAGACGCCAGCAAGGGCGGTCCCGGTCGTCTTGAAGCAACTGTTGACAGCATTCTTCAGCACGCGTACAAGTGTCTTTACTCGCGATCTCCGGCAGTGACCCGGTCGCGCGAGTCGGCTGCCTCGGGTTCTTCAGTCTTGCCGTCGCCATCCCCAGTTCTTCACTTTGTCGTGAGCAGCTTGACTCTCTGTGGGGGGCCCTCGACCTGGCGCCCAGACCCTCTGCCTGCACACTCCGCATTTGTCAAGCTCTGGGAGCGAGCTGAAGAAGAGGGAGAAATAAAGGAGAGAGCCGTTTGGA
>S1413;_asmbl_1425;_S1413_asmbl_142
ACTGATACGGCGGGTCTAATGCGAAGACGGTTTGTTAAATGGAAACTTATGAACGGCAAAGAAGTAAATCGTGCTCCCTCCTGTCGGTGTTTCGTGAAACGCAGTCTGTGGTGTTCCTGCTCTTGGCCGAGAATCCTTCCTCTGCTGGTCAGCTGACTGCCTGCCACACGATGTTTTGATTCGTTTAGCCTTGAGCCAGAGGCGGTTCTTTTCAGTTTTCACCACGGTTTCCGCCGTTGACCCTTTTCCCTGTTGTCTGGCATGAGAGAAATCGAGGACACGAACTACGATCGACCGTCACTCCAGTGAAAGAAGCCCACATTTTAACTCCACAACTCACTTCCTGTCGTCCCCCACATCGAAAAACATCTGGGAAGAAATATCAGGTACACATATCGAGGTGCACCGAGAGAAAGATATATATTTACATACTGATGTAAA
>S1170;_asmbl_1180;_S1170_asmbl_118
AGGTGGGCGTCGAGTTGTCCGGGAACCTTGGCTAGCTCCAACTGGTGACGACTGCGACCACGACTTACGTCATCGCTAAAAAGAATCAAGCAAAACTTCGAGGCAAAATGTGATTTCCCTTGTGCCCGAGGGACAGATCCCGAGTCGCGCGGGCGAGGCTTCTGTCTCCGCGGGGTTGTCGCCGTGTCAGTCGCTCGCACAGCTCCGGGTCTGTTCTCTCAAGAGAGAAACTGCTGAAAACAGGATCTGTGGCTCACAGGGCCGGGAACACTGTGTGGAGACGAGCGTTTCGCTGTTCTGCGGCCAGAAGTCAAAAGCAAGGAGAGAAATCTTCTCGGTGGTTTCTGCACAGACTCGGCGCCGCTCGAGCTT
>S1183;_asmbl_1193;_S1183_asmbl_119
AGGCTGCTGCTGTCTGTAGTTATGGTGCGAGTGAGGAAGCCTCTCCCCGTACGCCACCTAGACAGGGGGCTGGTCGCCCAGGTTCTCTCCTGTCGCCAGAGAGGGCGCTGGAGGCGAGGATGAACGAGAGTCTCGTCCCTTGTTCGCCGCGAACAGAAGACACCCTTCCATTGGACCCAGCTTTGAAGCCTTCGTCGGTGTCTCCTCTCGCGTGTCTCGGTTCTGCCTTTCGGGCGCCAGATCAAGCACACGATCCGAGGCTTTCGCCTCGCGTGACTCCGGAAAACGATCTAAATGGTTTGCTCTCGCCTCTTCGACAGGACTGGGCTCAAACAGAGAAGGCGTTCTCCGTTTCTTCGAGAGAAAAAGAGGAAAGCGAAGACGAAGCTGAGGACAGAGAAGACGTCGCAGCAGAAAGAGAAGACGGACAGCAAGTAAGAGTTTCCGGAGTCCTTTTCTTCGAAGAAGAAGCGACAGAAAGCGACGCTCTTAAATTGCGGAGTCAAGAAGAAAACGTGTGCCAAGAGAGAGAAAGTCTCTCTGCTGTTGACCTCCACCTGCGAGGAGACGCTGTTGCTGTCTCTCTGCGGCTCCACAGGGAGGAGCGCAGCGAAACTTCTTCGCTTTCTGAGAACCAAACTGCTTGTTTTCAGGCAGATAAAGAGAACAGAGAAGAGGAGAAGGCTCGAGAAGCAGCAGACTCAGCAGCGTCTGAAGACGCGCATGCTTCGGCTATCCTCTCGCCAGAGGAACAAGAGCCTGCCGCTGACTCGCCGAGTGTACATACACCGCGCGACAGAGAGGCAACACCCAGGGAAGCTCCCGACAGCTTGGAGGGCCCATTGGCGGCGTCCGACGTTGGGCAGCGAGGTGAACGGGTTGAGGAAGAAGAGCTTTCTGGGAGGCCGAAGCAAGATCTAGGGGAGAGTGAGGCGCTCGAAGCCGGAGAACGCGAACCGATTCAGCACGACAGCAAACGAGTTCTGCAAGCAACACAGCCGCTTGCGGCATCCGAGAAAGCGGAAACTGCACCGAGAAGTCCCTTTGGCGTTGAGAGCGACGCTGCTTCCTTCCGTGGAAGAGAAGAGACGGCAGAACGCTGGTCTCTGTCTCCTCGCCATCTGCCTTCTTCTGCGGTTGACGAAACACAAACTGCATCTCCCGGAGACGGCCCGTTCCTCTCCACGCAAGCTCAGCAGCGAGGCGAAGACAACAGAGAGGAGACATTTGTTCGCTCCAGTTCTCTGTCTTCGCCCAGCGACCGGAAAGAACTCTACGAAGAAGATGAGAGAGATGAACTTGCGCCTTCGTCTAGAGATGAAGCAAAGGCAAGGGCCATGTTTCATCAAAGACTGTGGGCAGAGGAAGAAACTTCGTCTGACGAGGGAGAGGAAGGAGAAGGTGGAGGCGAAGCTCTGCAGACTTGTCCTGCGGCGACTCCAGGGCCTTTTCGGAAGAGCAACCGCGTCGTCGACACCTCTCCGGAAGCAGCTGTGCGGATTGCATTTGCTCTCATGATTGTCAGACGCGGAGGAGAGTTGCTAGATGTGCAAGTGACTCCAACAGACACCCAGACGGATAGGAAGCTTTACCGAGAGATCCACACTCTGGTCAATCACAATGTTCGCGACAATCCGTCGGCTCTCTGCATTTCCCGAGACTTCGTGGAGTTAATTCTCGACTTGATACACGACGTTGTCTCAGACCCTGAGAGTTGCTTTGTGAGCACCAATCGGTGGCAGACTGAGGAGGCTCACAGGAGGCGAGACTTGAAGCAACAAGCTTTCTCGCGATTCCCCACCCTCTCTCGCTTTTTTTCTGCGGAACAAGAAAGGCAAACATTCACTTGGCGGGAACTCTTCGAATGGGTTTACTCCGCTGCTTCTCTCGGCTTCTTCGCCCCTCTCTCTGCCTCGTCGCCTTCTTCCTGGCATCGGGGCCTTCTAAATGATCCTGTCTTCAAGCCTGTTTCTTGCGTTCCGGGTGTCGCGGCAGACGACGTGATGGGCCTCGCGTTTGTCCACCACAGAGGAGCAGAGGCTTACGTGCGTCACCTGAATGGCGTTTCGCCTCCTGGCGTTGGTGTCGCGAACGATGGGCAGGCACCCTCTGTTCGTTCTTCATGCGCAAGTTCCTGGGGTTCACAGGGTCAGGAGAAGGCAGACGCGGTGGATAGAGCAATCAGAAAACAGCAGGCGGACGAGAACAGGCGACCGGCGCTCTCTGCGGTCTCTTTGTCTCCTCGAGAAAGGAGAGAAGAGAATGGACAAGGAAGAGAGGAAAGAAGAATGGACGCATCTTCGTCGGGTGCTGACTCCTCCGTCTCTCCTCGATCCCCGGCTTCCCAGAGACAGACGAGAAGCACTCGAGGGGAACATTTCGCTTTGCGGGAGGAAACGGGAGGGGGGCGCGTTGAGGAGACACAAAAAGGAGAAAGTCTCTTTCTCAACGCCGCGTCGCTGTCTGCGAAAGGGAATGTAGCCGAGACACCGCAGCGGGATCTCCCGTTCTCTCCTCAGAAAAACCGAGAAAAAGGAAACGAACTCGTGAGTTCCCCCAACTCAGTCCCATTTTCTCCTCTCTCTCCTTCTCCTCTCTCTCCTTCTTCTCCCTCGTCTTCTTCTCCCTCGTCTGCTTCTCCCTCTTCTGCTTCTTTTGTTCTTCTATTCACATCTCTTCCAGGTGAGCAAGGAAGGCAGACGCCTCCACGGTTGCCGGCGTTCCCCGTGGAAGTCGACAAAGTCGTTCTTTCCGCGATGTCTCCTCGTGTGTCTTCTTCGTCTCCTTCCCCCTGTTCCTCTGCGTCTTCGCCATCCGATGCAGTCTCCGCGGTTTCGCCTTCCTTGAGGGCGGCGGGAAGCCAGAGGGATGTCCGACTCAGTTTCACCGGCGAGGCTGCGGGAGAGCGTGGAGATGTGTTTGTGGGCAGCTTCTCCGCGCTCTCGTTTGAGCTAAGTCACCCTCCGTACTCGTCTCTGGAAAAGCTGGGAACATCCGAAGACGCAGCAGAAAGCTCCGACCGCGGCGGTTCTCCTGCGATGCAGCGGGGCCTGCAAAGAAGAGAGGGCGGCTGCGAGCAAGAAGAGAGACTCCCAGTTCCGGTCTCTCCAAGTCGGACCTGTGGAGGCGACGGAGAGCAGGAAGGAGGGGAAGAGTTCGGCTTTTCTCCCCACAGCTCGGACGAGAGAAAGAACTCGAGTTCACTCTCCTCTCCCGCATTCTTCACCTCAGGTGGAACAGCTCTGCCCCTAGACTCCGTGTCTCTCCCGCCTCTGCCCTTTGATCCGTGCTTCTCGGCTCCCAGATGCGAGGAGAAAAACATCTCTTTGCTATCTTTTTCCCCTGAAGACTCAGATCGGGGCTCCGGCGTTCACCCAGGCCTCGTCGTGGACGAGCAGAGAAACAGGCGGGGACCCGACAGAGAGACGGAGAGAGAGGCGGAAGTCCAAGCAGAAGATAAAAGAACAGAAAGAACGGTGGGGAAAGAGGGAACAGTGCTACGAGCTGCTCGAGTTCCAAAGCCCTTGTTAACAGGGTCTGAAGAATAAACGATATGAATTCTTTAAGACAGCGAGAGAAAAGAGAAAGCCGTCTTTTCACACGTAAAAAGTTGAGGGAGAGAGAGAGAAAAAAAACACCAGAACGAGAAACCTTGGGGTTCTAACAAAGTCTGAAGATCCCTGCAAAACCTTTTCTCTCTGAGACATTTGTGGGCATAGAGAAACAAAGAACTCGCCCTATTGAGTTTTCCTTGTCGTGGCGAATAGGATCTGTCAAAAAACAGATGAAACTGTCGTCCATGCTTCTTTCTAATCTATCTAATTTCTCGACCCCTTCGCTTTGGCATCTTACCCTGTCTAAAACGTACATCTCTCTCTATATATAGGTCTTTATATATATATATATATTTATATACATACAT
>S1497;_asmbl_1509;_S1497_asmbl_150
TGACGGCTAGACTTTGCTCTCTAGTGTCGCCGCATTATCCATATACTGGTACTCCGTATCCATAGTCTCATTACCATATAGCATCGAACAATCTGATTGAACAAGCTCTTCAGACACGAGCGTAGAAAATCACGCGTATTTTTTTGTTTTCGCTACATCGCTAAGGGCAGCCGAAATAGTTTGACTAGATTGTTCTCCCTTCCCAACAGG
>S1251;_asmbl_1262;_S1251_asmbl_126
ACTGCAGCCCTCCATCGACTGACGTTGTACGGCAAACCGGCGGGAAGTTGACGGTGTGGCGGTGAATTTTTTCTATCCACTGATATTTGGCTCGTGTGGCTTTCCCGTCGGAAGCCCCGATTTTCCCCCACCTCGGCAACAAACACTGGGAAAGACAAGTTGACTGGCAATCACTGGACTCTCTGTAGCTCGAGACCGAGAGAAAACTAGCAAGGAAAGCCACGAGAAGGGAGCAGCTGACTGTCGCGCGACTTGCCGTCTGGCGCCTCTCTCTTTCCAACGGGAATCGCATGGGCTTAAAGTCGCGACGGACGTAGCTGGACAGCGAAAAAAAGGCACACCTGCGCCCACTGAACAGCTTCTCACTAGGTGTCTGATCTCTTTTTTGGTGCATGCGGGTCTTGGCGTGAAACGCAGGAACTCCGAGAGAAGCGTCTGTGGACTACGGTTTTTCGATTATGTTCTTCCTCTTTCCACTGTTCGCCGTTCCCTCCAACCGAATCCGGCGTTCAACACAGTAAACAGGGCTGCACAAGGCGTTTTCCGTTTTATGCGCCTCCGGTTCGATCTTATCACCGTCGTTTTCCGTCACTGTCGTTTTCAGTATCCGGAAAGCGACAGTGTTTTTGTCCCCAAAATCCCACACACTTCCTCCTTCTTGTTCTGCCTGCTGGTCCATCTGAACTAGCGAGATGGAGTCGAAGCCAGGCGTACATACACCTGACCACGTGTTTCTCGCTTGGCGGGGCCAGCAGGACTCGCAGTGACCTCAGGTGCCACCGAGTGTGGCGATGAAGAACGACTTTCCGCTCCTCCTGGGCCTCGCAGGACTCCAGACGGCGAATGAAGAGGAGAGTAAGTGAAAAAGGGAAGGAACTGCATTCTCTTTGTGGAGAAAATGGAGCAAACGGACACAGAAAGTGGTTGCAGATACGGTGGCACGGCTGCGGGACGGAGAGCGAGTGGAGCGGAGACCTTTTTTTCGTACGCCTTTGCGGGCAAAGAGGACGCAGACACACGGTGGCGTCCAAACGGAGATGTGTGCCATTGGCAGAAGGGAATTCCACCGGCTCCAGACGTTCAAGCACTCGAGAGCAAGTCAAGAGGTTGTCGCAGACGAGATACCGGAGAGTCTTGCCCTCAGACATTCAGAGAGCAGGAGTTTCAGCAGCGCGGCTCACGAGGAGAAGCGAAGCGTCAATCAGGAGGAGTGTGGGAAAGACGCCTGCTGGATGGCAATGTGGAAACAGACAGAAGGACTGAAACAGACGAGTCAAAGCTTCAATGTATGCGGGGCTGGCAGAGACAAAGCGGACGAAAAGAATCCTCTCTGGCTCAAACTCCCGCGAGAGCAACAGACTCTGCTTCGATGGCTGCGGTCAACGACTGCGAGAAAAGAAGCAACGCTGAAGACCTCTCAGACACTTGGGGGGAAGTGCCGTTCGAGAACCTTTCTGAAGCGTCCCTGGATACTGCGCTCGAGGTTTACGTACACTCCAGCAAGGGCATGGGGAAGCACGAAGGGAAAACGAAGAAGAGTGACGGCATTCGCGTCAAGCCGACTACCCCCAGCTTCGAGTGGTTAGGCGGCGTTGCTCAGCGGGTGGAAGGGTCCTTCAATTTCTTCACTTCGACTTTCGCGGACTTTGCTCTCAGGGCAGAGGAGCTTTTAGGAGAACGAACTGCCCCTCCCAGAGCCTTCGCAGCCGAAACCGGAGAGGCTTCAGCTGTTAGGGCTGCTCCCCACCACGAAGCGCGTTTTCTGAAAAATCAAACAGAGGCGAGAAAAATCGACGCGGAAGTCTGCGGGGAAACCGCCGTTGCCCCGTTGTTTGCCGAGTCTGCGTTCGCGGGGACACAGAGACAGGTGGGTTTTCTCTCGATTGAGACACCCGACAAACAGGCCAAGCACGAGGATCTACTCCACAAAGACAAAGAAAGCGAGCAGGAAGAGCGATGCAGAGACCACGAGCGGGAGTGGACTTCATTTCGCGTTGGGGCCCTTGACGGCGAAGCATCTCCCACACACAGGTGCGACGGCAAGCAAGAGACACCTGGGAAGACACCTGAAAAGTTACCTCACGGCCGGGAGACGAGAGAGGAAAGTTTTTTCGACTCTTCTGAAAGACGACGCCAGAGTTGGAGCTCGGTCGTGCATCCTCAGGTCTTGGATTCTCCAGCCTCCGTTCACGCAGCTGTCTCTGCTTGCGACATCTTTCCACGCTCAGAACCGACGCGTCTCCACTCGTTTTCCTCTCCGTCCTCAGGAGCTTCTGACTCTCCGGGGCCGCTTCTACCCTCGCCCATCGCTGCCTCTCCTTCTCCCTCCACCTCCGTTCTTCCACATTCTTTGATCTTCCCTGAAGACCGAAGCGACAGTCTTTCTCCAGCACGCAGGGATCGGCGAGGCTGGGGAGCAGAGGCTGTCTGCGTTTCGCAGGTACACAGGAGGCAGCTGCTCCTCGCGGCCTCGCGCTTCGCGGCGTCGGCAGAGACGCAGCCGACTGAGGGCTCTTCAGACACGCAGAACACAAAGCATGAGGAGACTCTGGAGTCGGCGAGGACCCAGGCTCACGCGGCGTTCCTCCCCTTAACTTCGCCGCTCTTCACAGAGGAAGAACTAACCGTCTGGTCCTCGACAAAGTGCGGTCTCTGCGGCCAGCAAGTTCTTCAAGAGGACTTGGCTAGTCACTCTGCTATCTGCAATGTCGCTGCCTCTGCCGACGAATATTCTGTCATTCACGAAGATAAATTTCTGGCGTCTGCCTCGGCACTGCCTGAAGAAGATCGCAGAAACTACGTGGCGGAGAGGCGTCTGGAAGAGGCCCTCGAGGGCCTCTGTCTCGTGCGGCGGTGGGGGTGTGGGGAAAGCAGCGAAGATTGTCTGAGGAGACTGCAGAGCTCCTTGGAGGAGAAGTTGAAGGAGGTACGCAGCCAGAAGGAAGAACGGATACGGCAGAGGAGACAGCAGAGCAGACAGGAGGACTCGACAAGTGTGGGGAGACTGCAACTCCGCCGGCGAGTCTGTGTCGAGAGAAGAAAACCTCCGGTGTGTGCCGGAGACCCGAGTCCTCTCGGTCCTGTATCTCCGGTGTATCGTTCTTCTTCTCCTCACTTAGACTCTGCCTGCTCAGAAACCTCCGTCACAAATCCCTCCGAGGCTGCGGCGCAAAGCTTTTTCGGAGGACTGCAGCGACGAGAAGAATCGCAAGAGGCCTCTGACCGTTCCTCTGCTTTTGTTTCGGACATGCTGCATGCGACACACGAAACGTCCGCGACTGTCGCCTCTCTGGCTTCGAGATACCAGGCTGCGTTTGCCAGCGCGCTGGCGTCTCTTCCTCGACTCTCTCCACGTTCTTCTTCCCTAGACACGAAGCCAGTGTGTTTTCTCTCTCACTCGTCTCCTCGTTCTTCCTCTTGTTCTTCTTCGTTTCCCTCCTCTCCGTCTTCTCCTTCTGCTTTGACGTCTCTTCCTCCGCCTTGTCCTTCCGCTCGTCCCTCCTCCTTTTCTGTTTCTGCTCCTCCTTCACATTGTTCTCCATTCTCTTCCTTATCTTCCCCCTCGTTTTCTTCTTCTTCGCCGGTGTCTTGTTCTCCCTCATCTTCTTCGGTTCGTCAGCAGGACTGTGAAGAACCGCTTTGGTGGATGCCCGGCACCTTCGGCTTTGTGATCGACAGCGGGTGGATGCGGACGTGGTTTTTCTTCACTGGCCTCGCGAACCCGGGAGAGGATGGACTCCTCGAGTGGCGTTTGCCAGCACTGTGGACAGATCCGAGCTTCGACCATCCCCGGCTGTACTGCGGCAGGCCTCCGGGTCCCATCACCAACAAAAGTCTCTTAGATGTGAAGGGGAAGATTGTGGCAGGCCGGCAGCGAGGTCTGAACGCTGACTACCTGATTCTGGATGCTTCTGCATGGACATTCCTTCACCAGCGCTACGGAGGAGGTCCCCCTATTATTCTGTACAATCCAAACCCCTGCGAGTTCGGTGACCTCTACGAGGGGTGTTTCGTAACTTTTGAGGGAGAGTGGCAGAACGGTCATCCGTACACTGGAAAGGGCAAAGTTTTCGACCCTCTCTGCAATCGCGGATTTGATGGAGAGCTGCGAGAAGGCCGGCTGTGGAATGTGAAGCCCGGGAGCAAGGGCCTTCTTCCAGACGGGGGCATTTTGTTGGGTGGGGCATGCATTCAAGGGAAAATTCACGGACCGAATGGGAAGTTGCTGCGGCGACGGAAACTTTACGTCGGCAAGTTCCGGAAAGGCAAGCTTCACGGTCACGGGCTGGTAGCCCGAGCTGAAGACGGCGTCGTTTTAGCGGAAGGCGTGTGGGAAAATGGGAAACTATGTGGCATATAGTTGCAGGAAAGGTATCATAAAAAAGCGGTTTCCTCCTACCTGCGCACTGAAACTATTTTTGGCATTCATGCAACCTACATACTGGGCTAAGCCGAGTCAGGCTCCCGCATCTGCCGGCAATGAGAACAAAATGCCTTTTC
>S1577;_asmbl_1589;_S1577_asmbl_158
AAGCCGATCTATTGGCATTTGTCTGTTTAAGCACACTTTACTCAGCCGTTCGCTGCTTGGTGGTGCGTTTAGCGTGCACGAGGCCATATTGTTTCGATATTTGCCTGGTTCAATGCCCGCAACTGTCTCCAGAAAGACGCCCTCTGTTATTGCGGATGTCCCGTGTGTGTCCTATGTAGAGCTGTAAGACCTAATCCGCGTGCCCTCCCGAAATTTCAACGACTTCAGTGCTCGGCCTTACGTTAATATCCACAGTGTAGGGTATGCATTGTCCACTAAGGGTGGAGCAATGGACGCGATTCCTGTGTCACAATGGCAGGATGTGCCCGCAGCGACCGGAGGTGCTGCCCGTGGAAAGACTGACGGTCTGCGACAGCAAGCCCCCTCGGCGCCCGCGCTTCTAAGCGAATTCGATCAATCTGATGACCCTAAGTACTCTGATGCATCTTTGGCGAGTGACAGCGTCTGTGGCAACGTCGATTATTTCCGTGAGGCAGATTCCTTTTTCAAGGATCTCGCACAGCTCAAAGAGCTGTGTGAGTCACTGTGCGAAGGATATGCCCGACCTACAGAGCCCGCGTCCAACGAGGTGTATGTACACCGGGTGTCCGTGTGCCGAGTAGAACATGCCGTTGAGCTGGTCACGAGTTGTGTCAGGGTTTTGGACCGGTACCAAAACCGGCCCACCTTGCTGGATCGTCACATTCCTCAAATCGTCGATCCTCTGGTCCAGGTTGTTCAAAAATACCTGCACCTTATTTCGCCGTTCTGCCCCGCAGACGAATTGACGTCGACAGTCCACAGAACCCGTTCCCCGGGGGAACCGGCGCCGGCTGGTCTGGGCAGGCGTTCCGGCGGCGGCCTGAAATTGGCCACGAAGACGAACTGCGAGGACGAAGACGAGCAAGTGAGGCGACTGGCCGCGTCGCTGTCTCTGAGGCTTATCCTCCACCTCGTGTACGCCCTCTGCAAAGTCAGGGGGTACAAGTCCGTCCAGCTCTTGCTTCCGCAGAGACCGGACCTTCTGGAGTCGGTCGTGGACCTGTGCGAGATTCTCTTCGAGGCTGAGCTTCTGTATGCTCCGTCCTCTTCTTCTTTGGCATCGACAACCGAGACAGAACGACCCCTGTCGCCCCGCTGCGCCACTCGCGGACCTGGTGAGGAACATGTTTGGCCTGCGGACCTTTGCACTGGAGACGCGAACGACGAGGCAGAGTGGAGTGACACATGCAAGCTCTCTTTCGCCACACGGACACAGACTGGAGGAAGAGTAACGAGGGAACCGTGTTGCAGTGCATTACGCGCTCTCTCAGCTCTTGCGAAGCAACTCCCACTGTGGAGCACTCACTACTCTCTCCTGGTCTGGCTCTCGCTTCTTGTTCTCGCGCCTTTCGGGTTAGACAGTCTCGACAGTTCGCTCCAATCAGCCCAGGAGAGGACGAGTTTTGGAGGCGCCGCCGAGGTCGAAAAGACTCAACCGAGGACGCTGGGATTAAGAATCGTTCTTCTCGCTGAGGCGTATCTTCGGACAACAAACACGAAAGCCAGCGACGCAGCTGCCTTTGCACTTGCCCGCTTTTTCAGTCGGCCCGATGTCTCTCTAAAGACTCCGGAACTCCTTCCACACTTCATCAACTTCTGCCAGCAGTCTCTCTTTTTAGAGAAGCAGCTTTCAACGTACGACGTTCCCTCTTCGTCGTGGACTTCCTCTTGCTGTTCGTCTGCTTCTGGTTCCTCTGGTCGTCCAAATGACAGGGGAGATCAAGGTGAAGGACAGTCCTCCTTTGCACAACTGTCCAGTCCCGTCTCAACGGGCCCTGGCGGGGATGCTTCTCCCGTGCCTCTCTTTCAGCGAGCAAACGCACTCCGTGCGCTAAACGAGATCCTGAAGATCATTGACAGGCGAGCTGTCCTCCCGGAACTCCCGCGACTCCTAGCTCTTCTCGGCCTCGCGGCTTCAGCCTCTGACGGACAGCCTGAGCTCGGCGCATGCAGGCCCGAAAAAGATGAACGACAGATGTGGAGCTCGCTGTCCTCTCTCTCTGCCCTCTTCCGCAAACTGAGGTGCAGCTGTGCAGCGCGTCTGTGCATGCTGCTGCTGCCGCCTGTCGACAACCGGTCTCTCCTGTGGAGGTACACCCCGCACGCCCGATGTCTCACGGCGCTGCTGCAGCAGAAGCACACCCAATCGAAAGGCCCAAAAGAGGCGGAAGCAACCAAAGAGACTGCCGGAGAGGAGAGCGGAGAAGAGGTGAGAGAAGAGGCGGAGCGAGGAGACTCTCAGGCAGAGCAAAAAAGGGGAAAAGCTGACGCTCTGGGCCCGCGTCTGGAGGGAGGAGAAGAACCCGACGAGGACGTTCCCGAAGAAGTGGAAGAGGTCATTGGCCTCCTTCTCGAGAGGCTCTCTGATCGGGACAGCGCCGTCAGATGGACTGCATCAAAGTCCATTGCCAGAGTCGTCATGCAGCTGCCAAAGGAATTCGCTGACCAGGTTGTTGTGACAGTCCTCGATTCCCTGACCTCCGTCCCGCTCTCATCTTCTCTCTCTTCCAAGCGGCTCTGGCACGGCAGTTGTTTGGCACTCGCGGAACTGCTCAGACGAGGCCTCGTTTTCCTTCCGCGACTGGCTGCCTGCTGCTCGTGTCTGCGACTAGCGGTAGCTGTGGAAGCCTCAGCTAGTTGCGGCGCAGGAGACACGATTGGAGCGGCTGCCGGGGCAGCTCTCAGAGACGCTGCGTGCTACGCTGCCTGGAGTCTTGCGCGTTCTTACTACCGCACAGAAGCACTGAAAGCACAAGTCGAGTCTCTGTCTCATGCACTTCTTCTCGTTGCGCTGTTCGACCGAGAAGTGAACTGCAGACGCGCAGCAGCTGCAGCCTTTCAGGAACTCGAAGGTCGTCAGGGAGGAATACCATGCGGCCTGACAATTGTCACGATTGCGGATTTCTTCGCTCTTGCAACGCGTCGCTCCTCGTATCTCCGCGTGGCGCCTCGAGTCGCAAGTCTCAGTCAAGACTACGCTCTGCTACTCCTGCATGCGTTGTCGACTCTCCTTCTCTCGCCACACGCAGAAGAAGAGCTTCGTGTCCTCGGCGCCGCATCTCTGAAGCGGATCGCCGTGCAGTACCCGAAGCTTGCCGCAGAGGAAGTTCTTTCCACCGTGCTGGCTAAGGCGGCGGCGCCCGACGAGGATTTCGGAACGCGTCACGGGGCTCTTCTCGGTATCACGGCGTTAACAGAGGCGCTTTGCGGCGGAGTCAGGAACCGCAACGGCGTGCACTCGACGGGAGGAAGCGCCGACAGCGTCGTTCGCTGCGGAGTCTCTGAAGACTGGGAAGGCATTCCCGAGAAGACGCAAACGGAAATCCGGCAACTCGTGTTGAAGGTTGAGAAACAGAGACAGTACCGCGGGAAGGGAGGCGACCTCATTCGGGTGGCTGTCTGCAAACTCATTCAAGGCCTCGCCGCGGCGCCCCTGATCACCTTCAAGCTGGCGACAGCTCGCCGGTACCTCACCACGCTGCTGGACGGCTTGCGCCATTTTAGTGAGTCTGTACAGCTCGCAGCGGCGGAGGCCCTTCGCGCGCTGCTTCTGCTCCGCATGCCGACGGAAGAGATTCACGAGTTTCTGCTCCCGACCCTCGTCTCACATTTAAGGAATCGAGACGAGCATGTCGCTGCTCGCAGAGGCTACGTGCTCGCGTTGGCCACCCTCCCTCCCGCCGTTTACCTCGCCTGTCTCGACTCCCGGAAAGCGTTGACTGTACCGGCCTCGACAGAACCTGAATGCTCTTTGAAAGGTTCGAAAGATCAAACGCAGTCTGCGAACGGGTCGGTGGCAACTTCTTCAGAGGACGCAAACGGTCAAGGCAAAAACCTTCCAGAATTGTTCTCGCTCCTCTGCAGAGAGGCGACGTCTATGGCACCCTGTGGGCAGGCGGTGCTGTGCGATGCACAGACGCGGCGCAACGCGCTGATTGCTCTTGGCTCTGCGCTCGCAGTTCTTCTGCCTTCCTCGTCGGAGACTCGCAGGAGCGATGGCTGTTCCCAGGATCGAGAGAAGTCGGGGAAGATCGTTGAGGGGACACGGTTGGAGGCGAGAGGCGCGGGAGCGTCTTGTCTGGCGTTGTCAAGGGATGTAGAAGAGAGTGAGAGGAAGCCGGAGAGCGAGGTAGACGCTCAGCACAGTTCACCTTCGTCTTTGTTCTGGCCAGACATCGTAGAGACACTCGAGAGGTGCTCCGCAGACTTCCAAGCTGATCAGCGCGGCGACGTGGGGTCGTGGGTGAGAGAGGTTGCAGGGGAAATTGCGTGTTTCCTTTTGGAAAACGCATGTCCGCAGACAAAGGAAAGTGTGGGAACAGGGCTTTCGCGTCTCGACCTGAATTCCGCGACCACGCACTCGAACGGTGTCGCTCCAGCCAGATCTGGGGCGGAGAGAGAGATGGCGAGTAGCGCGGTTGACAGTGACAACCACCGAGCGGGGATAGGAGGAAAAGAAGGATGCGGGACGCTGACTCGAGAAGACACACTCAGACTGCTCAGTTTGCTAATCCGAATGGCCATGGAAAATCTAGACCGAACGCGAAGCAGAGCGGCCTTTCTGCTCTACCACATGACAGCGCCACTGGTTTCCCGCACTGAACAGCGACAAGTGTCGCGCTCGCGGATCCGAGTCTCTCCCTTTCGAATGGAGTGGATTTGGGGGCGCGTTTTTCACGACTATTCCTATGAGCTGGGTCCAGCCGACATCCAGCCGATTGAAGATTTTGGAAGTGAAGACAGCGAGAAACCAGCGGCGTGCTTTCTCACGCTTGCCCTGAAGCCGTCGCAGTATCCTCCCTTCCTTCCTCTCCTGCAACAGTGCCTGCTTCCTGTGGCTCTTCAGCAGAAACGCGCCTTCGAAGCAACGAAGCCCGAGCTGCCTTTCCAGCGTTTGAAGCTCTCAGATCTCCCGACCGAGATCGGATCAGCTCATCCATCCTCTCGTGTTGGCAGTGAGACGGGAGGAACGCAAGCAAATGCAACAAGTCCGCTTGCTGGCGCGAGCAACGTGTCGTTTCACCGAACCGCATGCGCCGTAGAGGAGGACGCAGGCGAGGACTCGCAGGATTCGTTCTTGACAACCGGTGGGAGCTTTGACTTCCTCCTGGAACTCTCTGTGATCGATGGCGGGTGTGCCACTCTGCACAAGACCCGAAAAGCAGGCGTTTTGCTGCGTTTGCCACTCTTCACAAATCCAGAAATCACCTACCCTCGTCTCCTTCCCCTTCTCCTGCTCTCGCCCTACCGGCGCAGAGCCGCCGAGGGAGTCTGTCTAGGCCTCGGCGCAGCCATGGGCAGCACAGCGGACAAAACAGCTGAGACATTTCTCTCTTTTCTCGTCGAGTTGCGTCGGCTCTCGGCTCCGAGAGAACGTGCGACGATAGTTGAGGAGAAAGAGGAGAGTGCAGAGGGACAAAGGGCAGGAGCTTTCGTCGGCGACCTGTCCGCGTTCTACCAACAGGTTCTATCGCAGTCTCAAGGCGCCGGAGAGGAACACATCGGACATGCAGAGACCGCGAATACCACCGTCACGCACGCTCTCGTCGCTGTTCTTGACCATTGCGTCACGGAATTAAAATCAGGAACTGGGACAGATTATCTCGGCAAACTCACCCTCGCTGCACTACGCGCCATTACTATCGTTCTAAGCAATGACACTGTCACCCCGGGTGATGTATCGAACCTCTTAAAGATTTTAACAGAAGGTCCACTCGCGAAAGGTGTCTGGCTACGATCTTTTCAACTCGTGAAGAGTCGGTGCGAGGCATTCGTCGCTCTGGCGGGGGCGAGAACGAGTCAGGACAGTGTCGCAGAAGGGAATAGAGAAGATCTATCTCTTCTAAAGGAGAAGAGAGTCGCTCTGTGTCATGCTTTGGCATTTCTGCTTCATCGGTTTCCGAAGATTCGGTTGCTGGCAGCGGAGTCGATCTACAGTTCTGTTCTTCTTTCTCTGTCTCCTGAAGTGGACTGCATATCTGGAGTGGAGGATGCCAACTCTGTGGCGCGCGATTCGCCGACTGCATGCACTGAGTCTCCAGTTCCAACAAGCCCCAGATCAGAGCAATTGCTCGTCCTCTCAGAAAAGCAGCTGGACGAGGCTACAGAGCTCCTTACGCTCACACCATGGCTTGAGTTGAATGTGAACAGTGACGAGAATATGCGTGCATGCAGTCCGAGTGAACTCAGCTGTAGGCAGGTCAACGAAGGGAAAGATGAAAACAAAAGGAAGAGTCACAGTGGTGGGAACGAAATACAGTGTCCTGTCGAGAGACTGGTGGTTTTATTTAGTATTCAGAATGAGTGGGCGACAGTATTTTTCAAAACTGACGACATTCACCAGGAAAGAAAGAGAGTCCTTCTTGGTTAGGCTTGATTGCGGAGTAGCAAACGTCTTGGCTAGGCAGGGTCAGGAACTCCCTTGTGGACGGGGCTGGACAGCATGTAATTTGACTTGTGTCTGCTTGTTTTCTGCCGAAAAATCAAATTTTCCGCTCCACGCCTAGGACTTTCCTGAGTGTGTAGCCCGCTGCTGGGGTCGGTTCGATGATTAATGTTGATGCGAGTCACAGAGTCTCAAAACGCAAAGCTTGTTTGTTCTTCCCC
>S1407;_asmbl_1419;_S1407_asmbl_141
CGCCGCTGTCGCTCTGGCTGTCTCGCCAGCGGCGGCAGAACGGGACGCGACGATCGATGCGGTCGTGTTTGAGTGCGAGGAAGGTCTCTCTTCCATCACGGTTGCTCTGGACTCAGAGACTCCCGCGGGTCTGTTTGCATGCGCCGCAGGCGCAACACTGTGGCCTCAGGGCGACGTCGCGCTGGACGGGTCCTGCACAGAAACCGTCGTTCTTGACGACTACTTCAAAGGCGCCAAGCTGGAACGGGTAGTGCTCAAAGTGGAAGACTCGTCGAGCACCAGGACCGCGTCTGAGGACCCGCGTGGAGAGATTGTGGCAGTCCAGCCGTGCGAGCTGAACGGCAACAACGGGCCGTGCGATGCATCCTTTTTTGGTGACCCCCCGTCAGAGGAGAACTCCAGCGAACCTTCCGGTCTGAACTTTCTGGAGGAAGGTGTGAGTCCTTCCTGGGACGAAGATACAGAGGTCAGCCTCTCGCTCGAGGAGCCAGTCGACTCGGAGAACTCAGAGCACTTGTGGGTTGCGCTGGAGAAAGCGGGAGGCGAAGAGGTCGCACTCCAAAGTCGGCAAGAGCAATGGGTCGCGTACCGGCTGAGTGTTCCGGAAAAATCGCTGGCGAACAAAAGTCTGTGCTACAAGTGTCTCTCGTACGAAACAGACACCCCGAGCGTCTGCAACGTCCGCATCGACGTCCGCGTGGACGCTGGAGGAAAATCTCCGCCTTCTGAACAGTCTGGCGCCGAGTTGCCTGAAGAACTCCCTTCTGCGGACGTTGCTGAAACCGGCGAAGCTGCGGAGCTGCCCCGCGCACTCAGAGCCGGAGTTTCCCCGCGAGCGCTGGCGGACTTGAGACCAAATGCTCGGGGTGCAGAAAAGAAAGATGCTGCGCCGAAGAAACAGCTGACAGAGGAGGAGCCCCCACAGGCTTCGGGGAAAGCAGCCGGTGCAAGTGGAGCAAATGGAGCGCCAAGAGAAAACGCAACCGAAAAGGAACGAAAACTGCCGGAGAAACCCGCCGCGGCAGTGGCACGTGGTGAAGACTCGTCACTGGAGGGAAAAGCGCCGGAGGAGGCTGGTGCGCTAGAAAAAGGAGATGAGGCCATTGAAGGCAAAAAGCGTCCAGATGTGGCAGCGCTGTCAGAGAGAGCAGAAAGAAAAAGTGAACCGATTCGGACACCTGGGCGAGCCTCGCCTCCCGCGTCGAGTCCAGCACTTAGGACATCGGCACCCTCAGACACAGCGCTAG
>S1432;_asmbl_1444;_S1432_asmbl_144
CCACGGAACCATGCAGTGCGGACCTGTCCAAGATAAAAACGAAGAACGCTCCCAGGTGTGGAGAACAGAACGACAGCCAGCGAACGACGGAAAAAAATGCCAGACAGGGACAGATCACTGTCCAATATTACGTCAGCGCACAAACTCATCCAAAAGAGACAGAATGAAAGTTCGATACGAACACTGTTGCGATAAAGGTGTGGACACCCTGTCTAGGTTGGAGGGAGCAACCTGCACACAGTCCGTAACTCTCTTGTTCCACCACGAAGCTGATCCAATTTTGCATGCATGGACATGCATGCATCAGCGGGACAATAAAAAAATATAAGGGTCTCGAGAAACAGCATGTGTGCACAGAAATGCATGCATCCATCAGGAGACAGGTATCCATCCGACGCCCGACGACAGGTGTGCATCGACTCTGTACTCCCTGACGACCTGCATGGAAGATTTATGGTGGCGAGTGTGCGGCAAATTAGAGCTAGAACATGCATTTGAATTTTTCTTGGCTTCCCCGTCCCCTGCCGCTGCTACGCAGAGAGACGCTTTGTTCGGCAGAAACGGAAGACGGACCGAATTCGTCTCGGATCG
>S1348;_asmbl_1360;_S1348_asmbl_136
CGCGGGCATCCCTTGCAGACCGTGTTTTACTCGGGGAACAGAAGAAGAAAGGGCCGTCGTGCTCGGCTTCTCTCAGCTTTCAAAAGAGAAAAACATACCGACATGTGGCGCCATTCCTGGCGACTGGATCCCGTGCATGCGCTTATCGCAGACTTGTTTTCGTCCTCGTCAGCTTCGTGGAGGCGTGATGATAAGGTGCAGCTCTCCT
>S1570;_asmbl_1582;_S1570_asmbl_158
TCCCGTCCAACAGTTGCCTTTGCCTGTGACAACACCATAAACACGATGGCACTGCTGAGAGAACAACCAGATGACACTGGATTCACTAACATTCTCTGTCACGCAAAAAGCGTGTGCTTTCATTCCACGAAAGTAACTTCCTGTATCACCCTGATTGCATACGACGCTGACAATTCCCCGGCCATGTCCCATTTCAAAATGGTGTCATTGCAACATCCAGAGAGTCGACAAATTGCGCACTCGTGGACCTTCGATGACATTCCCAAACTAAATGGATGGGCACACACGCTGTCCTAGCTGTCGGCTTCGAGAGAGTGCATTCCACGCCGTCACAAACCATCACGACCTCGTCTGAAGTCTATAATGTCCGCCCGACACCATACGCACACTCGTGACAACGGATAGCACGGAACCAAGAAAGACACAGAAGTAACGGCACCGCTACTCTGTCTTCACTGACCATATGCCAAGCCCGAGACTAT
>S1650;_asmbl_1664;_S1650_asmbl_166
GCCAGAGCCATTGCGACTCGTCTGCAAGACAAAATACATGGGTAGGAAGTACTCCGAAGTCTCTGAAATCCTGCTGACGAATGACTTTCCTGTGTCAATCCACACCTCGGTGAATGCGCCATAGCCAACTGACTGCCGTCCTAACAGCAACACATTGGACTCCTGCTATACGCCAAGACAGATAAAACAAGTGAAAATGATGCAAACTGCATTTGTGAACGGTATTCGTAAGCAGTTTTACCTGTCAACTTTCGCTTCCCATGG
>S1225;_asmbl_1235;_S1225_asmbl_123
TGCTCGCGGTCTTCTCGCGCTCTCCTCTCTCAGGCCTCTCGTCGCCAATCCAGTCGCACGCATCTCGGCTTCTCAGCTGCTCCTTGTTCCTCTTCCGCTGCCCTTCCTCGCGTTTGTGCCTCTTCGTCTTCCTGCTCCTCTTCCTCTTCTTCTCGCTGTTCTTCGACTTCTTTCGCTGCGCGAGACATGGTCTGTCGCTGTCCGACGACGCAGCAGGGACTGAGAAAACATGCGAAACGTCTCCATTCTTTGTACGAGCGTCGGAAGCAGAAGTTGAGGAGTCTCGAGATCAAAACTTTACATCTTCTCGCTCGCGCAGACCGTCGCCGCGCCTGGATGACCGCTGTCCAAACTCTCCAGCAAATCCGAAGTCTGCGGGTCGCGAGATCGGACGCTGTGCGCGCTGCACTCGAGGAGAAGACGCGTCGCGA
>S1489;_asmbl_1501;_S1489_asmbl_150
CTCAACACAAGTGCGTAGCTCCTTTCACGTGAAACACGTACGCGCAAGCGTGTGGTGCTTTAAACAAGACTCCTAATCTAGTACCCGTAAGTCTCTAGCTTGGGTGTTTCTCTCACTCTCTGCTTCACCGTCGAGTTGTCTCTGTACACGCCACCGCTCGACTCATTTCTCTGTTCTCTCCCGCTTTTCCTACCTGGTAGTCAACGCCGAGTTC
>S1247;_asmbl_1257;_S1247_asmbl_125
CTTTTTCTGGAAAACGGACCTCTCTGTCGCGTCGGCTTCTCTTGACGCGTGTCTCTCCCTGAACCCGGCGCCCCTTCCTCCGCGTTCCCCGTTTTTGCTTGAGAGACTGGACTGACCCGTGGCGAAACGTCTCTTTCACGAGTTGCTTCTGACCCATCCACCGATTCGCCTTGTCTGTACCTTTTTTCTTGCCAGTCTCGTCCCTTACCCACGGCCAGCTTCGGAGTTCTTAGGCCCGTCGCGTTTCAAAAAAGGCAAACTTACTGGGACCTGTCGCGCTGCGCCGTTCGTGCGTTTCCCTTCGCCAGATTCTTTTCCATCGTGCGAGGAAGCCGAGGCCTTTTTGTCCGTATCGCTGCTCTCCGCGTCGTCGCGGAAAAGCCACATACTTAACGACAGAGATTGAGTCTGCAGCAGGTGTTTCTGTTCGCCTTCAATTATGCCAGACGCGCTGGGTTGAACGCGTCGAGTTCAACCGTTTAATCTCCTGTCTCCCGCCCCCTTCTTCTCTGGCGCGTGTCTCTTCTGTTTCTTCGGCCCCTCTCTTCCGTCTGTCTCTTTCAAACCCCCTTTTCCCCCGTCTTACAGTTGTTCCCCGTTGCATTTTTTGTCTATCACCTCCCAAAATCCATTCCGACACCATCCACGCCTGCCTTTTCTCACCCTCTCCTCGCCACCCAGTCTCTTTCCTCTTGTATGTCGCAAAACAGTCGTTCACTCGACCCAGCTCCTTCCCCCTTCAGACCTTGTCGAAGGTGCCTCTGCCCCACCCGCCGAACCGCTTTCCGCAGGGGCGCGATGGCAGTGTCGCCTCCGCGTGCGCGCATTTCGCTGTACCCTCCTCTGGATTTCCGTTCCTTCTCGTGGATTTTTGTCGGGGACAAAGACTTGGCAAAGAACTTGCCGCTGCTGCGGCAGCGGCAAATCGCGTACGTGATCAACTGCACCCCTGAGGTTGCGAGCGGCGGCGTCCCGAACTACCACCACCCTCGGCAGGCCCTCTCGGCCCGCGGCCCCGGGCGGGCCTCGCCCCTGGGGGACTGCGTGGCTCCGGGGGCCTTCAGGCCTCTGGAGTACCACCGCCTGGACATGGTGGACAACGGGACGGAACGCCTCGCGCGGCACTTTGAGCGTTTCTGGGAGCTCATGGAGCGCGTCCGAATCCGCGAGAGTGGAAACGTCCTCGTCCACTGCAACCAGGGTGTCTCGCGGTCCGTCGCGATGGTCGCGTCGTACCTCATTCGCTTCTTCAAGATGTCTGTTGAGGATGCAGTCGCCCTCATCCAGGTGAACAGGCCGGTGGCGAAGCCGAACGACGCCTTCATGCGGCAACTGCGGGAACTGCATGCAGACCTCAAAGCCTCTGGCGCGTACCCGGAGAACGCCGTCGAGTTCTCTCTCGCAGATGCCAGGCATGACCCGGACGCTTTGCTCGAACATGAAAGGCGACTCGCCTCCAGTCGCAGAGCCTTCGCCGCAGCCGCCAACGCCCAGGCTGTCGCCGCCGCCTCCCGCAGGGTGGTGGGCCCCGCAAGGCCCCACACAGGCCCCGAGAGCGTCCGGGTGGAGACAGCGGGTCGCTCGGAAGGAGGCGGCGGCGAGGAAGGCGTCTGTGCGTCAAGTCTGAAAGACCCGGACCGGCGGGGAGAAGATGATTCGCGGAGCAGCGGGGAAGCCGAGAAGAACGAGGGAGAGACTCGCGGACGGAGTGAAGGCGTTGTGATTGGGCCTCAGTTTCCAGCTCCCGGGGAGAGAGTTGGGGAGGACGACTTCACGGGAGACGACAAGGAGTCTTCGAAAGTGAGGAAAACGGAACAAATCGAATCTGTGCGTCGAGAGCAGGAGGGCGGAAGATGTATTTCTTTCGAGAAGGAAGATTTCGTCTCTCCCGCAGGTCCTTGGGAACGGGAAGAGAAGCGCCCTGGGGTGGAAGAAGATCGACTTCTTTCAGACGAGGGTGAGACCGCACCGGGAGGAGAGAAGAAGCGTAGCCGCTTTCGACTGTCTGGTACCCTCAGCGCTACCGCGAGGGAAGGCCAGGCTGCACAAGACAAGAATGACGGCGAGAGGAGAACGGGAGAAAACGACTTGGACAGAGTCAGCTCAGACGTTGAAGTAGACAGACGAGGTGTAGATCAGACAGAAGAGCACCTCGAGGCTGAGCAGGAGAAGGCAGCTAGGCGAGAAGACGAGGTTCTCGATACACGCAAAGGAAAGAGCAGAGAAGAGAGGAATTTCCAGGTGAACGGCGAGGACTCGACGCGGTCACGCTCGAGGTCCCCTTCCGTTGTCGTCTTCTCGCGCTCGCCATCGTGTTCTGTCTCTGTCGATGACCGCCCTCGTCTGAAATCTCCGTGGGTTCCTCCGCCGCTGTTCGGGGCCTTGCCGAAGAAGCGTTGTACAGAATCTGAGCCGCGTCCCTCGACTGCGAGCGCATCGGCTGCGAGCAGTTCGCGGTGCTTCCGTTCCGCGGAGAGACTTTGCGCATGCTCCTCTCCAGGGAAGAAGTCTCTGTTCTCGGCTCCTGCGGCGAACTCGAAGCCTGAATCTGAGGCTCCTGCGACAACCTGCGCTTCTCCCCTTCTGCACGTTGGTCGCAAGCGAGAGCGAGAAGACGCTTGCTTTCCGGACTCTGACCGACGTCGTTCTCTGGATCTGGCGTCGGCCGCCTTGGCGTCGACAGATGGAACGAGACGGAGGGCCTCGTCGGATTCTTCTCGCGAGTCGGACGCGGACGAAGTCGCCTTCGTGAAGGAACGGAGGCGTCCGACGCGCGGGCGGGATGGACTCGTGCGTCGGCCTTCGTCGCGGAGTGTCTCAGCCGACAGCGAGGGAGAAGCGAGAGGAGACGCCCACTGCAGAAGCTCTGGAGGCGCAGCCGGCAGCAGTCGGTGCCTGGGAGCAGACGGCGCAAGAACGCGTCGGACCTCTTCTTCGCCCTCGCCAGAGAGAGTTCGGAGACGCGAGGCGAATAGTCCAGTCGCGCGGTGGAGAGACAGCCGAGAGGTGGCGAATCACAGAGAGAGAGGTCGTCGGAGTCGGTCGTCTTCTGGTCCTCGAAGCGAAGCTGAAAGCAGTCGAGGCGCCGCGGACGCATGGGGACGACGGAGAGGATCGAAGCGTGGAAACGACAAAGACAGACGCGAGTGGAGAACGTGCAGACGCGTCTCTTGCAGTGACAGCGAGGATGGAGTGAGGAGACAGAACGGCTGGACACTTGCTCGAGAGAGCCTGGCGCGTCGACGCGCGGAGCGAGAGTCGCGGCAGTCGTCTTCTCGAGAGACGTCCATTTCGAGTGAAAGGGAAACGAAGCAATGGAACAAAGACACAGAGAGAGAGTCAGAACAATGGAGAAGAGGCGAAGCTGTGTTTCGGAGGTGCTCGCGAGGAGAAGGGGTACGAGTGTCTGGGTCTGAAGAAGGAAGTGGAAGAAGTTCTCACTCGAAAAGTCCGGAAAGAGATGAAAGAAATTCCTTCTCGAGAAGTCCAGAAAGAGATGGCAGAGGTTCCTACTCGAGAAGTCCAGAAAGAGGTCGAAAAGATTCGCACGGCAGAAGTCGAGACAGAAGTAGAGGAGGTTCTCACTCGGGAAGTCGAGAAAGAAGTAAAACAGATGTTTATTTTAGAAGTTCGAGCTCGAGTTTGTTGCCGGAAAGAAAGCGCAGAGCGACTGCCGAAGGCAGGCACTGCGCAGCCACTCGGCGACCGGTGTGGAGGCGAGAGAAAGTCTGATATATCAGAGACTCTGAGGACTTTCGCGGTTTCTGACAGGCTGAGGAACTTTGCGTCGTCCCTTTGAAAATGAAGTGCAGAGATCGCGAGCGGAAAAAGTGAGTGTGCCTTTAGCAAGAAGAGAATTCGAGAAGGCACGAAACGCACCGAGTTGGAAGAGGGAAACGCGTGAGAGAGTTTCGCTGCAAGAGATCGATTGAGGAAAGGTCGCGTCGTCGGAATTTAGGTGGACAGACAGTGTCCGACGTTTCTCGGGAGCATCTGCAGAGCAGTTTTCGCATTTGTGCAATTTGACTGAATTCAGAACTGGTGAAAATGAGGGACAAACGATCGACAGAGGGGACGTTTTTTGCGTGGATGTCGCTTCTTCGTGTTTTGGCACTTTTGACTTCCTCTAGATTCCTCGTCTGCCTCGAGTTTCCGTGTGGCTTCTTTTTTTCGTCCATTTCTCCGTTTTGTCCGTTAGCGAGGGTTCCTCGCGCGTGCAGCGGCATTTCACTTCCCTTGGAAGCTTCGTCACTCGATGCGGGAGACGTAAGGAAGCGTCTACAAGTAATTCCAGGCGTTTTGGCTGCCTTTGCAGGAGGCTTTTCCCGCTGTGCTTTACCATTGAACCGCAGAACTCGCGTTTTTTCCGCGTTCGCAATATCGCAATTAGTCTTGTTGACTGCC
>S1519;_asmbl_1531;_S1519_asmbl_153
TGCGGCTGTCCTTCCCTATACGACAGCTTGAAAGTTTGCAAGTCTTTTTATTCTGGACAAATACGTAGGAGTGGGAAGCTTACAATCGCAGTTCCAAGTCTCCGCCGTGCCAACCCTCTCTCTGTTGTCTTAAGCACAGACCAGCTGCCGTTGTCTTGCGCCGGCACGGGAGCGGTTCTTTTGGACCGCTTTTGCCCAGGAAGGGAAGTCTGTTTCCAGAACGTATTTTTTACCGGCGTTTTCAAAATGCACACCGAGTACAGCGCCCAGCAGGCGGATCGCTCCGTCCCGTCCTCGTCTTCCTTGTACCAGCACTACTGTCAGGAACTCGACTCGGAGCTGTCGCGTTACTCCCTCGACGCACTCCAGCAGCGTCAGCAAGAGTTGCAGCACGAGTTGGACCTCATGGATGAACGCGAGAAAAGTCAGTCTCTCTCTGCGCAGGCTGAACTGAATAGAGAAACCGAGAAGAGGCAGCAGGCGTTTTACTCAACTCAAGGACAGCTATCTCAGACGTATCACAACCACCAGCCGCTGCGTGAGCAGCTTTCCGAACCGCAGTTTTTTGCTCGCGAGAACCAGCCCCAGCCCCGGCAAGACCACATAGAGCGACAAGAACGTTATTGCCAAAGTCCGCAGGAAGCCACAGTGCGTCAGAGTCCCCATGTACCGGAACCCGCGGAGAAAACACCGGCAGAACAGAGTGGAACAGCAAACGGACACCCAAATATCTTCGACAACCAAGTGCTTGAGGAACTCCGTCGCACCGGCAGAGCCGTCGTCCACACCACCGCTGGAACTTACGTCTTCTCCCCGTCAGAAGACGGCCAGACCATTCACTGCGCTGTCTACCCACCCGGCACCTTTGACTCTCAAGAACAGAGAGAGCCACCGATGCTCGGCGCGCCAACAGCCGCGGAGCCCCCCGTTCTGGACCCGTTGAGAGCCGCTCCTGCGAGTCGTTTTTACCCGCAAGAATCCCCAGAGGCACAGTTCCAGAAAGAGCGACCGGTGGTCCCTTCGTCAATTGGAATGGGGGAAGCCACCAAAGGCTACACATCGCACCCTATTGGGCGTGACGAGGAATTTGCACAGAGGAGATGGGAGCAGACACAACTGCACAGCAACAACGCAAATGCAGGAACGTCGAATCAGCATTTCAACCAGCACGTTCTTATTCCGAATTCCCAACAGGTGCAAGACAACGCTCCCAAGCTGGTTGAGTTCTGCATTGACGCCTTGGAGTCCGTTGGACGTCCACTTTGCGAACAAGGAAGCTACGTGTCAGTAGCGGCTTACGTTCACACTGTCGAAGAAAACAAGCCCCACCTGAAAACAATCCCTGTACCCATCGACGCATCCGGATGCGTGAACTTTGGGGGAGCACCTCTCCAAATGATATGGAGAGGCGAGGAGTTTGTGCACATGAAGGTTTACCAAGAGAGGCAATACGAGGCGATGGGAGAAGCCGTGGGGTTCATCAAACTCCAGTTTGCAACGTTGAATGCAGAGAACGCACCGATGAAAGTAATGCTGGTGGGAAAGGAGAACGAACCTAACGGCTTCCTAATTCTTCGATTTTCAATCTTGGGTTCGCTGACGTCCGCAACTAGCCAGTCTCAAGGTCCCGTCGCTGTGCCTGCACTGGCCGTTCCTCAACTGGGCAGGAGTGCTGGCATGTCTCCCGCCGAAACGTACTCTCTACGAGACAGCCTTCCCTACGGCACAAGCACTTACACTGCCACCCACTCGCTGCAGAGTTCTGCGGGGCCAGGCAATCAACTGCCCACTCTTCCCGTTGGCTTTCTTGGGCACCAGACGCCTGAGCACCAGGGGGACTACCTGCCCCAGCACCGCGGATCCCAGTTTGCCGCTTACGCTTCTTTGACAGATGCGCGTGGTCGTGGCTACCCGCAAGAAGCAGGTTGTCCCGATGGACGTGGCATTGACAGAAATGCACCGATCGATGGCATTTCGAACCGTGACGTAGAAATCCAAGGTCAATGGGAAGGTGCAGACGTGCAGGCGCGTGCCTCCCCTCAAGCACACCGCGGTGCGTCCTTGCGCATGGCGTTGCCTTCTCCCACTTCTGTTTCTTTCCCGCATGGCGGTCGTACTGAGGTTGACACCTCAGGCAAGGAGAAGCGTGTTGTGCCAAAGAAAGCGGCGGCAAAATCCGCTCAGAACGGTTCGAAACCAGGTGTTGGTCGGAGATCACTTCTCCAGCGCTGGGGCCGCGGATGGTGCTGCGAGATGAGCACCGGCGCCGATCTCAACTGACGGAAACTGAATTCTTTTTATCAGCAAGGGCAAGTTTGCCCAGCAAGGAGAAAACTCGTTGTGTGTTTACGTATGGCATTGACCCGGTGGATGTTTGTCCAAGCAGTGAAGTTGCTGCGGCAAGCGGCGGCTTGTCTATGGGAGTGCCCAAGGTGGTTATCCCATTCCTTGGATCTTGTCGATTTTTTCTGTCAACTGCGTACCCGTGAGCCGGTCCGATTAACTGACGCGCACTCAAACCTGCTTTTATGCTCCCTGTGCGACGCACGGCAGTGAATATGCCCCCTTCGATCTGGAGGTGCCGGCCTCACTTGTCTGACTAAACAAACTGGTGCCTGTATGTGTTTAAGAGATATTCTGACACCGTTACTCGCCGACGTAAGGAACGATTACGAAAATACGCATCTTGTCACAGACGGAGGAACCGGACCCGAGCACAGATGGCCCCGATGGTTAGTACGGGCGTACAACTGCGGGCAAAAAAGCGGAACGGAGCGCAA
>S1153;_asmbl_1162;_S1153_asmbl_116
AACTCCAGAAATGGTTTGTGTCGAGACAGCTAGATCTGCCGCGGCGGAACCAAGCTTTTGGGCGGAGAGTGTCGCTACAGCGGGAGGAGGAGTAGCGGCTGTGAGGAAGTTTGTGTTTCCGGTTAGATCAGAGAGACGTTGGGCGACTTGCGAATCTCGGGAACTTGGTTGTTGCGCTGCAAAGGCCTTCTGTAAATCTGCTTGCAGGGGAAGGCGTGGAACTCCAGTTGGCAGTTGAAGAGCGGGGACGGCAACGGGCGCGAGCGGCGCAGAAAAGCGCTGGATAGGCGTCGCCGTGAAATTGGGGATCGGCTGCGGAGGCACAGAGTCTGCAGTCGCCGACGAGCGAGCGGGCGCCTCGGTCTGGGGTAGAGGTACACCCGAAGCAGGCAAGGTAGAAGGCGCGGGAGCTACCACAGTTTGGGGTGCAGCCACAGAAGGATCTGCAGAAGGCACAGAAGCAAGAAGTGAAGGCGATGTTGGTTTGCTGAGGCCAGGCATCGATTCGGTCACGCGGGAGAAGGGTGCAGGTGGAGGGTGGAGGACGAGGTCGGGAGAAAAGGACGGGGAAGGAATGTGCGCGGGAGATGAGAGGGTCGACGCGCGGGCAGGTTCTGAAGGAAGCTTCTGAACCTCAGGAACGCTTCGAACGAGGATGTCACGCGCGACTGTCGCCGGCATAGTGCTGGCGTCAACCGCGTAGAGACCAGCAGCGTAAACGGGGTAAGAGCTGTCGGCGGCGCCTGCAGGTGAAGGGGGAAGTCTGGAAAGAGAAGCAGCACCGTGATCCAGAACAGAAACTCTGTTTTTCGAAGGATCAACGACCGCGGGAGCGAGTCGCCGCAACGCTCCGTCCCCGTCGCGCTGCACTGCAGTCCGCCAGCGGACGGCGCAGCCCTCTCGGGGCGCGGCGAGGCTCGCAACCAGGAAGAAAAAAATGCATCGACAGACGCCGGAGGCCCGGTGGATGGAGCCCGCCATCTTGCACAACCTCTGGGAAGATTTGAAGAAAAGCAGTCGAGACTTGGGCGAACTGCAGACGCAGAAAACGTCTGCAGAGCGTCTTCCGTGCAGCGGGTTCTACGCTCTACCGGTCTCAAAACGTCGTCACACGGGGGTTTTACCACCGTCGAAGCGGGGACTCCCAGACTCGGCGTGGTGTTCCAAAGTGTGAAATCCGAACCAGAATACACACACAAACAGACGAAACGGGGAATGCCTCAAAAACTCGAAAAGCTGCGATCGGACAGCTTGCCCAGCGACGCCGCAGCGACACCACACCCGTCCAGCTGGATACAGTGCGCCTCTCGGCTCTGTACGCGACGCGCCAGTTAAAAGCTCTGGAGGGGAATTTACGGGTGAAAATCGAATTGGGAAGCGACGCGCGTGGAAAGAGGGAGGAAACGCGGGGGAAACTGGAAATGAAAACTGCCGAGTGCACGCCAGAACGATGGAGAAACCGACGGCAGAGACGGCGCAGCGTCGCTTTGCCCGGCGGTGGGTAGAATCGATACGACGTGGACTCGCGCTCGAAACCCCGATGTTTGCCGCCGACTGCCGTTCATCAGATGAGGACACAAAAGTGGAAAGCGTGGAAACAATGTGTAATTAAAGTCCGCCACAAAAAAGCATCTATGCATCCCCCTAAATCGAGAAACGGCAGCGAAAGACAGCTAGCCCCCAACCTCGG
>S1380;_asmbl_1392;_S1380_asmbl_139
CCGACCTTTGCTCTCGCACGTTGGTCCACCTCGACGGTTTTCGGTCGGAGAAATCTTTTTCTCTTTCTTCTCTTTAGCTTTCCTGACACACAAGAGAGGAAATCTCGTAGGGGTCGTCCTTGCTCCGCGATTCCGCCCGTCGTCTGTCAACCGAGTCTGTCGCGTATCCCGGTTTTTTTCGTCTTTCTTCTTCCGGCCTCAAGTCTCTCGTCTTTCTTCAGGAAAACGCTTCTTCGGCCTCCAACTCGGAAGCCCCGCCGCCATCACTCCCGCTTCTCCACGGTCGGTGTACAGACAGCTCAGGATCGCTCCTGCTCGCGGTATCGGTACTCTACACACGCTGCGTCTACTCCCGTTTCTCAACTCCAGAAGACCAGTCGTTGCTTCGCCGTTCACGGGGGCGTTCCGCTGGCGTCTCTCGGTAGAGAAGAAAGCCGAAAAGTCGGAGAGGGCGCCGCGAAAGCCAGGCTTTCGGAGCACTGAGGTCGAGAAGTCTCAACCCGACCAGGAGAGGGATGTAGGCGGAAACGCCTTTCTTCGAGAAGGGAGTAGTTTCATCACCTGTGTCTGCATGGTCTTTGCGAGTCGCTCGGGAGGGAGCACCTCCTATCTTGACCTTTCTTCCGTATTACCTTGCAACTGGCCTGTAGATTTTCTTCTCTGCCTCCTGGGCTCTTCTCGACCTACTTCTGTCGCGTCTTCACCTATCTGTGTGCGTCCTTTCAATTGGTGCTCGCTGGCTCCTCCCTGACAAATCCATTCTCCCTCTCCTCGCTCTCTTGTTCTCTCTCTTCTCTTTCGTCTTCTTTTCTCTATCTCCACCCGACGGGTGAATCCGGCCCTGCTCTTTGCTGTCTCTGTCCCTCTGCGGCCATCCATGTTCCGCTGTCTGAGCATGGTGTCTGCAACAAGTTGTTTTTTTTTGTCTGAGAGTCTCTCTGAAGCTCACCTCGTAAGGCGCGTCTTCTCGCTCCGAGGACCCGTTCGCTGTCCTCTGCTCACGGATCAGCGCCTTTTCCCTGACCAGTGATTCCGCCGCTACGTTCGAAGGCCTCGGCGAACTCCTGTCAGGAGTCGCTGCTGAAAATGTTCTTCTGGACTGGAAATAACAGCTGAAGAGTTCGCATGCACCAAGGCGGAAATGACTCTTTCAGAGGCAACTCGCGAGGCGCCCAACGGCGTGTCTCCTGCCTTCAACGGCGAGGGCCTCCCGGAGACGAACTCGCCTCCGCATGCAGTCTTGCCTTCGCCTGCAGGTGACAGTGGAGAGGGCAGCCCGCGGAACTCGGGGATGCCGAACTGGATCACAGCGTTGGAGGAGGAACTCGACAAGAAGCTGCTGGTGGTTCTTCGAGACGGAAGAAAGCTGATTGGATATCTACGCACCTTCGACCAGTTCGGGAACCTCGTCCTAGAGGGTACGGTCCAGAGAATGGTTGTCGACAACGCGTACGCAGACCTCTACCTGGGCTGCATGATTGTTCGAGGCGACAACATGATCCTCTTCGGCGCTGTCGATGACTCTCGCGCTTCGCCGCTCGAACCCAAGCCTCTTTGCGACATCCTCGCAGCCAGACAAGCCGAGGAGGAGCAGGAGCGGCAGAAGCGCGGTGGCCATCGAGCGTGGCTGGACAGACAGCTGGGCGAGGACTGGTGACGACTGGACGCGCTGGCGCTCGACTGAAGGCTTCAAAGTCTCTCCGGCTCGAAAGACTCCCAGGCGTGTATCTCCCAGATTCCGCGTCTCGCCTGTTTTCTTTGCTTTCTCTCGCGGTGGACGGGTCGCGGGGTATCTACACCTGTACCGCCAGTCGTCATCGTGTTGTGTCCATGTTGGAAACCTACAATGAGGACGCAGTTTATCGCAGAGTCTGAGATGCACGTGAACAAACAGATCGCGTTTTTCTTGGCTGAGACGGAGTTCATTTCGAGGGCCGTTTTCTCATGGTACACGCAGTTTCTCTTCCTCAGAAATGCCGCAACGCTGGCAGAAGAAGCACAGGTGGCGAGAGCAGCAGAGCTTCGCCTGCGTTTCTCTTCTGCCTGTTCTGCTTTTGTTGACTCTCCACGTCCGCTTCGTTTCGCGACAGGATTTTCGTTTCTCCTGTTCTTTCCTGAACGCACCAGTCCCGACCGTCGTCCTGTCTCGAGGCCGTTCTCAGCTCTTCTCCAGCTTTTTCTCCTGCGCGTACAGTGAAGAGTTCAAACAGCCTCTGAGTCCTTTGGACGGAAGCGCGTCCGATTCCCAGTTCGGCTGTACATACACCGCACGGCGGTCTTTCGGTTTGGGGGTCGCTTGTCAGAGTGCCTCGCTTTCAAAACAAGCGCGTGTTCGTTTTTCGCTGCGCAGTGGCAACGCGACTCGCGTCGGATAACTGCGACGTTTTAATGTTAACCTACTACAGACCATGGGAGCGAAG
>S1414;_asmbl_1426;_S1414_asmbl_142
CGAAGGTAAAGCCACGCATTTGGGGCGCAGGTCTGCGAGCAAAGCGAGGTCTGGTGGCATTTGTTTGTCTTTGTCTCGGCGGAGGTTTGGGGGTTTTATAGCCTTCATTGTCTGGCTTAACCTTCCTTCTTTTCGACGAATGCGCGGGAGTCATAAGGAACGTGTGAGACCGTGTTCGTTGCGAAGTGGAAGGTTAGCGAGTGAAGAGGGGAAAGAGAGGTCGGTGTTCCTAGAAAAAACGACGGACTGTGTGTCTTTCGATCCTGAAGCTTTCGGTAGTTCGAAAACCTATGAGAGGCGTCAGAAGAGTCAAATCTGTGTCGATGGACGAGCTCAGGAGGCACGATTCGCGCCGTTGACACTCGGGCGGAACAGCAGACACAAAAAACGCGATGGCTTGTTGCTTTTTCTGCAGAACCGCAGATCCCCTTCGTCTCACAGCGTCGGTGCTCCTGCAGCGCACCGGCTCTCGTCCTCTCTTGCCCCTGTACAGGAAGAGAAGAGTTCGCACATGTTCGTCCAAGTTGCAGCCGGAGTAGCTCCTTCAGGTTCTCTTTTCCTCTTTCTTCACAAGTTCCTCCACTTGTCTTTGTCCCTTGCCACATGCTCCCCTCCTGGTTGTTCAAGTCGAGGGGAACGCACATCGTCTCAACGCATCAAAGCTACACATACGCATGTATGCGTGCTTCTCTCTAGCATTCCACAAAAACGTATGTGTAGTGTTGTTCAGTTGGTGAATGTTTGTGCCGGAGAGCGAGGAAGACTGAGTCGTGTTGGCCCTTCTCTCCTCGTTGGGTTTCTCCCACAGGACGCTTGTTGAACCCCAGGGTGTTTTTTTTTTCGACGGTTGTCTCTCTTTACTGATTTCCTTCTTTTCTCCTTTTCCCTCTCTTCCTCTTCTGCTCTTTTGCTTGACCAACTGCTTTTCAAAATGAGTTCGTTCAGACTAGTCTCTCTATATAAGGACGCGCCGGCATCCAGTGCCGTCTGGGTGAGGTTTTCTGCCGCTTCTTCCCGCTGTGTTTCTTGTCTCTCTGAGTTCTCTGTGTCGAAGGGCGCAAGAACCTGCTGGCGGAACACGCTGTCTGGGGGGGTATCGTCCTTTGAAAAAACGCCTGTTGCCCCTGCCTCAGGTGCTCGTACTTCCCCTTCTCCCCGCTCTGTTGCGTCCACTTCCTCTTCTTCCTCGGCGTCCCCGTGTGTCTCTTCTTCTGGCTCTCCGTCTCAATCCCCTCAGCCTCCTCTCTCGGAGGGCTGTGCGCGGCTCCTCTGCCTCCACCTCTCGGGCAGACGCGCCGAGCGTCTTTCTGCTCCAGTTCGCGAGAGAGCCGACCACACGAGAGCAGACAGAAGAGGGGGAAACGGAGAGGACGCGTGCTCGTCGACCGAGGGCAGAGCCGCCACTCTAAACAGAAGCGAAAGTTCAAGTCCTTCGCTTCCCCGCCGTTTCTCTTCTGTAGGCGTCGGTCCGTCGGCCCTCGCGCCAGGTCGCTTGCCCGTCCTGGGAGCCCCTACCTTCCTCCGACTGTGGCTGCCGCTGAGGTGTGCGTACACCCGAGCGTTCAGCAGCGACAGCGAGTCAGGAAGCAAGTACGGGCCGGAGGCGCCGCAGCCGCCTGCGGGGCTCCACTGGTCTTGGTGGGAGCTGTATGTGAAGGGAGTGAATCCGGAGTATCCTCCCCGCCAGCGCATGTTTGCCTTCCTCACTGCTCAAGGCGTAGACGTGTTGGAGATGGAAATCCGCGAAATCGAGGATGTCACGCGCTGGCTCGAAATGAGCAACGTGTACGGGGAGAAATTCCCGCGCTTCCCCTACGACGTCACCTTCCAAGACAAAATCGAGGCTCTCAAAGAAAAATACCCCTTGGCGAAAAAGAACTAGGGCCGATACACCTAGGATGTGTTTCTGTGCGAGAAAAGCGAAAGGGAAAGGGGAGGGAGGGGGGTGTCGATCCGCTCCTCTGACTCAGGACGTGACTGAGACGTGTATGGACACCTGAGGCGGAGGAGGCGACACGAAGGCGGAGGTGGAGCTGACGAAAAGGCGTGTCAGTGTCGAGTTTCGATTGCATTTGTTTGAAGGGAAATGCGGAATCGGGTACGGGTTCTTTTCAAGAACGGGCGCGCGCCCCTGTTTGCAAGTTCCGGTAGCGTCTGTGTCAGTAACTCACAGGACCTGTGTTCTGAGTACGGTGGGTGTTTGGCTTGGCCAGTATGTACCCGCCCTGCCGGTGACTGGAACTTTTTTGTGGTGCTCTTTGCAAAGAAAACGAATCCCATTTTTAAATACATATGATATAAAGGAACGCAAATGAAAATGGGTGCAGATATCTACGCATGCGGATTAGTACATTTAAACTCA
>S1259;_asmbl_1270;_S1259_asmbl_127
TGAATGTTCAGAACAAGAACTCTTCCTACTTCGTCGAGTGGATCCCCAACAATATGAAGAGCGCCGTCTGCGACATCCCGCCCAAGGGACTCAAGATGAGCGTCACATTCGTTGGAAACAGCACTGCTATTCAGGAAATGTTCAAACGTGTCTCCGAGCAGTTCACCGCTATGTTCAGGAGAAAGGCTTTCCTTCACTGGTACACTGGCGAAGGTATGGACGAGATGGAGTTCACTGAAGCGGAGTCGAACATGAACGACTTGGTGTCTGAGTACCAACAATACCAGGATGCAACAGCGGAGGAAGAGGGCGAATTCGACGACGAAGACGGCGGCATGGACGCCGAAGGCGAAGCATAAACGAAATGCTTTGTTTCGGAAAAAGTCGAGACACAACTACATGTTTTTCCGCTGATAAGCCTTGTATTTCTTACCTGGGACGTGAACGCCTTGTTACGCATTCTGCGGATCAATTCCTTTTTTTTAACCTGAGGAAAAAGAGGAGCGTTTGTCAATCGTATTCTTTTTGTGGTGAGCATTTGTCGTGATTACGATATAATACACTTTTGTATTTATATCGGTGGGATGCCACCTGGAAAAATGCTTCTTTAAACGTTCTTGGATGACTCTAGGCAACAGCTCGCCGTCCCCGTACCACTGTCCTGACTTTGCGACCAAAGTCGGCGGGACGGAAAACACTTTCGAGGTTCTTCCAAATTCTGGAAACAGTC
>S1296;_asmbl_1307;_S1296_asmbl_130
TGCGTCTTCTTCGCGTTCGGCCGCGGCGGTTCGCTATCGCGTTCAACTGGGACCTGGAGGATGTTCTGCCATGGCTGTGGCGACCGCCCTCGAGCTCGTCGCATGCGCGTCTTCCTGTAGTGTTCATGTTCTTTGTTTGAAGACGCTGAGGCGAGAAACTACTCTCCGTGGTCCTTGGTACACACGAAGCGCACAAAAACGTCAAATAAACATACGC
>S1501;_asmbl_1513;_S1501_asmbl_151
CCTCAAGGGTCTCGTCGTTGTGGAACTTGGAGCCGGGAAGGCAGCACTCACTCGGTGGCTTGCCACCTGGACCGCGTCAGCGTTTGCGGATACAGCAAGGACCAGATTCGTAGGAACGAAGAAAGATCAAGGCAGCAATTCAGGAAAAGAATGCCAGATAGAGGCCCGCCACTCACCAGAAGCCGAATGCACCGCCACAGGTGAAGACATGTCTCCGAAGGTGAACCTAGATGTCTCCGTGCAACCCAAGGAACCAGGCAGTGAAACGAATGTGGTCGGTGTCAGATTCGTAGTTGTCGAACGGGAAGCGCGAAGAAATGCGAAGGAGTTAAAGGATGAGCAAATGCAGTCGATGAGCAGCACCCGGATTCGCAGCGAAAACCACTTCAAAAAGCGGAAACAAGACCATGCTACGGACCGTGTACTAGCGTCTGAAGGCGAGAGACATGGGAATGAGGCTTTTGGCCATCAGGCCCCGCGCTTCGTCCGCCATGTCATCCGCTTGCGGATTGACATTTCTGACTTTGACTTGGGCGCAATGCTTCGATACATGAATTTGGGAGACTCTCACGCCCTTAGACAGCCCCACGTACCTTCATTCTTCAAACTACTCCGCCAGCATAACTGCCGCCTGTTTCCGCGGCGGCCCAGTCCCTTACGGCAGACGACTGCCTCCGATTCGTCTTGGCCCGAAGACGAAGCAACCCAGACAAATGGATGCAACAACAGATGCGAGCAGATTTCGAGGAACAGAAATACCGATTCTTCCAAAAGCAATGAAATGGTCCCCGAGGTGGGACCTGAGAAGCGGAGGGCGCTGGAGAAACCGGAGACTGCATCTCCTACAGAACAAGCAGCCACTCTTGCAAACTACCCTCATGACAACGACGCGTCCCTCGATGCATACTGGGAACTAACGAAGCAGTTAGGCTCCAAAGGCGGTGCAGACATAAAGGAAACAGAGCTTTGCCTGAAAAGCCACTTCCTAAACAAGCCCGCACAGCGAGTGCTAGGGGTTGCCAAGCACCTGTGCGGGGGTGGCACTGACGTTGCTCTTCGGTGCTTTGTTCGATGCCGAAGGGCCTTCTTCACTCGGGACAGCGGCATGCAACGTGAAGATGCTGGCGCGTCAGGTTCAAAATCTACTGGAGTTTCGTCCGAGGTTTCGCTCTGCCTTTGTATTGCCCCGTGTTGTCACCACAGGTGCGACGAACAGTCGTTTGTCGGGCTCGAAGTTTTGAGAAGACTAGGCTTCGCTGACAATGAATTCGCACGCCTTGCAGCCGCAACGGGCTGGGCGACGGGCGCATGTGGGGACAAACAACGCACTGGAAGCCTAATTAAGAGGCTGTTTGATCTTTGCCGGCTCATATGGCTACGAGAAGAGGGCTTCCAGTCGGCCACTATCCGGAAATTTGCTTCAAGCTCGTGTTCTCCTGAGAACTTCGTCATTCTGGCGTCTGCGACCACATAACTTGAGCGAACTCGCAATTCAGAAAATACACGAAAAAGCCGCGTGATGCATTTTCGCGTGTTTTCAAGACGGCTAACGGGCACGATCACTGCGTGAGTAAGCTTTTTGTGGATATAGAATATGCGTTTGTGCACTTTGGGTCAGTTGTTGTTCTGGTCGATCACTATTACGTTGCTCAAAAACTGGTGGGCTTAACGGAGAGCCACCACCATAGCAGAAAAGACACAATTAGTCTGCCCTTTCGCCGAGCTACCGAAAGGAAAGAGTCTCAACAATTGGCTCGCAGGAGGGAACCTGCTTGATACGCGGGGAACAGGGAACTACAGACCGAGCATTAAGATGCAAGTCAAGTTTTCGGCACAGTGGAGTGGTTCTTTTTGTGGATACGCATGCCTCACGACTACCAAAATTAATGCCTGGAAGAGAACCGAAGCTACAGAGAAAAGTCCATCCACTATGTTGCCTTCTTTTACATGGGCCACACGGATAGAGTGCAGCAGTGCAGCATCAGGCGGCTGTTTG
>S1137;_asmbl_1146;_S1137_asmbl_114
CCTGACCGAGTGTGCATCTTGCCTGAAAGAGAGGAAAACGAGAGAAAAGAAGCGAGAGGCGAACAAGAGAGAAGTACAGAGAAAGGGAGGAGAGAGAAGAGCGAGCGAGAAAAGAGAAAGAGAAGAAGGAAGAAGAGAGGAAGAAGAGAAGACGAGAAAAGAGAGAAGAAAGAAGGAGAATCCGAAAGAGCAAAGAGACACACGAGGAAACAAAAAAGACGAGATTTTCGAGTGAAGCCCTTTGAAAGACACGCACAGGTTTTCACGAGGTCCACAAAGGAAAAACGAAAGACGTGAGAAGAACGACAGTGCGAAGAGCGCCTGAAGCTAGAGTGGCAAGGCGAGAGATGTTCCTAGACAGCCTTTCCCCGAGAGGCGGCGCGCAGATGAAATTGAACAGACCGAGGGACGCCGAAATAGAGGGAGACAGCCTGAGGCTGCAGGCGTTGGAGAAGAAG
>S1643;_asmbl_1657;_S1643_asmbl_165
CTTGTGTTTTCTTGTCAATGTCAATGCCTGCGTAGAGGCAGAGCTTTGTCGTCTTGTTCTGACAAAGCAGGAATCCCCCTTTTTGTCCTCGACCGCAGGAATTCCGCCCACGTGGCCAGCCAGTGCTGCAGACGGACCACTCCCGTGTCTTGCATGCACATAGTAGGGATGACTCGGCCATCGAAACTTGCACCCTGTTTTTCTTCACAAAAAAACAGGAAACAAGGAGAGCAAACCTCGGAGCCAGAACGCTAATTTTTCTGGTTGCGTCGGTGGCAGCGGGTGAAGTCAACAGAGGAAGCAGAGGAGCGGAAACAACGGTAAAGCCAGGGGAAAGTCTGCGGCCACCCTGGAGGGGAGGATGACTGTCTTTCGCCTCGCCGTTTAGTCGTTGAGCTTCAGAGACGTGCTTCTGAGATCTATAATCTTCAATCGCGTCTCCCCCTTTTCGCCAATTTCCAGGCCACTCGCGTACGCGCCTCTTTTTCTCCAACCCCCTGCAATTCTGCACACGAGACATCTCTGGCCCCTCTCACTTCTTCCTTCTTTCTCTCTTTCTCTTCCAGTGTTGATTTCTTTCGGTGGGCTCGCCTTCCAGACTGTGAGCGCTGCCTTCGAGTTTCCGTCAGGGAGTTTTTCTCTCGTTTCTTTTGTCCTTCGGCTTATCGCCTCAAACGCATGTCTCCTCTCCGTCTGCGAGGTGTTGTTTCCGTACGGGAATCTTCTTCTGACACATTTCCCAGAGTCTTCCACTGAGAGAACGCCGGCTCTCAGGTTCTGCACTTCTCAATTCGGCGATGGTCCAGGCAACTAACGACTCTGAAATTCACTCTCAAATATACATACATACATGTTTATACGCATATGCATGTCTCTTTCAATATTGTTTTATGGTGTGCATGTATGGACAGGGGAAGTCGGCGGACGTTTGGCAATTTGCTTGCGGGAGTCTGTAGCTCGCCTTCACGTCGCAGTTCCTCCCGCATTTCCCCTTTGCTCTGCTTTCTTTTCGCCTGCCTCTCACCTGCTCACTTAAATACCGTCAAAGACCCGCTGTCTACGTCGAGGGTCTCTCCAGCCTTTTCTGCACGGTCTCTCTACGATGCCGCGATTCTCTCGGTCGCCCTCGGACGCAGGGGTCTTTGGCGGCCATGGCCAGATGTCTGCGTTCTCGATGGAGGAGGAACGAAGACGCGAGTACGGACCTCACAGCGCACTCGTGGACAGCTTTCTCGGCATCGGAGGAAGTCCGTACATGTACGACCTCCTGGGGCGCTTTCCCCACCCCATTTCTCTCTATCAACATCTTCCGCATCTTTCAACGATTCCCGTGAAGGCCTTGGAAGAGGTCGCGGTGCAACGCCTCCGCGTCCTGAACTTTCTCCACGAGAAGTTCGGCGCCGAGACATCTTTGAGTCCTGCGGTTCTTCGAGAAATGGGGGCAAGGAAGCCGAACACAACTCCTGCTGCATGCGCAGCGCCTGGCAGCCTCAGAGCTCCCACAGCAGAGGCCGAGTTGAAGCAGCTTCTTGAAGAGGCGGGACTGATGCTGGCTCGACCGGTCGGAGGAGCAGCTCCTGCGCCTTCTCCCGAGCTCACGCAGGCGGTGGCAATGCGCGACGCCATCTCGCACTTCGCTCTGCGCCTTGCCTTCAGCACAGACAAAGAGAGACAACAGTGGTTTGTTCGACAGGAAGCCCGTCTCTTCCTTTATCGCCTCGAGGAGCTGATGAAGTTTCGAGGCGACTCACCTGGAACAGGCTTCGAGCGAGACCAGCCGTTTGACGAGTTCCTTCGACGAGAGGGTCTCGACTACGACTTTGTCACTCGCCCGCAACGTCCAGACTCCCCCGCGATGGCTCTCTGGCAGCGCGCCACGGAGTTCCGCGGCGCCGACGCGTCTGCGGCGTACTCTTATCAGGAACTCCGTCTCTTTCTTGTTCCCTTTTACCCCGATGCGGCGTCTCTGGTTGCCCGACGCCGGGTGTACATCCACCGCTTTATCGCCTACGTCCCTTTCACAGACATGGACCAAGTTCTGCTCGGCAAGTTCAAATCGGTGCTGTCGGAATGCTTTTCGCTCCTCGACTCTCGACAGAGTACCCTTCAGACAAACGTTTTCGGAGACGCACGAATTGGCGAGCTGCTGATGGCCATTCCGACAGTGTACATTGGAAAGGACTTTCGCAAGGACGCCGTGGAGACTGCTGAAGATCGTCTCACTCCACAAAACGTCAAAGACGTCTGGCGCAGTTCCTTCCCGCCGTGCATGCGTCGCCTCTTTGGGGCCTACATGCGCGACCACCACATGCGTCACTCTGGCAGACTTCAACTGTGGCTTTTCTTCAAAGGCGCAGGGATGAAGTTGGAAGAGAATCTCCAGTTCAACCGAGCGCTGTGGCAGGACGCCCAGAAGTTCGACCGAGAACACTCTTACACCCTACGGCACATCTACGGCCAGGAAGGAAAGCGGGCAGACTATCCGCCTCTCAGCTGCTCAAAAATCATTTCTGGAGGAGGCATGCTTCAGACGCCGGGCGTCGGCGACTTCCACGGATGTCCCTTCAAGCACTTTGACAAGCCGCAACTGCAGAAGCTGCTCACCGAGTTCGGCCTCAGCTTCAATCAACTGCTGCCGGTCTTGAAGTACAAAGACACCAACGAATATCAGCTGGCCTGTCGCGAATTCTTCATGCAAACGCACCCTGGAAGCGAAGGTGAAGGCGTAGGAAATCATCCAAACCACTTTTACGAGGCGAGTCGACGCTACGCGCGACGGCAGGCGGGTCCCTCTGCGGTCTCTCCCGCCGAGGCGAACAGCGAGAAAGTGAAAGAAGAAGATGCGAATCTTGCATGAGAAAAGAAAGACTGGGGCGTTCGTCTCCAAGTCGCGTGCATGTGGCGTTTGTCGTTGCTCCTCACGAGCAGGGAAAACTGAGAAAGAGCGAAAGGTCTCTGGGGCCAGAACGAAAATGCGGGTGCGTATGGAGGCTGCAGTCGGACGTGGATGCATCTGCACAAGGCGCTTCTGACGTAGATCGAAAAACGCGGGGATGAGATCTGGAGCTCTTCTCGGCGCGTACAAAGATCGTCTCAGCTAAGAGGGGTCTGTCTGGAGACCATGTCGATCTGTGGGGCTTCTGAAGGCGAGAAGAGAGTTCCGAAACAGAGAAACTTCGGGAGAAGGGTGAAAAAGGTGAGGGAAAGGGGGGATGCAGAGCAGCTCGTCGATTTTTTTTCAAGAAACGGGGCTGTCGCTTTCTTGATTGGGTCTGTGGAAGAGACATGAGTTTCGCAAGTGCAGATGTAGAGGGGAGAAAGTCTGCAAGTAAGAAATGAAGTTTCAATTCGCCAAATGCCCACCGAGTTTCCTGTAGGGGTGCGTCGTGCAAATTTTTCTTGTTCACGACGACAGAACGCGATTGCCGCCAGGTATTTAACTTTTTTAAAGTCGAAACTTGCTCTCGTAACCCCGCAGTCGAAAGCGGA
>S1643;_asmbl_1659;_S1643_asmbl_165
CGTGTCTCGATGTAAAGAGAGATACCAATGGAAATGTTGTCTGTGAGGAACTGTGTATTGAGAGTTTCGTTTTTGTGTCGAGGGGCTTCGAAAACGAGCGGCGAGCTGGCCAGTTCCGCCCCCTGCAGGCAGGGTGCGACGCCTCGCGATGAGCCTCGTCAATGAAACGGAGGATGAAAACTGACGAGAGATCCCCGTTTTCACGGCGGAAAAGGAGTTCTCCCTGTGTGATCCGGAAGACGAAGAGCCGTTCTTCCGTTACAAACGTTTTCGGAGACGCACGAATTGGCGAGCTGCTGATGGCCATTCCGACAGTGTACATTGGAAAGGACTTTCGCAAGGACGCCGTGGAGACTGCTGAAGATCGTCTCACTCCACAAAACGTCAAAGACGTCTGGCGCAGTTCCTTCCCGCCGTGCATGCGTCGCCTCTTTGGGGCCTACATGCGCGACCACCACATGCGTCACTCTGGCAGACTTCAACTGTGGCTTTTCTTCAAAGGCGCAGGGATGAAGTTGGAAGAGAATCTCCAGTTCAACCGAGCGCTGTGGCAGGACGCCCAGAAGTTCGACCGAGAACACTCTTACACCCTACGGCACATCTACGGCCAGGAAGGAAAGCGGGCAGACTATCCGCCTCTCAGCTGCTCAAAAATCATTTCTGGAGGAGGCATGCTTCAGACGCCGGGCGTCGGCGACTTCCACGGATGTCCCTTCAAGCACTTTGACAAGCCGCAACTGCAGAAGCTGCTCACCGAGTTCGGCCTCAGCTTCAATCAACTGCTGCCGGTCTTGAAGTACAAAGACACCAACGAATATCAGCTGGCCTGTCGCGAATTCTTCATGCAAACGCACCCTGGAAGCGAAGGTGAAGGCGTAGGAAATCATCCAAACCACTTTTACGAGGCGAGTCGACGCTACGCGCGACGGCAGGCGGGTCCCTCTGCGGTCTCTCCCGCCGAGGCGAACAGCGAGAAAGTGAAAGAAGAAGATGCGAATCTTGCATGAGAAAAGAAAGACTGGGGCGTTCGTCTCCAAGTCGCGTGCATGTGGCGTTTGTCGTTGCTCCTCACGAGCAGGGAAAACTGAGAAAGAGCGAAAGGTCTCTGGGGCCAGAACGAAAATGCGGGTGCGTATGGAGGCTGCAGTCGGACGTGGATGCATCTGCACAAGGCGCTTCTGACGTAGATCGAAAAACGCGGGGATGAGATCTGGAGCTCTTCTCGGCGCGTACAAAGATCGTCTCAGCTAAGAGGGGTCTGTCTGGAGACCATGTCGATCTGTGGGGCTTCTGAAGGCGAGAAGAGAGTTCCGAAACAGAGAAACTTCGGGAGAAGGGTGAAAAAGGTGAGGGAAAGGGGGGATGCAGAGCAGCTCGTCGATTTTTTTTCAAGAAACGGGGCTGTCGCTTTCTTGATTGGGTCTGTGGAAGAGACATGAGTTTCGCAAGTGCAGATGTAGAGGGGAGAAAGTCTGCAAGTAAGAAATGAAGTTTCAATTCGCCAAATGCCCACCGAGTTTCCTGTAGGGGTGCGTCGTGCAAATTTTTCTTGTTCACGACGACAGAACGCGATTGCCGCCAGGTATTTAACTTTTTTAAAGTCGAAACTTGCTCTCGTAACCCCGCAGTCGAAAGCGGA
>S1334;_asmbl_1346;_S1334_asmbl_134
TTTTCTCTCGTTCGATACGGTCCTGAAGGGAAACAAAGGACATTTTCAACACAAACAACGCTCCTCTCGCCTTTCGAAACAGAGACACTGAGTTCTCTTTGTCTGTCGACGGTGTGAGCATCTCCGAAATGCACCCGTCCCTCTCTCCTCCGGTCCCGTTCCTTGTCTTCGTGTTCGCCTCCAGAGATTTGGGGAGACCGACGCTGCATCTGTTTCTGGCCTTTGATTTACCACGAAAGAATGTCGACTTTCTAGTGGCAGTCAACAGAAGAAGCAGGAAAGGTAGCCGAAGCAGAACCGGTAGACGGACAGCACGAAACAAATGGGAAGCTGACCTCTCTGAGTTTCTTCTG
>S1576;_asmbl_1588;_S1576_asmbl_158
GGGAGCAACCCAAGACGACACACGCTCGTGCGTGCTCGAGGTCCGTCGATCAGCAGGTCGTTTTCTCCCGGTCAAAAAGCGCAACCCTTTCTTTTGCTTCACCAATGTTCTATATTTGTTTTCTTTTCAGTAGTTTCATTTGCCACCAAGGCCGCTCATCAGAAAAGGTTCAGGTTTTCGTATTTTGAACAGTCATCGATACAGTGTGTTAACTCAGGGTTTCTGACCAGCATCGCG
>S1365;_asmbl_1377;_S1365_asmbl_137
CCATTTTCTGTGCGAACTGTACCATTGACCGCTCTTTCAGAGCGGGAATTTCAGCAGAGTTCCACCATGTTTTGCCCAGAGCGTGGCGGTGCAACACGGCACCCAAAAATGGGCATCACCACGCGAGTGTGCCGCAGGGACACCTAGCGTTTTTTCCCCCCGTCGTGCTCGGAATCCCTTTTCCGCTTTCTGTCTTGATGAATACAGAGCCCTCAAAAAGACGCCAGAGGTCAAAACACCAAAGTCTCCAAGAACTTGTGCACGTCTGCCACGAAATTTTTGCTTTCCTCGGTCTTGTAAAAGAGCTCTACACATAGGCGGCTGGTACGCTTCAGTCACCCGTCGTCCCGTCTGTATGCGGCCCTTTTGTGCGGGACGGGCGCCTGCTCAACCCGTCTGTGTCTGCGTTTTCTCCGCATTCTGGTTTTTCTCTCTGGAATCTTGGAAGCGTTTTCTCCAGGGGTTCTTCGGGGAACTCGAAAGGCTCTACGTCGCGTTTCAAAGTCGCGCGGAGGGTAAGGGGCGTCCCCACAGGTGGAGGCAACCAGAACAGCAGCGTTCACGGCCGGTGTGGCCGCAAGTGTCTGCCGGAGCACACAGGGGGGACTCGGAGGAGACAAGACGGGGTGGAATGCGAATACTCTACGGTGTGAAGAGCGCGTTGGTTCGTGCGGCACCGCGCCACGGTTCGTTCTCGAAAAAGTTTTCTGTCAGCAGCGGGGAGAAAGTTGCCGGTGCCGATGACCGAAAGGTGTCCAGACTCACTTGGTCTGCGCTCCCGGGACACAGTTGTGCCTTGCATTCCCAACTTTTTTGCTCACTTCTCCGACCTCCTGCCTCTTCCCCCAACCTCGACGATTCGTTCTCCACCCTGTGTGACGGAAACCCTGGCTTCCCCACTCTGCGTCCAGACGCCGTTCTGCCAGTGCTTTCCACTCCCTCGGGCGGGTACCCGCGAAGGAAGGAACAGTCGAGTTTGGCTTTGAAGTTCGTCTTCTCGACGTTTTTTTTGTGATTGCGCGTCCGTCGAACTTGGGTTAAGTGTCACCCACTTCCCCGCTGTTCGTTTTGTGGAGTTCGCCCTCTCGCGAACTTCAGCCGCAAAAGTACAGCGAAGAGAACTGTCCCAACCCCTTCCCGCTTTTGCCGACTTCTTTGTCAGCCACACGACGGCTCTGTTTCGCAGCACACAACGCACGTCGAGCAGCCTCCGTAACAAACGCAAAAAGCTTGCTTTTTCACGCCTTCTTCGCAATGGAGTTCACTGCTGACAACGCCGCTCCCCTGACGGAGCAGAACGCGCCGCAGGACGTCGAGGCCGTGAAGCCCGATGTGATTGAGAACGCGGCGGAAACCGCCAACGAGGAGAGCGCTGCCCCGACGCTGAAGAGACTCGTGTCGAAGACCACGCACATCAAGACCGTCACGGAGTCGCTGTCTCGCAAGCAAACTAAGGAAATCACAACGAACACATTGCACATGGGATGGAAAGAGACCAAGGAGGCGTTTCTCGCCCCCCGCTCGACCATCACTCACGCCGACGGTAGTGAGTCGGAAATCGCGCGCTTTGTACCCTCCGTCCAAGTGGTTGACCTGCCCTTGGACTTGGTGTACACGGTTCCCGAGGTGAAGACACGCATGGTGAACTACATCTTCGAGTGTCCTGCGCGCGGCCATTCGCGCCTGGTGCCTCGCGAGTTCCCGGTGGATACGCCGTTCGTCGTGCCGCAGTACCAAGACGTTAGCGTTCCTGTCGTTATGTCTCAAACGTTTGTGCCTGAACTGCAAGAGACCTCGAGGGTCGTCCAGGTCCCCGTTGCTCGCTACGTTCCGAAACTCGTCCCCGTCGATGTCTTCGTCCCCCGGCCGGTCGCCATCCCGATCAAGGCTGGAGAGGTGACCCAAGTGTCCAAGAACACCGTCATCAGCGACGACCTCATGCGCCAGCTGAGCGTGGAAATGAATCCGCACCTCGAGGCGCTCAACCAGTTCAACGCCCAGCAGGCCCAGGTCATGAACAACGTCGTGGCTAGAGCTCAGGAACTCGCCACCCAGATGGACTGCCCTGTTCCATCTCGGGAGAAAATCGAAGTGAACGCATCCGCAGGCAGCGGTGCCGGTGCGACGATTGTCGACGAGCAAGGCAACAAGCAACTGCAGTTGGACATGGGCGGCAAGGAGCTTCGGAGCGTGGAGATGGTATTCAAGCGTCTCCACGACGACATCAACACCTCGAAGTGCGTGGAGGAGAACATGCAGATCACCGAAGACATCATTCTCTGCGTGCACCGCGACCTGAACGGCGGTCGTCTTGAGAGCTTCCCTTCCGGGAACGCGGGCATTCCAATGATCTTCCGAGCGCCAGACCAGAAGCCGAGCGTCGCGAACGGTCTGCCGGAACGGGTGCCTCTGCGCAGCCTCACGAACGACTTGTCTCATGCGGCTGCTGCACAGAACGAGTCCGCCACCACGACCGGTGAAGCCTCGCTCCCGACTGCGCTCAACGCGGAGGAACAGACCACCGCTGTCCCAATCGCTGCGTAGACGCCGGGAAAACTGAATGCGCCGCGAGAGACGCGGAGGAGGCAGCTGGAAGGGAAAGTTCGAGGCTGAGCTGGCCCCAGGGCCAGACCAGGGGCGAAGGCGCCGCAAGGAGGAGCCGAGAGACTCGAGGAGAGGAAGAGAACGCGGCACGCCTTGTTGCCAGGGGAGGCCGGCCGCATCACCGTCACCATCCTCTCGGAGACAGAGAAGTGTGGGGACAGTGGGGACTCCCAATAAGAGTGCTTGTCTCCACGCGACTGTTTGTGTTGAGCGAAGGCGAGAAGGAGAAGTCCCGCAGAGAACGGAGAGAGCGTTTCTGCATGCGCGGCCGTCACGGGAAACGGCGAGACGCGGTGGGGTCGGGATGCGCCGGATGTGGGCGGCGTCTCTCACAGCGTTCTCAAGTTGAGAACACCGTTCGGAGTCTGCACTGGCGATGTACAGCAGTCGAGACGGGACGTTCAGGAAAGCCAGTTTGATGGCCCGAGTGGAGGAGAGAGCCGCCGTGGAAGAACCGTGCATGCGCCGTTCGTCTCTCGCGAGGGCAAAACGTCAACGCAGGTGGCGAGCGCCCACCTCTGTTGGATGTACAGACACCGGAGGTGGACTGCTTGTCTCCGCGCCGCGACTCCACTTGGGCAGTGCATACGTATTTCGCCGTGAGTCGTCGTCGAGTTTGGTGTCGAGCTTATCAAAGAGATGTGTGTGTGTGTCTGTGGAGAGGCGTCGTGAGCATTTGAGGTTTCTTTGCGTGGCGGACCACAGAGAGACAGCAGACGGCAGCTCATCAAACGGAAAGCCTTTTCCTGTCCCAGTTGTTCGTACCTCTGCGCCGGGTGCCACGGTCTCTCCTCTCAACTCGTAGATGCACTTGAGAAGACCCGCAGGTGACAAGCTACGACAGCAGCTGTGCTCTCCGCGACACCGCACAGCTCTGGTGCGCATGCAGTCGCCACGGGAGGGCACACAGATGCAAACGCGCGAACGTTTCACAGAGAGCGATGTAGAGAGTAGAGGAAGAGCCGCAATTCTGAGGAACATGTTGACGAACGACTGGGTATACAGAGATACATCTGCCGCACCGGAGCTGATCCGCGGAAGTCCTCTGGCGCAGCCGCGAATGGACTAGAAAACCGACGACGGTGCGTCTCCAACTCGGTCTCTACGCCTATGAAGACGAAGCAGTGTATGTACTGATCACTGAGTCCCGTTCTCATCGTTTTGCACCTGCGAAAATGTATGGCTGCTATATATATA
>S1230;_asmbl_1240;_S1230_asmbl_124
CTTTGCGTCGACGCCTCAGTCCTTCTCTCGTCTGTTCCTTCTTTTCGACAAGTTTCATCGGGAGAGTTTTTCTCGCGCGCGACTCCTCTGCAGCGGAAAGGGCAGTGTCAGGTTCTCTCGCGCCGGGACTGTCCGGCGCCGTCGCTCTTCTGTGTCTCCCCGTCTTCTGCGCGTCTCCTCTGCTTTTTTCGCGAAGCCGCGCCCGGTTCTCCTCGGCGCGACTCGCAGCTCTTCGCGGCCTTCGCCTGTCTCGCCGCCTTCTCCCGCTTCTGGCTGTGAGTCTCCGCGCCTTGGTGGAGATGACGACGCGGCTCCTGGGTCTCTGGAGACACAATGATGTGACTCACGAGGACTGCAAGTTGACGACGTCGACGTCGACGTCGACTCTCCGGTTGATCCTCGTGCGACATGCGGAATCGACGAACAATGCGTTGTTTCTCAAGTTGCGCGACGAAGCTCTCTGCAGCACCCGGGCGGACCCGCTGCTGAATCTTGAGGAGCTCTTCGAGGCACACCGGGAAGTGGATCCCGGTTTGAGCGAGCGCGGGAAGGTCCAGGCTGCGCTGCTCGGTCTGCATTTTCGTTCGTACCTCTCAAACTGTCACTCGCTTCCCGGCGAGCTCTCCGGCTCGGCCTCTCTGCATTCCTCCTCGACGGTCTCGTCCTCGTCCTCCTCGTTTTCTTCTTCCTCTTCTGCGTCTTCTGCTTCACTGAGCGTCGCCTCTGAGGCTTCGCTTGCGCCGGCGAGTTTCGACAGCGATGGCGACGTGCGTTGGCAGGAAGCAGGGCAAGCTCGCGATCCCCCGTCTCGTCGCTCGGCGAATGGGATGGGAGTTTCCGCGCCGCGACCCTCTGCTCAAGAGAGCAACGGAACCAAGGAAGGCGAAACCGGCGAGGCAGGTAGTGGCGACTCCGTCGACGGTGTCAGAGTGATGATCTCGCCGTTACTGCGGACAATTCTCACTGCTCTTCCGGTTCTGGACAACCTAAACCTGAAACAGAAGGACTGCGTTCTCGATCCCGACCTGTACGAAGTCGGAGGCCTCTACAAAGTCTGTCGCCAGGGGAATCAGGCTCCCGTCTGCATTGCCTATCGAGGGTGCACGAAGCGAGAATACGAAGAGAAATTTCCTGGACGTCTCTGCGCACCTGAGAGCATTGCAAACGGCTGGTACAACCAGGAACGAGGCAAAGAAGGTCCTACAGAGGCTCGCGCTCGAGCGCACCGCGTTGCGGAAAAATTTTGGAGGCTCGCAGAGACAGCAGAGGCGGAGAATCTCAAGGCAGTAGTTGTCTTTAGTCACGCGCACTTTCTAGATCTGTTGATGAAGGCTTTGTGTCCGGCTGACGAGGGAGAAGAAGGCTCGGCTGTCGCGTTCGCTTCTCCGCTGTGCAGTCGGGGAACTCCGGCTGTCAAGTCGCCCCGCGTTGAGGCGACGAAGGTCCAGACCAACTTCCTCCTCCACAACACAGGCGTGACGTGTGTGCGCCTCGTGGTGTCTCTACATGCTGCCCGCTCTGCAGAACAACCTGGTTCGTTTCTGAAGGCGCAGCGGCGTCTAGCGACGGCCTGCGCTTCTGCGAAGAAGTCTCGAACCGTCGTTGTCGAGTGGATGAATCGCCTGGACCACCTGGACAGTTTTTTGCCCCAGTGAGGACGCGAGTTTCGTCCTCTTTTCTGCGTTGACTTGTTGCTTTTCTGGAAGTCGACAGGAAATCGTTGTCATATCTTCCCTCTCAAATGCCATTCCCGCGCGCGGGGAAATTTTCGACTGCGCGCGGCTGGGGACGTTTGTGATGCCTAGGTTTCTCTTCGGCAACGCACAGAGGCTTCTCTCGACCGAAGGCAAATGTCGTCTGCTTGTATCGATTTGCTTTCCACGTGTATGCACTGGTATTTCCGCATGCATGTATATGTACGTATGCGTTCATGTATATGTAGCTTGAAGTAGGTCAAGACCGAGGCGCTTCTCCATTGTCGTATGTGTACACCTCTGAACGCTTCTGTATATACCCTCGAGAGCAGGCAAGCGTAGAGAGACAGTCCTCGGTGAACACAGTTTCCCTGCCTGCTCGCGTGCAGGTCAACGCATGCGCCTCTCTCTAAGTGAACGCTTCAAAAATAGAAGACCCTGGCGAAGAGACGTCGATGCATTTTTAACTCCACCCGTTTGCATCCACGCGCATGCCGTCTGCCTCGTGCTCGTCGCTCGGCCTGCGAGTCGACTTCGACATGCGAGCGAGTTTGAGAGCTGCTTTCTTGGCGCTGTTACCACCCCTCAAGAAGGCGCAAATTTGGGCGCAATGCAGCGGTGACTCTGTCGCTTGTTTTTCTGCCCTGTTTGCTTGTGCAAATGGCGAGGGTCGCTCCAGGCGCGCTGGCGTCGCAGGCCTTGCTTCTCACTCCGTCCCTGCATAGGGAGTTGTACAAAGGGACTTCGGTCCGTCTCGAGGACTGCACCCGCCGACAGGTTGCTCTGCGTTTGCCACTTCGTTTCGAGGAGGTTGAAACATGTTTTTTGTCTCAAGTGTCGCGACGAGATGTTTCCTTCGGCTTTCTACCGCTTCCCGCAGCCGCTTCTCGTTTAAGTGGCCGTGCAAAACAGCAGTCCAGAACAGGGGGTTGGTTTCTGGCCGAGAAATGATCAGTTCTCGTACCCACCCATGCGATGCCCCACTCGATGTCGTCATTGCTCTGGCCGCTGCATAGAAAAAGACGCAGGAAAGGCGCTCACGTTTCGACAGGATGGTTCCGGAGCAACAACGCAGCGTCGACGCCGTCGCCGCAACAACGCGTTGGTGTGGAAAGACACGGGTAATCCACAGATGTTGTGTAGATGTCCTCAGCAGTACAGCGGGGTCGTGGAAATACCGAGTACGGCAAGGCACGTGGTACCTAGTCTCGCTCTGCCAGTCTCTTTCGTGGTCTTGTGTATAGGGGAGTCAACCTCTGTTTCCAAGAACTGACGCGGTATTTTACTTATTTTAGATGGACTCTGGAAAAAATCCGTTGCTCAGGTTCGCAGAAGCAAGCAGCAACGAAGAGACACACTTTCACGTTGGCAGCAGGCGTCTTGCTCTGCTTGAGCGGGATCGAAATGTCTGTCGTTCCGTTAGAACGTCAGGAAACGCTTCTGCGATCTGAACAGAA
>S1120;_asmbl_1129;_S1120_asmbl_112
GTGAGGCTGTTTTTTCCACGTATGAAAAAACAGAAAAGACACTATCTGGTTCATGTCCTCCTGCCAAACGCTGACCACGGGGAACAAAGCATCCCTTCGATTTCGGGTACGAAGGAGGATTCTGAAAAGCGGAACAGCCTGTCTTTTATCTCTTCTTTTCAACTCCTGAGCGAAGGCATGACACGTGCTGCACCGCTGGCGCTTGTAGCCA
>S1659;_asmbl_1673;_S1659_asmbl_167
ATCTGCAGCATTTGTATACACATAAAGTGTTCTCGAATGTCCGCCGGACACCGCTATACATGGATGCAACCGTCATATCTCTCAAAAGCCAGCAGGGCAATCGTTTTTGTGAGATTCGGGGGTGCACGTACCCAGAATTGCCATACAAGAGGGAGTGCGGGAAACAGGGGAAAGGCAGACTACAGAAACGCAAAAACGGTTTAAAACACGATTTCGACAAACGCTGCGGTGCTCGCTCCGTGGCAAAACGCATTTTTTGGTCTGCTCACCAGTTCTCTGACTTCGCGGTTCACTCTGGAATGCTTTTTTTTGTGCGGCGACTCTGTCGCACTGCATGTACTACAGCGAATCAGAAGACACAACGCGTACCCATCGGTGTGCACAATTGTGCCTCACTATGTTGTCTCGCGGTCCCCCTCACGTATAGAGATTCCCTGATGTTTGCACTGACGCCTTAGACAAAAGCACGAAACTGGAAGCACACCCGCCGCGTCCGTCTTCGCACGTAGCGCAAAAGTAGAGGTTTGCAAAAGCCCAGACGATGACTGCAGCTTCCCCGGACGGCCCTAAACACGGAATGACACGCGTTTCTTTCTCCCGCGAGCCTCCGTTTTTCTTTTTTCTCAGGGTTATCAACCCGAACGCGTCTCGGAGTTGCGGCTGTGGCATGTCTTTTGGTGTCTCGAAAACTTTTGCCCAACAGGGTGGCATCGACAGTAAACCCAAGAGTTGCTCGACAGATCGGAAGTGACCCGGGTTGTCGATGGTTGCTCTCTCTGTCTCGCGGTGAGTAATTAGAAAACAGAGATGCCCCGGTATTAACCGCTTTTTTCCACCGCATTTCAGCCTGTCTTCTGTTTCGCCTCATTTTCTTTCGCAAGTCGATCCTTCTTCCCCCATTTGTCTCCTATGCATACATACCTCTACGTATAAACAGACATACTTGTATCTGTCATC
>S1149;_asmbl_1158;_S1149_asmbl_115
CTTCTCTTCTCTCTCGTTCTTCTCTTCTCTCTCGTTCTTCTCGTCCTCTCGAGTGGCAGTTCTGCAGTCACCTTTGTCCATCGCTCGCTCTTCGGAGAAGGCGAAAGCTTCTCGCTTCGACTCCAGACTCTTTCGCGATCTCGGGCGCTGTGTCGCCGAAACCGAGCCTTCTTGTGGAGCAGGGTGGGTCTCACTGTCCTCGAAGACGTTTCTTGAATCTTGCCTCTCGCGTCCTTCTCTCTCTTTGCCTCCGCCTTCCCCCTCTCCAACGCGCTCTCCGTTCTCTCCTGCCTCCACGCCTTTTTCCTTCTCTTTCTGTCCACCTTTCTGCTCATTCTTCTCGCTTTCTCGAGCTGTGTCATCCGTCTCCGCGACATGCTGTGCCTCGCTCGGCCGGCCCTGTTCCGTGAGACAGGAGACAGCGGAGAAGAAGGCGGCAGCGACCGACGCCAGGCCGACATCCTTTTTCTCTTCTTCTCGGACGCCTGGAAAGCCGAAGGAACGAAGAGCTCTCCCGAGGCTCTCCTCGCTCTCTGTCGCGGAGCCCACGGGACCCTCCTGCCGCAGCACGGCGCTCGCAGTGGCCAGCAACATGGAGACGAGACAAGGAAAAAAGAGATACACGGGGAATGCGAAAGGAACAGCGAAGACGAGAAACCGTACCAGGACGCCTGTCGGCAGCAGCGCAGCGACAGAGGGGGACAGAGAGAGGAAGAGAGAGCGAAGAGAGAGGACGAGAAAGAGAGAAAGGCCGGTGGCCCTCAGTGGAGAGCTGAAAAGAGGAATGTCCAGAGGAACTGCAGACGAGAGCGGCGAAGCGAAAAAACAATCCAAGAAATCACATGGAGGAAAGTCACACTCTGCGAAAGATTTCTTTCACAGCACCCACAGAGCGAATACGAGCGGACCCGTCGTTCGCGGGAGAGAGATGTCACACGAGAAGCCGCAAAAGAAAGCAGAGGTGGAGAGAGACAGAGCACAGACTGCTGCAGCGATCTCACGGCTTGCATCGCTTTGCTGAACTTCGAGAGACTCGGAATCGAACTCATGCGCGTGGAGAAGGCGGCCGCCGGGGAGGTCTGCCTGGGGAAAAAGCGGCAAAAAACAACTCCGCAGACGAAGCCTTACATCGTTCCCTCCCCTCTCGCGAAAAAAAGCGGTCTACAGGTCACTCGAGGAAAGCTGAAGCTTTTTTCCGCCTGCGCCTGGACGCATAATCCACCAAGAGACGCTGGAGAAGCGCGAGACTACGTTTCGAGCGCAGAGGTTCGCGCTTTCGCGTTGGCATGCAGCCGAACGGAACAGCCAGGCAGCGAACAAGCTGTTGCCGAAGAGAGAGAAGAGAGAACGGAGAAGAAAGAACGAAAGGGGAAGAGCGCCAGCAAGAAAGCGAGAGTGTGACGAGAAAGAGAGATGAGAAAGGAAAAAAGGCAGAGAGAGACATGCCGCCGAACGACAGCGCGGTGGCTGCCGTTCGCGGTGTCTCTGCTGGAGTTGTGCGCCGCTCTGGAATTTCGGAAGCAAAGAGAAGCTGCTGACGCGTTCCGCCAACAGCTCTGCGCGGAAGGCCCCGATAAGGCGGAATGCAACCAAAAGGAATAAATCTCTGAGAGGCTTGTTTGTGAGGCCTCAAGAGGTCCTTGAAACGAGGAAGAAATACCTTTCGAAGACCCAGGACTCTCCGCAGCTTCCTGCACTCTCTCTGAGGAAATCCGAGAAGGAGAGAGCGACAAACGAGAGGCGAAAGAATCCCATTCCCCACTTGAACAGACCGGGTCTGTCTCGGCGCAGCGCGCAGGGTCCCTCCTGTTCCTCTCCCACAGGAAAACTGGCAGAAAACGACACGCTTTGGTGTCTCAAGAACGTTGTTAAGACCGGAAACTCGCTGACAGCAGAGCAGAAGCGAACGCGCTCAGGAAAAGTAAAGATGCAGTGGAAAACTCCAAGACATAATCCCGGCTCTGTCTAACGCCCAGAGGCGCCAATCCCTGCCCCGCCCGCTACCTTAAGTCCTCGGCTCGAGAACGACAACACTACAAACACTTACACAGCTGGACAGGGTTTGAGACTTCGGATGAGACAAAAAAGGCAAAAGACGAAGAAAATCGAGCAGAATAAGCCGAGGAAAAAGACGTCGCCGGGCGCCAAAAACGAGCCTTAAAATGACGCCGACGGACTGGCAGCGCGGAGGGTCCGGAGAATCGCGGACGAAAGCAGGTTGAAAGTACGGCTTCTGAGTATCCCTTCTTTTGAGTGGGAGGAAGAACGGAACCTGAAAAAAAGCGAGCGCTGACGAAACAGACGCGGAAAAGAATGGCGAGGACGAACTGAATGCGCACGAGAGGGAGCCAAAGGGCGAAAATCGACGCGCTGATTCGGCGTATATTCGGAGACAGACGACGAGAAACGATCCGACGGATGGGAAGGCGTGTGTGTCGGGCGAAAGCCGGAGAAACGCTGGATTTTCGCTTTACAACCACAGAAGAAAGGACAGCGCTCTTCTTTCTTGTCACATCTCTTCGTTCTCTCGATTTAGAACCGCCCCCGAAAACCTTCTCCCCAGTGTGCGCCGTCCACGGGTGTCTGATTTTTGCTGTTCCCTTCGCTGTCGAGGCGGGCTGGTCCTCTAATCTCTGTGCACAGGCTTTCGTGCTTTTTCTGTCGCCTTCCTTGCGTTTTCTCGCCTTTCTCTGTTTGGAGTTCCGTAATTCCCGTCATAACCGCCACGCATGCCCTTCCCCCTCTGCACATGTATCTCCTCGACGACTGCGAGAGTGTCTTGCTGCTGCTGCGGCTCGCTCTTTCCCCGTTTCTCCCGCGGCACTTTTCCAAATCCGCCGTCAAATCCGTCTCCTTTTCTTCCTCCCTCTCCGTCCACCTTTTCTTGTGTCTCGTTGGTCTGTCTTCGACTTTTCTGTCGGCCTTTTTGTGGCGCCGCTGCTGCTGTCCACCTGGCAGGCGCCTCCCTGTCGGCCCGTTTCTCTGTGTTTGCCGTTCCTGTTCCTCTCGTCTTTGAGCGTTTCTCCGTTTTTCGTTCCGCAAAATGGGGCTCGAGGCTCTTCCTCACTGGTTCTCGAATGTGCCTTGGCTGCATGTGTATCTGGGCTTCTCTGTCTCTGTCGAGTGCTTCGAGCAGTACCTGAATGCGCGGCAACTGCGGCGCTACGACGAGGCGAAGCCTCCGGAAAAGCTGGCGCATCTGGTCACGGAAGAGGAGTATGCGAAGACCAACGCGTACAACAAGGACAAGATGCGCTTCGGCATCTTTTCTTCTCTGTTCCAGACCTCGATCTCGCTCCTCTCCACGGCATGCTTCCTCGGGCCTTTCCTGTGGCGGCTGGCGGGGAACCTGGTGGGGAAGAACAGCAACGAGTACTCCCAGTCGCTCGCCGATCTGGCTCTCAGCGCCGTGATCGGAGAGTGCATCTCCACGCCCTTCCAGCTGTACGCGGACTTTGTTGTCGAGGAGAAACATGGATTCAACAAGAAAACGCTCGGCATCTTCGTCAAAGATAAACTCCTCAGTCTCGGTCTCACGGGTCTCATCGGCGGTCCGCTTGCATGCGCCGCCATCTGGCTCATCAAATGGGGTGGAAAATCTTTCTACCTCTGGCTCTGGGGCTTCTCTGTGGCCACAACAATTGCCCTGATGTTCGTTTACCCCAATTTCATTGCGCCGCTCTTCAACAAATTCGAGCCACTCAAGGACGAAGAACTCCGCGGAAAAATCTGCGAGTTGGCGAAGAAACTGGACTTCCCACTCACTCAACTGTATGAGATGGACAACTCGAAGCGGTCTGGCCATAGCAACGCGTATTTCTACGGTTTCTGGTGGTCGAAAAGAATCGTCCTCTACGATACGCTCCTCCACTTGCCTCACGACCAGATTCTCGCGATTCTTGGTCACGAGATGGGGCACTGGAAGAGAAGTCACACGACCAAGATGATGGCGGCGACTTTCCTTCAGCTCTTCTGCACTTTCTATCTCTTTGGCCTAGTGATGACCAGCGACGCGCTCTTCGACAGCTTTGGATACACAGACACCCGCGCTTCTGTCGTCGGTCTCAAGCTCTTCAGCAACATCTTTCTCCCCGTCAATACGTTGATTTCTCTGCTGATGACAATGTACTCCCGCAAAAACGAGTTCGAAGCGGACGCATTTGCTTGCGAACTGGGCTACAGCGAATCTCTCAAGCAAGGCCTTATCGCCATTCACACAGAAAACAAAGCCTGCCTGGACCCAGACCCCTGGTTCTCCTTTTGGCACTACAGCCACCCGCCGCTGCTGGAGCGTCTGCGGGCGATCGAAGCAATCGAAGAGAAACAATCGAAGAAGAATTAGTTGCCTGATAACGACAGGCGCAGGATTTGTGCCCTGTGCAGCTTTCCCTCCATTCTTTGTTTGAAAAGAAAAACCGACTGAAGCGACTTTCTTCGCAGTCTCTGAAAAACAGGAACATCACTGTTTGAATTCCTTGTTCCTGTCTCGGCCCAGACGTCAAAGACTCAATTTAGTGCATGCGGTCGCTGCATACGCAGAGGCTCTGTCCAGATGGAGACAGAAGCTGCTCGTGAGCAGACTTCTCCTGGCGATGCTTTCTCGAACATGCTTCCCCTAGATCACAGTCTCGATCTTCGCGCCAACAACGAATCAAA
>S1176;_asmbl_1186;_S1176_asmbl_118
CGCAGGGATTTCAGAGTTCTGGGAGGAACGCTCGGTGTTCAACGCCCAGGAAGACCAACGCGACAGAGAGAACTGCAGAGACGTTTCGTACGTGGAGACGGATTCCGGACTTTTCGCCTTCAGGCCTCAGCAGGAGCAGGGACGCACGCGAGTCGTCTCCCTCGAACTAGATCCGTACAGCCAAGCCAAGACTCGCTGGGGCCGAACGCAGAACATCCCCGCTGTCGGGGCCGCTCTTGTGGTCCGC
>S1462;_asmbl_1474;_S1462_asmbl_147
GCCTCAATCAGCACACGTCCCCTGTGAAGGTACGTTTTTCTCAAGGGCTCCCCGCATTCTGCTGTCTCTTCCCCTCTCTGTAACGAATCCACCATTTCGCTTCCCATTTCTCGCAAGATATTCCATGGGTTGCAGGATGTACATCCACTGAACGGCGCCTTTAACAGCTCGCATTCCGAATATCCCCAGGTCTCCAGCTGCTTTCGACCTTGTGGTGCCCCTGTATATCGAGTCGTGTGAAAGATCTCGTGCCTCTCATTTTCGACGCCAATTCTCGGGGAACAATGAATTGCCATAGCTACGGTATGAAGTAAATCTCAAGACAGTTGGCAGAGGAAAGTCGCCTACCCTAGCAATCTGCGTCCGAGGAACCTGTTCGCCGGCCGAGGCCATACGCCAGCTCGACTGTGCCATCGAAGCATGCAGAGAAAGACGCTATTCGTTGTCAGTCGAGGGCATAAGGAGTGCGTCGCGGGCAACGGTTAGAGAGAGTTTTCTGTGGTGAAAAGGCCTGCCTCCTGCGGCTTTCTATCGACCCAGCAGTAAACAGTATGGGGAATCCATTGCTGAAGCTCTACTCGGTGGACAAAGAGAAAGCGATCGACGGCGGCAGATTTCTACGGTGGACGATCTACCGGGGACAACAGAAGGACCGTTCATCTTCAGCTTCTTCGCTCGTCTCGCTTTTCTGTTTCGACAAGAAGGCCCTCACAGTTTCTCCGTTTTCGTCGTCCCCGTCTCTACGCTCGTCCCTGCTATCGCTGCTGCAGCAAGAGGCCCAACTTCTGCAGCGCCTACGCCACCCTCAGCTCCTTCATTTAGTGGAGCCTCTCCAAGACGACAAAAACTCTCTGGTCTTCTGCACACGCCTCGTTGAAACGACTCTGCGTGAACAGTTGTATGAGCAATGTCGTCCACATTCCGGAGGACGTGGACTTTCGAGTTCCGAAGCAGGGCCTTACTCGAGTGCGTACACGCGAGAGAGCGAGGACGGAGGCAGTTCTACGCGCGGTAAAATCGTTCCCCTGTCTCTGCTGGAGATAAAGTCAGGCCTCTTGGATCTCGGAGAGGCTCTCCAATTCTTGCATGCAGACGCCCAACTTGTTCACCTCAACGTGAATCCAGACAGTGTCTTCTTCACGCCGAAAGGACAGTGGCGCCTTGGAGGCCTTGGCTTCGCCCAGGAAATCATTGGAGATGGAAGTGCTGGCAAACTCGTCGACTGCGGATTCTCCTTCGGAGCGCCGAGCGGGAGCGCACAGGCGCAGGTTTCGGTGGTGCCGCCGCTGTACTATTCAGCTCCAGAGCTCGCGGCCAGCCACCCAGGAAAGTGCTGTCGGGCTTCTGACATTTTCTCTTTGGGTCTACTCATGGCCGAAGTTCTTCTCGGCGCCGGCGCCGGCAGCGAGGCTCGACTCCTGAAAACGAACGAATGGGACGTCAGCGCCCACCAAGCCCAGTGCCAGCGCCTACTTCCTTTGCGGTCCACCATGTTCGCGAA
>S1357;_asmbl_1369;_S1357_asmbl_136
TAGGTTTGATGGAAGACAGAGATGAAGGCATGCGTTTGTGAATATGCAGGAACAGGGGAGGAGAAGGAAAATGGACGGTGGACTGAGGAAAGTGAATGGTGCGGCGAATGTATTTGAGAAGAGCGGGTCTGCTGGTTGTTTGGCTTCCTCGAAGCGAAGAAAGGCAGAAAATCAAGAGAAGCAGGAGTGTAAAAAACGAAGTTCCAAGCTGAAAGAAAGACATGAAAAAACAGAGACCGAGGGAAGGAGACGCCTGAGACACGGTCATGCAATGGAATTGCTCTTTCGATTTGACCAAGACAGGTCGGAGTGAGAAAGCAAGAGCGAACGCGTTTGTGAAGATGGAAGACCGGATGAAAACGAGAAGAACATGCCGCAGAAGAAGGGGAAGACAGAGTCAGAGGGACGGGAGAGAAACCGGAGAAAAAAGAGAAGACGAAGAAGGAAGGGGGAGAAGGAGATCAAAGAAAGAGGGGAGGGAGACGAAAGAGAAGGGGGAGAGGAAGAGAGGAAGAGAGGCGCTTGTCTTATCTCTTGTCACGGATCTGCTTGAGAGAGACAGATCGAAGAGGAGAGATATGAGTCGAGGACTCGTACGCCGGAGAAATTGCTGTTTCTTCGTAGACTGGGTTCTTCCTTCTTCTCAGCGACATCATCGTGGCGCGAGACTCAAAAATGGCGACAGAGGGATGAGGTGACAGAGAAGAAGAGAAGAAAGCGAATTTAAGAAAACAGACTAAGCGTTAAAAGGTATCTTCTGTCTTGCCAGCAAACGACTCTTTTTCTCGCTGCGATGCATGTGGAGAGAAAGAGTCGTTTGTTGGCAA
>S1636;_asmbl_1649;_S1636_asmbl_164
CTCCCCCAAGAAGAAGGTGGAACTCGAACTCTTCACTTGCGCGTCTGTCCTTGCGAGTGAGCAAACAAAAGGGTGCCGGTTCTTCAGGCACGCAGAAATGCGCGGTGTCCACCGAGAAGCCGCGAGGAAATCACCAAGAGCAGACCAACGGAAAACGCTTCAGGCTCGTTTTCTTCACTTCAAAAGCAGCGGCACCGGAACAGCTGTGAAGCCCACAAGCATCAAGCGCGTCTGCCCGTGATGCGTCCTCTCCTCTCCTTTACTT
>S1453;_asmbl_1465;_S1453_asmbl_146
TTCTCATCTTGAAGACAAGTTGCCTCAGTCTTCAATCGCGCGGGACGCCTTGTCAGTGCGACTGCTGAAAAGGTAGACCTCATCAGATGTGTGCGATTTTTTTGTTCCAACCCCGGAACATCCCCAAGGCACGCAAACTTTAGGAGTGGTCAGATCGATATCATCAAATCTAGGAGGGATACAGCGTCTCCTGTCTGCTAGAACGTCCCGTCAACGCTTTCAGTCGATGTGTCGCT
>S1419;_asmbl_1431;_S1419_asmbl_143
CTCGTTGCTTATCGCGGGCGTTGCTGCCTTTTCTCGAGGCGAAAAAAGAGCAGAAAAACCCTCCCGTATTTGTCAGAAAGCCGTCAAGAGTCCTCCTGTTCCTCGCCCTGCTTCTCCTTCTCTTCAGCATCACTGTGCAGGCCTTGACGGCTTTTCTGCCCTATGTGCAAGGCTTGGAAAACGTTTCTTACATCTGGGGAGTTCTCCGCCGAGCTTCGATGGAAGAGCGCGTCGTGGTCTGCGTCGGGCTCTTGTCGCATTTCTTCGCTCTTTTTCTCATCGCTTGTTCCGGGACTTCTTTCGGGATGAAAAACCACCTGGTTTCCGCCGCACTCAGGGGGGAAACGATTGATGAAGAAAGCGAACTTTACTCGGCTTCTCTCGCCTCCCCCCCAACTCTGCTCGTGGAAGGAAAACCTGTCGCCTGCAGGGCCGACGGAGCAGAAGGTGTGGGGACGCGAGCGAAATCCGATTAGAAGAAAAGTTCTGACCGAAACGCGAAAAACGAGGCAATCACGAAGAGCGGTCAGTCCCCAGGCAGCTACGGGAGACGAGAGGAAAACTGACAAAGACCCAAAACGCGCCTGCTTCATCTTCACGTAAAGTGTCAACGTCCGATTGGAACGACGACAACAGTCCCAGAGAGATTCACCTCCGTTTTCACTTTTGCATTGACGGCCAGTCTATGTGGATAACTACATGTAGGTGCATTGATGGCCAGTCTATGTGGATAGCTACATGTAGGCGCATTGATGGCCAGTCTATGTGG
>S1678;_asmbl_1692;_S1678_asmbl_169
GAGATTTTTGTTTAATGAATGACTTGAATGTGTTCTGGTAGTGTCTCCGTCCGAGATGCGAAGGATGATTCAGCCGGGAAAGCTGAGTTCTGATGAAATGTGTGTGTCTCCACCATGTTGGCATAATCCCGTCGACTGTCAGGTGAAGCATGGATTATTTTGGCGATTTCCCTTTACGCGAAAAGCGCGCAGTCTAGTCGGCAACAGTTTCCTCAAGCATCCTTTCGGGCATCTTCTCAGAGGTGTGGTTCGCTTTCACACCGTTTCACGTGTACACCTGCATAGCCGAAAGGATCGTGGCTGTCCAACGTGCTACTGTGGTAAACACAGTACATGTCCTCTTCTCTGTGTTGCTGCAGCCGCAGAAGGGTAACGGTTTGACGAGTTTGGAGCATGCGAGCATATGCACGCACATCACTCGTACGAAATGAAGCGCGAACGCGAGGCAGAAAATCCGCAGGATGGGCGTCAAGTCGACCTGGTGAACGACCAGCAGCCTGCCCTACAGTCCCGCATGTTGAGCACAGTGGCCAATGAGCTTATCCAAGCGGCTGAAGAAATTCAAACGCCCTCATCTATAGCGCGTATCAGTCAATTTATGAACATCGACGGCCATTTGCTACAATGGGCCCCCAGCAAAGATATGCAGGCACTGACAAGCATCTGCAAGACAGGCAACAGCATTGCAGGCCTACTGTTGGCTCACACGATTCACCTGAACAAGGAGAAGGAGGAACGTCAGTTATGCGTTTTGCTGGAGAAGTGGAAGACCTGCAGGCCTCACTGCGACAGGACAGCCAGAAATGGTCAAGGACTGTCTTTCGCAAATCTGTCAAGAATGTGCCGTCTTAGTATTGACCCGTGTCATTCCCTGAACTACGGCAACTGTGTATTCAGCGCAACTCTTCAAGGTGGTTGCTCAGACAAGGCACCAAACACGCGAAGACTCGGAAATCGGCAACGGATAGGTGGGGTGGCAGAATCCACAGGTGGCACAGCGATCAGAGCATCACCGAAAGACGGGGAAACCACGGCTGAGACAGTGGAAATCAAGAATGTGATTTCACGGACACTCCTTGCTCTCTACAGTCGTGACAAGAGGTTATCAGGACAGCGCTCACAAGAGTCGAACAAGCTCGCCTCCCCGTCTGTCAGAGGGCATTCAGATGGCGAATGTGATGCTGCTAAACAAACGCAGACGGCGCAACGTTGGCGGGATGACCCCAATGAATGTGGTTGGGTGGATCTGTGGCAGCTTGTCATCGACCCCAGGGGCGTGGAAGGCTTCAATCGTACTTGCCTCCACATCTTCGCTTTAACAATTCTCATTTATGAGAACAAAGTTTGCATCAAGGAGTACGGTAAACATAGCTCTGGAATCCCCAGCTACGCTGTCAGGATAGTTGACGAGGACGAAGTTAAGGGAAGTGGTTCGTCGTTTTCCGCTTTGGAGACCTCAGGTTCTGATGTTGCACTGGCATCACATTCACAATGTGACGACCCCGGGACCCGAATGCCGTTCGAACGGACCCGGCAGGCCATCCTGTCTCCGTGGAATTATGGAGTGTACCAGAACTTGTGCCGCGCCATGCAACTGACGCCAGATGCTGAGCCGATGGTGGACACGAAAGCCGTGCTTGCCCAGATCGGTGGGAGTCCCCGTCGTTTGCAGGAAGAAAGGACACAATCGAACCTACCTCCGGAAATTGGAGGTTCTTCACTGTGTTTAAATCGACCGGACGACCAGAACATTAGCTCGGACAAATGCGCAACGAAACGTGCCAGATGGCGGGAGCTGCACTCTGCTGATGCGGACACAGGTCGCAGCAGCTCGGACGTACCCGACAGTGACGTGGAAACCGGAAATTTGATGAAGAAGAGTAGAACGGGTTCGTGACCCCTCTGCAAGACAGGCACATCCCTATCTGTCGTGCACGCTCTAACTAGATGGTTCTGATCACCGTGATATCTCGCTGAAACCAGCAGTGCCTTGCACTATTTACCGCCTCGACTAGGCAGGGTCAACTGACTACACAAAAGCGTCGTGTATCAATAGATGGATCAAACTGAGCCGGCCAAGCAGAACGATGACACAAATTGAAAAAAGGGGCGGAAGCGGCATCTAGTGCGCCTATTGGTGGAAAAGAGTGTTGGAGGAGAAGGTGTACGACGGTAACGCCGTGACACTCCAACCAGAAGTACCCTGAGAAGCTGGCGGGCAAGGGGGATCTTCGGCCACTCGTAAACAAAGACGACGTCCTTCTTTTTCGTAGGTAGCACTGTGGGTTCAGTACTTCGTCGCTCTTCACTGAGACGGGTTCGTCTTGAGTTTCAGCATTGTGATTTTTAACAGCTAGACTATCTGGGGGTGCGCGCGGATCTAGAGTGGTTTTTCGGTGCTGCCAAATACTGCAAATGTCAAGAACGGTTCGGCTCTATGCTTCTCGATTGTGTAGCTTCTGCAGAGGTTCCTAGCAATCTGTCCAATCGTTTTGTGAGGCCGTCACGCCGAGTGGCTTGTCGGAAGCTTTTTCACAGAAACGATTCTCTTTTGTAGTCAGCGCTGAAGTGGTGGGGAATCCGATGGAA
>S1502;_asmbl_1514;_S1502_asmbl_151
CGCGGAAGCGGCCAAGGGAAACACGCCTGCTGGGGAGCTGGCTTCCCCTTGGGAGTCTGCTTGATCGCCTGCTGGGCCTTGTCGCTGACGTTGACGGTGCTGAGCAGCTGCCTTGCTGGCGCGCGCTATGCAGTCTACCAGAATGGAAGCCCGCTTCTCTTCTTCTGTGTCGGAGTCAGCGTGTGTCCTGTCCCGCGCGGCGGAACCAAGAGAGCCGTCGCGTCCGGTTTCTTTTGCTTGTTCAACTTCGGGAAGAGGCAAGTCCTCGGATCCTGCAGCTGCCCGAAGCAGCTCAGCCGCAGGGTTGCACCCGTTTCTCTCACCTTCCTTCCCCATCTCGTTGCTGGCCTCTTCGGCTTCTTCCGGCGACGGTGGCAGAATGACGGAGAGCGGAAGGGAAACCTCCTCACAGCACTGTTTCACTGCCTGGAAAACCTTTTGGTGCAACTCGTCAATGTCAAAAGGAAGCAAAGAGGAAGACGACGCACAGGCTGGAGAGCAAAAGGGTACCTTTTCACCTGGGGGTGGAGGTGACGAAGAGGGCGTCCCAAGCTGAGCGTCCGCTTGTTGTCTCGACTCGCATTGTGCGTTTTCCTGTATCTGCTCGCCGCAGTTACATCCAGGAAGAACGAAGGGAAGCAGATGTGCGTAGGCCATATCTCGGATTTTCGTGCATTTCCTTACATGGGCAGATACTCTGCTCAAGTAGATAGAGTGCCGAGGGTCGACCGGACAGGGAATGCGGTCGGCTGTAGAAATTTCTCGGCATTCGCCTGCCTCTCGACAGGAAAATTGGCTCATGCATGGAAGATCCTTCTTGTCCTTTCTCGTACCTGTCTCAGTAAACAAAGACGCATCTGAGCCTTCCCCTGGCACCCCTGCACCCACTCTGCTCCCAGCGGGAGCAGTGCTCTCCACCCGTGACACTCCTCCATGTTCTCGGCCCTCCGTTGGCCTGTTGCTTGATAATGAAGACGAAGAGAGAGATATGGAAGAAGGGACATTCGGAAAAGATCTGGATTGCGCTCCAGACGAAGAGCTTGCCTCTGAAAGCATCGGATTCGACCAATGGATTCTGCTCTCCTCTTTACTGGTCGGAACGCTTCTCCTGGGGTCTCCTGCCTCCATCGCGGCGCCGTGTTCTAAAAAGCCTGGCATGGAAGAAGACGGTAGGTGAACAAAATGCGACAAACCTCTGTTTTAGGAGGCAATTGACTCGCAGACCGCCTTCAGCACGACCAGTCTATACGAAGGAATCTCGAAAACAGAAGTGGGATTACG
>S1133;_asmbl_1142;_S1133_asmbl_114
AAGAGAGAGAAGAGGAAGACGAGGAACAAGGAGAAGAGGGGAGTGGGGGGCTGCAGTGAAAAGATCCAGAGAGGAAATCAAGAAGGAAGAGAGCAATGGGGAGAGGGAGAAGATGAGAAGAAGAGGGATCTAGCGCCTTGAAGAGGAACTGAGAGAGGAAGCCGGAGTCGAGTCCGCGTCGCGAAGAGGAGCACGGAGAGAGGCGACAGAAGCCGCGAAGAAGGCTCTGTAGGAGACGAGGAGCAGCGAGAGAGTGAAGCGAAAGGCGAGGCCCATCTCCATGGAAGTCGGAGACAACAGGACTCGACGCATGCGAAGCCGAGAGAAAGAAGAGTGGCTCGAGCTCGCGA
>S1143;_asmbl_1152;_S1143_asmbl_115
TGCCACTTTCGTCATGTGAATGCTTCCACAGAGCCTTCCCGAGACACAACGCAGTGTAGTGAGCAAGCTCGTAAAATAGTGTGTATGCATGTGAGGTCACAATTGCCCATACCGAAAATGAACTACGATAAATTGTGCCTAACTGACGTGTCATGGAGGCAGAAATACACCTGAAACATCGGTTTTTTACAGCCGATCACTCGGACTCA
>S1546;_asmbl_1558;_S1546_asmbl_155
GCTTCGCGCCGTTTTAAACCAGTTCGTTACCGCTCGAATGCGTGAGGAGACTTGGGGGGGAGAGGGGGACTCTGGAGAACAGGAGTGACGGCGACAAAGGCGCGTCTCCCAGCTCGGTGTCTTCTTCTCTCTCGGGGCGTTGGGTGAGTCGCCAGCCTCCGCTTTCCAAGTTAAATCTTCTTCTCACCGTCCTGCACCTCGTCCTCTTCTCTTTTCTTCTGCTCTCTGCCCTCCAACTCAACGGCTTTCTCCACCATTCTTCGAGACGCTTTCCGTGGGCGCGGGGACATACGGATACAACATTCTTATATACACATCATCACATATATATATATATATATAT
>S1441;_asmbl_1453;_S1441_asmbl_145
CCTTTAGCCATACGAACTGTGCCTGCAAACATGCCAAAGCTCAGTGACAGAAATACCCCTGGCGGGCCCGTTTCGCCAGAAATGACGGATCTTCGGCCCAACCTCGACATGTGAACTTTCCAGATCCACGCAGTCTCTCACGCATCCCTTCTGCGTCCACTTCCCCTCTTTCTTAGATGGATGCTTTCTATACCGTCGCACGACACGGCTTGTCGAAAGGGATAGCGCTCGCTTGACACGTACAGGAAACCTTTATTCCAAGACCATAAAGAAGGGCAGTTATTCGCAGCTTCGCCGAAGCTGGTACTACTAGATGACCCTAGCGCACTAAGCAGCAGCCTTCAGAGTGTTGATAAGTGACAAAATCCGTAAAAACTTCGGTTCCTCTGGTGAGGAACTTTCATGCTTTAGACAAATGCGATTAAAAAGAGCCGCGCCCAGCCGACATGAAAACCGGTAGTGGATTGAAGTCCAACACTTTTAGCTGCGTTCAGCATGCCACTGGGGAGGTGGTGAAGAGTAAACACGGAGAACATCGCCTGTCTCCCATCCTTGAAGTCCTATTCAGTAACCTCGGTACCATAATATCTCGATTAACTCGATTTGAGTTGAACCAAGCAAGCATTGCACCAAACGAAACTGGAGATCTTTCG
>S1392;_asmbl_1404;_S1392_asmbl_140
GATCGGTCCTTCGCCTCTCGCTCTCGTGTCTCCATACGCGATCGCTGGACCACTCGCCTTCCTCGTGAGAGAGGGAACAGAAGCCTCTCCTGTCTCGCCTCCTGAGAGAGCGCTGAGCAGAAGATCGTCCGTGGGCTCGCATGCGCGCTCCTCCGGGTCTTCCCAGACGCGCCTGAGAGGAGGCTGAAAAGCGAGAATTCTCTCGT
>S1580;_asmbl_1592;_S1580_asmbl_159
GCTGTGACTGTGGTCAAAATACTGTTTCCTTCCGTGAACCGCTCTTGGTGGGGCCGTGTCCTTTTCCCCACTGCTTTTATTAGGTTTTTCCGTGTTTTCGCGGAGTCGTCTGAGCTCGGCACTCGCTGCTTTCCAAAATCTCGTTTCAACGTATCGCGGCGCCGTCACCGCGCGCAATCCACTGTGATGCATGATTCTGTTTCTAAAAACTGCGCCTTTTAGCCGGCTCGTTTTTGCATACGTTTGGACCATAAAACCTCGTATTGTTGAAGAAGAATGCAATTTGTGTCTGTGCTGATCACCGTATGAAAATCGGCGTGTCTCGCCCCCTGCCGTGTGCGCGTCCGCTTTTTGCGACCCCGGTACACCCGTTTTTTGTGGTCAGCGAGGAACGCACTTTTGCTGTTATTGTTCACTTTTCAGCGTAACACTGACCCCTTTCATCGTGGCAGGAAACGAACTCTCAGCAAGAATTTTCGAGCACTACTGCGTCGCAGCAGCCTAGTGGGGTGGACACGCATGTGCAGGACGGACAGAAACTGCAAGCTTGTTCCGCAGGCTAAAACTCGCGGAATCCATCAATTAAAAGGCATTAAGTTGCTTCTAGGATCGGCGAATCTTCGTCACTGCTTCTTATCTACACAATGGTTCGGGGAGCATACAGCCGAGGTGGCACCAGCCGCTACAACAGCAACACTGCGAGCCGCGGGACCGGTGTACGCAGCTGGGCGCGAGCCCGCGTTTACGGAATGAAGAACAACTCTCGCCTTCCTGCGGGACGAGGCAGGGGTGGACCTTCTAGCAATCTCGCTATTAGCCGAGGAAGATACACCAACTACCGCGGCGCCAGCTCCTACGGACGTGGTCGTGGTGGATACACAAACAACCGCGGCTCTTCTATGGCTGCTTACCGCAACAACATGCCTCGCAACGGCGTTCAGAGCTACCGCGAAAGATTGAGTCAGAGAGGCGGTCGAGGCGCCCGAGGCGGCGCCTTCGCCTCGCGGAGAGGAGGCCTCAGAGGCGGACGCGGCGGGGCGCGCGGCGGCTTCCGCGGCGGACGCGGGGGACGAGGAACTCGAGGCGGTCGCGGCGGACGAGGAGGTGCGCCGGTGAACAAAGAGTCTCTGGACGCCGAGCTCGACAAGTACATGGGCGATGACAACATCAAGAAGCGCCTGGATAACGACTTGGAAAACTATTTTAGCCGCAGCGGCGGTGTCGGGGGTGCGCCGGCCCCTGGATCTGGAGCCGCTGGTCCGGCCGGTGATGACGCTTCGCGCGTTGCAGCAGGAGTCGTTGCCAACGGAACTGCGGCCGATGCCGGCGTCGCTTCTACTGGAGTTGCCCCGAGAGGAGGCATGGATGTTTCTATGGACAACAGTCTTTAGGCGGTGAGGGATGACGGACACACGCCCAACAAGCAGAATCATGTTGTGCGCGGGGTCGTGCTTGCTAAGAGGCCCCAGTTCCAAGCGTAACTACATAGGAGGCCAAGAGTCTCGGCTGAAACGAATCGCAGATAATATTGGTGTTTTCGGTCAGTATGGTTGTCTTCTAAGATTGCATTTTGGCGCTCGATGTTCTGGATGCGACGGCATGCAGAGATGAATCGTGCAAGCCTTGACGCGTGTGTGAGTTTGAAGAGACATGCATGCTGATGTGTGTAGAAACTTGTTTAGCAGGGAAGTTGAACTTCAGAGAGGAGAAAGATGCCGCTATGAGATGTCTGTCCTTGAGAAGGATTTTGCTGCATTGAGTTTTACGGGGTTCACACCACGAGACTGACGTCAATTACGAGAGAATACGATGTTTGTATTAAAATATGTGTTGGATGGTGGAGGCATTGACGGTCTATGGATGACGCCCGTGGTGAACTACGATATGTGGCGGCGCCGTAGGCGAGGCATGCTGATACAGGGACGGTCGCCAAGAGCTACGGAGGACCAGAATCGACACAAACCTGTCTTGACGACGAGAAGGGAATCGAGTACTGGAGCAGAAGAGACGGTGGAACGGTCAACGTAGAGGCTTGCGGTTCTGGTCTAAAGACGAATTTCGTCGCTAAGGCGAATTTTTGCGTGCTTCTCTCTTCGTTTAACGTTTTTGCATTTCGAGCATCCCTCAAACATGTTCTGCCGCCCGGTGGCGGGTGTGGAAGACATGCATCTACTTTAGCGTCTGTAGTGACATTCTCAGCATAAACGCCTGTCGAAGCGAGGGAACCTTAAAGTTGATTGGATGCTTGTATGCTAACCTGACACAATTCTAATCAAGAAGCTTCCTCTGACGTACAATGGAGCCTTGCAGAAATGTGGGCGTCGGAATTCACACACTTGAGCAGGCTTCCGTCTCTTTTTGCCTGGCAGCATGTGCAATTTGCTGACACTGCGCAGCGTAGACGGTCAGGACAGCTTCCAGTGGCTGCGGTGCTCCTTTAGGTTTTTATCTGTGGTTTACCTACCGTCTTCCCAGGGTGTCAGGGGTGATCCGACACTAGACAGCAGCTTCCGCGGAATGCATTATCTATTCGAATCGACTGCGGAGACGGTGTTGGTGTGTCACTTCCGAGACACGAAACCTAACGGCATTTTCCTTCACACCACGGGACATCCGCGCTGGCAATAGAGGCGT
>S1670;_asmbl_1684;_S1670_asmbl_168
CTGCACGCGAATGAAACAAAACGAGGTTTTTGCAACAGACATCGCTGTCTCCGGTCGGTTCATTTTGACTGTGTAGTCGTGTGCGCATGCAAATCCTGTTTAGTGCTGTGCGGAAGACCTCGCAGCTGCCATCTCTGTGACACGGCAAGTCCCCAGGCGATAGCGTGGTTGTGAAGCATTTACTTGGACACTAACCCGATCCTCGCTTTTCAACCGCGGATACCTTTTCTACACACGCACATAACGCATTACTGCGTGCACGCGAGCCCCGTTTCTCCGTGCTATCTTTTTCTGAGGTGTCTTCTGTCGTGTGTTTTTCTCTCCAGTGTACGCCGCCATTTTTCTTCCCTCTTCGGTTACTCCTCCTGTTTCGCTGTATTCGGGTTCTTCAGTGTTTCTCCTTTTTCTCTGTTCTCCGGCAGCTCACCAACATGCTAGGCACGAGCAGTGCAGTCGCCGCTGCACTCCTAGAGGGCGGCAGAAGGTACGGGGCGAACTTCCTCTCTTTTGTGAATGAGACAGGTTCGCCCTACCACTCAGTTCTCGCAGTTCAACAGAGGCTGATCGCCTGCGGCTTTTCCCAGCTGGACGAAAGAGATAAATGGGATCTTCGCCTGGGCGGAAAGTACTTTGTAACTCGCAATCATTCTTGCATCGCTGCTTTCGTTATTGGTGAAAAGTTCAAAGCTACCAGCGGCGGCTTCACGGTCGTCGCAGCTCACACAGATTCTCCCTGTCTCCGTCTTCGGCCTAACAGCAATGTCAAGAAGGAAGGTGTTCAACAGGTCGGGGTCGAGTGCTATGGAGGCGGGCTGTGGCACACGTGGTTTGATCGAGGCCTGGGCGTCGCTGGGAAGGTCGTGGTGAAGGCGCAAGACGGGTCGTTGGCAGAGAAACTCATTCGCGTCGATCGTCCCATTCTCGTTTTGCCGAATCTCGCCATTCACCTCCAGTCTGCGGAAGAGATTTCCGCCTTCAAAATTAATAAGGAAACCCACCTTCAGCCCGTCCTGTGCACCGAGGTGTACACGCAGCTGCTGGCGGCGAACGATAGCACTGCAAGGGAAGAGAAACGGACAGAGGAGGCAGACAAGGAAACAGAGGGAAACAGCTCGTGCTCTCATCTGAGAAAGCGGCAGGGCGAGCGTGCGGCTGCTCCTCTTCTCTCTCTTATCGCCCAGGAACTGAGAGTCGAGAACGAGGATATCGTTGAGTGGGACTTGTGCCTCATGGACGCCACGCCTGGCAGGTTTTGCGGTGTGCATGAAGAGTTCGTTGAGTCGCCTCGCTTGGACAACTTGGGGTCGACGTGGGCCGCTTTTTCTGCGTTGATGGAGTGCCCGAGTCCCCATCCTGAAGAAATTTCGATGGCAGTTGGTTTTGACCACGAAGAAATCGGCAGCGAAAGCTACACAGGCGCCGGGTCGAACGTGCTGATGGTCTGGATGGAGCGCGTGGCCCAGGCTCTTTCTGCGGCGGAATTCTATCCTCAAATTCTTTCCCGTTCCTTCCTCGTCAGCTCCGATATGGCACACGGGGTCCATCCGAATTATGCGGAGCGCCACCAGGGACAGAACAAGCCCCAAATGCAACAAGGTGTCGTCATCAAAGAAAATGCGAATCAAAGATACGCGACGAACGCGACGTCGATGGCGCTCACACGTGCAGTTGCGGAGAAGGGCCAGGTGCCTATGCAAATGTTCACCGTCAAGAACGACTCGCGATGTGGCAGCACTGTAGGACCGATTCTCAGCGCGCGGCTAGGTGTGAGGACAATCGACATTGGGATTCCCCAGTGGGCGATGCACTCGTGCAGAGAAACGTGTGGCATTCTAGACCTCTACGCGCTTCAGTTACTTCTTAAGGAATTCTTCGCCTCTTTTCGCTCGATTGACAATAGCTACAAGGGCATGTAATCATCCCCGAGCTTTTTGCCAGCTTTTCCGGTTTTTCTCATTCATAATCTTCATGTCTTTCTTTGTATTGCCAGAGACCGTCTTGTGTCTGTGTTTCTCATGAGTCGTAGGCGCTGGGAGAGCGAACAACCGTTCTATATCAGTATTTCCCCTTGTGACAGGTCACCGGAGAGCTTTGCAGCGTACACCTTTCTCATTTGTGGGTGGAAATAAGACGAGTGTTTTGTTTTCCCACCGGATTCAGGCGAGAGATCTGTACGACCTTTGTCGACTTGTATCGCGTCTTTTTACTGTACACACCAGGGCGTTTTTGACGAAGCCACCCCTGCCTGCTGCGAACGGGCATTCTATTGTGTCTACTGCTAGCATCGATGGTCCTCGTATTCTGTCGTTCTTTGTCGGAGTAGCAGGACGCGGTAGCCGTTGCAGCAGTTTTTCCTTTTGAGGCTTTGCTATAACCAGATGAGGAAGACTCCTCGTACCTTGCTCGTCGTTGCTGCAACGTTCCTTCTGCCTGTACGACAGCACGCAGGCTGTTGTGTTCTCGCGTGTGTTCTCGGAAGAAACAGAAAACAGGGCGGTTACACGCGACTGAGTCGCTGAAAAGCCGCGCACCAAATGGCATTGCCGCCCC
>S1239;_asmbl_1249;_S1239_asmbl_124
GACGAAGCGTCACGGAACTTTCCTGCAAACCCCCGAGAAAGCCACTCCGAAACATCTACACAACACCCAGTACTCTGCACATCTCCAGTAAACACAAACGTGGAGAAAAAGAGCAGTTCACACGTCCACACATGATGAAGTAATTACTCACGCACACACGGATATACTTACATCAATGCACAGTGTTCATATATTTATTTATACAAAGACATGTATGGACATATGAAGACAAGTTTGGTTTTGAAGGCACGCGACTGCAGTTACACAAGAGACTTTCTTTCTTCTTTCTTCTTTTCTTCCGGAACAGTCCGGTGGCTTTCCAAAGGTCTCCTCAAGGTGCGTTAAAAATACGAGGAACTTCCTCACGTTTGTTCCCCCTATCTGTTGTCTCAGCTTTTCTCTCCAAACTCTCAAATTTCTTCGTTTTCTTTCTCCCGCCTTCTTCGTTGTCAAGTCTCACCTCGCCCATGTCCATGTTGATG
>S1363;_asmbl_1375;_S1363_asmbl_137
GGGCTGTGCTGCTTGATTGATCGCCTGCAAACGCCGCAAATTGCGCAAAGTGCAATGTCTTTTCTGATTTTCAAAATCTTATGTTTTCTCAGAAGCAAGTTCCCTGGCTTCCATGTTCCCTTCTGCATGTACTTCCTCACGCGAACTTTCGGGGAGTTTCAACGTCTTCATGCAGTTCGTGAAGCTTGGACGTCGCCTCCGCGATTCCAAACGGTTTCTCTGCTCGCCTATGTGGAAGCCAACACCATCATTCTATCTTTGTTTTCTACATCGGGCGTTTCGCATGGTGCACGAAGATTCCTGTTTTTCGCCCCCTGCTCTGTCTCCTCCTCTTTCATTGTACGATTTCTGTGCACCATCACGCATCACGCTCTTTCTTCTAGTATGCACCTCTTGTTGAGTTCGTCCTGTCAAACTCATCTTCGGGAACCGAGTCCAAGATCGATGCACTTTGTGATCCCGTTTGCTGGTTTGGAACTTGAAGGCTTTTGTCTTCCGGA
>S1261;_asmbl_1272;_S1261_asmbl_127
CGCGCGCGCATCTTGCGTGGTCCATCGTGGGTCGTCTTGAAACGTCAGCAGGGGCCGGGGTGCAGCATTTTCTAAAAGGCTCGGTGCGACAAAACCGTAGCAAATCGACTTTTTCTCCGACTTTCTCGCATTTGTACACGCACGCTGCCTTTCTTGCGTCGTTGTTGCTGCGCGCCCCTCCGCGCCTTCCTACTTCTGTTCCGAGTCGTTGTCTGTCTTTCTGTCATCAAAATGCGTGAGATCGTCCACATCCAGGCCGGCCAGTGCGGCAACCAGATCGGCGCAAAGTTCTGGGAAGTCATCTCCGACGAACACGGCGTCGACCCGACTGGAACGTACACGGGCGACAGCGACTTGCAGCTGGAGAGAATCAA
>S1525;_asmbl_1537;_S1525_asmbl_153
GCGTAAATCACCTTCTTTGTCTTTCCCCTTGTTTGTTCTCATCATTTTTCCATGCTTCGTTTCTTTCTTGTTTTCTGTTTTTCGTTTCTACTCGCGTTCTCACCCCCCCCCCCCTGGTTCCTGCCGCCTTTCCCCTTCGTTTTTTTCGCGGATCTCCTCCGAAATCGCGTTTTTGCGCTGCTTTTCTCTTCGACTTCCCTTCCCTGCTTTTTCTTTAAGCCTCTCTGCATGTGCCGTCCCCAACCCTATTCGCGAGCATCCTTTTCAAACAGAAAACGGCTGTGCATAAAGACCGAGGGGTTCTCCATCTCGGTTTTGCGGTGCTTCTCGCCGGCGCCGAGACACGCCATCTTCCGTCTCGTTTTCTCTCTTCTCTCTGACCGTGTTGTTTCGTCCGTTCTTGTTTTGATGCACTTCTCCGTTGCGTTTACCTGGGCTCTTCTCCGCTCCTCGCCTTCTGCGGATGTGCATGCAGTGCCCCGGTGTCTCTCCTCCAGGTAGAGAAGACCCCAGTCGTCTCTGCTGGCTTTTTGCTGAAAGAGGGATTCGCCGTCTGTGCAGAATCTCCGTCTTATGCCGAGTAACCTCGTTGTCGTAGGATCCTGAACTCGGACAGTTCTAGCTGCTCGCGGCGGCCAGCGTTTCACAGAAGCATACAAAGAGGCGTCTTCTTTGTGCTTCGCTGCTTCTGCCTCAGAGCCGCGCGCGCGCTCTCTCTGACTTCCTCATCGAGCAACATGATGTTCTTTTCCTTCTTCCAGACGCTCGTGGAGCGTCAAACGCAAATCATGGTGGAGCTCAAAAATGATCTGCAAATCACTGGCTCTCTCCACTCCGTCGACCAGTTTCTGAACATCAAGTTGAACAACGTCTCAGTGGCCGATCCGGAAAGGTGCCCCCATTTGCTGTCGGTCAAAAACTGCTTTATCCGAGGCTCTGCGGTTCGCTACGTCCACTTACCTCCCTCTGCCGTCGACGTTTCGCAACTGCAAGACATGTGCCGCCGAGAGAGTGCAGGGAGCAACGACCGCGACAGAAAGTAGACAGCTTCCGACACTGTTCGCGCCGATCCTGTCTGCGGTCCGCCTCCTTCATTCTGCAGCTCCTTCATTCTGCAGCTCCTTCATTCTGCAGCTCTCCACTTCCTCCTCTCTCGGCTGATGTCTGCCTTGACTCGTTCGGATCGTGCAGCATGCATGCTCTGGGGTCCGTCGCGAGACTGGCATTGAGAAACAGCTGCGCACCGTTGTTTCCACACGTCTTTCTGTCGCTTCCGGCGCGCTTGGAAAAACAAACGGCCGCGCGCGTCCTCAGCTGGCCCTGTCCTCCCCCGGTTCCGAGTTTTTTCTGGAGATCCTGCCTTTGTGATCTCATCCCTCTCGTGACAACGCAGGTGCTCACTCCACGCCCTTTGAAGAGGAAACGTTTCTCCGACCTCATCAGCGGTTCTCGTAAAGCGTCGTCATGGACGCATGCATGCAGTGAAAAACCGCGCAAGAAACTGACCCTTCACAGGGCTTCGCCTCACTCTCCACCCCCCAAAACGTACCTGCATGCACAGAGGCACTTACTCCTGTGTGCTTATACCCTTCACGAATGTATGCGCCCTTAAAAATATTTAGACATATGCATGTGCAACGGTGTCCTTGAACAGTCCTGAGGCACCGTTACATGTACTAAAGAACACACAGGTGCTCTCGCAGACCTGAGCAGACATTTCTCTTCGAGGTAGCAGATTATGGAAGACGGATTTCCTCTCGATACCACCAAGGAGACTGCTAAAGAAGCCGACGCCGTCTTCGTTGTGATTCCCTGGAGAAGTTGTGCAGTTCTCAACGCGTCCGCACCCACACAGCGTCTTATTCCTACACCGATAGGAAAGAAGGAGGGGGGGACTTTTCTCGCGTTTCGTTGCCGGGGGAAATGCATGCGCTTTTCTGTCTCGGCACCTGCAATGTTTCTTGTCCATTTGATTCTTACGCTCAACAGTCGAACGTGAGATATATTACCTTGAACTCAATACTGGATAAACGGATGTCGGAAATCCGCTGTCGAGCT
>S1521;_asmbl_1533;_S1521_asmbl_153
TTTTCTTTACAAGGGTCACTGCCATACTTTTGAAGAACGCATAGAGCTTCTACGGAGACACGACACAGGTGGCGGGCGGGTGAAATCATGGCAAATGCATGGACGCTTCCACGCAAAACGACTCATTCCCAGCGCGCATCTTTCCAACAGAGAACTGCAGCTTTCGGATAGTCGCGTTTAAAAACCGCCCGTAATTTCCGACAATCCACGATATAGACACTTTAAGGTCAGGCAAATATGCCTAGCACGTACAGAAGAAGTTTAGGAACAACATCAACGCGCGCGTAGAGCGGATAACTGTTTTGAAGCCTCCCCCAT
>S1596;_asmbl_1609;_S1596_asmbl_160
CAAAGTTCGTCTCGTCAACGGCATCCTCATGGCGCATACACCCGAAGGATGGATTTCTCTCAGGGCCTTCCTGCAGAAGTCGTCGTTCCTGTCTCGACTGAGAGGTGTATCTCCAGCCTCTGGGCATGAATTGTCCGGAAAAGACGCGCCATTTTCAGCGGCGATGAACGTTGGGCCTCGTTCTCTCGTCTATTCTTCGCCTCTGGATCGCAGTCCCCCTGAGCTGCATGCAAGCAGCTCCCTACTCAGATCCTCCGAAAATTTCTGTTCTTCGATTCCTCGACAAGGCACTCACTCCTCGCTGTCAGGCCGCCTGCCCACATCCCTTTCTTCCTTCTTTCCTCACCCTTATTCCGTTGGTCCTTCCTCTGGGTCTGCGTCGATTTCGGTTCCATCTCTTTCTTGTTCTCTTCCTCCTTCTCTCCCAGTGCCTTCTTCGCTTCCCGGCGCCAACTCTCCCTTCCGATAGCTTTTCGCTCGCCTTTTTCGCCTGCTCTCGCCTCGCGTTCTTTCTTTTCTCCTTTCCCGGTTCTTTTCTCTTTCAAGTTGCCTTCGACTGCAACCGAAGAGAGAGTCGCAAAAACTCGAGGAATCGCGGGTCGTTTCTCTCTCAGACGAGCGTCTGACTTCTAGGTCCTCTGCGTTCTCTTCTGTCTCAAGAGGTCCTGTCTCCCCTCTCGGCAAAGCCTCGGTCTCGGTGTCGGTGCCTTGACCGTTGATCGCCGCAAGCATCTGCAGAGTTCTGGCTTGGTATGCAGTTCCGAAAATTTGCGCGCAGCAGTTGTTCTTTGTTTGTGATGGCGGATCCAGACTTGCGTCTTCATTTTCGTCCACAATGCAGTGAGAAGTTTCAGGACATGCCGCTGCAGAAAAAGAGACAAGAAGCTGCGCAGATGCTCCCGTCTCTCGTGAGACAAACCGACGCATGCATTCCAGAAAAATCGATCGCTCAGTCACGAGTCTCGGGCCACTGCTGCTCGTTACCTGCTGGAGACGCTCTTCAGACGCCCACAATACGCACCTCAACTTTTCTCCATCTCTTGTTCAACTTTTCTGCATCTCTTGTTCAACTTTTCTCCATCTCTTGTTAGTGTGCCATTTCTGAATGGAGAGCTGCTCCAGCTGTGCAATTTTCTGGAAATCCGAGACTTTCAAGTGACTCTTCAGCGCAGATCCTTTCACACACCGTTCGC
>S1493;_asmbl_1505;_S1493_asmbl_150
TATATATATATATATCCCTCTGCATGTGCGTCTATATGGTATGGTGGGGCAGAGAGAGACCCGCATATCTGTGTGGGCACATGAAGGGAATCAGTGGACCAAAGTAGAAGCCAGTTGTTGGCTGCGTATACAGCGCGGTTTGTGTAGTGCTGATCCGATCCTGAGCAACCTGTTTTCCTCGACCCTTGGCAGTTCGAACTGGGGAAGGAGCGGTCAGCAGCATCGTGCGTACTAGGAAGGGGAAATGTGCTTGCAAGAGAGCCAAGCTATCGACTTTACTGAGCAGTTGCTGAGATATTGCCACGGAATTTGCTTAGGACCAACAGTTCACTTGTCTACGCTCTTCCCGTGCGCACAAACGCATGAGTCGAAGTCAGGGGTACTCATTTTTGAAGACCAGCGTTCGCTTCCCTTATTCACCGTTGTTTCAACCCGTTGTG
>S1206;_asmbl_1216;_S1206_asmbl_121
TGCGTCTACTATGGTTTTTGTGTCCCCGCAATGCCCATGGGGATGTTCCGTTTTGCTTTCCAGCGGAAAGCTGGGAGAAAACTGCCGAGCCAGGCATTGTCGCTTTTCGTGTACATGCTTTTCGAGGGCTCGAACGCTTTGGTCGCCCGTCTGTGGGAGAGGCTGACGCAGAACATAGCTGAGCGTCGTCAGACGTGTTCTTCCAATGTTGAAGCCAGAGAAATCAAGCAGCCGGTTGGTATATGTGAAGCAGTCAAGAACACAACAAGTGCCTAGCTGCTGTCCACTCCGCATCATGCCTCGCAACTAGGAGCACAACTCGTCTTATTTTCAGCTTGACTTCTTTCATACATATTTCACAATCGACTGAACCGGCGGCGGGTCCCAACGTTTCTGTACAAGAGGTGCTTGCTGCTGGTGCCCTCGTTCAACATTTTGAAGAGCGTGATGGAATAATTAACCAGTGTAATACTGTGGCGCAACACTCATGACAAGATATGAACGGAAAGAGCTCGAACAGGCGGTGTGTTAATCTTGAACAGAAGGCCGAGGAATTCTGTGTCGTCCCCGAGGTCACTCGGTATGCTC
>S1196;_asmbl_1206;_S1196_asmbl_120
GGGGGACGGGTGTTTGTCTTCCGTTCGCTCGCAAACGTCTTTCTTGCAATGCACCGAGTATGCCTTTGGAACGAATTTGCGTCATCTGGCTGAAGAGAAAGACGCAGAGAACCCTCGTTTTCGAGAAATCCCTCAAAGAACCGGCTCTGGCTTCCTCACGACTCAAGGCGAAACCGCTCTGGGAATGTTGCGTTTTTCTTCTTTTACTCCCTTTTTCGTGGTTTAAGACAACTTCCCAAAGCTCCTTTTCGTAAGGCCAGGTGATAGAAAGCTTTGAGAGAGAGAGCTGCCTCGCTCCTCCACCGAGCAGCCAGGTCGTGCAACACAAAGGGGAGCTTCAGAAGATTGGACAGGAATGAGGAAATACTCAAGAAGGGTGAAACAACAGATTGTCTCTTTCTCAGCGCTTATGTATTTCTTGTGAGGCACTCCGGTGACTGTGTCGTTCCTTCATAGTCTAGCTTCACCGGCGGCCTTAATTCCGTTGTTGAGTCCTTCGTTCTTTGCCGTCTCCTGTCTCCAGCGCCCAGTTTTCCTCATTCTTTTCCCTCTCGTTTGCTGTTTCTGTTGCACCTCGCACTCCCAGTGTGTGTCTTGCGTCAAGGTTGACAATGCCTGTACTTCGTGCCTTGTTGTGACGCATGGTCTCAGCGGTACTCTGAACAATCGAGAAAGCTGCATCTCGGTACACGTCACATCTTTTGCTCTAAAGTTTACCGTCGTTCTGCGTCTTCCACGCCTGCGTCAACACCCGCCCCTCCGCTTGTCTCTTCGCACTCGCTGATGTATCGCTCCTCTGGCAGCGTCCTTACACCTGAAACAGTCGGCGACGGCAAGCGATTTCTTCGTGTCATCACCGCCAACCTTTTGTCATTTCTCTTCACTTCTGTCCTCGTGCTCCAAACGGCCGCTGCAGTTTGTAAAGAGTATGCTCGCCGGAACCAGTCGGCCTTTTTCTCTCTTCCGTCAAGCGCACCAGACAAAAGCCTCCGCAGTACTTCCGGAGCCTCCGGAAGAATAGATTTTGCGGGTCCTTTATGATCCCTGCACCACGCAATGCAACGCGGCTAGCACACGCAGCACAAGAAGCTTGCGCTTCTTGCTTCCTCATCTGTCGGTCGCTTACGCCGATTTTCGTCTTCGGAGAACACCACCCCTAGGGCAGCAAAGATGGCAATGCAAATGAGCTTCTACTGGGGTTACCGCGCAACTATCCTCTTCAGCTGGTGGCAAACGCACGACGCGCTCGACTTTTTTTTGGCTGTCTGCATCATTTTCTGCACTTGCTTGTTGAGCGCCTGGCTGAAGCTTCAGTGCCACAGAGTGGAGGAACGGCGGCGACGCGCTTTCTTCTCTCCAGTTCTGACGGCTCGCGCCATGTCCGTCTCGTCTGTCCCTGGTCCTGGAGAGATTCGACTCGGAGCGTCTTCGTTTTCTATCCCGCTGATCTCCGCGGGAGACGGCGACGACGGCAAGACGTGGCAACAAGCACTGGCAGGTCCCAGCAGCACAATGCGGACGCCAGCCTTCTCAGACAGTCCTGGAAGAGTTCAAGACGGAAACTCGATGAACGTTTCTTGTGCGCCGGAATCCACACTTGCGTCGGAGGACAAAGGCGAGGCAGCCACCGGAGGGAAGTCGTTCGCCGGCGCTGCTCCGACACACAGTGTCTGCGTCTCAGCGTCGCCGCAAGGAGCGACAGAGCAGACAGGCGGAGAAGCTGCGCTCTCCTCTCGCTTGTCTGCGGCCGAGTCGAGAGACTGTGGAGGAAGCCGACGGTTGCGACAAGCAGGCCAGACCTGGGAGGGCCACGGCGATGGTGCCTCTGGGGGAAGAGTGCCGCCTTCAACTTTCAGGGAGTCCGCACGCAGGACGTTGTCCACCTGGTTTTTTGCTTGCATGATTGCCGCCATTGACTGGAGCTTGATGCTCGTATGCATGACGTTCAACGCGGGTCTTTTTTTGACGGTGGTTGCCGGGGTCGCTGCAGGGCGGACACTTATCAACAGCAAAACTCGAAAGTTATGGGCGCTTCCGTGGCAGGAGCTTCTTTGCTCACACGATCACTCTTGAAAACACTCATCCAACCAGCGCTTGCAGCGGTGTTAAGCAGTCCAGTGAGGTGGCGATGTCCAGAAATATGAGTTCTTGTGCAGGAGACGAAACCTACATCTCGTACATTTGGTCTATGATCGTTACAGCAGGAGATGACGCAAATGTCTTGTGCAAAGCACTTCAGAACTCCCAATTCCCTGCCTGGGCAGTGTGTGCTCCGTCTGAGCGGAATACCACCGCAGAGGAAACAGCGGCCTCTCTGGAATGTAATCGTGTAGGCACGCTCGTGGACGCCGGAACACTTTTCTGCATACCGTTTCTGCGTCTGAAAAGGTCACACTCTTTCGGGAATTTTCGGAACAAAGTGTGTTCCCGACGCCCGAATCATACCCCGAGCTTTCATTGTGATACTCCCCGGCCTTTGGCAATTGTTTTCCAAAGAGCGGTCGGTATATCGACGGTACGTCGATCCAAAAACTCATTTACTCGAGAAAGTGATGGTCCAGAAAAGGATCGGTGCGTCAGGGGAGACCC
>S1337;_asmbl_1349;_S1337_asmbl_134
CCTTCCTCGTCTCCTTCCTCGTCTCTCCGTGTCTCTCTGCTTTCTTCGTCACTCCTGCCGCCATCTTTGTCCCTGTCTGTTATCCGTCGTCTCCCTGGAGGTTCGGGAGGACCTGCGCGCCTCCCCCCTGGTCACTGTCTGTGCTCGATCCACAGTACTACCTCGCCTTCCCCTTCTGTGTCGCCTCAGTGTCCGGCTTCGTCATCTTCGGCTTTGAATCGTCGTTTTTCTTCCTCTTGTCCTCTCTCTTCTTCTTCTTCTCCCTCTCCGTCTCTCTCTCTGCGCGAGTCTTCCCTCTTGTTTCGAGGCGAAGACCGTCGGTATTTGCCGCGCATCGGGGCGGCCGGAGCGGTGTTGCGGTTCGTCCATAATTCGCTCTCAGATCGCTGGTGCGTCGTCGCCAAGCCTCCCGGATGGTCTCTTGAAGCGACGAGCTCCCGGCCCTCCGTCCGCGCCGTCTTGCAGCCTCTGCTGGACACCGCAATTGTGGCGCGTGCATGCGCGATTCAAACAGGCTTCTGGGCGGAGACAGAAGACCGTGGAACGCAGAGGTCGCCCCGCAGCCGAAAAGACAGCAGCGGCTCAAGTCTTGGAAAGGCAATGCGAGAAGCAGTCGAAGGCGAAATGGAGGAGCACGAGGAGACGAAAGGCATCTTCTTTCCTATGCAGCTCGATGCAGACGCCCAAGGACTCCTCCTGGTGGCAACAGACGAGGCAATGCATCGCCAGCTGCGGAGCATGTTGCAGGACGGGCATGTTCGGAGGGATTTCCGAGTCTTAGCCGACTTGTCCACCCTCGTCGCGCCCTGTCCTCACTCTGCCGTTTCTCACTCCGCATGCAGTTTGCCGACAGCCTCTCTTCGCTCACCCGGAAAGTCACCTGCTTCTGTCTCCCTGGAAAGCTTACCTGACGCGTCAGATTCGCCGACATCAGCTTCCGCTTTCGAGAATGCCTCTTCTTCTCATGCCTCTTCTTCATCTCGACCTTCTTTCTCTTCTTCCTTTCCTTCTGAGGACGTGCAGTTTTTTGTGGGAGGACGAAAGAGAAGGAGTTGCGGCGGGAAGGGAGACGCCAAGGGTCCGAGAGAAGAGCGCGCGTCTCGGTGGACTTCTGGCCTGCCTTTCTTCGCGTTTCCTCTCCGATGGCAGTGGTCCCCGACAGAGCGGCTCTTGGCTGCGCATGCAGTTCGCTCGGCAGCTAGCCAGTGCATGCAGTCGAGCGCCGGACGCGAGCGGAGTGTCGCCGCTGTGGGTCTGCATGCAGTCGACGGTTCAGCTCCCTCTCAACCTGGCTCCTTCTGCAGAGGAGGGAGAGCGAGGGGAGGAGGCGAGGAAGTCCGCGAAGAGCGCGGGAGCGAAGGCGAAGGGAGAAGCTCTTCGCCACTTGACCGGGAAGGAGCTCGAGAGGCAGGTCGAAGGCCAACCGCAGACGGGCAAGAGAGGAGAGAGGCGAAAGAGACCGATTGGGGAGACGAGAGCACGAGTCGAGAGGGGAAAGCTCGTGTGAAAGACGGAGAACGGTGTCGAAAAGGGAAGCAGAAACAATACGGCGCTTCGATGTTTTCTCGCGACTCGAACCAGTTCGCATTTCCTGCCTCGACTGAACTGCGCGGCTGCCTTCGCCTCTGGGATCCACGCACGGGAGAACTTTACAAGAGAGGGAAGCTGAAGTCATGCATTTCCGCGAAACATGTCAAGTTGAGACTCAGAGACCTCCCTGAGGTGAATCGTCTGGAAACGCCAACGGACCGCCTTCTCCGAGCGATTCAGAAGGCTTGGTCTGGTCGCGGGAGCAAAGAGGAGACTAAGCGTCTCCCCAAAAGTGAACCTTCACTTCGCTCTGCTCTGCAGACTTCTGGGAACGACCGAGCGAGGCCTGATGCCGAGTTGAAGCGCCGCGAAGTTCTTCAGCTTCTGGATGGATCCTATGTCCCTCGCAGCTTGTCGGCGGTTCTCTCGCAAAACGCGCTCGCCCACTCGTCTGTCTTCTCCTCGTCTGCCTCTGCCGTCCTCTCCGAGCACGTGGAAGATCTCCTGCCTGGACTTGACTCGGCACAGGCGCTTCGACTGCTTTCAGATCGGCGCCTGCTGCCGTCGCTGCGGCTCGTAGGCGCGTCTTCTCTCGCAGCCAGCAGCTGTCTGGCACAGACGAGCTTCCGTCTTCTTTCCGTATCTCCTGCAAGAACGCTCGACGGCGTTCTCCGACTCCTGGGCCTCTATCGTGTGCAGACGCAAGAGCCTCCACGGTCGCATCAGATAAGGGTTCACTTCAGTGAGGCGGGATGTCCCGTCGCCAACGACGCGCTTTACCACCCGTCCTTCTCGACAGACTTCAGACGCAAGATTCTCGTGTCTCCTTCCTTTCCCGGTGGCGAGGCGGAGATGAAAGAAAAACGCATGCCGGAGACCGTTTGTGCTGCTCGTGGTCTCCCTGAGGATCCATTTGGTCTGGAGGGTCCTGCGGATGGAGAAACGGAAGCCGTTGCACCTTGGTCGCTTCCTTCGACCCTCTCTGAACCGCATAGGAACGAAGACGGATGTCTTTCAGCGGACAAGGAAGCCACGAGCTTTCCTGTCTCACGCGAGGGTCTCTCGGCCTCGGAAAGTTTGAATTTCAGTCAAGGAAGCATGTTTCCGTCTGCTGCAGTCCGAGAGGATGATGGCAGATGGACGGGAGATTCGAACATGTCAAGATCTCGTGGAGAGCCTCAACTCGCTGCAAACCGGCGAAACTGCCCTCCTGCGTCTGAAGCGAAGGAGGAGACGTTGTCTGGACATCGCCATCTACCACATGTGGGCGGTCTTCTCGCCTACGACCCTCTGGAAGAAGTTTTTCCCTCCTTCTCGATTTCTCGTCCCTCGCAGACGGAAACCGACAATGCATGTTTGACTCCGACAAGTGAAGCCAGAAATCACAAAAACGAAGGTCGAGGCCGTGGCGAAGCGAGCGCGGGAGACTTGGGATCGAACGGGAAACACAGCGACGGCGCGAAGTGTAAATTGCCTGAACACGCTTGTGAGGTCGCACCGAAAGATTCGTTTGAAGCAGATGGATTTAGCGCATACCCCTCTCTTAGTTCCAGCTTTAGCAACTTCGAGAGTGGCTCTGCGTCTGTGTCTCCGATCGATGCACCTTCGCCGCCATCGCCGTTTTCTCCGTTCCACGAGGACAGAGAAGGGAGGCTTTTCTTGGATCCAACAACGCTCTCGCAGACGTATGCCACCGAGCATGACCGGCAGTCCGGCGTGTGTGCGTCGCTCGGTGTCCAGCTGTTTCGTCTAACCATGGTAGATCCTCTGAAGCCGCGGGACCGAGTTACTGAGGAGTTGGTTTTTGAGTTAGACACGCCGCCAGAGTGGGCGGGTATCCACGATATCAACCAGTCAGAGGAACTGAAGTTGTGGGAGAAGGCGGGAGAAGAATTTACCGCTTCTGTCCCTCAACGCAAACACACAATCGACGCATTCTCCCCGCTACCGGAACAACTCACCGACGCGTGAGTCTCCGGGAAAGAGTCAGAGAAGTAGGGAATACTAAAACCGCATGTCGGAACGGAAGGTGTAGGAATAAAAGGGAAGGATCGGCGGATCAGCAGATAATCGCAGAAGGCGAGACACGCATGGCGTGCTCAAGGTCATCCAGGCGGCGAGGGACTTTCATATATCGTGGGGGGATGAAGTGGAGTCAGCCACAAACGACGTTTCTTCCAAAGTTTTTGCTGAGCAAGTGAATGCGGATGTGTGCACAGAGAAGGTGGAACGAAGAAAGAACGACGACAGCAGTGCGACACAGAGTGACAAAGAACTTGTGAGAAGAGTGGCAGACGCTCTACACGTTTACGAATGTTGCTCCTGCAGTGGCACAAGCCGAACAGCTGTAGGTGTTTCGTGTGTAGAGTTCTCGCTGTTTACCGCACTCTTGAGAGAACTGCTTGAGGTTAACTATGCGAAGGAGAACGGCATTTGTATGGTGTGACAACTCACAGTGTTACAGGTAACAAGCCCCCGTGTTTTGTGTCGTGACGTTGGTACTGGGCTTTTGAAGCAGAACGAACTGACGGCACCTTTAGCACACTGCTACAACTCTGAATATCAAATGTG
>S1119;_asmbl_1128;_S1119_asmbl_112
ATCCGGGTTTCATGTCCAAGGGGAAGCAGCGTTGAAAAGGAAACACTGCTGAAACGCCCTCGCGTTAGGCTTGCAACTTGGACGCATCCCTGGAGTTCTGTCTCGTCGGTTGCCGCCCGAAAGGCCGTGGAAGCCGCGCGATATCTCACTTGAGCCGTTGACGTAGAACTCAGAAAACTCTTTACCCTGGTCGACTTTTTTTGCATAAAAATCTGAACTTGCTGTGGTGGCACCCCGTCGTCTGCTTCCGTGATTCTCTTCGACAAGGCTGCATACAATCGAGGCAGGCTCGCTTCAGCGTCGATGACCACGGCGAGGCGGGGCCACTGGCAAACGCAGTTGGAGAATCCTGAAGACTCAACTGTCGACCCTCCAGTTCAACTCCACAGTATCACTGAACATGATGCTCACCCGCTCGTCCTCTCTTCCATCCGGAGTTCTGTTTCTGTCCTGTCGTTGCGTCTGCGTTTGATCGGAAATTATGGCAAAGACTGGGGTCTCGGGGGTGGCGCCACGCCGCATGGGGGATCCAGAGAAGGCCCTTGCTGTGGCGATTGCAGCAAGGCTTCTCGGCATTACCGCCGGCTTTTTTAGCATTGTCCTTTGGCTGTTGATGGCCGTCACTTGCGCGCCTACCCTCACTGTCGACAGGAATGATCTTTTTTCGGACGTCAATGCTGCCCTCTGGAGGGAAGCCTTCTTCTCTTTCAATCCTCGAATCTTCGGCAACCTGTGGGCACCCTTCGTGATGGGCTGGACTTCTATTCTTCTCCACTTTAAGAATTTCAATGTGCCGCCTATCACACGCTCCTGGGCTCGATTCGCTATGTGGAATCTCGCCCAGGCGCTGTTTGGCAACATTGGGTATTGCGGAGGGATGGGTTTCTTAGTGGCTGCGATCAGCATCGTCACGTCTATTTTGGCTGTCGTTGTTGGGGTCATGCACAGCCGAATTCCGGTGTCATTCAGTGTGGTTGTTCCCCCTGCCACTGAGTTTTTTGCGTGACGCTTGTGTCGTCGACCCGCCAAAACGCAAGCGCCACGGAGTGCAGCGCCTCCGGCGGTGCTTCTGAGGTGGGAAAAAAAGACACAAGTCGTTCAGTATCGATGGGCCAACGCAGCGCGGAAACGGGTGTCGGTGTCGAAAGAAACCCGAGCGGTAGTCACTCGTCGACTTCGCAGGAAGAAGCGAATCCAGTAAATGCTGTAAAGACATTTAGGGTATTTCACCTTGTTCAGAACTTCCGGTTCTGCAGTCAAAGCTGGCGAGGCAGGTAGAGCGCGCACGGAAGCAAAGACGCATCTGTGTCCTGCGGTTTGCCGTGGCACGCTGAGACGCAGTCGTTACGGGACATCGGGGAAAGGACGGAAGCGATCTGTCTTCTCTCACACTTTCGAGATCCGGTTCTGCAGACAGGCGAAACGGGAACCAAGAGACAACTGCCGTTCTCTTTTCAGTTTCTTGTCTCGAAGAATGACCGGATAAGCGAAGATGGATCAGACGGTTGTCGTAGTTGGACTGGTGGTGACCGACTAATTTTTCCGAGAAACTCAATTACCTGCCACAAGAAACTGAAGACTTGCGGCAGCAGGCGGCTAGCAAAATGGAGGCCGAAGCAGGAATGTGCCATGGTTCTAGCGGCTCGGTTGGCAGTTCTCCATGACGAAAACCAAGTGACGCCGTCGATGTGCGAGCACTGAAGAATAAATATCAGGGAGAACCAAGTTTGTAGGAGTCGCTCGTGCGTATCTCGTATATTTCTACTGGCGATGTGGATACGTTGTAATGTTTGTAGGAAAGGCAAAGAGATACGTCGACGAGTCCACTTCACTCGTGTATGAAATTCGTGAAACGAAAAAGCAGTGGACGGTACAATCGGGAATGATTCGTGGTTTGCCAAGAGATAGAGGACCCGAATTTATGTCAGGTTTTTTTTGTCCACCATTGTTTCCAAAAAGCAGTATCCCCTGCTGTATGTCTTTCGATTAAGCAAGCTATTTTGGGGTGATTGTTCTAACACGAGTGCAGAGTGTATTCACAGATGTAATGAACCCCTCGTTGTACCTCTGTGAATAACTCAAATGAAAGCAATCTGTTATCCGGA
>S1619;_asmbl_1632;_S1619_asmbl_163
GTCTCAACTCGTATTCCGTGCAAGTTTTTCTTGAACAGAGATCCACGCTCGAGTTTGCACGTCTTGCTTCATCGCGAAAAAAAAAACCAGGGCATCCTCGTTTCCTCCCAAAAGGAAAAAAGAACGATGCACATGGGAGGAAAGTCCACATCGACTGAGCCTGCACGGTTTAGAAGAAAGATACAGTGCACACACTCTCTTCGTTGCCGATTCAGTGCGGCAAGCGTCCTCACTGCCGCGAGCCTCTCCCCATTCTGCAAGATATTGTTGACGGCATACAACATAGTGTTGAAACCCACTCGCCACTTCCGGTGGCCCCCGTCACTGTAGTGTCCTTTTCCGTGATTGCCAAGACGCTGCGTGATGCTTTCCCATGCTTTCTGCCGAATGCGAAAGAACATTATATATACATCAACGGTAATCGATTTAGCCACGCTCCATTCACCCTTCACGCCAGACACTGCAGTCAGTCCACTCGATGACTTTCTCCACCGTTCTCTTCAGTTGCTGGCGCGTTTGTGCGACCTAGCTGCCTGACACACCACGACGGGTCGAGTTACGATCTGGCGGTCTTGTCTGCGTCGACCAGTGGTATTTCGACTTCGCATGGTGAACTGAATCAACGCATGGAGGGAGGAGCATTTATATGCTCCGCCTTCTTGTGATAACGACTCCAGAGTGTCTACCTCGACTTTGGGGACAGCTTTTAGAGGCATTCTTGCGTCTTGATACTATTTACCGGAGAGAACTTCAGTCTGTTGCTTGTACCGCGCACCATCGCGCTGGAAATCGCGTAAAGACGCTAGAAAACACCATTCACCCTATCTACCACTGTCCCCGACACAGAAATCTAGAACTCTCTTGACCAGGCGAGGCGCTGGTCTCGCCGAGAGGCCACCTTCCTAGAGGAAAATCGAAGCAGGCAGAACATTCTTTGCATGGTGCAGAAACTTGCTTCCAAGAACTTCCCATCAGCTGTACAGCAAGTGCGCTTGGTCAAAAGCCCAGACTTACTCCTCAACATACAGAAGCCGACACTAATGCACGCAGTTAAAACAAATGGAGTCACCCCGCGCAGAAAGTTAACATGCCCTGGATTCCAAGAAGCCGCTCGTTCACTTTTTCGACATTTTAGCAGGAAAGTGGCTTTTCGTTCTTGTTAGCTTTCAAAAGATTTTCGCTGCCCCGGCAAAGGCATACGATTCAATCAAGGGAAATCGTGTCTGTTTTTCTGGTAATCAAATGAGTTTCGCCACTGAGGTTTCACTGATACGTTCTCGACACCCCAAAAATGACTGCGTGTCACCAACCTCTCTTTCTTCTCTGCTCTCTGCTGCTCGTGTCTCGAGTGCTTTCACAGCTTGCTTCAAAGAGTCACACGCAGGATTTTTCTCACCCATTGTCTAGACAGCAAGCACATCCCCCCTGTTCCACTGCGCAGTTTCTGGCGTCTCCACAGAACTCTCATTTCCTCGAGAAAAAACGCGTCTGCTGTCTTTCCTGACTGCTCGTGTGTCTCCAAAAAGGAGAATGCGCACCAGAACAGACAGGTCTGCGTTCACGGGTCTATTCTACGCGACCCACTTCCACTGGCCATCGGGCTGCATCTGCAGCTTCTGTTGGGGTGTACGTACACGGGCGCTGAGTTGTTCATCCTTACAGCGCGTCGAGAAAGCGTTGCTTAGAGCCTCTGCATCTGCTTGTCGCGCGGCCTGAAGTCTCGCCTTTTCTCTCATCAACAGAGAATTTTCTCCCAGTCCTGGATAAACAGATTTCTCAGGTGCACTCGTCCCGAATCCACCTTTGTCGACAGCGGTTTCGTCGCGCGGAGGCAGAGGTTGCGACTGAAAGGCCGCGCCCCGAAAGAAGTCCCAGTAACGATGCAGCAGGAACAAGCCGCCGCCGAGAAGCAGCAGCAAAAGAAGAAGCCACTCGCCGAGCGACTGCGTGGAATCTTCTTCTTGCTCGAACTGCACCTCTCTCTTCAATTCTCTGCGGTCCTCCGACCTCGCGCCGGTTACTCTCTCGCTCTCGTGACCAGGCAGAGGTCGCTCTGACGATGAGGAGAAAAAGGCTGAGGGGAACAGCAGCGTCTCTTCTCCCTTTTCCTCCCTTCGCTGTCGGACTGCACCCGCGGGCTCGAGCGACAGCGAGACGATCTGTCTCCACTCTCGCGACTCGATCGTGAGCTGCGCGGCCTCTGGCGCTGTCCATACACTCCAGTTCCCCGTGCTCGCTTCTCGCTTATGGTGCCGACTCGCTCTGTCACCACTTGCGAGGTGCGTCGGCGACGTCGCAGCCGAGACACGAATCGCGAGCAGCAGGCCCCGCTGCTGTGTCTGGACAGTGTACGCCTCTGAGGAGACACTGACGTCGACAGAGACACGATTTCGACTCTGCTCTGGCGCAGCAGCTGCGTTGTCGGCGGCGACAGGAGGCACCGGATACACGAAAAGAGTCAATGGGAGCTGTGCGCCTGTCTCGGCTGTCGCGTGAAGCGCAGCAGAGCCTCTCGCAGGGTCGTCACTCCTCTCTTCGTGTACAGAGGCT
>S1169;_asmbl_1179;_S1169_asmbl_117
CGCGAAAAAAATGGCTTTGAGCGTCCACCGAGGCTTTTCGCTGCCTCCTTTGCGCCTCTAGGAGGCACTCCAGCCTTGATCAAAAGGACTCGACTCTTCCGTAGCTGCCGACATGGTCGGCTGTTACGCGCATGCGCCCGGTTTAATCCGTCTGACAGTGGAGTCTCTCCTTTTCCACTCTGATTTAAACACCCCACAGGACTGAACTGCGGAAGCACTCGTTCGAGGCGGCGGCAGCCGTCTGTCTTTGCTTTGGTCGTTTTTTTTTCTCCTCTCCTGCGCTGGCGAGTTTCCACGGCCTCCCGTGCGACCCGCGCGACTCGCGCGATTCCCCAGAACACACTGCCTCTCTGCCTTCAACTGACATCGAGGTCAACGACTGCGGGAGCTAAGGACGCCCAAGTTTGCCGAGAAAGGATGGAAGTGATGAGGCGACTTGCGGTCGCGAATGGGGAGGTTTTCGTCAAGCCGAGATCCCATCTTCAGGTCTCACCGCTGGTGCCCGGTCCCCAGGGCAGGGCACTGTAAGTCGCGCATCTCTCGTTTCGACGAGGAAAAAAAGTTCGAGTCGCAAAGACTTTCCTCGCCATTTCAAAGGCTTCACCCTCCCCCCAAAAGCTCTGGAAATGCTGGTCTCGAGAGAGGCTGCTGAGCAGCCGATTCAGAGAAGTTGCCGCAAACGCCCTCGCGGTCTAGTGCCGTCTGTACAGCAGGCGCCGCCAACCGACCAAGCCTCCGACGGCGAAGACAAACAGTTCTTTTCTTCAGAACAGACAGTCTGCTCTGGAGTCTCCTCGCGCGGAGGCGACCTGGACTTTGCAGAGCACCCGGAAATCGCGTCAAACAAGAAAACGATGTCGTCTGAAGAGTCCACCGACGAGGAGCAAGGCAATGAAAGATGCGCAGACAGAGAGGAGCACTCCCAAGGAAAACAGGAGATTCCTTGGTCGCCGTCTTCCTGGCGGGTGAGATGAGCATCGGAGAAGGACAGAGAGTTTCAAAAGGCGAAACGCTCGGCACAGTCGCTCGGCCACAGCTACTTTTCCGAGGGTGTGTGTCTTTTCTTTTCGGCGTCTTTGCCTCCTTCTTCATATCCTTGGTTACCAGAACGGAACTCGCAGCCAGACGCTCATCTTCGGACAACGAACCGTCCTAAACAAAGTATCTTGGGAGATCCGGAGACCTGAAAGTTTTCCGGCAGCACAGAATCCGTTTGCCGCGGTCCCTGAGGACACCATGGTGTCTGTACAGCAACGCCTGCGGTGTCTGCCTCCCTTGGTGTCAGCTGAGGAAGTCGAAAGCCTTCTCTCTCATCTGAAAGACGTCTACGCTCGGAAGCGCTTCGTGCTGCAAGGTGGAGACTGCGCCGAGGTCTTCGGGGACTGTCGTTCCTGCGTTCTTACAGGAAAAGTTCGTCTGCTTCTTCAGATGAGCGTTGTTCTTCAGCAGGCGACAGGCTGCAAGGTCGTTCGAATCGGGAGAATGGCAGGGCAGTACGGGAAGCCGCGAAGCCTCTCTCATGAAGTCGTTGACGGTCGAACAGTCATGACGTACCGCGGCGATTCTGTGAACGGGATGGATCCTTCCGAGAGGGATCCGCAGCCAGAGCGACTTCTGCAAGCCTACTTCCACTCTGCCGCGACTCTGAATTTCGTTCGCTCTCTCCTCTCGCCGAACAGTTCCTTTCTTCGCGCTCCTGCAGGATCCGGAGAGGCAGAGGACAGCCTGTGGGAGCTGTCTGAACAAGTCGCTTCAAGGAGGCGGCAGCAATTTCAGAGCCTCCTCAGCGTCCTCAAGGTTTCAGATCGAAGCGCCTCAGAGTCGGCTTCCTCTGTAGTGTCTGCCTCTGCTTCTTCGCCCTCCAGTTCTTCCTCGCCGCCATCTTCTCAGCTGCCTTCTCCTGCTCCTGAGTCTGCCTGCCCATGTCCCGCTCCTCCCTCTTCTTACCCCACATTTTTGTCTCTCTTGGAGTCTTCAGACACGAACTCACTGGGATGCTTTTCGTCTCACGAGGCTTTCCTGCTTCCTTATGAGGAAGCGATGACGCGAGAGTATAACGGGAAGTTTTACGACACAAGCGGGCACTTCCTCTGGGTCGGAGACCGAACCCGCCAACTCGATCACGCACATATCCAGTTTTGCCAAGGCATCCGGAACCCCATCGGCGTCAAGGTGGGCCCCACAGCGAAGCCTGAGGAAATTGTCGAGATTTGTCGGACTTTGAATCCGGATAACATTCCAGGGAAGGTTGTGCTCATCACCAGACTCGGCGCCGCTCGAGCTTCCAGACTCCTTCCTCTGGTGATCAAAGCAACCCAGGCGGCCGGAGTGCGAGCTGTGTGGCTGTGCGATCCAATGCACGGAAATACTCAAGTTACACCAGAGGGGAAGAAAAGGCGATGTTTCACAGATATGCTGAAGGAGGTTCTCGTCACGTTCGACGCCCATTTACAGTGTCAGTCGCATCTTGGCGGAGTGCATTTGGAGCTGACTGGAGAACATGTCTTTGAATGCATCGAAGGATCTGAGAGCCACGGAGGTGCCGGTGAAGAGACTTTCGAGGCTTTCTGTGATCCTCGGCTCAACTACACGCAAGCTCTTGAGATGGCCTTTGAATTTGCACAACACATACAAAGCAAGTCAAGTCAAACGGAGGTCCTCGACAGGAGTGCGAGGGTCGGTCGAGATGCGAACTGAGGTTTAGGCGGACCCAAGGGGCAGACCTGTCCCGTTGGCGAGACATGAAGGACGACGAAGCGTCGTAAATTCTCAGATTTCAGTGTCCGAAAGAAACACTGAGTGTCTTCACTGAGAGGTGTATCGCTTTGCTTGTTGTTAAACTCCGCAGTGATCGTCCACATGGATGTCGCTCCCTTTGCTCTTGCTCTAGCAGAACAGCCGTGTCATTTGCAATCGCGGAACTCTGCAGCAATCCCGCTTCTTGGCATTCTTGTTTTGGTTTTGTAGTTTTGTGTGCCAAGAACCCGGGAAACGTTTTCGTGTCCTTGCGTGTGGCACTATCTTGTTTCCGAAAGGCCGAACCATTTTGTGATATAGAGGAGACTGGATCGGTTCCAAGGCCTGTCTATACAATTATACCG
>S1169;_asmbl_1178;_S1169_asmbl_117
CGCGAAAAAAATGGCTTTGAGCGTCCACCGAGGCTTTTCGCTGCCTCCTTTGCGCCTCTAGGAGGCACTCCAGCCTTGATCAAAAGGACTCGACTCTTCCGTAGCTGCCGACATGGTCGGCTGTTACGCGCATGCGCCCGGTTTAATCCGTCTGACAGTGGAGTCTCTCCTTTTCCACTCTGATTTAAACACCCCACAGGACTGAACTGCGGAAGCACTCGTTCGAGGCGGCGGCAGCCGTCTGTCTTTGCTTTGGTCGTTTTTTTTTCTCCTCTCCTGCGCTGGCGAGTTTCCACGGCCTCCCGTGCGACCCGCGCGACTCGCGCGATTCCCCAGAACACACTGCCTCTCTGCCTTCAACTGACATCGAGGTCAACGACTGCGGGAGCTAAGGACGCCCAAGTTTGCCGAGAAAGGATGGAAGTGATGAGGCGACTTGCGGTCGCGAATGGGGAGGTTTTCGTCAAGCCGAGATCCCATCTTCAGGTCTCACCGCTGGTGCCCGGTCCCCAGGGCAGGGCACTGTAAGTCGCGCATCTCTCGTTTCGACGAGGAAAAAAAGTTCGAGTCGCAAAGACTTTCCTCGCCATTTCAAAGGCTTCACCCTCCCCCCAAAAGCTCTGGAAATGCTGGTCTCGAGAGAGGCTGCTGAGCAGCCGATTCAGAGAAGTTGCCGCAAACGCCCTCGCGGTCTAGTGCCGTCTGTACAGCAGGCGCCGCCAACCGACCAAGCCTCCGACGGCGAAGACAAACAGTTCTTTTCTTCAGAACAGACAGTCTGCTCTGGAGTCTCCTCGCGCGGAGGCGACCTGGACTTTGCAGAGCACCCGGAAATCGCGTCAAACAAGAAAACGATGTCGTCTGAAGAGTCCACCGACGAGGAGCAAGGCAATGAAAGATGCGCAGACAGAGAGGAGCACTCCCAAGGAAAACAGGAGATTCCTTGGTCGCCGTCTTCCTGGCGGAGTTTTCCGGCAGCACAGAATCCGTTTGCCGCGGTCCCTGAGGACACCATGGTGTCTGTACAGCAACGCCTGCGGTGTCTGCCTCCCTTGGTGTCAGCTGAGGAAGTCGAAAGCCTTCTCTCTCATCTGAAAGACGTCTACGCTCGGAAGCGCTTCGTGCTGCAAGGTGGAGACTGCGCCGAGGTCTTCGGGGACTGTCGTTCCTGCGTTCTTACAGGAAAAGTTCGTCTGCTTCTTCAGATGAGCGTTGTTCTTCAGCAGGCGACAGGCTGCAAGGTCGTTCGAATCGGGAGAATGGCAGGGCAGTACGGGAAGCCGCGAAGCCTCTCTCATGAAGTCGTTGACGGTCGAACAGTCATGACGTACCGCGGCGATTCTGTGAACGGGATGGATCCTTCCGAGAGGGATCCGCAGCCAGAGCGACTTCTGCAAGCCTACTTCCACTCTGCCGCGACTCTGAATTTCGTTCGCTCTCTCCTCTCGCCGAACAGTTCCTTTCTTCGCGCTCCTGCAGGATCCGGAGAGGCAGAGGACAGCCTGTGGGAGCTGTCTGAACAAGTCGCTTCAAGGAGGCGGCAGCAATTTCAGAGCCTCCTCAGCGTCCTCAAGGTTTCAGATCGAAGCGCCTCAGAGTCGGCTTCCTCTGTAGTGTCTGCCTCTGCTTCTTCGCCCTCCAGTTCTTCCTCGCCGCCATCTTCTCAGCTGCCTTCTCCTGCTCCTGAGTCTGCCTGCCCATGTCCCGCTCCTCCCTCTTCTTACCCCACATTTTTGTCTCTCTTGGAGTCTTCAGACACGAACTCACTGGGATGCTTTTCGTCTCACGAGGCTTTCCTGCTTCCTTATGAGGAAGCGATGACGCGAGAGTATAACGGGAAGTTTTACGACACAAGCGGGCACTTCCTCTGGGTCGGAGACCGAACCCGCCAACTCGATCACGCACATATCCAGTTTTGCCAAGGCATCCGGAACCCCATCGGCGTCAAGGTGGGCCCCACAGCGAAGCCTGAGGAAATTGTCGAGATTTGTCGGACTTTGAATCCGGATAACATTCCAGGGAAGGTTGTGCTCATCACCAGACTCGGCGCCGCTCGAGCTTCCAGACTCCTTCCTCTGGTGATCAAAGCAACCCAGGCGGCCGGAGTGCGAGCTGTGTGGCTGTGCGATCCAATGCACGGAAATACTCAAGTTACACCAGAGGGGAAGAAAAGGCGATGTTTCACAGATATGCTGAAGGAGGTTCTCGTCACGTTCGACGCCCATTTACAGTGTCAGTCGCATCTTGGCGGAGTGCATTTGGAGCTGACTGGAGAACATGTCTTTGAATGCATCGAAGGATCTGAGAGCCACGGAGGTGCCGGTGAAGAGACTTTCGAGGCTTTCTGTGATCCTCGGCTCAACTACACGCAAGCTCTTGAGATGGCCTTTGAATTTGCACAACACATACAAAGCAAGTCAAGTCAAACGGAGGTCCTCGACAGGAGTGCGAGGGTCGGTCGAGATGCGAACTGAGGTTTAGGCGGACCCAAGGGGCAGACCTGTCCCGTTGGCGAGACATGAAGGACGACGAAGCGTCGTAAATTCTCAGATTTCAGTGTCCGAAAGAAACACTGAGTGTCTTCACTGAGAGGTGTATCGCTTTGCTTGTTGTTAAACTCCGCAGTGATCGTCCACATGGATGTCGCTCCCTTTGCTCTTGCTCTAGCAGAACAGCCGTGTCATTTGCAATCGCGGAACTCTGCAGCAATCCCGCTTCTTGGCATTCTTGTTTTGGTTTTGTAGTTTTGTGTGCCAAGAACCCGGGAAACGTTTTCGTGTCCTTGCGTGTGGCACTATCTTGTTTCCGAAAGGCCGAACCATTTTGTGATATAGAGGAGACTGGATCGGTTCCAAGGCCTGTCTATACAATTATACCG
>S1204;_asmbl_1214;_S1204_asmbl_121
AAAGCTGATGGTGTCCAAGGCGTGTACAGTCAAAGTCGTCGATCGTGCTGGTGAGAAAGAATCTCAATCTCCACTAAGATTGGAGTCGACCCCGAAGGGCCCACCTGTCAGACTTCCACTATCCTCTGCTTCAGAAAATTGTTCGGAGACAAAACCTCCAGAAGGCAAGTCACAAGGTCGCGGGACAGAAAAAACAACGGGGGACACGATGGCGAAACTCAAGGGTAAATGCCCATCAAAACCCAAGTCTTGTTTCGCTGGAAAGGGTCCCCCGTGTAAGAAAGCGGCGCTTCCGAAGAAGGGAGCGGAGACAGGACCTCAAGAGAAAGCAAAGGGGAGTGACACGCAACCGAACGAGGAAGCAAAGCGTTCCACTGCGAAAAGTGAAACACATACGGCGAAGAAAACAGAAAACTCTGGGGCTGCTTCCGTTGTAGGAGCAGGAAAGTCAGGAGCCAATGAAAAGGCATCTGACAGCATGGAGAAAGAGAGGTCCTCGTACCCTGATCGGGAAGCCCACGCAGCAGCAGCGATCAACAAGGACGCGAAAGCTGAAGTGAAGGTTGGCTCCCCGAGCGGGACGAACCCACAGGGACCAGTCGTACCTAAGACAGTCTCTGTCAAGAGTCCACCTGGAAATCTGCCGCCGAGAAAAGGACTAGACGAAGCAGACAAGGGAAGAGAAATCCCAGGCGACAAAGGGGAGGAAGGGAAGAAGCGAGAGGAGGAATCGAACAGTATTGATGAGTCGACACAAAAACTAGAGCACAGTGATACAGGGGCAGGAAACGGGGCCAAGTCAGTTATCGTGGGGAAAGGTCCCCCTTCGAAAGCTGTTATCATGGTGGCAAAGGGAAAGGTGGCATTGGTAGGACAGGGGCCGCCTTCCGTAGGAATTCCAGCATCACATGTCCCCTTGCCGGCAACGACCAAAGACGCGCCGTGTCTGCTAGCGAAACAGTCGGATCACATTCGAGGAACGCGCCCTTCGTGGCGCTCTGACACTTCTGCTGCTTTCGCTACCCCGACAGTGCATCCTTCGTTGGAGGCGCTTGGCAACGATTCGGATAAGGAAGCACATTTTAACTCCAAAGGACCGCGGCGTTACGGATTAGTCCCGTCCACCAACGAACGCGACAGCGGCAGAGTTACGAGTTACATGAAACGAAAGGAACCTACAGGAGAAAAGATGGCGCTGAATGACCTAGAAAAAGTAGTTTCGTCGGTGAGCCAAGACAGCTTCTGCAGGCATTCAGGAACGATGGACAGACAAAGGAATTTAGTCGCCTTTCTGTTAAATGAGATAAGTGAGATCGACGTAGAAGAGAAGCCGAGGAAAGGAAAGGCAGCCGCTAGAAGAATACAACTGGACAAAGAGCTCGACTACCGAGGTTACAGAGATGTTGACGTCAGCGACTTTCCACGCGAACCTACGACGCTGCAGAAGACGCGGCGTTCGTTGAGGAAAGTGGCGACGGAAAGTGATGAGCACTTCCGAATTGGCTTCCACAGCAGTGGTCGTGAACGGGGCTGTGAAGGCTTGGTCAAGAAAAACTCGCGTGGTCGAAGCGCCCGTTCAGCGTTTTTTGGTGATGATGAAGACAGGTTTTCCAGTCGAACAGCTCCTTTCCGTTCCAGCTTAGTATCGCTCGAGTCGTCAGAAGAAAAGTCTGAGGAAGCCGACACGGAGTCTGAGGTTTATTTGTCTGTCATTCAGAAGGGCATCCGAGCCGACAGTATCGATAACCTCATTAAACGTCTTGATGTCCGCTGCCGCGAGGCCAGCGGCACTGCTCCCGGGAGCCAAGAACGATCTTTCAAAGACATAAAACACATGGAAAGATGCAGCAAAGGACCGTACGGACGTTTTCAAGTTCTCGAGCGTTTGCGATCACTGGTAGAGGCCGAAGCTCGAGCTCCGGATCTGCCGGTGTGTGGCAGTCGTGGTCGTCGGTCCACTGAGCTCCTGAGCGCTTGCACGAGGAAAATGGACAAGAGCAACAGGAATGAGCGTCAATGACAGCCGAGTGACAAGGGCAAAACCGATCGAACAAGATCACATGCTGTTCCGGTGCCTGTCATCCCAGAGAGTGACAAAATGTTTGGTCCTTCTAAACCTGGTGAAATGCTCTCTCTTTATCCGCTATGACCGGGTCAGTCGTTTGTCCAGTCGAGCGTGTCAATCATCCTTGAGGCTGCTGTGCGTTCAGGTGGAATCAGATATTGGTTGAACCATGCAACTACACGATTGCAGAAAATTACCTTTGTTTTGCTATAGCATACCCAACACAAGTCACATGTATCAGACGATGTCTACATCC
>S1355;_asmbl_1367;_S1355_asmbl_136
TCACACGGAGAAAACGTTTTTCTTGTTCGCTTTCGTTTTGTCGACGAGCAAAAGGGCAGAACGGAAGACTGTTTCGTCTTCCCTTTTGAAACGCCTGCTTTTTCACTGTCACCGAAGAAAGGCAGGACGACAGCCTTCTTCTTCGCCTCGACACAAGACGAACAGGCAAGAACCGTCTCTGGTGGGGTGCGACAAAATACGCTTTCCTACAGAGATAGTCAGAAGACAAGAACAAAAGACAAGAACAGGAGACAAGAACAAAAGACAAGAAATCGACTTCCTCTCTCGTTTCTAAAAAGTATCCTTTTCCGGAAGCGTTTGTCTTCCTCAAGCTCTCTCGCCAGCAGAAACCTTTTTCTTTTTCTTCAGGAACAGAGAGAGCCATGTGGAGGCGCACAGAGAATCGAGGACCCTCCGAACCGGAGCTGTGCATTTGGAGAGACGTCACAGTGAAGAGTCGTTCTCTTGCGTCTTCCCC
>S1185;_asmbl_1195;_S1185_asmbl_119
CGCATTTTCTGTTTGTTATTTGCGTGTCGCGTAGAAATTGGCACAGGCAAGCCAGTCACTGACGCTTGTGTCCGGGGACATCATGGAGTCACTGGATTTCGAATCCGGCCGGACAGTTTGCGATCCGACGCGGTTGAGTTTGCTAACTTCAGTTTGAGTTATTTCGCGACTTCTCTCATGAGGTCTGAAGGCAGAAGAGAAACTTTCTGGACCGGTGTTTTCCCCTCAACGAAACGGATGTTTTATGTGTTTTCAGAAAAACTAGGGCAAATGCAACGGTGGCGCTCGACAAGCGTACCAACATGTACGCTTTCTCCAAGTGGCTGCCCCATGTAGCCCGAAGAGAGATCGTTTTGTGCAGCTTTTTTTGCTCTGTTTGACGGTGTAAGTCGTCCCCACTGCGGCGCAAGCTCCATTGCCTCTTCTTCCGGTTCACAAGAAAATGGAGACCACCGCCTGCATTAGCGCGCTCAGCGGCTCTCTGGGGGACTGTAAACCGGACGCGACTCAACATTGGGGCGTCAGGCAGCCTTTTGTCATGGAAGCAATGGCGGAACTGCAGAAACATCCGTACTCTTCAGAAACAACCACAGTTCATATCATCCTAAGCGTGTCGCCACCACTACCCCTTCGTGGATGCAGTGGATATTTTTATTCACGCTACGCGAAACCTCGCTTGGTGACCTGTGCCGAAGACGAAGCAAAGACGGTCAAACGTTCCCAGATATCAAACATTCTCCTCCATGTGAACGGGAAACTTGTGGATACTGCCCGTTTGAAAAAAGACGGTAGGATGAATGTGGATGTCATGGTAGGGGACCAGACGGTCGATCTATCCGGAAAAATCGTCGAATTGCACATCAATGCCGTCCATACGACTAAGTTAGTCGAGTTCGACCTCGACTTGGAGCATTTTTTCCCGCTCCACAATATCTGGATCGATGTAGATGGCCGAAAACTTTGTCAGGACACAGGCCACGTCCATCTGAACTTCTCGACTGAACACCCGACAGAGTCGACGGCTAAGCATTGAAGCACGCGTAAAAATGTTTTGGAAGGAGCGCCCGAATCGATTGCTCAAT
>S1531;_asmbl_1543;_S1531_asmbl_154
TGGATCATTCGCACCCTCCGTTTCACGAAACATGGAAGAGTCAGCAGAGAGCAAAGCCAGCAGGCAGAGAAAACAGAGAGACACTTTGAAGTGACATTCTTGTTTTCTGTCTCGAGTTCCAGGTTCGCCTCCCACACACGAAGAAGCGATGCAGAACGCGCGTCCATAAACTCTCCTAGAGACACTGCAGCGTTGATCCGAGACATTCCGAAAGAGTCTCTTCACATCACCTCTGACGTTTGTCTTGCTGTTTCTCGAGTTCAG
>S1675;_asmbl_1689;_S1675_asmbl_168
GGACGCGAGAGGACGACCGCAGGCATCGCGACGAGGCCCGGACGGAGGGGAGAGAAGACAGACGGGGGCGGGAAAACGACCGAAGAGGAAGGGAAGAAGATCGAGTTCGAAGCGACGGAAAAGACGAAGACAGAGAGGGAAGCGGAGGACGAGAAAGAGACAGCCGGAGTGGCAGAGACGCTGTAGGCACCAAAAGAGGAGACAGCGCGCGACAGACTAAAGAAGACGGAGAGGACGAACAGGACAAATCCCGACCGGCGTCCTGGACCAGCGTTTTGAGGGCTCCTGAACGCAATAGTATTCGCTCTCTCGAGGACGTTTTGACGAAGCAGAAAACAGAGGAACAACCCACGCGCATCATGTTTTTGACGAAGAAACAGAGAGAGCAGCAACGAGCCGCGGATGAACGGCGTCAAATGGAAATGGAGAAGAAGAAGGAACGGCAGCTGCTGCAAAACCGAAAGAATTTCCTGATGCAACAAGAAATCGAGAAAGAGCGGGAGATGAAGGAGAAGCTGAAGCAGCGCGAGATGGAGAAAATCAAGGAAGAACAAGAGAGGCGCCTACGAGCGGTGAGAGGACACGCCGGTACCTCGTCTCGTAGCAAGGCAGAAGAAGAACGCGAGGCGAAGCGCGAAGCAGAAGGCAAGAAAGGCGGTTCTTCTGGGCGTGCGCGCGAAAGCAGCTTGGCTGATCTGCGACTTCTCAATCTCCCCGAGCAAGAGTTACGAGCGAGGCAACAGGAGCGAGAGCTCGAACAAATTCGAAATCATTACCTCGGGATGCGGACGGAGAAGAAGAAGATCCAGAAACCGTCGGAAAAGTTCAGGAACATTTTTAACTTCGAGTGGAATGACGCAGAAGACACATGCAAAGGCGACAACAACCCGCTGTACCAGGAGAGAATGGAGCCACAGCTGCTCTTTGGACGCGGGTTTCGAGCGGGCATGGATATCCGAGAGCAGCGCAAACAAAACAATTTCTACGACGAACTCGTGAAACGGCGGCAAGAACACCAGAAGGCTGAAGCATCTCGTGGAGCTGCTGAAGCCGCTGCAGCTGCCACGGAGGCCGTGAGGGCAGCGAGAGATGCGCAGGCCTCGCGCCTGCGTGAGAAGGAAGATGCAGAGGACAATCGCGGCCACTGGACGACGAAGAAGCGGGAGGAAATGAACGAGAGAGACTGGAGAATTTTCAGAGAAGACTTCGAGATTTACATCAAGGGAGGACGCGTGCCTCCACCTATTCGGACTTGGGCAGAGAGCGCACTGCCGTGGGAGTTGATTGAGGCTGTGAAGCATGCAAACTACGACCGACCTACACCGATTCAAATGCAGGCGATCCCCATCGCTCTCGAGCAGCGAGACCTGATTGGCATTGCAGAAACTGGATCCGGAAAGACAGCGGCGTTCGTGCTACCCATGCTGACGTATGTGAAGGGCCTGCCGCCGCTGAATGAAGACACTGGGCAAGATGGACCCTACGCACTCATTTTGGCGCCTTCCAGAGAACTGGCCCTTCAGATTGACGAAGAGACGCAGAAGTTCGCCTCCTTCTGCAAGTGCCAGACCGTTGCTGTCGTCGGAGGCCGCAGCGCCGAAACACAGGCCTTCCAACTACGCAGAGGTGCTGAGATTGTCATCGGAACCCCTGGGCGTGTCAAGGACTGCCTCGAGAAGGCGTACACCGTTCTTAATCAATGCAACTATGTTGTCCTTGACGAAGCAGATCGAATGATTGATATGGGTTTTGAGGAGATCGTGAATTTCATTTTAGATCAAATTCCGACTTCCAATTTGAAGAGCAACGACGAAGCCCTCATCCTTCAACAAGAGATGCAAGCGAAGGCAGGCCACCGGCTGTACCGCCTCACGCAAATGTTCAGCGCGACGATGCCTCCGGCTGTGGAGCGACTGGCACGCAAGTATCTGAGGCAGCCTTCGTATATCTCCATTGGCGATCCCGGTGCTGGCAAGCGAGCAATCGAGCAGCGCGTGGAGTTTGTCCCTGAGGCGCGTAAGAAGCAACGCCTTCAGGACGTGCTCGAAAACGCTACACCTCCAGTCATGGTTTTCGTCAATCAGAAGAAATCTGCAGACGCACTGGCCAAGGTCCTCGGCAAGTTGGGATACAGTGCATGCTCGCTTCACGGAGGAAAGGCGCAAGAAAATCGCGAGGCTGCTCTTTCGTCTTTCAAGGAAGGAAGTCACGATGTTCTCGTAGCGACAGACGTTGCTGGGCGAGGTATTGACGTTGAGGGGGTGCAACTTGTGGTAAACTTCGATATGCCTAAAGATATCGAAGCGTACACCCATCGAATCGGTCGTACGGGTCGTGCGGGACGGAAGGGTCTCGCGATCTCGTTCCTTACCGAAGAGGATAGTGGGATTTTCTATGACCTCAAGCAGCTGCTTGTTTCGACAAACAACATTGTGCCTCTTGAGCTTGCCCATCATCCGGCAGCCAAGGCGAAAGGTGGCGACAAAAATTTGATCAAGCCGATTTGGTTCAATTGACGGCGCCTTCAGGTGGAATAGAAAGAGAGCGGCACTCTCAGAACAGGTAGACACTGAGCAAGCTGAAACGGAAAACGGCTCTGTTCATTCATGGTCGGTGCCAGAAGAGAAAAGAAGGCAAAAACAAGGAAGGGAGGGACTGACGACAGGGTGGTT
>S1567;_asmbl_1579;_S1567_asmbl_157
ATCTCTTGGAGCCCTAAAGCACCTCCGTTGCCACGCCCAGGCGTTTTCGCACCACTGACATCTCTCACCAGTGTTCTCAACGTAAGGGACAGTCAAAGCGTTGTCCTTTGCCTCGTTCCCTGCATCCACTGCGGAACGGCCAACGCCCCTGCACACACGAGAGGCCGAGAGGTGCACCTGGCAATTCTCACAAACCTGTCTACGTGCAAGGCGAACCACCGAGCAGGAAAGTAGAGACATAGAATCCCGAACTATGTGTGTGACATATTTCCACATTTGCAATCATGGAGCAGACGACGAGACCATGGCGGATCCCCGTTTCATGAAACACACGACTGGTCGAGTGGCCCAGCGCACCGACCAGTCGGGAA
>S1611;_asmbl_1624;_S1611_asmbl_162
GTTTAGAGGAGGAGGGGCGCTGCGGATCTCGAGGAGGGAAGACGCAAACCTTACGGCTTTTTTCCGGAAAGACCGCATGTATGACGCCAAATCTTTCCGCGGAGCTGGGTTTTCCCTCTCAGGAAAGGCAACGCGTCCCGGGAAAGCTGGCGATTTGTAAGACAGACGCAGCAGAGCGATGATTACGACTCCTCGTGCGTCTGGTGGCATGTGGGCCTGCAGGAATTCCCCGTTGTCCGGCTGTTTTCTGAGAGCTACCAGAACAAGCTCTCGTCAGATTCCGTCCACCGCCTCTGCCGGTTTCTCTTGGCATCCTGCGCCGACACACTTGCGTGAAAGCCGAATCCGCTTTGAGTTCGCAGCGCACATTGCTTCTTCTGGCTCGTTTCCCCGGATTTTGTGGTGTGCCGATTTTTGACGTGGAGGTGAACCGGTGCCTGGATTCTTCGTTAGGACCAGCGTCCCAGTGAAAGCCCCACGACTGTCGGGCAATCCTGCAAACAGTTCCCGTTTCTCTAAAGGCTTGCCCCACCCGCGCTCCTCATGCGGTGATCTCTGTGTTCCGTGCTTCTTGAATCAGATTCAGTTCCCGTGAAGTTCCCTTCTAGAGATGCAGCCCACGTGCACTGCCTCGAACGGTGAATTCGCCTGCTAATAACGCGCCAAAGGCAAACGGAGCATCTGCAAAGCCCTGGCTGCGTTTCCAGAGACTCCCGAACCGGTAAAACCCCCCCGTTTCTTTGTTCAGCATCTCACAGACGTGAACCGTCCAAACGTCTTCTTCTGTTGGATCTGTTATTACACACTGTGGCGGTATGCTATTCTCCCGTGATTGACATGCTCCCAGATTCATGTCGGGCGTACGGCTCGGCCACCTCGTGGAGGTGTCGATGCCGCGCCCTTCTGCTGGGTCTTGCCGCCTCCTGGATTTCCTTTTTCTCATCTGAAAATGGAGCCCTCTTAGCGGCCAACGCCAAAATGACTCTTGTCCCGGACTTTGATCTTTCCACGGTCATCGTCTCTGAGCAAGACGGTCTCCACCACTTGCTGAGCAACAGCGTTGGAAAGACGTGGACGTACCGAGCAGATCGACGAGTCTCAAAGTCAGGAAAGACAACGCGAACGAAACACAGACGCGACCACCCGGGGGGGCTCTGTGCAATTCTTTTCTTTGTGCCGGGCAAACGCCTGGCTACGCCCACTGCCGTCGTCGGCCAGGAGAACGACCCCCTCGTCTGGGACTGGGCATGGCCGTGGAAATACTATAAACTCGGATTTGAGCACCAGGATCAGGTGGAGAAAGTTGTGGTGGCTGCGCCCCAGCTCAGTGCGTCGAGTGAGTCGCTGCGAGAAGACGCTGTGGAGATTGGAGAACAAATGATGAGTGTTTTGGACCAGGCGGTGACGGACTACAGCTGCAACTCGTACAAAGTGTACATCCACGCGGCCTCTCATGGCGGCCTCGTTGTGCGGACTCTCATGACCATGGACGACCGAATCTGGACACCAACGCATCGGGCGGGCGGCGTGTCTCAGCTGCTAGTGGATTTTCACCGGACTCTGAACGACTCGAAAATCTTTTCTCTCGAATCTGTGGTTTTCATGGGAGTTCCGCATGCGGGGCCGCGCCGAACTTTGGGACTGCGTTCGCGCGTGCTGTCCCTCCTAAGCACATGGCTGACGAAAGTTGCCTCCTTCGTGATGGAAGGTGTGTCGGATGGCCTCGTCGAGTTTCTCCACGAAGACACAGATCGTCTACTCTGCACTCTCGCTGCGGTCGAGGCTCAGGATGACTACGCCGTGGACTACAGGTCTGCTACGTCTCGCGGTTCTCTGCTCTTCAAGTTCGCCGCTGTCGCATCCTACGGTCTCTTGGACGAAGACCCAGTTGTTTCTAGACGCAGCAGTCTTGGGCTGTTCGACGACTTCGTCAACTCCAGAGCTGCCCAGAAAATAAGAAAAACGAGAGAGTTGCAGAACAGACCCATCCAGGTGCCCTTGAGCAAAGCCCCACTGAATCAACTTTGGCTTGAGCGGCCATGGGATCCGGTGCTTCGGTCGCTGCTGACATCTGGGGACATCTGCCGGACGACGACGAGTCCGTACGAGACCTACGAGTTGACGTTGAGACTGTTGCAGCTCAGCCACGACCGGCTGCTGAGTTCGGCGGAGAAGGAAGCTGCTCCTGTCTCTTCGACGCAGGTGCAGCGAGACCAATCCACGCAGCGCAACGGTGAAGTTTTTCACGAACAGGAGAAGACGCGACGCACGGAGATGAGTCGATTCACCATGCTGCTGGTGCCGACGACTGCGGCAGCGTGTACGCAGACGGACGAGGCGAAAGCGCGCCTTCTGCGGGACTTTGGAACCATGTCCACCTTTGAACACCAGTGGTGGCTTGTATGCAAACACCACGCGCTGCTGTCGCACGTTGTGCACACTGCTTTACTTCTGCCTATGGACGACAGCAGTCCTGTCGATGACTTGTGGTGGACCGGCAGAGAACAGTGAGGGCGGGGAAAAGGTTTCACTGTAGACTCGGAAACGCCGCGCCTGTGACCTGTCCAGTTGGCCGACCTTCACGAGAAGTATGTGACGGAAGAGCCGGTCTAGGAAGGAAGCATGCGCGGAATAGCAGGCTTCGCTGCTGATGGGTTTGGCGGACTCCTTGTTTTTTGAGTCCTGCGTTCCGACAAACGGAGCTAGCGAGGGGAGATTCTGCTGAGAGCTGAAAATCGTGTTTGCCAGGTAGTACCTTCTCACACGCGCTTAGCAGGTGGATCATTCGCATTGCTTTTTTTGCCGCAGACGGGATGGGGACCGTTGTTTGCCAAGGCAGGCACGAAAGCAAATCAACAGGGAGACGTCCGCCGTTCGCGACAGCCTGTCCTCTAACTTTTTTCTATTCCCGTACACTCCGTCCAACTTCCGAACGTCAAAATCGTCTGAAGTTGTTGACGCGTCTCGGCGCGACGCAGTAGGCAAATGCACGCGGTGATGAGAGGACAGAAGTGCTCTGCACCAATTTCCCCCGGAGGACGAGAGAGAGCTGAACGCACCCGATGCAGGCCTTTCGAGACTCGGACGAGTTCCATTCCACATCGGCTCTGTTCTGTCCGCGACAGGCATAGACTGCAGTCACTCGTATTGCCAGCGAGAGAAGACGACTACGCTGATGGTAGTGTGAGGGATCTCGCCGTAGACGGAGCAGAAACCTGTACGGATTCTTCACACGCCTGTGAACTGACGCAAATGCTCGTATGGGCAGCTGCATCGCGATCGGAGTCGAAATCTCGACAAAAAAAGCAAGGAGATCTGATGGATTGTATCAGGTCAGTCTGACTTGTGTTGGGGAATGCAGCAGGTGCATGCCCCCGGAGAGGCTTCGAGAAAAAAGGTCCATGGACACAGTTTTAGACGCGCCGAACTGAGGAGTCCAGGAAGAAGTACTTCCACGTTGGAGATGCCACCAGACAGGAAGGTGCGCGACCCAGCGTGGAAGACAGAACGGAAGTTAAACACTCTCTGCACCCCGGTCGAAGAGGGCTCTGCTGT
>S1152;_asmbl_1161;_S1152_asmbl_116
GTTTCAGAGCGCTTGTAGGTAGATTTGCGAGTTCCGTGTTGTTTTTGAAGTTCGACGACCTCTGCAGAGCCTCTTGCGTCGAGGCGAAGTTTGAGAGTCAAGACCCGAGAGAGCCACAGGAACAGGAAGCCCCACCAGACGGCGACTGTTCTGCTTTTCTGCGAGCATGTTTCTCATGTTCCTCAGGCAACAGTCGTTGAACGCGC
>S1323;_asmbl_1335;_S1323_asmbl_133
TGCCGCTCTGCTGCCCCCCGCAGTCTCTTGGAGCAGTGTCCTCTCGAGAAGCTGTGTTGAATTGCGACGCCAAACACGAAGGAGGTCCCTCCCCGCTTCCCACTTCAATCCCTCTGCCCGGCGCGCTCGCATCCCCGCTCTGGTTCGCACATGGCTCAGCTGTAGGAGATGGCGCCTGTGGTTGTGCGGCTGTCGAGGTTAGAAGCGGCTCGGGCAAGGGCGATTCCGCGTCATGCGAAATTTCTTC
>S1603;_asmbl_1616;_S1603_asmbl_161
CTGTGCGCCGCCTTGCTGGCGACGCAGAACGCGACGGGGAGACACACAACGCGAGAGGGGAAGAAGGAGTAGCTCTCGTCGCCTTTCCAGAAGGTACTCGGAGCGCCGACGGGCGACTGCGGCCTTTCGACAAAGGCGGCGTTTTTCGCTTAGCGCGCCAGACGCGCGTCCGAGTCGTTCCGATAACCGTCGTCGGCACCCACCTGCTGCTGCCTGCAAATTCTCTCTTTCCTCCTGGGCCACCGCCACCGGGGACCTTGAGGGTCGTCGTGCACCCCCCGCTCTCGTCTGCCGACAAGACGCCTGACGAGCTTCGAGAGGAAGCGTGGCGCGCGATCGCCGCCGCACTGCCTCCCTGTCAGCAGCCTCTCCCGTCTGCGAAGGAAAAGGAGGCCGCCACCGAGACGAACTGAGAGACGAAGAAGAATGCGTCGTGATCTAAGAGGAAAGAAGAAAGAGGAGCGCCAGGATCTAGAAGAGAGAAATGAAGATCTGCTGTGAAGCAGGAAAAGGATGCCGGTAAAAGCAAGTGAAGAAGCAAATGAACGTTTTCTGAAACTCCCTTGGGATGGAGAATGTGAGACAGAGAGACACCACCTGGCCATGCTGGAGAGAGAGAGAGCTTGCAGTGTCGCCTCGAGGAAACGCTCCGGCAGAGAGACAGCAGAGAGGAGCAAGAACAAACCACGAGACGGCTGGAAGGAGAAAAGTGAAGCGACATGAGGGACAAGGGCGAGACATGCCGCAGACGTATGCGCATGCTCACAAAGGCCCCCGAAGAAAGAAGGAAGGAAATTTGAGGCTCTTGAGCAGCTGCATGCACTTCTGCGGTGGAGCAGGGGACCCGGAAGATCTCTCAGGAACCTTTCGAGGTCCACAGGCAGGCCGCCAAGAGATGGTGAAACGACTGAAAAACTCTGGGGAAATCTCAAAGAGAGAAGCAATACAGTGCACACACGTTCTTTTAAAGAGACTTCCGTCGATCGAGCAGCGAAGTGGTTTGTGTGCTTTTTTCTGATACCAGAGTGCGGCCTCTGCCATCTGCATTCTGAGAACAAATGTGAATTGACGCGGCGAAGTGTATGTCCACTCGCGCGTGTGTCTGTAGGTCGTGTGTCTGCCGGAAGAGAGAAATGGCCATTGCACCCTGCAAGCAGTGACAATCGTTTGGTCTGTGTCACCCTGCAGCCACTGGACGGGTCGTTCTATACAGATTCAGATGGCACTCGACCTGTTTCGTGGCTTTCCTGTTGCTGTCATGTTCGAGGATTTGAGTCGACGCGCAGAACTACCTGTTGTCGCGCATTTGTCAATGCTCCGTACACCTGGACCTTTTTCCCTTTGTCTGTTCTCCGGGGTATTTTCAGTCTTCTGTCGCCTTTTCTGTCAATCAGAGTATTTGAAACAACGCACCACCCATTCGATGTCGACCTGGATCAAACCGTTTCAATGCACACATACGCAT
>S1443;_asmbl_1455;_S1443_asmbl_145
ACGAGGGTAACCGGCTAAACAGGGTGCGAGCAATGACACTTTGTTCCTTTTAGTGCCCGAGGGAAGGCGGAGCACTGGGATGGCTGCCGAAGGAACTGCGCCGCCGCGCCCTAAGTTCCTTTTCATCCTTTGTTAGTAACAGCTGCGAAGTGTCTATCGTACTGAACTCGATCAGTCTTCTTACGAGTGGCTCTTAGGAAATTTCCGTCTTGGGGGGCTCCCGTGGTTGTGTGTGCCCATACTCTGGGAGCTCGGTGACAGATACTGGCTGTGGATGCGAGTCTAGCCAAGAGTACGAGAGCGCAGCATTCTTCCTAGAACGAGGGGAAGCCTGAGCTGGATCCGCGATGTCGTGTTTGACGTCCTGGAACAACTGAATCGAGGTTGAGGCGAGGGGTCACGGGAGAGTCGACTCGCAAAAACACATGTAAAAACGCCCCTGCTAATATAGGTGCGTAGTTCGCGAGAGAGGCGTCCTGCCTTCTTCAAGACAAATCGCGTTGGCTTTCCCGTTGCAGGAACGTGAGATCAGCGATATTC
>S1609;_asmbl_1622;_S1609_asmbl_162
GCGAGCCTCTGTTGTCTCCAAGCGCTGCATGCGGGGCAGCTGACGCGCAGGTCGGCCAGCAAGCGACGCCGCCCGCCTGCCGCCTCGCGGATCCAGCGAGGAATGCCGGAACACCGCAGATCGTGGGAAAAGCTCCTCCGTTTCGTCCGCAGAAGTCACCCGGAGCGCCTGTCCAGAACGGCTTGCAAATACGGCCGAATCCGGAAGCGCAAGAACGCACTGGACTCGCGGAAAACAGCCCTGCCGACGGGGTAGGTTCCCGGCTCTCGGCTTCCAGTTCCGCGACGCTGCCAACTGGCCGTCTGCATGCTGCCAGATCGACCTTTGCGTCCACTGGGGGTTCCCACCCTGGATCTGGGAACCAGGAAGCTCCAGAACCTATTCAAGTTCCTGTCGCGAGCCACATATCCTCTAATTCCCCCTTTCCTATGGCGGCTGCCCCTTCGCTGGACGCACTGTCTTCGCCAGAGAAACTGTCTCTGCCTTCAACACTCAACCGGATAAGCAGCACTGCGCCGGCGAGCTCCCTCGGCCGCCCACAGGCCGCTCAGCCGCTGCTCGGCGGTGTTCGTGTACCTGACGGGCAAGGGAGGAGCGGCGGGCCTCTCCCTGTGCAGCCCGTTTCTAGCTCGGCGCTTGCGGCGGCTTCCGCGCCGAGTAGATCACATGCCGTCTCGATTCGTGGACCTTTTTCGCTGAACTGCTCGCCCACATCTGCGCCGCCGGCGACTTCTGGGCCCCCCCGCGCGCTCGCTGGACTGCATGCTTCAAATGTCTTCACGGGAACCGCCGTCGCAGGGGCTGGCTGTGCGCCGAGCCACCAGTTTCAAGCCCGAGCCCCGGTCCCTGCGCGACTGCCTGTTTCTGCAGGTTCCTCCGCTCCCGCCACCATTTCCTCTTCCAGCGCTGTCGCTTCTACCGCTCCTTCAGGCTCTCGACCTGTAGGCGTGCTGTCTGCCGATGCCGCCAAAACACCGAACCCGGTAACCTCTGCGGTTGTTAACCATTCCGCGTCGGGTGGCGCTGCACTTCCGAGATTCACCTCGCCCTTCGCCTCGATTCCCGCGAGGTCTCTTTCCGCAGCGGGGCCTCCGGGAGACAGCCCAGGGGCCCCCAGCGCCTCGGTGTCTCCCTCCGCGACCGCCGTCGTCGCGGCGAAGCGAAGAGTGCTCCCTCCAGGAGGTCAGCCTGGAGCGACTGCCGCCTCACCTGTTTCCAGAGTGTCTGCTGCGTCTCGTCTGGCAAATTTCGCATCTCTCGGGGCCCAAACGACTCTTCCAACAGCCTTAAACTGTGCCGCAACTGCAGGGGCAGCTGCAGGAGGAGGCGCTGGGTCAGGCGCTGGGGGGGGAGGTCCGGGTGTCCCTGGACCGAGTGCGAGTTGCCCAGTGCGGTATGGCTCTCTTGGGTCCTCCGCGGCGGCCGGCGTACAGACACCCCGCGGGTCTCAGGGCCCTGCGCGTCTTTCAAGAGGCCAGGCGGGGGGTCCGACGCTGACGCATGCGTCGGGGAGGCCTTCACCAGCTGCGAAGGCGCAGTGCAGCCGCAGCGAGTGCTCATCCCCTCACGCGCTTCTCTCCTCGACTCCGTCGCCGCCGGGGTCGCCGAGTCTCCGCCTGCATCCGCGCCCAGGTGTCTGCACAGCTGGGAAGGGCCGCCAGCGGTCGACTTCAGTGGGCAGCGCTCACTCCTCGGCGGCAGTGCTGGCAGCGGCCGCGAGTCGTCTCGCGCATTTGTCAGGGAAGGCCCCGTCCCCAACTGCGGGCCTCGGGCCGTCGCGGGTCCCGAGCTCCCCCTCGAACGCCGGCTTGGACCCGCTCCTGTCGCCTGGAGGCGCAGGAGGGAGTCCACTCGCGGTCGGCGGATCGCCGCTTTTCGGGCGCGGACTTGGAGCCCAACCGACGGACGCCGCCTCGCGGGCCGCAGCCGTGGTGGCCGCTGCCGCGGCGGCGGCGGCAGCGGGGTACTCGTCCCTCGCGGCTGCAACTTCTTCGGGGCTTTCGTCATGCGCAGTTCTGAAGTCTTCAAAGTCTGCAAACGCGCCCTCGCCGCGCGCGCGGAGCCAGCAGTCTGCGGATTCCCCGTCGGCCTCCGGGGCCAAGAGGCTCGCGAGTGGGAGGGCGGGGGCCTCGACTCCCGGCCGCAGGTCCATTTCGCAGGAGACACCCCGCGAGGTTCTGAGTGGGGACGGCGCGTTGAAGCCGGGGCCCGACGCGGAGGCCTGCAAGGAGAAGGAGACGCAAAGCCCATCGAAAGAGAAAGATGGAGAGGCAGATACACCTGCGGGAGGCCGCCAAGGCTCCAGTGTAGCCAGCGCCGGCGCGCCTGAGAAACTCGACAAGTCCGAGGACGACGCAGAGGCCGCGAGACTGCAGATCCTCGCCTCGCTCTTTCCGCGCGCGGAGACGCCTGTCACCTCGGGCTCCAAGACCCCGGGGCCGGCTTCCGGCTCGCTGGAGCCCATCGCGGCCGACGGGGCGCCTGCGCATGCAGCGCGGCAGAGTGCGAGCGAGGAGGCGGACGACGATCACTTAAGGGATTTCTGGAGCCAGGAATTGGAGATCTCTAAAGTTCCCCAGTACCTCGACGACAACCCGCGCGGCGAAGGCTGGTTGGTCGTCGCCAGCCCCCTCCCTGCATGTGTGGCGAGACAGGATTTGCTGCGGGAGAAAGTGCGTGCCCACTTGGCTCCGCAGCTCGAAGCCGCCACGGGACAGAAGCAAGGCCCGCCGCCGGGCTTCAGAGACTGCCTCTCGACAGCCACCAGAAATCCTTTCCCCGCCGGAACCGGCAGAACGTGCGTCGACAACGACGGCCGACGACTCTCAGACACCGCGTCTGCCCACCAAGCGCTACTCTCAAATGTTCTTTCCTCTCGGCCTTCTTCGCCCAAAGACGCGAGCGCCCTCGCTCCTTCGAGGCAGCTGTCCCCTGAGGAGCGAGGAGACAGCCAGCGCCCTGTCTGTGGGGAAGAAGGGCCCGGAGCATCTGGAGCCCAAGGGGCCCAAAGGGAGACAGACGGTACTTCTGGGGACGGGCATGCGCCGCCTCTCAAAAGGAGACGAACAGACGAAGACTGTGCCACGGCAGTCGGCAACGGGGCCCTCACCCCGCCAGATGATTTGCTACACGTTCTTCCGCGCCTCTCCAGCGTCGAGCGACGACGCATGCGGCAGTTGGAGCAGCCGGTTCTCTCCAAGGAAAGGAGACAGAAAGTCACGCAGCATCTCTGTGCGTCGGCAAGAAATCTCCTTCAATGCGTTCAAGAAATGCAGCTGCTAGGGGCCCTCCCTCGAGCAATTGCCGCGGCCCCCGAGGCGCCTCCGAATGGCTTGACAGACTGCCGGAGTGCAGCGCTGGACGAACTCAGGAAGGCGATGCTCGACCTTCCACCCTCGGCGCTCTGGTCGGGACTGCATGCACCAGGACCCTTTTCTTCTTCGCGTCGGCAAGCGTCTTCTCTGTCTCCTGCTGAGAGGCTTGGAACGGACGGAGGCGACGAAGCCGCGACAGCTGAGGAAGAAGACTCGGAGAGACCCGACATTTTCTTCCACCTGGCGAAAGACAGTGATCAAGAATCTCCCGCGCCCCCAGGTGGCGTCGGCTCTGGCCTGTGGGCGTCTCCAGGCGGCGCGGGGAGCGAGACTTTTTCGGGAAGAGGCTCTGCTTCAGCTGTCTCCGGTGTGGCTCCTGCGCCGCATAGAGAGACTTCTTTCTCTCCTTCTCCCATCGACGCGGAGGCGTTTTGGTTCGGCGACGAGGATTCGCTGGTGTGGTCGGAGTCCGAGGAGGAGGGCGATGCTGTGGAGGCGTTCCCCTTTGGGCCTGGGGACCCGTATTCCGTCTTATATTCGGGTTCGCACGAAGTGTCTGCGTCGCGCCATCCCTTGGCCGACCTCGCGGGTGCACTTGCGGCCTCAGAGGTCGCTGCAAGGCCTGCACAGGGGGCGAGCGACGACGCATACGGTCCGAAACTGGGGGCCTCGTTTCCTTCTTTTTCAGCTCCACGGACGCTCCGGGAGGCCTTCCAGGAGGCGCGAGCGACTTTACCCTGGCGTGTGCCGCCGCACCTGAATGAAGAGGAGGCAGCAGCGTGGCTGCGAGAGGCTTTGCGGGAACAAAAGAAACGCGAGACTGAGTTCCGCAATCTCCGGCTCTTCCAGCTCGAGCGAAAGGCCGTAGGCGCCCAGTTGTCTCTCTGCAGCCCCAGGCACTTGCCGGCGGGGCAGGAGGTCTTCGCAATCGAGAGGCCAGGCGACGGCCTCAGGTTCCTGCCTTTGACTGCAGAAGAAGAAGACGAACTTCACTTGCTCCGGGAGCAGCGGCGACGCGACTGGGAGAATGTTGAGAAGGCGAAGCAGCAGCTGAGGGCGGTTATGTGCGAAAAGGACGTGAAGGCCCAGAGGCACATCCAGGCCCGGCTGCAGAGACTTTCTGAGAGATTGGTCAACCGGGAGCGACGCCGTGCAGAGGACTTCAGGCGCCTGCGAGAGCTCCGCGAGCAAGAGCTGAAATGGTGCGAAGAAAGAAAGATCCAGGCTGCTCAAGAAGAGAGAGAGAGAGAAGCCTTGAAAGTCGAAGATGCCACAGCAGCTGAGCGTGAACGCGCAGACCGCGTATCCAGGGAGAGAGAGGGAGAGAGAGAAAAAACAGGTGAGGGGGCACTTCACGTGCATTTCAGAGGAGAAGATCGCCGACCTAGCCGTCTTGGGGCGGCAAAAAGCACGGCCGTTTCTGAAAGCGAGGAATTGCCGCGCAGTTCAAGCGAGCTGCCTTCAGACGCGCCGAACTCAAGGCCTTTTCCAGTTTCCTCAACTTCTCTCTTACAGCGCCAAAGTGCCGAGGTGCCGACGGGCGGAACGCAAGCAGCTCCTTCCGGATTATCTGCGCCTCAGGGGCTTGCTGGCGCTGCTGACGGGGCATCGATTCCTGCTCCTGCTGAGACCTCGAATTTGCTCGAGAAATCTTCTACGGAGACAGCGGTTTCTTCTTTCTCTCTTTCCAGAGAAATCTCGACGCCGGAGGCGAATGGGAAGGCCCTGGAGGTGACACCTTGCCTGAAACTTGCGCGTTCGGCCCCCGTTCTCGGGCAGCCTGCGACGCCGCAGGGAGGGGCGAGTGAAGCCGGCGACCGACGTTCTTACTTTCTTGCTTCCTCAAAGACCGAAGCGAATGGAGGAAGAGCCTCCCCGAGTGAGGGAGAGAACGGAGACGACAAGGCGCCCCGGGATTCAGGAGGGCCTGCCTGCAATTTCTCCGAGGCGAGAGATAACCCAGGGGACCCAAATGTTCTCTCGCAGCCTTCTAAACTGAACGTGAATCCGATCTTGATTGCCGACAGACAAACGGCAAATTCAATTAGATCAGGCAGGGGCGGTGAGGTGCCGGCTGGCGGGACAGAGGAGAGTGTGGTGAAAGCCACACGAGGTGGAGAGACGACCCAAGAAGGAAAGGAGAACCAGGAGCTGAAGATGGTTGAGGTATCCGCAGGGGCCTCGCCAGCCCCATTGAGCGTTGGCGGAAACCAGGCAGACTTGCGGCCGCGCGGGGAAGGTGGAAAGGACGAGTGTGAACTGAGCGTATCTCCAAATGAAGGACCGCGAGGCGGCACAGGGAGAGACCAGGACGCGACTAGTACGCTTCACGCCGAGAGTCAAGGTCAAGGTTGTGGAGTCCCTTTGGCGCATGCCCTGCAGCGAGCTCCGGAAAGTTCGATGTTCCAGCCGTTTGAACAGCTGCAGCCGAGCCAGCTTCAGCAACTTTTGCAGTTCCAACAAACTCAGAGACTCGAAGTTCCGGCGCCAGGAGCGCAAGGAACACATTCACTGGAGGCCGCACCGGCGAGACTTCGAGAGGATCCCTTGCCCCCACAACTCCGTAGCGTGCAGCATCAACATTCTTTGGTTCAGCTTCCCGCTCACGGCGTGCAGCAGCCGCATCTTCAGGCCCTCCTGCAAAAGCAGCAGCTGCTGCGGCAACAGATTCTTCAAAATGCTCTCGCCCAGCAACAGCGCCAGAATCGGCCCCGGTGACATCACGATTTAAGATCAGCTGGCACAGAACATGTGACCGAAACAGAGAGGATGTCTCTGCCTTAGCATGAAACAGTACACACCTTAGCCGACAGTCTTGACGAAATATGGAATGGATGGCCAGCCGCAGTCGCATTTTACAAACGGGGGTGCAATAACCCAAATATCCGACGACACAGGATCGAATCAAAATGGAGGGCGAAACTGGCATTTGCGCTTGTGGAGAAAGCAAGAGAGACACGGAGGCAAGCACGGAAGGGAAACGGTTTCCCTCTGCGCACTGAGACAACGCGGCCGCCGGATCGAAGTGCTGAGAGGGAGTGGATCTTTGAGTCCTAACAGCTTCTCCGGTAGCTCGAGGAAGAATGAAACTGATTTTCGAGTGAACGCAATTCACGTAATGAGAGGGAACGGCGGGTGAGAGGGACACTTCGTCGATCAACGCTTCGTAACATCTTCAGAAAGGTCTCTGTCGCTCATGCGGTGTATTTGCGGGTGCCAGAAACGGTGTTGTCTTGTTTGTGAGGCACGAAGGTTTGTTGCCGCGAGCTGACGCAGCACGGTTTGTTTGTGTGTGTAGCGAAGAGACGCGAAAGGATGCTGCGACGCTATCGCTCGCGTCGGCTTCTAGGCACTGCTTGTGAGGTCTCCCACTCTTCGCGCATCTATGTACATTTTCAGCTCCACTTCGTTTCACTGGAGCCTTCAAGGCAGCGAACTGGCGGAGAGATAATCCGGCGTGAATCAACAGCTTTCACACAACAAGGAAAAGTGCTGCAGTAGTGAAACA
>S1223;_asmbl_1233;_S1223_asmbl_123
AACAACTCGTCTTCTTCTGCGAGCCGCCGGCCCAGGAAGGAACTCGGAGTCTTCTGAGCCTCTGTTCGTCTGCTGCTCCGTCTGTGTTCGCCTCTGCTCTGACTCCGGCTGCTTGAAAGTTTGTCTCGAGTCTTCTCGCCCGGCACACAGCGTCTGTCCAGCGCGTCGCGCAGGACGCGCTTTTTCTCTGCGGTGTCTGCGAGGGGAGAAGAGGGAGCAGAGGAGAAGAGCGTTTTCGAATCGTC
>S1467;_asmbl_1479;_S1467_asmbl_147
CTGACGATTCGTTTTGGGATTTCACGTGTCGTTCATTTTTTCCGTAGAGTCACTACATGACGCTTGCATGTGCCGTGTCTCGTTGGACTCTCTTTCTGACGGGAAAAACAGGCAACTACAAATCATCTGACAAAAGGACACAGCACAGTAATACTGTGAGTGCGTCGTCAGTCGTCTCAGAAAGGCGTGTCATTCGGGGTAGGGTTACCTCTCTGTTCGGACCATGCTTTCCGGTGCCTGTCATGTATTTTTGAGAATGTCTCTGGTTTTGCTATGTCCGGGCTTAATGCTGTCTCGCAGATTGCTCCGCGGCTGGAAAGCCGAGGTTGCTACATCGACCCACTATGGGACCCTTTCAAGCGGGTGGAGGAACTGCAGCAGCAAGTCGCTCAAGATCTGACTGAATATGCAAAGTTGGTGGGGGCAGCGGAGGCCCGGAGACAGAGATTACTCGTTCGCGCTTCATTACGGCGACAGTATCGCATGCACGACCCTCTCAGCGAAGGCCACCGGCGCTTCTTTGGTGCCCAGCGAGCAGATCCTTTTCCTACTCCTCACCGAGTTCACGAGAGGTTCTGGGATCCCTCACCGGACGTTCGCGTTGCCCTGAAGAACAACAACGTGCCCATTAGCTGGAGAGATCTCCATATTCTGCACCACTTCGTCGGAGAAAATGGTCTGATTCTGCCTCGACGGACGACGCATGCATCTCGGTATCAACAGCGTTGCATTTTCAAGGCAATTTGCATGGCCAGGAGGATGGCGCTCTTTCCGTATGACTGGAAGCCAACTCAGGGGGAACTCATGCCCGTTATGGATCCCTTGCAATACCTTGTGGATGAGCTTACATCACGGTATAAGGCAACTGGAGACTTGCGGGCTGACGCCATGCTCTGCGTGATGCTTTCAAAATACCCGAAGCTCAACTACTTCAGATACCTGCAATACAAAGCGCAAACACAAAAATCGGAGGTGGAAGCTATGCAACAACAGGAGGAAGAAGACCGAGGTGACTTCTCTCGGCTGTTGAGGAAGTACAAGAGGGCAACAACAGATCAGGACTCACGGTATCGACCGACGACGAGTGCCTGAACCTCGGCATCATGGCGTTTGAACCCGGTTCTTCCCAATATATGGTCTTGTTTTTTTCATGTTAGATTTGTTTACGTTCCACACACACGCAGAATCCGTGTGCGCAGTGTCCTGCACGTAATCCGTGGTATTAGCGGACGCTTGAAATTGTGTGGGCGGTCCAATGCAGATCTGGTCATCTCTATCATTCTGCATCTGCAGCGGCAATGAGTAGCATGAAACACCGTGACATGGAACCTTCTTTTGAGAGACCGGATAATATTCCTCCCTGATGTTAGTTCCCCGGAAATGGCAAGGTCGAGATTCTAATGACTGGACGCTACCCCGCTCATAGCAGAAC
>S1589;_asmbl_1600;_S1589_asmbl_160
TCTTCTATGACGAAGCGATGCAGGTGAGTTGTGCCTGTCTTTTTTCGAACGGCATCGCTGTCTGTGTTGTCGCATCGAGAAATTCCTGTTTTCTCTCTCATCTGTCCGTCCTAATCTGTCTGAGGTTTCCCCGTGCGTTGCGACGCGTTTCTGCGTGCCTTCTTGATTTAGTTTCTTGTCGCAGTCGGCCTTGTTTCCTCTCGTCTTCGCGACGACTGTTCTCGCTGCTCCGCAATTCGCGGTCACCCTCGCAAAAGCTGTCGAACTTGGAGAAGGTCGAACAGAACTTGGAACAGAGACACTTGCGGAGAGTCTCCAGGATCGGGATCCGACACCCTCTGCGGCTGGGAAACGCTTTTTCGCCCAGACCTGGCCATTCGTGGAAGGTTTACACGCGGAGAGTTTGTGTTTCCTCGTTCTTCATTTGTTCTCGTTCGAGTTTTCGCTTGTCCTCTGTGACCGCTGCTTCGTGAGGCCTTTTTGCGTGCTGGTTTCTTGGCACTGTTCCGGCGATTTTTCGACTTGGACTCGTCTTCTCTCGAGAATCTGTTTCCAGGACGCGTTCCCAGAAGAGGG
>S1286;_asmbl_1297;_S1286_asmbl_129
CTTCGGCGAGTGAAAAGGTGTATTTGAAGGTAGTTTCTTGTTTTCACTTCAGTCGATTCTCGAGTGCATTCCGAGATCTAAACCAAAGTGCTACGAGGGCGTTTCTGCATCGAGTTCTCGACGAAAACAAGGAGTCTGGGTCTGCGCATGAGGTTTGTGTGCGACCATCCAGATGTTCCTGTTCGCTTAGATGACCGTCACCCTTTGATGAATCATGAAGACAAGGGCCTTGAATCGCGCGTTCGCGAGTCGATAAACTCTACACAAAAGCAGCTTCTTTTCTTCCTCCCACCGAGAGTCCTGCATTCTTCCAGTCAAGTCGTGCTAGTCGGTCCCCCCGGTTGTCGGCATAGATGCACAAATGGACATCGTTAATTGTTGAATGCGCGTGCGTATCGTCAGAAGCCAGTGGCGGTAGTAATACCTCAGCCAGCTATGATCGTCATGTCGCCAGACGTTGCCACGGATCCTTGCGGTACACAATTACAAGTCTTCACTCGAGGAGGAGCAACTTGAACG
>S1191;_asmbl_1201;_S1191_asmbl_120
CTGCATTGCGTAGATAAGCCGCCTATGAACAGGTTTCAAGCCGTCGCGAACATCGGGGAGAGCGCGAGAGAGAATGGTGCTGTACGCGTAGCAGAGAAAGCTCTTCTCCAGTTCCTCGACAAACTGAGTATCGAGAAGGGCAACGTCTTTCGCATCTGAACCGGTGGGGGCGGGGCGCTCTTTGCATTCACCTTCTTCTTTCGCGAGAGTTCGAGGAAGAGTGCCTTCAGAAGCAGCGAGAGAAGAGACAGACGCACGCGAAGGAGAGAGACACCACGAGGACTGCAGGAGAGGAGCCAGTCGGACGAAGGGAGGAAGCCGAGAGGGCGGAGAAGAGGGCAGAGAGGCCGTCGCCGTAAGACTGGAAGGAGGAACGTGAAGAAGGACAGAGATGGGTGGAAGGCGCTTCTTTGCTGGAGCTCGTTCATGCGGAGAAGGATCTATGAATCGAGGAAGCAGAGAGGAAGAGAGGCCGCTTCCAGCAAAGCAACAGGTACCATCCCGGTACCCATTTCCATCCGA
>S1527;_asmbl_1539;_S1527_asmbl_153
CGCTGACGGGTCGTTCTACGAAGGTAAAGAGATTTTGCTTATCTCCTGGAATTTCTCTGTTTTTCACGATCAGCATCTGAAGCTCGTCTCTCTGTTAAGCTCTTGCGTGAAGCGCGATTTCGAGTTTCGAGGAAGTACCGTTTTGTGGGGAATTTCCTTACGCATGCCTTTGGCCTGCACTTTGCGCTGTATGTACACTGCGTTCTTCATCTGCTTTTCCTCTCTCAGCGTGGGACATCAGCAAGCCAGGAGGTGGCTTCTGTTTTCTGTTTGGTGGCTTATCTTTTGTCTTTTTCTCAAGCTTCCTCTCGCGCTTCTCCGGTGCGAAGTTGACGTTTGGTGTTTCCACTTGCGTGTCTTCAAACGCGTCGGTGTCGAGGAGAACTCCCTGTTCGCTCTCCTCTGTCTCTTCTGTCTCCTCTGCTCTTCATCTCTTTGCTCTGTTCTCTTCCCTTGCTCCTCTGCTCTTCACTTTGTGTCTGTCTTCGCCTTCCAGGCCAGTGGGTGTGCGATGTGC
>S1135;_asmbl_1144;_S1135_asmbl_114
GTGAGTTTCCTTTTCGCGAAACGCCGACGGATCTCTTTTCTCGGTTCGCTTCTGCGGTCCGCTCAGTTGCTTCCATTTCTCCACGCATTCGACATTTGTTTTCTCGTCGAGTTCGTTCTCTGTCACCTCAGCGCTTCTCTCTCACTGAGGTCTCTCTTTGTCTCCCCCAGAAGCCATTCCTCGCCTCCCGGACAGCTGCGTATCGGTGACTAGATCTCTGGGATTCACTCAGGTTTCTGTGAGTGTCTCGGGTCTTCACTTGT
>S1232;_asmbl_1242;_S1232_asmbl_124
TTCCACGGGGACTTTTTCGAGGTCTTCTGATCTGTGTGACGTCTTCGCCGACCTCTGCTCTCGAAAAGCTGTCGACACCGGGGCGCCTTCCATGCTTTCGAATCAAGAACGGGGTGCTGGCAGGGTGTCGCAAACACCTGCTCGCTGAGCTGCCGGCGCTGCAATGACTCTCGCGGTTGACCAGATTGCCACTCTTTTACAGCAGAAAAAGGTTTTTCCCGTCTGTGTGTTCGCCAGAACTTCCAACAGAAAGCTGGCAGGTCGCCGCGATTCCAGGTGCTCTCCCGCGCGTTGGACTCCCTAACCCAACTCACGTCTTGTGCACTCCCGCTTCTCCGTTCAGCGGTTCGTTTTTCTTCTGGAAGGTTGCCCCCATGTTTAACCCAAACGCGACGATGGACTGGATCCGCGGAGGCCCCGCAGCGGGGGTGGTTTTCCAAGTTCACCAAAGCAAGTTTGTGATTCCCGCAGAGGTCATGAATCGGTCCGATGTCCAGGGGTCCGGTCTCGCGTTGGTTGCGAAAAACGAAGGATTCAAGGACATTCCCCCTAAACTCCCGCGAGCCGAGGACGGCTCGATCCTCCTCTCGCGACCTCTCGAGAGTTTCGAACTCCTCGTCGACCACTTACTGGAGTTGGAACCCCTCAAGAACATTCCGCTGAAGGACTTCGCCAGCAAGTACATCGCCCTCAAAAGCGAAGTGGCGTACTGGCAGTTGCCGCTGGACGACTTACCGTTCAACGACCGCATCTACTTCGAAACGGCCTGGACAGATGAGAACTGTTTGTTTCCTCTGACGGATGAGGACGCTGCGGCTCTCGACAGGCAGACAGCCGCAGAGGCTCCGAGCGGCAGGCGGGTGGCTTTGAGTAGTCTTACAACTCAGCCAGCCGAAATCAGCAAGGCGTTCCTCGATGTCGAAAAGAACCCAGAAGAAGCAAAGGACTGGTCCTTCTTCGCTGTGGAAGCAGAAGAAGCGAGAACGTCTGGCAGTTCGGAGGCCTCGCCCGACAGGCTCGTTTTCGCAGTCGGTCCGAAGAAGTTCTTCTGCAAGGTTCCGTTTGTCTCCGACCTGTGTGTGCACTATGGAGGGTTGCCTCAGCGGGAGGCGGATTTCTCTTCGTTCGCGATCCTCGTTTCTCCTGCAGAAACGACTGTCGTTTGGAATCGAGGCTGTTTTATCCACATTCGAGTGAGAGAAGAAGCAAGCGGTCCTCTCTCTGCGCAGATCAACGTCATACAGGAAACACCCAGTTGGCTGTGCGTCCACCCTTACTTGGACTACGTCCTCTCAGGCGTGAAAGGCCCCGTTCCACACGTTTTCTGTTTCAACATGCCTGAAGCCTCTGCAGTTCGCTTTTTTCCCTGGGGCTGTCTCGTGGTGAACAAGCAAGTGACCCTCGAGAGCCGCAAGAAAGCCGATTTCCAGAACTCTTCTGCGATCGTAGCTCGCGCTCCGACGAGAGACGAGGGGGGCGCGAATGAGCACTTCAAACGCCTCTTCACTTTCCTGCAGCCCGATGCGCCAAAACGCGGCCACGAAGATTTGCCCGAATATAAGCCGGCGAAGCCCGTACTGGTGGCCTGTGTGTTGCGCAGCAAGCTGAAGATGATCAAGCCGATCGAGAGAATCCATTTCATCAACATGGACATGGGCGAGGAAAGTTCCGTGACGCTTCGTCACGGAGAGCACTTCGACGTTCTGGACGTCCGCAACGCAGCAGGCACCGACTTCGAGGTGGTTGTTTCTCTTAATGGCGGCATCCTCTCCAGAAAGCGAGACGACTTCATGGAAGTTCGTCACGGAGAGCCTGTGGCCGCGATTGGCGTCAACGGAAAAGGTCGTTTGGTCCCGCAAAATAATTTGTTCGTTCCCAATGGAGCTCCTGTTGGAGAAATGTTTCGCAGTTTGACTCTCGTCGCAGAATACATCATCAGCGAAAAAACTTACTACACTTTCACTCTCGGCCAAAAACTGTTTGAGTTCCATCGGTCTCTCTACCGGGGTCGCCAAGGCAAAGAGGCAGCGTGAGGAACGCGTCTTGGGATTATTTGATTTCGTGTAAATCGACTAACACCGTGTCCAGTTCTCCGGCAAGACTCCACGGAAAAGCTACACGTAGAAATCCTCTTGGAGTTCGAACGCGAGGGGTTCCGAAGAATTCAACGCAAGCCCTTTTCTGCTGTCTCCTCTCAGATTTCTGAGGAAAGAAAACAGGAAAAACGTGGATGCGTCGGCTGTCCTACATCGTACGTGAATGTTCGTGTCGTGGAAAATCTTCACGGCAGCCATAAGTGTACTTCTCATACCCAAGAATGGTCACATTGCTGTAACTTGGACATTCACGTGCATGAGTATTCGTGTGTGCATCTCCAGGTGCACCCACCGATGTGAATGTGCATTCAAGTTTATCGACCTCTATATGTAGTTATGTGCATGTGTTTTTTAAGGATTCTCGCGTGGAAAGAGATGACGGGATGGAGGGTGTTTTGAGATGCGTGTGAACAGTGTACGTTTGAGTGTGTGGAATTGTTTTTTCTCAAATTTCCTGGCGAATTTCGTTGCCAATTCACATCCCGTTTAATTCCTTCACTGGTCCTCTGGAGTCATCGTCTGTTCTCGAAATGACGAAAAACGTTTCGGGTTTCTTTGTGCCATCGCAGTAGCTTCCAGTCGTAGGAAGAGGCTTTTACTGTGGCTAGCGGGATGCCGGTTCGACCAACCATCCGCACGCACGTTTGTGTGCGACAACTCGTATGTACAGCCAGCGAAAATACTCGGACGCTGGATTGATCAGACCCATCGTACTGGGAATCGTCCTCTGTGAGACAGGAGTATCTAGGCGTTTTCTGGCGAGTATAAATCTGGCGAGTATAAACTGCGAGTTCGACGACGGGTTTAGATCTGAAACATCAGAGAATGTCGCTGCAGGTGGATTTTCTCTTCTGGCCAAACTCACTGACATCTGCTCAATGGGGACGCGGAGCGACTCTGTGCTAGTGCGTGCATGTGCCGACTGTTCGTTAAACCCTGTACGTTACGTAAGATGGGCAGCACATCAGGCGTGTGGCATCAATCAAATAATGAAGCTAGAATCCGCGCTATTCACATGGTCAAGTAGATTCCAAGTGTTAGAGAAAAAGAAGATTTTTTGCGGAAAGTTTTCAATGCTCTTCTTTGAATCATCCCTGTGCCAACGCCTACCGGTGTGGATTGTGCACGATTTAGTCAAAGTGTGGTACGCATTGTAACGCGCGTGTCTGCAACAGTTTTCATGAGCTTCTTCGGTTCTTCTGTAGGTATTTTTTCCGGAAAAAAGACACTACTCCGCGCACCGGAATGTAGCTATGAGATCGATGCACCCGAC
>S1316;_asmbl_1328;_S1316_asmbl_132
CAGAGTTCAAGGACTGTCTCAGTGCTCTTTCTCCAAAAGCAGATTTTTTCGTTTGTCGTTGTCTACTCCTTTCTTTTCGAGCTGCCGTCCGTGTGTCGGTTCTTTCGCCACTGAAACGGCGCTTCTCCTGCGCGCCCAGGATTGGAGGGTGGCGCTTGTTTCTCCGGCCTCCACGGTCATTCATACCTCTCTTGCTTTGGATGCAATCACTGCGTTTTGCTCGCGTAACAAAGTCTCCATTTCTCTCCAGTATCACCGAATTAAAGGAAAATGCGTCGACTATCGCCAGTGTGTGCAAGCACTCTCTGCACACGGGTTCCCTTTCAGAAGACACCCGCGAGGGCGGTCTCTTTTGCCCAGCAGGTTTTCCTTCGCCTTTCCGTGCTGCTGCCGGTCTGTCCTTGTCGTTCACTCTCTGTACACACAACCTTTTCGACTCGGAACTAGACTCTTGTGATAAGCGACAATCACTTTCTGTTGTTCACATTCGTCCACGCCCTCTCTTCCCCTACCTACCCTCCATTCGTTCCGCAGAACCCACAGTGTACTGGACCCCGACATCTCCCAACAGACGCTGCTCTCCTCTCCGTCGATTCGCACTCACTTGTGCGTCAGTTTCATATCCTTTTTCATATTCCAGAAGTGACCTTCTTTTCTCCTCGCGCGCTCCCGTCCTGTCTCACCTTTGTGAGGCTGTTTCCCCAAGCGTCGCAGAGTTGCCCAGCATGCCTTTTTGTGCTCGGCGCCTGCGGTCCGTCCCTGGGGCTTCCGCGCGGAGTGCCTCAGAGGCTTCTTTGTTCCCAATCTCCTCCAAGGTGCCCCGGCCAGAAGTGGAGTCCAGCGAAACGCAGGGATCGCAGGCGTCTCCAGACTCTCTTGTCGGACCTTCCCCAGCCGGGCCGCGCGCTGAAGGCGAGACTTGTGCAATGGATTTCTACAGCGACTATTTCTTGAAAGATACGCGTGGCGACAGTGATGCACCTGAAACCTGCGTCTCCGTCCAGCCTCCTCACCTGTGCCGGGGTCGACGAACAAGTCGATCCAAAGCGCCAGGTTCCTCGAGAACTTCGACACCCAGAATAAGGTGTGAAGAAGGCAGATCTCCTTCGCCTCTCCGTTCGAGAAACCATGCGAGCGGCGACGGGAGTTCGAGAGAGATGAATCCTGTCGCGGCAGCTGAGGCTGCGGCCGTCCGCGAACGGGTCGCAGAGGAAATGGGAGAGATCGCAGAGGCTGCAGGGCGACTTTTTGATTTGGGAGGCGAACACAGAGAAAGAGCAACTGCATTTCTCTATAGGGGATGCGCTGCGCAAGTCGCCACTTCGACTGCGGGCATGTATGGAGAGATGGTTGAGAGCTCGGTCCGCCAGGTTGTTCAGTACATGAGGCACTACGGGGGGGATGAATTTAGCGTCTTCCTTGATCTCGGAAGCGGTCGCGGAGCTCCGTCTTGCATTGCTCTTTACCAGCAACCGTGGTTAGCATGTCTCGGCATCGAGAAGTGCCCCCAAGCCTATTCGCTGTCTCTGGAGACGCACTGGACGGTTCTTCGAAGAGAAATGATGCAGGCGGAGCTTATTGCCCCGCCTCCGCGTTTCCCGTCTGTCCTCTGCGCTTCGCAAAGATGCGCCAGCGAAGCCGACGGTGCCCATACAGCGGACGACTCCGGAGAGGCGACTGCCCAGAAACAGGCGTCTCGCTGGACTTCCGGGGCTCTCTGTGGGAGGGGGCGTCCCGGCGGCCGAGTCCCTGAGCGCCGTCTATGCTTCACGCAAGAAGATTTGTCGGCTTTCTACCACCTGGAAGGTGTGACGCATGTCTACTCTTTCGACGCTGCGATGGAGGGGGCTCTCATCAACTGGATCGTGCAAATGTTCATGCGAACCAAAACGTGGTATCTGTATGCGTCGTTCCGCAGCGATTTGATTTCGAAGTTCGAGTTGAAAGGAGCGTCGCTCGTCGGGCAAGTGAGCAGCAGCATGTGGGTTTCGTCTGAAGGCCGAACCACGTACATTTACGTAAAGGACGACTGGCGCACATGCAAAGCGTATCACCGTCGGTGGCTTTCTCAGTTTCTCTTCTCCAGCAGCGTCTCATCGAAGACGCCAACAGGCGAGGCCGGAGCGCCGGGAGTCTCGAAGCCCGAGGCTTCTGGGGCGGCTGTGGGCTTCCAGGAGGAGCAGAACTTGGCCGCCAAGGTGCTCCAGATGACGGCGGCGGAAACCTTTCGACTGTTGTGTGTTCAACAAGAAGCGATGTGGGACGAGTTCGAGAACCGGGACCGAACGCCGTCGAGAAGCAGATGTCCGCTCCAGGCGCAGCGCGAGTGCGATGCGTCGCTGCGGTCGCCCTCGTCTCCCTCTCCCGCGAGCGAGACGAGAAGCCGGGGAAGAAGCACTAGCAGACGAAGAGCGAGCAGCGTGAGCGGAGCTAGCCGACACCTGCAGCTCCAGACACTGCAGCTGCAAGCAGCTAGCCACTGTTGCGCAGAAGACAGGCTGCCTGACTGTCTCCGAGTCCACGGGCGTATCTGGGCGACGGAACAAGATTTGGAGGAGAAAGAGCCGAGAGACGTGGAGAGGCGAGAAGCGGTTCCTCGCGACACCAAAGGGGAGTTTTCCACGAGCGAGGAGAACGAAGAGAAGCTGCTACGTCACGCCGTGAAGACCTTTAGGGCTTCATTCGTACGCATGTCCAAGTGGCTGCAGCCTCTGACCGTGCTGGACATGCTTCGCCTGGCGTTTTTGCCTGGTGAAGGTCAGGAGGCTTGGCTGGAACAACGCCAGCAACAGCTCACGGGCGGAGGCGTCTTAACGCGAACTCGGCGGCCGACCGCTCGCGGCTTTGATGAACAAGAGCGACGGAAAGAGGAACTGGAGAGAGACGGGCTTCTGGAAATGTTGGCAAAGGCTGAGAACCCTCAGGAGGCGGCAATGTGTCGCCGGAATCTCGAGCTGAAACTGGAAACGACCAGGCGAGATCGCTATTCGATTTTCCCCTTCAGCCTCCTACAGGACTCAGAGCTCTCTCCAGAACTTCTGACGCGTGTTAACGAAGATGCACAGGCAGTCGCAGAGTCGCTCGCCCACCTGCTGTCTTCTCCGTCGCCTCGCACCTCATCTGTTTCCCCCCTTTCGTCCCCCCTTTCTGCGAGAAGGCACTCCGCCGTCGCCCCGGTGTCTGTACAGCGCAAGTCGCAGGGCTTGCCTGTGTCTCCGCAGAAGCGAGACCTTCGCGTGCGTGTTGTTGACGCTGCGCAAACGGTCTCGCCCTGTCGGCCCAGATTTTCTGCGCAGCCAAACACCTTGGGCGAGTGGAACTGTCAAGATAGCAACATGGAAGATGTCGAGCAAAGTGTGTCTTTCTTGGGTGGGTCGCAACCCTCGGTGATGCCGTCTTTCGATTCCACGCCTCGTCGCCGCAGCCGCCGCTCATCGCCTCACAAGGAGCTGACGAGCTGCCGGCGAAAGTCCGAATTGTCGCCACAAATAAGCTCGAGAAAAGAAAAAAACGAACATACACCTTCGCCGCCGCTGAAACGGCGCGGAGCCGGCAATCCCGAAGAAAGCAAGGCAATGATAAGCGATCCGGCCAGTTCCCGGATGACTCCCAAAACTCGTGCAGCCTACAAACTGATGGAATTGGGATTCGACGCCTTGGAAATACGCACTGCCCTCAGTCGCCGCAAGCGACGCATGCCTGAAGGTCTGGATAACTGAACCGAGGGCTTGCGTGCGTGTATGGCTGGCGACAACAGGGAACCGAGGGTGTTCATGACGGTCGCAGGCAGTTTAGGGTATAGACGGAGTTCGGGAGCTGGTCCATTGCGGCAGAACTCCGTGTAGTTTGTGTGCTTTCGAATTGTCAAGAAATAGTGAAACTTTCAGAGGATTCGGATCGTTACCTTAGCTCGCTAGGTATCTCACTCTTGTAAATTGATTCATCTATCCTCGCAGTGAAATATGCAGCTGTGCAGTCTAGATCAGACGCTTTCTCAAACGTGGATGGTCGGGGGACCAACACAGAATGAAAAAACTGCTAGGGACGCTCGCATTTTCAAGTGTGCCTCTGATACACAAAGTGACGAGACTCTCACTTGTGGAGTGAAGGCTGGACTGCTCATGCGAGTTACACACATAGGCGTGCTGATTGTCGAGCCGCGATTTCTTCCGGTGCTTTTCAATCAGAATGAAGAACGTGTTTGCTTGTTCGGGGTGAAGTCAATGCAGAATGCATCAAGGACTTGTGGTTGGTGAAATTAAAGGGGGATCCGGCGGCCGAAGCAAGGCTTCGACTGTCGCTCTTCGTTTATCTCCTGCAAGAGTGCCGTGTGTTAACCGGGGCAAGGAGACGTGCTGTCAATCCAGGGAACACACTTGCGAGCAGCGGTATATAGAAATAATGCCTCGCCCAAAAAGCGTTTGTCGTATCATGGTGTCAATGTCTATTCATGGCTGAAGCACTCGATGTGGCACGAGAGTGTGAGGTTGTACCAAACGTTCGCTTCACGAGCTTCTATATTTGCGACCAACGTGAGGGCTTTTCTTCGTAAACATCCATCCGTGGGAAATGTCGAGACGCTCATCGCAAACTTTTTCTCCAACTCCCGTCAGACCCGATGTGGCTGTTGGCGTTTTAATGGAGAGTGAGTCATTATGGCTGCACGGTGCGTGTGTCTCAGAAGGGCTAATGCATTGGTCTCCGCTGATGAATTCAAGGATTTATTCACTGTTCGATATATTGTCTAAATTTGCTCATTTTTTCAAGTGAAGCCGGGTTTTGGTCATTGTTTGGTACATACCAAAGGACTATACTGCTTCTTAAGTCATACGGTCCTCT
>S1356;_asmbl_1368;_S1356_asmbl_136
GTTCACTCTTCTACCATGCGGAGGGGGAAAACGCACGCGAGACTCAGAACGCGAAAAGATTTCTCGTTTGTGAGGAAAAGAAAAACAATTTGGCGGCATCTGTCGCGCGACTTTCTCTGGGGGTTGCTCTGACGGGGCCCAGGAGAACAGGAAAGTCGGAGGCGAGTCGTTCTAAATTAAAGAAGGCGGCAACGTCGCCAAAAAATGTTTTTCCAGATTTGTTTCTCCAGCAGTACGGTGTAAATCAGCTTCCTGTTCTCCTCGTACTGTCCAAAAGTAGGCAACTGCTTCTCAGACTGCAAGACAAGCGTCTCTTCGTCGAGGTCGACAGAGAAATAAAGAGAGAACATGACCGAGAGTATTTGCTCGTTTTCGGTTCAAGCCGACACCAAAGTTCTCGAAACTGTGCTCGCGCAACTGCACTGAAGTCCGGCGAACAAAGGAAGTGGAGACTCAAACCAAGAAGGG
>S1586;_asmbl_1598;_S1586_asmbl_159
AGGAGAGGAAGACGAAGGAGAAGGAACAGAATAGGATCCAGAGAAAAGAAAGGAAGCAATGACGACTTCTGTCACCTCAGCATCGAGTTCTTCGAGCTTCGTCTTCCCTCCTTTCTTCCCCTTGGTCCGGAAAGGATGCGAGGAGCGAGCAACTGCCTTCTTCGCATGTCTCGGAGAAGCGACTGCCCCGGGTGACGCTGGCGTCACCCTCGAGAACCTGGAGCAGTGCCGCTCTTCCTGCGAGGCATATGAAACATGCACGCGGAAATCCCTCGCCGACCCGAGAGCACCTTTGCCGACTGTCTTCGTCGACTTTCAACCGCCCAAGAACCGCGCGAACTAACGCGAAAAAAGGAGAGAAAAAGAGTCCCCAACTCTCTCCAGAGCGAAGAGTTGCCAAAGGAAACAGAAACTCGAAAAAAAGACACAAAACATATCCCCTTCATCGAAGGACAGTCCTCTGCTCATATACGTACGTATATAGATGTACATGCATTTATTCAGATATATGCATGCATATGTATGTGTGTATCCAGTATACAGACAGACGCTGAGCTATAGCGACTTCAACGTTACAGCATTCTTGCACATCTACATACATATCTATATATCAATATACATATATATATATATATACATATGTATTGGTATATGTGGAGAAGGATCTGGGGAAATATGGAGAATGAAATGTGTGAATGCCTCTCTGTATGTTTGCGACTACTTGTCCTTTTATTCGTGGTGGACTTTCGTGGAAGTTCAGGCAGGTGGACGACTGATGACTGTTTCTTGTGACCATGCGCATCTCGCGTTTGTCGCTATCGCCACACCGTGTTTTTTCGAGGTCGGTTGACAGCGCGGGAACAAGAAAGGCGAAAGAAAGTTTTTTAGACCTTAGGAAGTTGATTAAAAGGTCGAGACGTTCGTTGATAGAAGCGCCTTGTGCCTTTGCTGAAGCGGCGCGGGGTGTCTCCCATTCCAGGCCTTTTCTGTGTGTCGGAACGTTGTTCTGTGGCTGATTGAGACAGAGGGAACGCTGAAGGCAGAAAGCTATTTATTTCTGGAGAGAGAACCCAGACGTAATCTCAAGAATTTCAGTATGCGTGTGCGTCGACTTGCTCGTCAAGTGCACTTTTTCTTTCCACTTGAGTCGAGTAGGAAGAGTTCTGATGCGCGTCACTTGAACAGACAGAGACGCGCCGGCCCAGATGCTGTCTGATGGGTCAGCAGGGGAGGACTGTAAACCTCTGGAACGTCGCGTTCATCGGATCAAAGTCGCTCTGCAGGCATGTCACCTGAACCTTCTTTTACTTTCAAGTTTCTTCAGTCCCGCCA
>S1229;_asmbl_1239;_S1229_asmbl_123
TGCAGCCTCGCGTTTGTATGTAGACAGCGCAACGACGCAACGACGCAACGGCGCAACGGCGGCGCGCGCGAGACACCAGCCGAGGTCTCGTCTCCGGACGACTCACCACGAGAGCCTGCGGCTTTTCGCTTTCGACTTCCCGAGAGTTTTGTGCCGTCTGTTCGTCTTCTTCTTCTCTCCAGCTTTCGCTCTGTCCTGCGTCCTGGTCTTCTCGCGCAGGGAGACGTTCCTGCCTGGAACCTCGTTTTCTCCGCTCCTTCTCCGCGTCACGGCGAGAGGGGACTCCCGACGCTCTGGAAGACCGAGACGTCGGCCGCCAAGACGTTGAACCGAGTTCCACACAGTGTCTGTCGCCTCTCGGCAAACAGGAAACTCTCTGGAAAAGACTACCAAGGACAGGAGAGCACCAGAGAAGAAGGGAGGGAGAAGCAGCGAGAACAAGAAAGACTGCTCAAATAGGAGAGAGGAAGTCACTCGCTGGGTCGAGCTTCCCTCCGTTTCGCTGATGAAGGTTCGCTTGTTTCTCTTCGCGAGCGCGCGCGAGGCGGTGGGGGCCTCCTCGGTGTTTCTCGATCTTCCTTCTCCCAGGAACGGACATCTCACACCCGATGGAGAGGCGGCGCGCCGACAGGATCAAGCCGGACGTCACAGCGGCGCGGACGCTGGAGCCTGCAGGGATGGAGGCGACACAGGGGACTGTCGGTCAGAAGAGGAAGGCGGCTGTTTCCTGGACGCCAGTTCGTCGCCGCTTCGCTCGCCCAATCTCCCTCCGTCTTCTTCTTTTCCAGTGTCTTTCCTGCTGTCGGTGATTGCTGAGCAACTGCCTGCTCTCTTGCCGTTGTTGCCGGTCTGTGCGCTCGCGGTCGATCGCGTCCTCGCTGGGCAGGAAGAACGCGTTTCGATTGCTGAAGACTCGGAACTCGCTCTTCTCCCTCCCGTCAGCGGCGGGTGAGAAAAACCTGAGAGAAGCAACGCGCCGTCCTCTCGCGCTCTCTCTTGCGCGAGCCTCCTACGGAGCAAAGGCGGTGCCGCCAGGCTTCAGAGGCGCATGAAAGTCGAATGTTCAGACTCCGCGAAAAAAGGAAGCAGCGAAAGCGCTTTGAAGCGTCTCCAGGTGCAGCGGAAACGCAGGCGCCTCCGAAAAGTGACTCAAGGCTCAGAGGAGGCCTGCAGAAAGGGAGCCAAGCCGGAGAGACCAGCCAGGCTTCTTCTGGACATCGAAAGAACGAGAAGAGATGGCCGAAGTGACATAGTGGATCGTCTTTGCTGCCATAGTTTCGCGCGGCGGGCCGCACAGCGAGACATCCCCACAGGCTGCTTGACTCGTCCTCCTCGGTTCTTCAGTTGACGTTCGCGAGTCCTGGAGGAGGTGGACGGTTCGCCGACGTCTCGACGGTGTTGCCCTCCCTCCCCTCCCTCCCCTCCCTCCCCCCGCTCGAGGCCTGTTCTTTGGAGAGTGGATGGACGCTTGCGTTCGAGACGAAAAAGGCTCGTCTGAGCCTCCTTCCAGACTCGCGGCGCTGCTTTGCCCTCAGCGTCGCGAAACGTGCACTTCACCTGTACTCTCCAGTCTCGACCAAAGGTCAGCATCGAGTTTTCGCGAGCGACAAGCGTCTCCACGGAAACGTTGTTGAGGTCGAACACAGTTCGAGACTTCTCGCAGGCCTTCGGAATGTCGGAAGGGGAGAAGAGAGATACTTCGAGGGCAGGCGCCGAAGAAGACAAGGAGCAGTGGAAAAGAGAGAAATCGACTCTCCAGGCAGAAGAGACTTCAGACCGATCGCGTTCTCTGCATGCGCGAGGCTCAGACGGATGCCCTGCGCTTGGATGTCCCGGCGCGCGATGCCAGTTGCTCGCCTCCTTCCGTCTGCGACGCTCTCCCTGTGCTGTCCTCTCCCGGCGCCTTGGCTCCATTTCTTTCCAGGCGGCTCGAACTCGACAGAGAGACTCGAGTCGTGTGAGGAAGTCCATGCTTGACTGGACGAACCTCAGGAGAGGAGTCGACCGCCTCGGAGAGCCTCGGTGGAAACATCCACGCGCCTGTCGCTGGCACTACATCCAAATGCAGAGCAGCTTCCTGTAGATCTTCGCGCATGAGTTGCTTTCGGTGCACCATCGAGGTTTGTGCATTGCTTCGTCTCGCATGCGACTAACTCGGAGGTTTTGCCTCTCGTCTCCCTCGCGCCTTGTTCACTTCTCGTCACCGCTTGAGAAAAACCGTCTCGGCAGACACTCTCTACCGATGGGTCGTTGCTGAGAGTTCGTTCCTTTTCTCCTTGCAGTTCGAAAGGATTCGTCGACAGAAGCTCGAGCTCCAAGTCCTGAGCAACAGCTGCGCTCGACAGCGCCGTTCCGCGCATAAACTCTTGCAGCTGCCAGTTACCTCACGTGACTCCGTTTGGGCTCTCTCCACTCGAATTCGCAGAAACATGTCCGAGAAATAAAACTGTCGTCTGTAATGGAAGTCGCTGTGAAAAGGCAGGAGTGGAGAGGGATGTTAACGCTTGAGCAGGCCTTTTTCGTGGACCTCTCGCGACGAAAACTGGATAAAGTGTATCCGTACGCTTGATGGGTACCAGACGACGCCACAAAGAAAAGACAACTACAAAGAAACGCTGAAGAGTTCCTTCATGCACGACACACAAGTTCACATAAAAGTGCATATATCTATGTATATATGTATA
>S1299;_asmbl_1311;_S1299_asmbl_131
CTTTGTTGTGCGGTGCGTGGTTTGGGGTAAATGGTACTCCAGCGGCAAGTCAAGAGACGAAAAAAATGTGACTGCATTTGTCTTTCCGGCGCTTGTTTTTGCTTTTTTGGCTTCGCAACAGGCTCTCGCACACCACTCGCGACCGTCCAGTTTATGATTTCGCTTTTCCTTTTCGTCTAGAGTCGCTGCAGTTAGGTTTCGGTGGATGCATTTGCCTCTTGTCATCATCTTAGAGACACGCGATCTGCGTTCCCTCCTTGGAAACGAGGACACACGAACGAAGCTAGTCAAGTCTATCGCACAAAACGCTCTTTCTGTGCTTTCTTCGATTCTGTTTTGGGGTTTGCATCCCTTAAAACTCGGAACTTGGAGAGCCGGAGTCCCGACGTCCCCCAATTTTTTTTTCTCGAACGCCGCGTTTCCCCCCTCAAGAAATACATACTCCGTTGGATGCCGCCATTCTGCACGTTCGGCCTTTTTGACAACCATCGGCTAAAATTCAAGGAGCATCTAGTTGGCGGAGGTGGCACGGGAGTCGCAGAGTTTCCTGGGTTTCCTGCTCGCTCGGAGCCGGTCTTCGAGATTCAGTGCTTGCGGTATTTTCGGCATCCATCGCTACTAAATCTGGACGGAGAATATCCGAAACAGGGTTTCGACGTTTTCGTCTTTCG
>S1306;_asmbl_1318;_S1306_asmbl_131
TCATCGACATCTCCAGACTTTTTTGTCTGCATGCTTTTTTTTCGATTCGTGAGGCATAAGTGTTCAGTTTGTTACTTCCCGTCTCTCCAGATCTTTTCTCGAATTGTATCCACTTTTCTTTTTTATCTCTCTCGAGTCTTTCTTCTCCTCGACTTCCTCGCCATACCTCTGCCTCCGGCGAGAAGCGCGTTTGCCTCGCCTTCCTCGCCGCTCACAAAAAGCAGCGCCTTCGCTCTCCTGTGTCCGTCGCTCTTCGCCCAAGTCCGTTTGAAGAAGTTCGCTCTCTCCTCGTCTTTATTCTCTTCTCTCGCGCGAGTCAAAGGTTTTTCGGCTCTCCTCGGTCTCCTCTTCAAACAGAGCCTCCCGCCTCTGTCCGCCTGCCTCTCTTTCACACCGACGGCTGGACGAGTTGCGCCGTTGCGCTACATTTCCTAAAAGGAAGGCTTTTCCGCTCTCTTTCCAGTCACCATTTTTTCATCGGTTTTCTTTCTTCGGACGCTTCCGTTCACCGGACGACGCAGTGAATGCTTGGTCTGGGGAACGCGCGGCTCCAGTCTCTTCCTGTCGCGGTCGCCGTCTCCTTCCCTCTTGTTCTTCTCGCCGTCGGCTCTTCTTTTTAAGACTCCTGGCTCCGTGTGAAGCCGTGGAAGACGTACAGAACGCTTGGCCTGCGAGGGGATTCTGCGTCTCCTCAACTCTTCTGCCTCTCGAAACGCTGGAAGAATCCGAGCGAAGATGCAGAGGGAAAAGGAAAGACGCTTCTGACCAGGGGAGCATGCGGGGCGGGGAGACAGGCGCAGACGCTGCACACTGGAGAGGAGGGAAGCAACTGGTTTCCTGACGGACTCGCTCCAAAACTGTTCTCTGCCTTCTCCTGCTCCTTCCCCTCTTCTGTCTGGGAAGGTCTTCTCTCCATCATCGCTTCCTCTTCTCTGCCTCTCTCCTTCCTCCGTTCTGTTCAACTGCCTCTCGCCAGCATCTCCGCGTTTCTCTCTCTGCTTCTCTCTCTCTGCTTCTCTCTTTCTCCTTCTCTCTTTCTCCTTCTCTCT
>S1599;_asmbl_1612;_S1599_asmbl_161
AGGTGTGAACAGGAATTTCCAAAGGGTCTCTCAGAAGGCGAGAGATTCCCCGAAAAAGCCGCAAGAATGTCGGCGAGCACGCATCGTCCCGTGGCGCTCTTTCCGCCTGCGCTGTGCAAAGACTCTTCCCTTTTCTGCGTCTACACCGCGTCTTCTTCTCTTTTTGGAGAGCGAGAACTCGACGCGTAGTGTGTCTCTTCGGCAAAAAGCGAGAGAAAAAGAAAACGCCTCTTCACCTGCTGCACATGACGACCAGGCAGCTGGGCGCCGTACACCACGCGAAAAGAGACAAGAAAAGCGAGCAGGCGACGGACATCCTTGTGGATGCTTCTTCTGCTTCTCCCCTAAAAGGGTGGACTTCTGTTCTTCTCATGGCTCCGGTTCGCTCATTTCCATTTCTCACTGGGTCGTTTGACTACTTCCGTCTTCTGCACATCTGACAGGCGTCGACGGCTTCTCGCGCAAAGATACAGGGTCCTCTCGGACGAACCAAGAGAGAAGAAAAATCGTCCACGCAGCTTCTTCCAGGAACTCAACTTGCCTACACCTTCTTCAGACTCTCTCCTATGAACGCCTGGCTTCGCTGCGTGGATGCTCCGAAAGAGGTCACTCGAACAAAACGCGAGACTTCTCTCAATCGAGGAATCCCAGCAAAAGCTCCTTGGTGAAAAATACGTCTCTGCCTCAAACGTCGACCTTTTTCTTCTCTTCCTCTTCGATCCCCTCGTCCTCCGCCTTCCCTCCCCTCCCCTGTCAGTCTCTTCCTCCCTGTTTTCTTCGCCTCGGTCTTCTTCTCCTTCCTCCTCGCTTTCTTTTCTTCGTTCAAGATGCCGGCGCCGCCGCCTTCGCCTTCGCTACTCTCTCCCTCTCCGGCGGGAGTTTCTTCTGCAAGCTCGTCGAGTTCTTCGTCATCCCAAGGCGCGCAAAAGTCTGCGCGCGGCCCTGCGGCTGCAGGATCTTCTGCTTTGCGTTCTTCTTCGGAGGTCAGTCCTCCCTCGCCTGCCGCTGGTCTCCCCCGAGACGCTTGCAGGCTGGAGACAGCTGTCTCCTCGACGGCGCTGGCGAAAGGCAGGCCCGGTCCGCCGAGTCCGCGCGGCGCGAGGAGAAGCTCCAGCACAGTCTCGACAAAGAGCATTCCTTCGAAGAAACTGTCCGCGCGGTCACTGAAGAAAGAGACGAAATCCGCGTCACCGGATTCCGAGCAGAAGAAGTCGAAGGAAAAGGTAAATGCAGCCTCCAAGAAATCACTCGCTTCGCCACAACTGGCTCCGGAAACGGACACTGGGGTCCGCGGCTCTCGGACAGACGATGCGGCTCAGCGGCCGCAGAGCCTCGAATCAACTGTCGGCACCGAGGCTCTCCCTTCTTCATCCAAAAGTCCTTCCCTTATTCATGGCTCCTCCTCGTCATCCGCTGGCGCCTCTTCTTCACCAGTAGAGAGCCTTTCTTCTGCTTCTGCTTCGTCCTTCTCGCCTCGCCTGGGGAGAAACGAGGGAGCGTCTCATGGGGTCGAGGCGTCATCTGCGGCGGAAGAAAACTCTGGAATCTCTGAGGCGAGCGCATCTTGTCAGAGGCGCGTTCTCAAGGGAGGAGACATCTGTGTGGCGGAGGCGCGTGCGCAGAAGGGAGAAGAAGACGAGGAAGCAACGCGTCACCGACGTGTGATCGAGAGAGTTTCTGAGGACTT
>S1245;_asmbl_1255;_S1245_asmbl_125
CTGCTGCTTTCTAGACTCCTTGTTTCTGTACCTTTCCGTTGGTGGAACAGGCTAAAAGATCGAGAGAAGAGTTTTACTTCATTCCCGAGTTCCTGACACTGCTCCCAGGGGTTCAGCACCAACGTTTCTCAGAACGTCCCTTCCTTGAATTGTTGAGCGTTGTTTTTCTGTAATTTATCTCAGAAGCGTCCTGTATGGATTCCCAGTTACACTCACAGGCTGTATGGGTGTCTTCCTGTCTCAGAACCTCCTATTTTGCTCCACCATTCCTTCCCGGTCGTTTGCTGTCCCTCTCCAGAGACGTCTGACGGCTGTTGTGGAGAACTCTTCACACTGCAGCGTCTACGCTTTTCCAAGTGCCTGCTGCGGCTCACTGCCAGTTCACTCTTCAGATGTCTCCTCTCTTTCTCGGCTGTAAACTTCTGTTCGGGGTATCTACCCGTGCTGGGTCGCTCCGTTTCCAGAAGGAAACGCTTTTCTGAAACCTTTCACGCTTTGGCAGAGACAAACCCCGCGCTCGACTCTTCCCAGTTCCACTGTCTGCTTTGTTTTTTCTACAGTTCTTTCTTCTCTCAGACTGTTTCGTTCGTGGAAATACCTTTTCTACAGCTCCGTTTCGTTTCCTGAACTCTTCAGATTTGTAGCGCGTGTCGCACACCTTTCCAAATCGTTTGTGGCCAAGATGATGAAGAAGTTTTCTCTCGAAGAGATTTCCTCCCAGAACGTCGCCAAGTCCTCAGCCCATCGGGCCATTCGAGCTCAGATTCTCAAGCAATACCCGCGGCTGGAACATGTGATCGACGACATCATTCCGAAAAAGACTCCCTTGACTTTGGTGAAGTGTCAACGACACATCACGATGATCGCCAACGGCAAACAAATCCTTTTTTTCCAAAGTCGCGACGGCCCTTGGGTGCCGACGCTTCGGCTGCTGCACACATACCCGTCGATGATGCCAAAAATGCAAGTTGACAGAGGCGCGATCAGCTTCGTTCTGCGCGGTTCGAATATCATGTGCCCCGGCCTGACGTCACCAGGGGGGCGCATGGAGAACGTCGAGGCTGGAGATGTGGTGCAAGTCACTGCAGAGGGGAAGTTGAACGCTTGTGCGATCGGCATCGCCACTATGTCGACAAAGCAAATCTTGCAAGACAACAAGGGCATTTGCATTGAGAGCTATACTTATCTGACCGACGGGCTGTGGCAGGTCCCCGAACTCGACTAAGGGCACGGTGGCGTTTGCGGTTCCACCCTTTAGAAAAATCTCGTTCTAGGTCTGAGACCGAGGATGTCTAAAGAATTTTTTTTCCCGCCTTTCGCCGACAAAACGTGGTGAAAGACTCTTTGTGCGCCGTCGTATACTTGGAGTTAGCGGTGTGAAAGACCGTCTGTTGGTTGTCTCTTTAAACACAAGGCGCGTGGTGCTCTACAAAACACCAGGCGCTTCCGTAGTCCCGTGGGCTCATTTTGGTGGCAGGAGAGCTGAATTTTTTCTCTTGCATGAATAAAGGCAGCTTTCGATTTTGGGGCAGAGTTGCTGCCATAGAGAAAGCACAAATGGTCACTGTAACACGTGACACAAGCGTAGTAAGCGGGTGGAGCAGAACGGCGATTCAGGTAAAAAGTGTCAGCCCACGTACCAAAAAACTGTTTTGCATGCGCACAACAAAGGATGCGAACAAAATAAGCTCTC
>S1199;_asmbl_1209;_S1199_asmbl_120
TGGGGGGCTGGCCTGGAGAAATGACGGCTTCTGAATTTCGGAGGGATGGTCACAGCGAGTCGGCAATGCGTCTCGGGTGGGCCAGAGTCGTACCTGATGAGCCCGATGTCAAGGGAGGTGTCTTTGCACTTTGCGGGAATGCATGTTGGCAATCGCACCCTTTGTCACGTGTGAAATGCTCATGTTTTCAGAAGTTTGCGTCGTTTGCCCGCCT
>S1514;_asmbl_1526;_S1514_asmbl_152
TGAAGGATGTATCTGTTGTTTCTTCCTTCTCTTCTAGATTGACGCTGTTGAACTCGCCTCTGCGGTGGCAACTCCAAGAAGTCGTAGCTTGAAGAGTTTTTTCGTCGCCGCGTTTCAGGGTCTTTCCTTGCATGCTACACTAGTGTAGGCCGCGTGGTTTGCCATGCTATCGCTCTTGTTTCAAGCGGATTTCCTCGTCTCGAAAACCTTCCTCGTTCGGGCTTCGAGCGCCCACCTAGCTCGAGTAAAAGTGCCCATGCAATGCCGCACTGACCCTTTTCTTTGCCGTTTGCAGATTCGCGCCAAGCGGTTTGTTCCTGTTTCTTTTCCGGTCTTGTTGAAGGGGACAGCGAGAGAAAAAGACTTTTCAGAAGATGAGAGTATGATCAGTACCCTCTCCTTCCCAGGAGTCTTCATCTCTGAGGCCTGATTAGTCACACTTCTTCTCTGCAGTGAACAGACCACCAGTTCGACTTCGGTTTAGGTCCAGAAGATCCTTGATTACCGGATCCCTCAGTCCGCGGCCATGGGGGCTGTGTCTCCACCTACAGTTCGCGGTTTTCTGCTGTCTTCTGTTGCCAATTTCCTTTCAGTGACTCCACTTTCGGGTGTTCCGAAAACTGTGTCTATTCGCCATGTCGCTGCAGTTCAAGCTCGCGGCACGCGAGCCTCCTCCAGGCCGTACCATACTTCCCGGCGAAACGCCATGACGCCCCCGCAGTCGAATCAGATCTGTTGCGCGCGTGTGTTGCCATGCTTTTACCGCTCCCTTTCCTCTTCGTCGTCTTCGGGACCTGAAGAGGCCTCGTCTTCACCAGAAGCTTCGTCTGCCTCGTCGCTACCCCGCCTCCTAGACTCTGAGCTCACGGCAATCTTTCAGGGGGCTGCCGCGGGGCCTCGAGCAGCCACAGGGAAAGACAAAAGTCAAAAGCGAAAAATCACTGTGTCCTCCAACCGACTTTTCAAGGCACTCCTTCAATCGGGCATTCTAGACAGAGATTTGACGGGTTCGAGCGCGCAAAACAGCCCCAGGCCCGTCGTGGAGTTCCAGAAACTTTGCGACTTGTACGAGGAAGGAAGATTCTACAGAACGTGGGCAGGCGGAGCCCACATTCTCAAGATCTCGGGTGTCAAGGGCCTTGCGCCTCCCGGGGGAAACTTGAAAGGTGGCATTATCGACGGCACTCCTAAGCACATGAGTTACGAAGAATTCCGCACTTTCGTACACGCAGTGCGTGTCTGGCTGCGAGACGAACGCAGCCCCGTACCTCTTTGCGACGCCACTGTGAGGGCGACCGGCTCTTCGAGAATGCCAGCTCACGTCCTTGATTAAATGTCGAGTTCGGAAACCATTGTACATGCGCTCGCCCTTTGCAGACCTCTGGGGTAGTGCCTTCCGCAAGTTTTTCGTGGTTCGGGATCTTCACGGTGGCAGCGCTGCGCAAAAGAGAACCGTGCAAGCAATGGCTATCTTTGGCGCCTCTGGTGTGTAGGCCCGCATCGTTCCTGATAGATGCTTAACATTCATTGACGCCACTGCACTCATCCTAAAGAGCTCTGGGGACGCGTCAACCGTGTTGTCAGTGTCGCTATGTTCTCTTCTTATT
>S1428;_asmbl_1440;_S1428_asmbl_144
GTCTGTACACCTAGACTTGCGATTGCTTCTCGTCTTTTCTTTTCTTTTTCAACTTGCATGAGCGGCGGTAACGCGCTGCTGATGTGCCTGCATCTTTGAGACATAGGTGCTCAAGTTGCGTCTGATTTGTGAGGGCGTTTTCCAGGGATTTCAGTTGCGAGACCTGGAGACTGAGTCTCTCGAGTTCTCGAGAACATGACGTCTCGTCGCTCCCTTGTCTAGTCAAGACGTTGCAGAGCATTCCTTCTTTTGAATGTTTTCTTCTCGTCGTTGGATCTGGAAGCCGCAAAGCCCACTTAGTCTTTGCAGCAATTTCAACGGAGCGTTGAACGGCCGTTGCGACGGAATCTGAAGATCGCTTGCCTTCGCCAGAACGCGACCGTTTTCCTTCGCGGAGATCGCGGCGTTCAATCCAGCATCTCTTTGCGTTCTGCCTTCTCCTTTCTGTCGGTGCAGCGACTCCAGTCAGACAAATTGTC
>S1660;_asmbl_1674;_S1660_asmbl_167
ACGAAACTTCCCTTCCGTGGCGATTCTGTCGCGAAGCAGCCATGTCTACATGTGTTTCCAATGGGGATGCTCCACCGCACTTTGTGTCCCGAACTGTTGGCCAATCAAGAGAGTCGTTGACAACGTCAAAATTCTTTCGAGGAGCATGAAATACAGTCCTGGGTTCTGTACTGCATCTTTGTTTTTAGAGTGATTCTTGACTGGGAACGCCACTACGATTACACGGTTGTGTGTGAAAGACAAAACGTGGGGTTCCGTTGGTACCCGCGGCGTGTCACATGATCAGACGGTCGCAGAGGAAGCTTTCTGGTTGCTACGCACCCGCCCACTAGTTTTTACTGAGTTCCTCTCCTCAGGTGATCAGTGAATACACAGAGTAAAACACCAACTCGCAGCGTTTCCTTCTTCTGAGAGTTGCATTCTCCGCTGTGTCGCGGCTACCGAGTCTGTCCGCCTGTGTTTTCGCTCCGACATCATTCCCGTCTCCTTTTGCTGCAGCCCTCAGAAGTTGACTGCTATTCCACATCCGGCTTCTTCCTTCACGAAACTGTGACAAAAACGCGCGCCCAGTTTGGTGTGTGTGTGTGACTCAAGCACTTCCGATTCCTGTTTCGCCGTCTCTTTTGTTTGCTCTCGAGTTCTTTTCTTCGTCGTCTGACCCCAATCCCAGCAATGGAGACGTCGCGAATCGACCCCCGGTGAGAGGGCGGCTTTCAGTGCGCCGTGTACAGACGTCCGATATATTTTGCATGATTGAACAAGGGTCTTTTTCTTCGTCGCAGGAGGATATGTGGAGGAAAGTTGTTTCGACGAGTGAAGGCAGTAAACACCCGCTTGTCTCTTTGCACTTTGCGCCGGTTGTCTCTCCGAACCTACACGCGACAAAAGGAACGACGACCCCATTGTCCCCCATGCTCTCTCCATTATTTTCCCTATCCAGTGGAGTTCTGCGTACCTTGTCTCTTTCATTTGTTGCTCGTTCCTCTCTTTTCCGGGGCCTCGTGTGCCTTCCCCAGACCCGCTTCTGGTCCTTTCTAGGTTCCTTTCTGCCCCTTGTCTCTATGGCTGCACAGTCGCGAGCGCGTGGAGGCCTTGGTGAGAGGGCTGAGGAGACATGGAAGTCACTGCGAACTTCCGAGCGACATCCTTCCGGATCAGTTTGTCTTCTTTCCTCTTGCTCCCTCTCACCAAGCCGCCCGCGTCCCGTGCTGTTTCTTCTTTCCACCCTCCTTGTGTGTTTCCTGTGGATCTCTTCCTTGTGTCCCGACAGCTGCTTTGCCCTTAGCGGCGGGCCTGCGACTTCGAGGACCCAGGTGCTTGAGCTTCCTAGCATGCTGTCTTCTCTCTCGCGTACCCGCTTGCTCAACTCGGCACCCTTGTGCCGGTCTCAGTCTGCATCCACTGTCCCCTTCTCTCTTCATGGAGGAATCCAGTCGGAGGCCGTGAGCTGCAGACGCCTCGGCTTCGTAGCGCCTTCAGTCGCGAAGATGCCACGAGTGGAGTCTGTGCAGTTCTCGCGTGGAAGAACAGCCGGGGGGCTTTCCTGCGCCAGCACCGGGACTGCCCCGTGCCCTCCCGTGCACGCCGTCGGAGTTTTGTCGAAGAGAAACTCTTGCTCTTTTTCTACTCTACACCATTTACAAAATGTCGCAGTTGAGCAACACGGGGGCTCGGACCTCAAACAGGTGACCCGGGTGGAGGCCAGTCAAAGCCAGAGTTTTCCGCTAGCTTCTTTCCATGTCGCGCCTAGAAGCAATTCTTCAAGTTCTCGCTTGAACGCTCTACGTGATGAACCCTTCTCGCCGGGTGCTTCCAGCTCACCCTCGCGCACCGGCAGAAGAGGAGGGCCTCTCCGGCATGCAGAGATGTCTGTGAACCGGGTGACGCTCCTTGGGAGACTGGGGAACATGCCGGAGATTCGTCGAATGTCGAACGGTGACACGTTTGCTTGGTTTTCAATGGCCACGTCGGTGAACTGGATAGATAAGGCAACCGGGGATGCTCATTCTCGGACCGAATGGCATCGCGTTGTCGTCTACGATGAATCCCTCGTCGACCTCGTGGATAAGTATCTTCACACAGGACGCCGCGTTTTTGTTACCGGTAAACTTCAGACTCGGCGGTGGACCGGTGCTGATGGCGTTGATCGTTATTCGACCTCCGTCGTTGTTAGCCGCTTGCAGGGTGAGCTTATCATTCTTGACTCGCCGTCTTCATCATTTCAGTCCAATTATTCCAGTGCCAGCGAGTCTGGCCAGCCAGGCACCTCCGACTGGGCTTCAGGTGACTTAGGCGCCCCTGATGGGGAAGGAAGTGGAGATGCAAGCCAGGCTCTTGGCGCATTCGGTGACAGCGGCAGCGACGGGCAGGGATCGAGTGGACCGACCGGCAGTGGCACGGGGGGGACCAGCCTGGACGGATCTGCGTCTGGAGGCATGTATCGCCTTTTCCGCTGATTTGTCCTCTGAGGAAATTTATGGAACACGTTTGTAGTACATGCGAGCCAGAGTGGACATAAGTTTTAGGATGACACAGTGGACTGACGGTGCAAATTGGTATGGAAATATGATCATTCTGTTTCTCCACCGTAAGACTCTTCGAACGAGCGAAACGGAATGGTGATCTGGAAGGCATCCCAAAATGCTGCGTAAGCTACTGAATCGGCCTCTCGTCTCTTGGACAGACCCTGAGGAAGGCCCTACTAACGGACTCTTACGCACCCAGTTTGCTTGTGACTCAGGGGACTAAGGGAAACTGGGGAGTAGAAGAGGCCCAAGTGCCTCTTGAAAGGGTAGCGGGATGCGTTTGGTGTGTGTTGTCTGTCCTCTTAGGACGCAACGCTGATGAAGTGTGTGTCACGTTTCTGGCTCACACACCACGAGGTACAAAGAGCTCCTTAAGGTGGAGGGCTCTAGTACTGCTTTGTTCCAAAACTGAGATCTGGGAAACGGCAGAAAGATTAACTCTTTGCTGTGGCGGTGTGACAGTAACTAAGGAGCAGTGGCGTTTCCGCTTCAAACGAGGAACACGGGCTTCTGTTTTCCGCATTTTTCTTAGTGCGACGATCTGTCTGTGCTTCACCGCTCGTGCTCAGCTGTTTTTGCTTAGGCGACCACACACAAAGTAATTTTGGCACCCAGTGAATTAATGTTGCGCGCGTCTTGTCAAGAAAACTCAAAACAATCATTTGCCGCTTTCTCCGTTTACGCGGGAGCCGCGTGTCTGGGATCGCGATCGAAGGGTTTCCTCGCGGTCTCCTGCGGCTCGTGTTCAGGGCCATGTGTGCGTTTTTTCCCAACTTTTTTACATTTCTTTCGGTGGTGGCAGCTTGGCCTCCGTCCTGTTGTCGTCGGGACGAAACGTCTCTGCATACGGAGAGTCAACGTTCCGTCAGAGTTTGCGAAGCAGTGGTCGTAGGACTTTGCGTTCGCATTTAAACAAAGATTGCCTTTGACAGCCTGTATCCGTGTTTAGATGTGTATTTGCTCCTGTCGCCATTCGTTGACTGTGTTTAGCACGGGGAATGAGAACAGGGTGTCAAGTTCTTGGGCTGGAGGTGTGTTAAGTTCCGTACAGTTGTAGGTAAAAGGTATGTTGTACATTAGCAGAAGTTTGAGTGGATATGTATATTTAGGGAGATGTGGGTTGAGCCGACACAGGCAGACTTTCGCGTCCATCGACACGATGCTTTTAAAAGGTGAAACTGCCGTGCGTGTATTCGCTTGCGCCGATAACAGCAATCCCGCGCCGGTTTTCCAAGAAATTAAGGGCCTTTTCAATCGTCCATGGTAGGGGGTGCCAGCCCCACACTGGAAGGCAGCGAGCCATAGGCCATCTTTCTCTCTCTTTCAGTCCAACTGTGTTTCGGGCTTGAGCACGAAAAGCACGAGTGACACCCCTAAACAAAGTATCCGAATGCA
>S1479;_asmbl_1491;_S1479_asmbl_149
GCTAGGCGTCCACACTCGTCCTTCCGAGTGACTACCTTACACGCGCCGCTGCGTCGTGGTCTGAGTCACGCAAGTTCTTCTTCTTTTCTTCGGATGACAGCCAGCGTTCTCTGGTGTCGGTTCGGGCATCGGCGTGCCACATGACGAAGTGGCAGACGATGCTGGGTGGAGCGGACATGCACAAGCCGAAGCAGCTCACTGACGGGTGCGAGGGCAGGGTTCGCTACGTGCTCCCTTCCTTTTCTGCCTCTCGGCGC
>S1138;_asmbl_1147;_S1138_asmbl_114
CAGTGAACATAGTTTTTTCAACAGGGAGGCGCTGTCTGTGCACCACATGTTCCAGCTCTCTTCAACTCGCCTCTCACCGTCAGACAAAAAGAAGCCGCGTCTGTTGCCTGTAGTCGTCTGTCCTCCTGCGTTTCTTTGGACTGGCTTCCCTCCATCTGTAGCAGGGGGCAAGCGAGAGTCGAAACTGCGTAGAGTTCTCGGTGGGTTCCTTTCCC
>S1506;_asmbl_1518;_S1506_asmbl_151
TTCAGATTTCGTTCGTCTCGCAGGTAGGATACCTACAGCCAAGTAACGCGGGACTAAGCTCACTCAATCTCCACGTATTTCCACGTACTGGTGTCACCCTGATGTGTTACCTTGGCAGGTCTACGTGTCTCCGCTGTCGCTTGGTTAGCTTATGTCAGATTTTGGCGAACGAACGAAGCAACCGACGCTTTCGCTCAGTACCAGAAGCACCTCCAGCCCCCTCAGAGCCCTTTGCCTGACCTTCCTTTTTTGTTGTTTTCTCAGGCCGACTTGAAGGCCTACGG
>S1487;_asmbl_1499;_S1487_asmbl_149
GACGGACCTATCACCCTCGCCAAGGTCAGTAGGAAGCGGAGTTGCACTCGTTGGCCAGTATACAGCTGCTTGTCTCTACCGACGTATTCCTGTACGTGTGCATTTATTTTCTTTGTGCACATGCATGTATGAAGTGTATGCTTATATCGACATACACACGCTTCTTCTTTGTTTACTGGAACGATGCACGCGCCTCATCGTCTGAGGAAATCGAGGTTCGGTTGCCCCCTGCTTCCGCGTCGTTACTTTCCCTGCAGTACTGCGTAGTGAACAAGAAG
>S1344;_asmbl_1356;_S1344_asmbl_135
CCATTTCTGCGGGTGAAGCAGGGACGAGTCTGAGAGAGGCCGACAGACGAAGGGAGAACGACAGCGAGAAGGTATTTCTGTCGCAGAGGAAAGAAGGCCCAACGCCCGACGATGGAGAGATGTTTCAGAGAGAGAAACGAGCGGTGGATGCAGCGCGGGTGCATGCAGTTCGAGATTGTCTCGAAGCCGCGAGGCAGGGTGTCGATGGACAGCGAGAGAACTGCCGGTCCCAGAAGGAGACGTTCGCTTCGTCGTTTCAGG
>S1376;_asmbl_1388;_S1376_asmbl_138
GGAAGGGCGTCTGTACACTCCAGCTCTGTGCGGGAGGCGCGGCGCCCCAGCGTGGTGGACGCCGAGAGGCAGAAAACGAGGGGGAAGAATCTGAGAACGAACTCCACGGGGCACTGGCCGAAGCGGAGGATGTCGCCATCGAAGAGCTCGAACCATTTTCTCTCGCCTGTGGGGTCCTCAGCCGTGACGGCTGCGTTCTTCCCCAGACGCGTCTTTCGATGCGCCTCTCTCAGCTCGGGCGGATAGCGCAGAAGCGCGCCATTTCGCCTTGTCCCGCTCGACGAAACGTCCACGAAAAAGACGCGACCTGTCCGAGACGCGGACCACCACACGAGGTCCGACACAGCAGTTCGGTCCGCTGCATGCGGTGT
>S1633;_asmbl_1646;_S1633_asmbl_164
TCGAAATCCGGCACCGCAACTCCCAGCTTCGTCTCGCTCCTCTCGCTCTCTCTGTTCTTTTCGAATTTTTTGGTTTTCTCCTTTTTGGAGTCTTTTCCCTCCCGCACCGGCCGTGTCTCCAGTGTACGTACACCCCAACTCACACGCTGCGTGTGCCCGAACGGAGGTTCCTGCGGGGGTGGAGGAAAGGCGTTTTTTCCGCGAAGCTCCGCTTTTCCCTCTTTTGTCGCGCTCTCACCCGGGCTGCAAGCACCGGGAAGGCCTTCTTTTCTCCGTGCTTTCTGCCTGAAGTTTTTGTCGCCGCCTGTGTGCGTCTCTGTGGAAAGCCTCGGATGCCGAGACTTCGAGGGCGCCTTCCAGCTCTCTTGGGTTCTCACGAAACCTGGCGCCTGTTCTCACCGTTCGTCTCCCCCTTTTCTTCTGCTTGTCCACCTCCATCTTTTCCACCTCCATCTTGTCCACCTCCATCTTTTTTCACCCTGTCTTCTTCTTGGTCTCTTTTGTCTCGTGTGCTCGGTGCTGCTGGTGTCGACCTGTTCGTTCTGGGGCTACACTCCCAATATCCCAGAACCCAGAACCGCGATTTGACCGGCGCCTTTCTCTCTTCCTCTCTCCTTTTCATTGGTCGCCGTGTCTGCGTCTCGCGATGGCGAAGGAACGCGTCGCCCCGTTCGAGTTCGGCGCCGCGTTGCCCGACTGCTTTCCGCGCGACTCTGCGGTGTCTCTGGCTCCTCCGCAATTCGACCCTGCGCTCCGAGAGACCTCCTCGTTGTCTCCTCTCGAAGCTTCGCGCCTGTCTACTCTCCCCGAGGCTCTCCCGACTCTGCCGTTCTCCGCTGCTTCGCGCGCTCAAGCAGGATCTGAGCCGGCCGCGGCTGCGGACGCTCCTTTGGCCTGGCCGGCGCTGACGCCCTTCCCTCAGTCCACTTCGTCCGCGTTTTTCTCCAGAGAGCCGCGCCCCGCGCATGCAGTGACTCGCGGTGGCCCTCAGAAGCGCTGCGCCGCCGCCTTCGACTCCTCGCGGTCCTCCTCGCTCGACGCGGATTGCGGCTGGGGTGTGCAGACACCCGACTCGGCGCTGTCGGGCGCGGAGGAGGAGCGGAGTGGGGACAACGCTCCTTTCTTCGACCGCAAGCGCCTGCGGCGCTCGCCGCTCTCTGCGTTCGCAGACAAGTCTTGCTGTCGACCCAGGAAGCTCTTCGGAGTGGCGCACAGCCGCCAGGTCAAGAAGGTAGTGACGAAGCGACTGGACTGTCTAGACACCGCGTCGTCGCTCCCTTCTCTCGCTATCCCTCTCTCCGACGCGCTTCGTTCTTCAGCCCCTGCCGGCTGGCTCGCGCCGCCTGCCTCGACGTCGGAGTCGCTTTTCTCTTCTCTCCTCTCGTCTTTTCCGACGCCTTGCTCCTCCCATGTTCCCTCGGAGGACTCTCTCGACGTCTCCGCACTGGGGCCTCTGCATGCAGACTCGCGTGCGTCTTCTCTGCCTCGCTTTCTCTCTTCTCCGCCGAAAAGTGACAACTTCTCATGCTCGTCAGACAGAGCGCCTCCGTCGGCTCTACGTCCTTTGTCTTCACAGCCGTCTCCCTCTTTGCCTGTGCACCCCTCTGCTTCGTTTTCGCTTCCTGCTTCCTCGGCTTCGTGGACGTTGTCGTCGCCTCTCGCTGCCGCAGAAGACTGCCTTGGAGAATGCATCCGGCGGCAGAGCGCTCTCGTCTCGGCGGAAGTTCAGATGTCTCCCTCTGGCGAGTTCAGGGCCGCGGAAGCCGCAGTGCATGCGTCCGAGGAGGCGCAGACCGCCGGAGAAAGAGCATCGGGAGAGAGAGGAGAGTCCCGCGAGGAGCGCGAACTGACGGCGGCGCAGTGGGATGTGAAGCGAAAGATGCAGGAGACACTTGAGCAGCAAATGCAGCTGTACAGACAGCAGATGCGACAGAGCGAAAGCAGCTTCCTGCCCGCGTGGGGAGGCGCCCCCAGCATGGAAACCTTTTGCCTCTAACGTCCAGCGGAAATTTCAACATCCCCCCTCAAAACAATCGACCTTCCCTCCTCTCCAAACACAGAAATACCCGCTGCATTATGCACATATAGATGTATGTAAACAGAGTATATATATCGAAACC
>S1396;_asmbl_1408;_S1396_asmbl_140
GTCGTCGATCCCTCTCAGCCCTCCCGGTCCATCGCCAGTTGCTGTCCCGCCTGTCGCCGGTTGTTCGCCTTCGTCCTCGGTTTCCTCGGAGGAGATTTCCTCGACTCTCGGATCGCTCGCGGCGCGCTCGCCAAACGCATGCAGAAAAGCGTGACTCCGGTTCGCAGCTGGCCGTGAAGAAGACAAGAGCGGGAAGGCAGAGCCGTCAGCCGCGAGCC
>S1310;_asmbl_1322;_S1310_asmbl_132
CTCCAGACTCCCTTGCTGGTCAAGAGGACAGCGACGACTCGAACCATCTCTTTCCCCTCTTTCTGCGAGAGTTTTTCTCTTGCACGCGGTGGGGGCGGACGTACACCTGAGTCCGCTCTTCGCTGTTGGAGAAAAACGGCAAGTTCTGTGTGATTTTCGCGGGTGGTTGCGCCCTTTTCAGTTCTTGTTGTCTTCCTCAAAGAAAAAGGAAAACGGGGGGAAATTCGAGTCTTTTTTTGAGGCGTCTGTCTCTCCCAAATCCCTCAACTCGAGTTCCGCGCTCAGTCCCCACACGGCCC
>S1164;_asmbl_1173;_S1164_asmbl_117
CTGAAAACGACGATTTCTCTGCTTTTTCAACGCAAAAGGAACACACACAGAGCCTCAGCGACCACAAAAAAAACCAAGGAGAGCAGAGTCTGTCGGCTGGAACTGGGAGGGGAAAGATCAGAGCGACTCAAGGAAGACTGCATGCAGCGAGGCCGAAAATTCCAGGACTCACTTTCCGGGAGGACTTTCAAAACTGGTCATGCCTCGTCGCCAATTTCCTCGATTGTCTTCCGACCTTGAACAGCACGCTCGAAAGTGAGCGTGAAGAACTCTGTTCCTCGTCATTGGAAAATGACGAAAAGCTGGAAATCCTTCTCGCTCGAGATGAAAAACTCGACGTCGGCGTTCTCCCCGCCACAGTGTCCGACATTTTCCGGCATATGATCTTTTCTGCGATCGAGGATGTCTTCCAGTGCCAGTCTTCCAGTTTTGGAAGCCCCCCGAGCGTCTCCAGCCGCGCCTGCAGGCCGCCGTTTTTTCCAGATTTCCAGTCTTCACAGACTCACGAAGCTGTG
>S1278;_asmbl_1289;_S1278_asmbl_128
GACACGGAGGCCATGGTGAGGGTGAGGACAAGGAGTCTGGCACCCCCACCAGCGAGGAGCGTAGTAGAGGTCGCCGTCGTCGCAGAAGGAAGAGGCACCAGCACACGAGTTCAGATGGTGCCAAAGGTAAGGAGGAGAAGGCGACGCAGGTTGACGGTCGCGCAGAGCCCCATGTCGGGGGATATGGGGACCATGGGGAGGGTGAGGATAAGGGAGAAGGTGAGGGGAAAAGACCCCGGCGTTCCAGGAGACGGCGCAGAAGGAAGGGCGGTCACGGGGGCAATGAGCATTCAACAAAAGGTGATGGGCAGGAAGTTGGGGGCACCGCAGATCGTGCGGGACACGGGAATGAGCCTAAGAAAGCCCTGGCCGATGCAGGCACAGGAGGCATGCACAGCCATGGGGGCAGAGAAGACAAGCATCCTGGGGGAGAACACAAAGATGCTTACGAAAAGAAAGAAACTGGAGACCATGCAGGTCAAGATAGAAGCATCAAAAGTCATTCGCCCAGTGGCTCTTCTGACGGATCCAGTCCCGCTCACAAGGGATCGCCGGCGTCAGCCGCAAAAGATCAGCAGTCGACAACCGATCAAAAACATCCCCAAGAACAGAAGTCAGATGAACACAAGCATACAAACCAAGGGTCGTCTCATGAGCATCGCGAGTCTGGACACCACGGTTCATCTCA
>S1248;_asmbl_1258;_S1248_asmbl_125
CGATTCTTTCCCCGGCAGATTTTGCGTTTTTCCACTCGTAAAAACCGTTCAACAACCCTCAACTTGTTTCCCGAGAGGACCGCAAGTCAGTCGTGCGGTGTCTGTACACCCGAACATCTCCTGGGCGTATCTTGCCGGAGCCGACTGGGGCACCCCCGCGGCATCGCACAAGTCTGAGTTTGATTTTCCGCGTTTTTCGTGCCTGCGCCTTCGCGTCTCTTCGATTTCCTCTTTCTTGTTTTTTTCCCACTAATCGCCACGACCATGGCGTTCGCTTCCGTCTGCGCCAAGCTACCTGCCCTCGCCCGCGGGTCGGTCGGCAAACCCATGGCCGCCACTCTGCTCGCGCAAAACTCCGCATGGCGCGTCTTCAACAGACCTTTCAGCGGCTACGATGGCCAGCCCGTGACCAGCGAGCAACTTATCAAAAAGTCTGACGACTGGGTGATCGAGGAAACAAACTTCTGTCTTGGGCGCACTGCGCCTCTCCGTTTCAAGGAGACGGACGACTTGGCGCACAGAGTTCTCCACGTGATGGACTCGCAGCTCGTGAAGATGCACACCCGTCTGAGAGACGGCACATGCATCCCCGTCATGGGCCTCTACATTCTCGACGTCGTGGACAAGCCGACCCCTCTCCATCAGTTCGTCGAACCGCCTCTGTTGAAGTGGACCTGGGATCACACGTACTCGGAGGCGTACGAGGACAAGCCGTCGGCAGAGGCATCGCCTAAAAAGAAATGAGAGAAACCATGCAAAGAAGATAAAAAGAAGGCGAGCTGAGGAGAAACGCCGGCGCACCGTTTGTGCATGTCCATGACACCGTTCACGAAAAAAGAGCGGAGAAAAGAAAGTCAAAGACATGGGAGGCTGCAAGAAGAAAGGCGTCTCCATCTGGACTGATGTGGCATGATTGACGTCCTCACAGAAGTCCCCCTCGTTATTTCTCTGTTTCTTTCTCTTGTGTGTTTTTCTTCCGTTTTTATCCTGGAACAGAGGGTGTGTGTGTTGTGGACGGTCTTCGCGCTCTTTGTCTCACCACTACGTGAAGAAAGGAGGCACCCCTCTGTCGAGGAGGGTTCGAATGTCGGCGCGAAAACAGCCATGCGAGTGAGTCTTTTGCGACTTGATAAAGACTCGCGATTCACAGAGAAAAGAGGAGCAGAACAGACAGATGCGCCGATCTTGCCATCAGATACTTCCAGAGCGTGTACGG
>S1147;_asmbl_1156;_S1147_asmbl_115
CCGTATAAAAGCCGACCGCTGAAGACAGAGGGAAACGGAAAAGTAGAAAGACGCCTCCAGAGAGAAGAACGCACTCCGGAAAGTGGAAGGCCTCGTCAAGAGGAAAAAGGACGCCCCGAGGGAAGCCTGTGTGTGCAGCCACACCCGAAGCACGGAGTTCCACCAAAAACTGCCGCGACTCCGACAGACGAGCGTCGGATCCGAAAACCTTTCCACACATCAAAGGGGAAGCAGAAGAGGAGAGAAAACTCACGACACAAAGCCAACGATTGACGAAGCAGCGCGAAGACTCAGGTCCAACACCACCTTTGAACTCCGCACCGGAGACGGGAAGGGCGGTACAAGCTGCATGCGAAGGACTCCGTCGAACTGAGAAGTCGAGGAGGTGCACACCGGCTAGGGACTCGTCACCGTTCGAAAAGACAGCGAC
>S1382;_asmbl_1394;_S1382_asmbl_139
AATGCCGTCACTTTGTGTGTGGCTTCGATGCAGATTCGGGGCTTTGAAAAGAACTTTCTTGGAGGCTTCGACCTTCTCCTCTCATGCCCATACCGCCTCCGGCGCCCCCAGTGTGCACTCAACCTCAGGGGAAACTGCACTTCTTCATCTCGCTTTTTTTCGTCGCTCCTTTTCTCCCAGCCGCTATCCTTTTCTTGGAACCTCTCCGCTCGTCGGTTTTCTGTGTCTGCCATTCTTATCCGCCGAACTGGTAAATTCAAACTTGAAGACTCGCAGGGGCTCTGGACGACCAGCGAGCCTCTGTCTCCCGTCTCGCCTGTCTCGTCCACACGAGACTCCTCTGGCCTCTGCGTCCTCTCTGTCTGCTTCTCTCCTTCTTTGTCTGTTTCGTTCGTTGTTTCTCTCTGTCTTTTTTCTTCCTCTGTCAGTCCCTCCCTGTCTTGGTCCTCTCCTTCGCTGATACTGGCCATGTACATCCGTAAAGTACTTTCTTCCTTTTTCCCTGTGTGTCTTCGCCTCGGCCTGCTGGGCCTTTCTTCTCAGCTTCTCTTCCTTCTTTGACCAACTTCGCTTTCCTCCTTGACTTGCTTCTCTTCCCCCTTTGATCTGCTTTCCGTCCCTCTCCCGCATCGCTTCTGGGCGAAGAGAAAGAAGGTTCGCGATCTGTCTCTTTCGGATGGCGGGGAGACTTCCAGTCGCGCGGCGAGGGGGACGGAGGCGGCGAGGCGGTGCCTTCGTCGTGCTGTCTCTCCTTTGCTGCTTTGTGGGGAGATACGTGTCTCTCTCCCAGGAGGGAAAGCCGCACCCGGGGCCTCTCTGCGTCGAGGCTCTCGCGGTGCGAGTGGGGACGCCCTCTCGAACTTCCATTTCCGTCGAACGTCTTTCAGGCCCCGGTGCGTCTGCCTCCGTCTGTGTCTCTCTCTCGTCTCTGCCGCAGTCCTCTGCTCTGCTTCCCCCCTCGGAGGCCTCGTTGCGCGCGTCAAGTCTTCCTTCTTCGAATGTCACTGCTTCTCGCGGTGCCTCTGGCGGGTCTCCCTCTGCTCTCAACTCAGAAAACGGTTCTTCGTGTGACTGCTCTTCGCCTTCTTTCGCCTGCACTCCCTCGCGTTGCCCTTCTCTTGCTTCGTCGCCTGCCGGGTCTTCGTCTCCAGCGACTGCATTTCTGAGTCCTGGACTGAAGCGGACGTCTCACAACTCGGCGTCTCCTCATTTCTCTCCTGGCGGAGACAGACACACCCTCGGAGTCTCCTCTCTGTCTCCTCACGTATCTTCTGCTCCGTCTCCTCGCGCAGCTTCTTCTCTGCCTGGGTCTGCCGGTTGCTGTCCTGCCTCTTCCTGCGCCGACGCGGCTTCCAAGTCTCGCCCAGAACCAGACACGCGCCGCAGCTCTTTGCCCTTTCCTCTCGCACTCGGATCTGATGAGAGGTCGTCCTCCTCTCTTCCTGCCTTTGCGCGTTCGCCGGATAACGCGCACCGCGACTGGGGGAAGACGGGCAACTCGCTCTTTGAAGAAGGCGAAGACTTCCAGAGTTTTCCCGACATGGCGGCTCGCGACACCGAGGACTCCGGCGTAAACGACCTGGCGCCGTCGCCCCT
>S1238;_asmbl_1248;_S1238_asmbl_124
CAGCGCCCCCATTCGAGCAGAGAGAATGGAGACGTTGAAGACAGAAGAGACTCTGAGAATGTGGATGCCTGTCTTCTTTTTCTCTTAAAGATGGTATCCCTGGAAAACAAGACACGGACAAGGACTTGTCTTCTTTCTTTCTCCTCTGCGTTGCATGCTCGGGGACCTTCGTCGGGGAATAAAAGGGAGGCAATACGGAAACCTGTTTCTTCC
>S1637;_asmbl_1650;_S1637_asmbl_165
CATGCTCACCACGGTTCCGTTGGACCAGGGTGCTTATGGAGTGTGATGGCTGAACAAGGCGGCGGCCAGGAATACGCAAGGTCATCAGTCGGAATGGACTGCTGCACTGATCGAGGTGAAAGTTTACGTTAGCCCGCCGTATTCGAGCCTCGCAGGATTCTGACTGGGTCAACACTGAGACGGCAGCGCCGATAAAACTGTGTACAACTATATTTCGGGTTGCTGA
>S1665;_asmbl_1679;_S1665_asmbl_167
CTGTCGCCCTTCAATCACCCTCCTACATCCTATGGTTCTCTGTATCCTCTTCGTCTGTCGTCGCCCACTTCGCGCCTTGTCTGCCCCCCTCACGCTCCCTGTCTCTCTTTCCTCCCGAGACTTTTCGTTTCTGCGTTGCGCCTCTCGTTCCTCGCTCTTCTGGTATTTTCTTTGCCTCCCAGCGTCACCGGCAAAAAGAAACAAAATGCCTCACCCCCACCATCTTTTCTCTTACAATGGAGTATATCTGTTCACAAAAACGCACGC
>S1561;_asmbl_1573;_S1561_asmbl_157
GGGGACGAGAATCTCGCGACGCTGAAGAAGAGGGAGAAAGCAGGACCTGCAACTGCATGCGCCGCGGCGTGAAGAGCATGAAGAGCGGAAATTCAGTGAGGAAGTCGAGGAGACAAATGCCTGCCCGCGGGTGCCGACTGAGCACCACCAGCAGAGCCGGAAAAAGCAGAAACGCGAGGAAACGCGAGGGAAGAAAAAGCAGAGATAGGAGAAGGTAAGCCAGACAAAACAGCGAGAAAGACGGCGAGGTGAACTCCGTCACG
>S1416;_asmbl_1428;_S1416_asmbl_142
GACAAGAAAAAAAGATGAAAACGAACAAAAGGTTCTGGGATTGCGTTCTCCGTTTCTTCATCTTCCTTCGAACAAAGAGACTCGAGGCTCTGCGTTTCTGGCTACACATCGGTCTGTCTCTGAGGAAACAACACATCGTAGAGAAGTTAGTTCACCGCTGTGCCTCTTGACATATTCCACGCTCTCTCTCCGCGGCGCACCTTCCTCGGAATTCTGCTTTGAATTCGTTCTTTTCCTCTTTATCTTGGATAGCAACGACGCTTTCGAGGAACCCAGTCTCAGGCGTGTCTCCTTCGAGCGACGAAAGACGACGTCTCTGCGTCCCCCGTTTTCCTTGCTTCTTCTGTTTCCCCTCCCATTTCGCATGGCAATTCTGTAGAAATGAACCTTCCAGACGTCGTTTCAACATGTTTTTTCGTCTCCTCCTCGCTCGCGTCAGATCGAGTGTATGTACACACTGTTATCAAAACATGTGGTGTGTGGACAACTGTACGCGTACTTTTGGGGTGCTCCAGTCATTTCTGACTTCCTCCTTTGTGCACTGAAGCGTTCCGAGCCATTTTGCGGACTCCGCGTCCTTTCGAGGAGAGAAGACGTGGTGGTTCTGACCTCTCTTGACGCCGACTCGGTGTATGTACACTTCGGTCTGTCCTCCCGCGTGTGTCGGATGCCATGCTTGTCGCGTCCTCTCATTCTGGACTTTCTCCGGTCTTCTCTTCCAAAAATGGCGGAAGTGTAGGTCTCTTGTGACCTTCTTGTCTTCTTGCCGCTTCCTGCCTCCCCTTTTCTCCGAAGTCTTCGATATTCCTGCTTCTCAGTCTCTCCTGGCGCCTCTTCTCTCTCCTCTCGAGCTGCGGCCAGCGTTTCTCTCTAGCGTCTGCTGCTCTTGTTTTCCGCCTCTCAGTCCTCTTCTGTCTTCTATCCGGTTTTTTTCTCGGCAACCCACTTTCCCTCAACGCCTTCTTTCTCCAGTCGACAGCACTATTCTCGCTCTTCCCCTTCTCCTTTCTCCCTTGCCTCATTTTCTTCGCGCTTCTTAGTGCTCCCTTCCTGCTGTATCACGTTCCTTCTCTGCCTGCCTCGTTTCCTCTTCTCCCTTTACACCGTTCTCCGCTTCTTTCTTCTCCGTTTCTCCGTCTTATCGGCTTTTTTCAAAATGCATGCACCGAGTCGCTCTTCAGCCGGTGGCGGGTCGCCTTCGGAGGTGTGCCCGCCGCTTCAGGGCGCAGCGGCTTCTTCGCACTCCCCTCCCTCTCAGGTCGACTCTGCTCAGGAGACAGGCGCCTCCGCGTTTGCTTCTTCCTTCTCTACAGCGGCTCTTAGATCGCATGCGTCGTCCTCGGCCTCTCTGGGGGCTTCTGGCGCTGCTTCTCTTCCCCACTCCTCTCGCGTCCCTTCCGACGACACTCAGACTCGCGTCTCCATCTTTAACCTGCTGCCGCCTTCCGCTTGTCGAGCCATCTCCTACCTCCTCGTCTGTGGCCTCTCTCTCTCTGCGCTCTCTTCCCTCGCGACATATTTCCACGTCGCGGTCCTCCAAGTCATTCTCTTCGGCATCGCTCTTTCCTACGCTCTCGCCTTCCTCTCGCTCGCTAGACAGGCAGACGGTTTGATAGGTCCGAAAGTGGGCATCTTGCCTCTAGACGAACTGATGCCTGCTCTTGAGCAGCGCGCGCGAGTCCCTGCCTCTCCCCATGTCAAATTCGTCATGAAGGCAGTGCACCAAGTAGCCACCCTTGTCTGCCGCAACAAAAGCAACGTTCTCCCAAGTCACTTGGCGTACGGGGGAGTAGCGATTTCCATCTTCTGCGCGGGTCTCTCGTTCACTGCTTTGGGCTGGCCTCGTGCGCTATGGCAAACAGCATGCTTCGCTGCTCTCTACGTCGAGTACCTCGCCTTCCGATACATGGCCCGCGATTTCCTGTCTTTTCAGTGGGATGTATTGTTGCTCGAGTGCGGCTTCATCGCCGTCTGTGCCTCGCCGTGCTCGACAGCGGCTACGCCGTTTGCTGCAGGAGTGTCGGTGATGTCTTTTCGTCTTCTGGCTTTCAAGCTTCTCTTCTGTTCAGGGATCTGTAAACTCGCATCTGGAGATCAAAAGTGGAGTTCGTTCACGGCGATGAACTACCACTACTGGACTCAGCCTCTGCCCAACTTTGTCTCATGGCACAGCTATTGGGGGGGCAACAAGCGGCTGCAAGCGATAGGCGCTGTCACTTTCGAGATCCTCGGACCTCTTCTTATTCTCTTCGGACGTTGGGGACGCATCGTCGCTTTCTTCTGCTTCGTCCTGTTGATTGTTTCGATTTATGTGACGGGGAATTACGGCTTCTTCAACATCCTTTCTTGCGTCGTTTGTCTCGCTCTCTTGGACGATTCGCTTCTTCTCTTCAAGTTCCCCTCCCCTCTCGAGAACGCTTCTGTTCTTCAGAGAGCGACAGAGTCTCTTGTTGCTGTTCTTCTCGGCTGCGTCGCTGGAAGCTTTTACATTCTCTTCAGTCTCACGAGCGTGGCGCTCTTCCTCAAACTGTGGCAGAAACCGCTGTTGGAACCGCCCGCGCTGTGTGCTCAACTCTACGGCGAATTGGCTCCGTTGCACGCATGCAACCTCTACGGCTTGTTCGCGTCCGTCACTACCTCGCGCTATGAGGTGGTGATCGAAGAACTTCACCTGGTCGAAGACACTTCAACGCATCCCCCGACGACTCGAGAAACTTGGGTGGAACTCGATTTCCTCTACAAACCTGGCGACGTGGATCGCCGTCCGCCATGGCTCTGGCTGGGTCACATGCCTCGCCTCGACTGGCGACTCTGGTTTCTCCCGCTCCGTCTCGCGCGCGTTGTGAACCTGGCGATTCGCGACGGAGCCTCACCCGCCGCCGTCTCTGCGGCGCTGCAGCAAGGCGCCCCGAGCCTCTATCCTGCCTGGTGGCCGGTCCTGCTGGCGCGCATCTGCAGACGGCAGCCTGAAGTCCTCGCCTTGCTGGGACCGCAGCGCAACATCGATTTGGCGCGTGCACCCTGTCCCCGCGGACTGAGAGTCAGTTTGTTCGACTTCCGTTTTCGACCGCCAGAGAATTGCCCCCTCTACGCGGCCTTCTTCCCCGAAGGCATGCCTGCTCTGACTCCACAGGAGATCCAAGAAATTGAAGAAGAGCTGCAGAACTGGGAAGTGGGCGACTGGTGGATGCGGCGACGCCACCGGACGATCGACCTTCTCTCCATTCGCTCATCCCCCAAAGGAGGCGCGGATGCTGGACTTGCTGAGAACTCGAACGAGTCTTAAGTCGGGAACTCTGCGTTTCGAGGAGAACCACGGATCTAAGGCTCGCGCAGAAGCAGGACGCGAGAAGGAGTCTGCGAATCGCAAGTGCAGAACTACGTCTAGGGAGAAGCACAGAAACACCCCGCACGAGAAACGTTGAGAGAGACAAAACAGGGAGAAGCAGCGGGGAGAGGGCGGAGCGCGAACGGAGAACAGGGAGAGGAGAAGGAGACATGGAAAAAGAGGACGAAGCAAGCATCTGCGCTGGAAACGAACGAGAGAGGAACACGAGCACGGTGAAAGAGAGAGAACGAGGGAGCATGGAGGTGCACCCGCTGACGAACAAAAGGCAGAGGGGGGAGAACGGGTCTGCTTAGGATTCGAGGTCAAACGCAGTGAGCCATCGAGGCGTCCCGTTTTTCCTCCCCATTGCTGCTGCGAACCTTTCGTTCGAACTTTGCTCGGCGCGTTGCCGCATGCAGAGTCGTGGGTTCCCGTCTGTTTTTCCAAAGTCGCCGCTTCGGGGTGCGCTCTTGAAAGACGAAGACCTACACAGGTGGATTCACTATTCTACCTCGTGATAGACTCTTTCGGCTTCACTTGCTACTTCTTAGAGGGGAAATCCGAAGCTTTTGTGGGGGTCAAGAGTCGTGAGTGCCCTGGGTATCTGCCGTCGAAAGTAGTCCCTCTCAAGCCTGGAGCTTCAACTCTGTTCACACACCTCCCCGAAAATCGAGTTGTCTTACAACACTTGCACGGTTTCCACTTCCCGTTGAACTTGAGTACGCGAGATCCTCTCTCTCCGCGTGTCTCTACGCTTCATGATTTCAGAGCATCTGTGCATATCTGTCTATCCACCTATCTAGCAATTCGCTTTTTTCG
>S1269;_asmbl_1280;_S1269_asmbl_128
CAAGCTCGACTTCTGTTTTCGATGGAAAATGTAAAATGCTCAACGAGAACAGCTCTTTTACGAGAGATTGTAGTAGACACGAAAGTGGTCTTTGCAATGTGCCGCGCACTGCGGTGACTTTCTTTCTCTTTGGAACTCCATTTCGCTTCTTTTCTTACTTTGTAAAGAGGGATAGACTCACACTGACGGGGTCTCGACGCTGTTTCGTCGTCTTGCTGTAGGGCTGCTGCCCGCCGTTGCAAGGCGGAGGTAGAGACGTTTGAGTGGAAAAGTTCTTTTTCCTCTCGTTATTTCCTTGCTTTCCGAAGATGCCACTCGAACCTTGTCAGATGAACCTTTCCGGCTTCTGCTTTTTCACCAGGTTCGCCGTTTTCACCCGCTTTCAGTACCCCAAATTGTGTCTCCTCACTCTGGCTCTGTCTCTTCTTGCGTGGTTTTCTTCACTCTCAGATCTGTCTTTTCCTCTGTCCTTCGGCTTGTCCAACACATCCGCTTGTTTAGGAAATGTTTTAGAACTAGTACGAGACGCGCGAATTTGGGAAAGGGAAGCGAAAGGAAATCGTGTAGTTTCACCCCTGTGTCTGTGACTGAATGACGTATACGCATATGGAGCGACCGTCCCTGACTCTGCATCACGTCGAAATGAGAAAAAATCGATATTCA
>S1620;_asmbl_1633;_S1620_asmbl_163
GTTTCCGTGTGGTGGATCCGGTCTTCCTCCTCTTCTTTCCTCGACCGCGAGGAGAGAGAGGAGAGGAAGAGCTCGGCGTCCGGCTCTCCTCAGACCAGCCGCTGCTGCTCCCTCCGTTGCACTCCTTCGTCGTCGAGCCATGGGGCGGATCAGGCGCGTACACGTTGACGTCGTCAGATGCTTCGTTGATTTCCGTGGACTCGCTGCCGGCGTCGCCTGAGTCCCCACCGTTTGAATCGTCGCAGCTGCTTGCACCTTTTGTATGGGGCGAGAAAGGTCTTCGCGCGGCACGTCCTTCTTCGAGGGACTCTCGACAGCGTTTTCGTCTGCAGAACCCAGCAGTGTCTGATGGAGAGACAAGGAAACGTCGTCCGGGAGAGACCGGAGTCGTGGTGCTGCGCCTCGAAGACGCGCGACAGCCTCAGAATGCCTTCGAGTTCCTCGTCGTCATCGCAGAACCGGAGAGAGTGGAGATTTCTCTCGACTCCTTCCTCATTGGCGAGAGCCGGGCGAACGAGGACCATGTGCGAGGGGACATGCGCAGAGACGCCAGAGAGCGGCGCGGAGGCCAGGACGCCTCCGAGCGAAATCGCCAAGATGCAATGCAAGCCATCGCGATCGTCACGGCCTTTGCTCGCATTCCGTCGACTCTCGCGTTGCCGCCGAAGGTATCGCAGTGGTTCGCGCAGCCTTCTCTCTCTTCTTCAGAAACGAGTTTGGAAGACGCAGCTCGGGCCGTACAACTCGCAGCTTCCGAGTGGGGGAAGGAACTTGACGGAGACGCGAATGAGGTGTCGAGACACCCGCTCCATCGCTTCCCCCTCCAGTTCGCGAACTGCACGAATCTGATTCCCCCGGCAGAGCAACGCGAAGAGAAGCGGCGCCTCTGGACAGACAAGCCAGATATCTTGATGATTCAGGAGCTGCGAGCATCTGTTCCTTACACCTGTGGGGTGTTTCGGCTGACCGGAAAGGCCTCGGGATCTGCGAGAGTCTTCTTTTCTCCCTCCGCCGCTCTGAGGGCAGGAGCGACAGTCGACGTATTTCCTCCTCTGGAACTGTGGGTGCGTCTGGATCGGCTTCTCCATCCTCTCCCCGTGTCTCCGCAAGCGTCTCCGGACGCGGCAGCTCTCCAGGCTCCACGTTCAGCGAGAAGCGCAGAACAAGGCCTTCAAGAGAACGGCGGCGTCGAGCGCGACAGAGGCGCCGCCGGCGTTGAGCACCAGCGCCCGGCGGGAGACGCCTGTCCTACATGCGCGTCGGCCCTGCTCTACAGCGCCCCCGTGGCTGCGCTCGCGGCCGGCGCCTCTTTGAGCGGGAACGCGCGAGATGACAATGTCCTTTCTCTCGCCGTCGGCGCATCCCTCACCTTCTTCACCAAGGGCGGACCGCCCGAGAGACCTGCGGTGTACACGCAGGTCCGTAGGGGAGAAGTCGAACGCGCCGACCAACAAGGCACTGCTGCCGAGGTCGCGATTCTTAACGGAGACCGCAGTGTCCGCGTTGTCTGCCTCCGGCCTGGAGATACGCCTGCGAAAATCCTCTTGGAAGTCTCTAATCGACCCAAGCAAGGCGTGCATGTACACTCCGTCTCGACGTCAGTCAGACTGTCGATCGTCTGTTCCGTTCCTCGCCACCTCGAAATCTTTCCACTGCCTGCCTTCTCAACTCCGAGCGCGACCGTCGCGGCTCCTGAACCCGTTACGTTCGCAGCCTTCCCTGTTGCCCCGGCGGCCGCCTCCCCACAGGTGTCTCCAGTGTCTCCTTTCGCCTCCGCGCCGAGTCTCTTTCTGCGCTGCGGCGCGACCCACCGCTTCGTGGCGGTCGCGTACGACGCCCTGTTGCAGCCTGTGGTGAACGCAACGTCCTTCGCGGCGTCGAGCGCGTGGAGCCTAGCTGGCGACGAGGGCGCGACCGCGGAGACAGGGCCGAAGGGGGTGTCTCTGGTCTCCTTTTTCGACTTGGAGACTCGCGTCGGTCGGGGGAACTCGCGCGTGGATGAGCGCCCCAGAGACGCGTTCATCGGCTCCGCCGAAGCGGCCGCCGTGCAGGTGGACTCGACGTCTTGCTGTGGGGTCCACAGACTGTCTGTTCACCTGCAGTGGCCGACCGCCGAGAGCATGGCTGGGGACACCGCGCTGCGGCAAGAAGACCAGGCGTTGCTGCTGCGGAGTTTGAAGGAAGCTCGAGAAGCTCTTCACGAAAACGGCAGCACAACCTCAGCGTGGAGGGACGATCTTCTCTCGTCCACTCTCTCTCTGGTTGTGTTGCCGCCTCCGCGTTTTCTCGCGTCGAACGCGTTTCTCCCGGGATTCTTTCCGCCCGTAAAAGAAGCTTCATTCGCACCTCTGCGGCTCTTCTACCATCCGAAAATGGTCTATCGTCTCCTCCTGCAGTTCACCTCGCCTCAGACCCGTCTCAAGGTCTTGCCTGCCTCTTCTGTCTCCGCTGTCTCCTCGACCGCGCCGTTTCGGGTGTACACGGAAACGCCTGGGCCGCGGCTGCTGGCAGACGCAAACTCAGGCGTCTGTTCTGCGTTATCTCCGGAGGCGACGGTGCAGCGTTTTTCTTCGCTCTTTCGCCACCTGTTCGACTCCAGAGACCGCAGCGCATCCAAGAAGGAGAGGCCGCTGCCGGCTCTCCCTCGAGAGGGCCTGGATGTCGCGACTCTTGTTCTCGGCGCGACGCAAACAGAGAGAGAA
>S1370;_asmbl_1382;_S1370_asmbl_138
GACAGAAAAAACGGGGAGTCGCGACGCACTCAACGATCCCGAGCGGGACCTCCCGGTGTCCTCGACTGCTCATACACCAGAGGAGGATTGATTCACCGCAGAACTTAACCCGTGGGACGCAGCCTCCACAGAGTCTGTGGCGGACGAAGGAAATGCAGGAACAGAGAGACCTGGACCGAAAAATGGCATGGACGATGGGTGTCCACGGGAGAAGTCGGATACTCGTGGAAAGCCGGGGGAAAGCGACGGAGGGAAATGCGCGACAAGCTGGAAAAGCGAGCTCACAACGACGAAACACGCACTGTGCATCCGAACGACAATGACCTGTCCTTAGTAGACGAGAGGGGGTAGGCAACAATTCCTCAGAAGTCCACCAGCGACCGGACAGCGACCGCGGCAGCA
>S1540;_asmbl_1552;_S1540_asmbl_155
GGCCCTTTCAAACGGCTTTGAAAAGTTTGCGAAAAACACCCGCCACGTTCCGGTGTCTGTACACCCGAGGTGAATCGAGTCTTCGCTTTTCCCCAAATCACAGAGGTGAACTCCCTTTTCCCTTCGGTTGAGACAAGGCATCTGAAGCTCGCGTGAGAAAGTGAAGGAAAAAAGCGCTGCGTCAGTCCTTCGCACACAAACAGACATGCATGTACACGTCCACATACACAGATATGC
>S1211;_asmbl_1221;_S1211_asmbl_122
GGTAGAGAACTGCCTCAGGCTCTGTAATGGAGAGTGCTTTCCGACACCAGGAGTAGTAAAGAGGTTCGAAGCGAACGCACTTGCCTTCCATAGAACGCTCGCACATTTCACTGACGTGAAAAGCGCCTTGGCGCGTGCAGATGTCTTGCGCTGATACCGGAGCGTATCTTTTTCTGGAAGTTTCTGAGCTAGGTCAACGTGGTTGCTGTTGTGGAGGTGGGTCTTGTTGGTAGAACCATGAGGGCCTCGTAGATATGTGGAGGCTTCGTAGCTGGGTATGACGAGAACCGAGGTATGATGAAACCCGAAAATCATGGCCTGCTTCCGTCTTCACTAAATATATTATCCAGGTTTTGCCTGCTCCCCTTGAACGACTTACCCTGTTCGATCTTTCCCAACTGAGGCAGACTTCTTTCAGATTATTCAGTGTAGTAG
>S1566;_asmbl_1578;_S1566_asmbl_157
TGCTGGTCTCAAATTTCACAGTGGTGCGAGTTGGTGGTGCCCCTTGAGCAAAGTGGCAAGGCAAGGTGATGTGGTGCGCCTGCCTCCACCCGTCTCCCGGTCGGGCTGCCCTGGATACCCGACAAACCGCTCCAGTCTTGTCATTCTCAAGACGGGAAAAAGAAACGAGCCACATACAATTAAAAACAAACCCCGATCCCCTGAGAAGAGCTTGCAAAATGTCCTCTGACCAAGCACAGGTCACCTGAGCAACTGAAAAGAAGCTGGCAAGAACCGAAAAGACCCCTAAATGTTGATCCCTCTCCCCGGATCGAG
>S1258;_asmbl_1269;_S1258_asmbl_126
GGGGTCTTTCAGCCTTCTTTTCTCCACTCTTTTGCAGACTCAGAATGCGTGTGTTCGAGAGGAGGCTGGCGGCAGCCCACATTGGCTTTTTCTCAGGCAAGCGCGGGCCGTCTTTTTCTTATCGACTGGCGTTCTTTTTCGGAAAAGCTATCTAATTTCCGCTTGCACGTTAATGCTTTCTTTTGATCCACGGTTCCCTATGTGTCTGGATGGTTTGTACGAGCGTTATCTGCATACGTCGCGGCTTGCTCCTGTGAATGACTCGGTTGTCGTGGGTGGTGAGCAGCTAGGACGCTGAACAAAGATTTGAAAGTAGGGCTTTCCCGCAGTTGTTCCATTTAGAAAACAGTGTGCCTTCAGTGTTGCCTGCGCTCGCTCAGAAGTTTGTAGGCGTACACATTTGCGTGCTTCCTGGTTCTCTCAGCGCTCCGTGTCTCTCCTCGAAGAGCAAATCCTGTTTTGCTTGGGAGAAAACATCTACTGCAGTCCCCGCTTCGATGGCAGTGGCGTTGACGCGAGACAACAGGCGTATTGCACAGAGGAGACCCGCGAACGGAGGCGCAGCTGAAGCACGGTGGCATGGGGGAATTGTCTTTGGAAATAAAGACGAGAAGCGGTCCCTTCTAAATTTGAGTTTGGTGAAGAGCCGACCCGTATTTCAAGAAAGCGACAAGAACTGGGTGCCGTTACTGTCTATGAGGGGAAACGGCTAACCAAGGTGTGTAGGCATCGAAAAAAGGAGCCCGCGCCGCGTGCTTTCAGTTTACTCATCTCGTTACGACCGAAATACGCCCTCGAATGCGTTGTGGAGACACCGCCTGCAAGGTGCGTGACTTTATTCCACCATTTCCTTCGCCATTCTTCCCTTACAACCGATTCAGACGCGGCTCTAAAACGAACAAGGAGGTTTGGCATTCTACAGGAGTGTCCCAACTCCGTTGCGCGTGCACTTCGTCATCAACGACGAGTCGTCTCGGCGCTGTGTCGCGCGTTTTCCCCTCAAATGGCCCACCCGTTCGAGACAGCTGAGATCCAGACATCTCTGAAATGAAGTCGCTTTCTCGAGAGCTCGATAGAGATGCACAGGAAGACTGGCAGCTTGCCCAACGACAACGCTGTCGGGGCAAGGAGTTGCCCGTAGTTCCCCCGGGCTCGGGAGGGCGGCAAAACCTGCGGCCGGACGGGAACAGACCCTTGCAAGGTCACCTCAGACCGAGTCCCTGGTCTTCGTTTCAAGATTCGAATATGTTTTCTCCACCCCACAAAAGCTCTCGACCTCACTCTGGCCGCATGCCCAACTCCCCGCCTGACTGTCAAGTGCCACCGATGCACAGAGGCCACGAGACTGCGACTCCGAACACTCGTAGGCAGCTGCTGGAGTCTCAGGCCTGTTCGCGACCAACTGTCCCTGCTTCGCTTGCAGCCCGTGGATCTGGACACAGAGCGACGTTTTTCTCCCAGAGTCGACCGGCAAGCCCCTCCCACCCGCAGAGCGACAGCCAGCGTCTGCCGTACCACGTCTCGGACCGGGTGCATGCGTCCGCGCAAACGCAAGAGGCTGCTCAGAACGACTGCGAGGCGTTGACACTTTTGCCGGGATTCCCCCACTCTGGACCACAGCTGTTTTGCCGACGGGTGGCGAGCGATATGGAATCGACCCTGGGAACGGAATCCTGGGAGAAAGTCGGGGGAGAGAAGGACAGAGATCGACAGCGGGCCGGCGACTCGACGGTTGCTTCTGGCAACTCGTGTGCAGGCGTTTGTGGAGCAGAAGCCAAGGACACAACTTCGTCGCCAGGCGGAAACAGAAAACCTTTCACGTGGGCACAACGCGTCTCCCGCGTAAGCCACGACTCCCAGAAGGCGGTCCAGACGGTCAACCTGCCGACGTTCAGAAGGGAAACGAAAGAAGAAGAGGCGCAGAAAGACAGATAAGCGACCAAGAGGGGAGAGACCGGGGGGGGAGAAACGAAGAACAGAAAAGCAGCGACTGACACGGGAAAGGGTGGAGTCATGTCACGTCGAAGCAAGGAGTTCATCGCGGAAAACAAACAAGAGACCACAGAGACACGTGTCGCTGCCTCCTCCCACCCTCGCTCGTCAGGGCCTGTCTCCTCTCCGGATCCATCTTCTTCGGGCTGGTCGCGGGGCCCGAGTGCTGCTGTATATACACCCCCTCAGGGAGGGACTCAAGGTCGTGCCGCACAAAAGTCGGAGCCCAATCGCATTTCGATGGCATCTGCTGCCGTCTCTTCCTGTCGAGAAACAGGGGCATCCGCGCGCGGCGAGAGCAAGGCAAAGGAGTCGGGTGTCAGTACACTGTACTCCAGGGCAGGGTGCGATTTCGCGATGCATGCGACCTACATGGAACCCGTGTCTCCGTTCGCTGCTTCGTCGGAGACACAGCGGGTGCGGCAGAGACCGGAGGGCGAGTCAAAGCCTTCATCACCTACAAGAGTTGAAAGGGGAGACGGAGGGGTGTCAAGAGAAGGCGAGGAAGAGACTCGACAGGAGACACAGACAGAAGAAGAAAAGGAACAACGGGGCGTGGCCAAGGACGAAGGAAGACGCGAACATGAAGAGGAAGATGCCCAGATGACGCCGCCGGACACCCCTTGCGTGCTCAGCGCAATTCAGGGCCTTCTGCAGACTTCGCAAGGCGAGCGTATGTCAAGTTTTTTCGTCGAAGACGTGCAGGCATTCCCCGACCTTAGTCTAAAGCTGACAGGAGGAGACCTTCCTTCGTTTGCTCAACGGGGTCTAGTCAACACACACAACAACTGTTACATGAACGCCGTCGTTCAAGCTCTTCTTCCTGTTCTCCTCCCACTGTGGCCGCAACTTCTCTCGCCTCTGTATTGGGCTCGAAAGATCGGGCAAGGGTCGGACTCTCAGCCTCAGAGCGCCGCTTCGCTCTCGCTGTGGGGCAGTCTCGCCGAAGCTGTACGGGTGTTTCTCGAATTCAAGAAATCCTCGTCTGTTGCTCGCCCTGGCGATGTGGCTCGCATTTTCCAGCATGTTGTGTCTGGACAGTCCGGAGGGGTCATGGCTGAAGCCGGGCTTGTCTGGGGACAGCAGGCAGACGCGTCGGAATTCCTTCTTTTCCTTATCAATGGGCTCCACGACGAATGCAAATGGATGAGAGGCCACGGGGACGGTTTCGCTGACTCATCGGGAGCGCAAAATGGCGATGGCGGTTTCGTTGAGATCGGCAAGAAGAACAAGAAAATTAAACCTCGAGTCATCGGAAGCGACGAGGACTCACTCGTGTACCGGCTGTTTGGTGGTTCGTTGAGAGAGTGTTCCGTCGACCCTCGAACGGGGTCGAAGCTTAGCGAGCGGAAGGAGTTCTTCCTTTTTGTCTCCTGCTCGGTTCTTCCACATTTGCGAACTCTCGAGGCGGTCCTGGATGCACACTTCGCGGACCAAGAGGTGGAGCTCGCAGAAGCAGGCCCGAAGGCCAGTGGGGCTGACGAGAAGACTCTGAGGGCCAATCGGCGTGGCACGGGCGGTACCGGGGAGGGCCGAAAACGGGGTGCTGAGGCAGAGAGGCGGCCGCGATGTCGCCTGCAGACGCGCATTGAGTCTCCGCCTCCGATCCTCGTCATCGTGCTCCAGCGGTTCTCCTACGATCGAGAGAAGCAGCGAGCGCGGAAGGTGTCGCACCCCGTGACGCTGTCTGAACGGCTCGTTCTGCGGCCTTCCTGGTGCGTGAATTCCTCGCGCGAGGGCCTGCAGAAGCCTGAAGGCGTCTCTGCGGCCGACAGCAAAAACACCAAGAGCAGCACTCGGGGGTGCACTTTCCCGTTGGAAGCCGAGACGGCGAAGCGTGAGAGACACGAACAAACATGCCATCTGGGAGTCGAGGAGAGAACGTACGAGCTGTCCGGTGTCATCTCTCACAAAGGCGTTCTCATGAACAGGGGCCACTACACTGCAGCCAGTCGCCTACCGGTCTCCCTAGCCGCAACAGCTGGAAAGAGGCAAGGCGGCGCGTGTCGTGAGCACAACAGAAAAGACATTCTCTCGAACGTCAAGGGCGGCGACTGGGTGACGGCAGCAAAGGGCGGCTTGCGAGGCGAGGCGTTGAAAAGGGAGGCGCAGACAGATGTGGAGAGGCCGCGTGGAGGAGAAGAGCAATCCGAATCCGAGACCGAAAAAGAGAGACGCGCGGTTGCGCAAGAGAAGCCGGAGGAAGAAGAGACAGTGTGGATCCTCTCCGATGATATGTCATGCTCTGTGAGGTCGTTCGACGCTGTACAGAACATGGAAGGACACTACGTCCTCATTTTCGTCAACCGGCGATGGCAAGTAAGCAGCGACCCAAGGCGAGCCTTTGAACGAGCTCGCATGTTCCAGACCCAGCATAAAATGACGACGAAGACAGGCGACGAAGACTGAAGGCACTGTAGCGGAAAGCGACAATAAAGACACAAGACAACAGAGGCTTGGTGCCCAATACCTGGGGAACAGTGGAAAAGCGGAAATAAAAACACGAGAAAAGAGGGTTCGTGGTGTGACCGTTTTCCGGAGATTTGTCTGTCTTCGGACGGCGACACTCCTGGTTTTTTGATTCGGGTACACCAGGTGGCTTCTCTGTTCACATTAGTGCTTTTACCTCCCTAAAGAGGAATCAGTTTTCTCGAACTTAATTTGAGTTTTGTTTCAGGGCTACCGGAGATGTTGATAATGCACTGGTCTTCATCAGTATCGTGCACGTTCTATCAAGCGTGGAATCTGACGGTCCCCATGTGAAGTTATAAAGTTGTATCTTGTCACACGCTGAGGTTGATGTCCGCTTTAAAGAAATCAACCACCGATTTGCGAGACTCTGGATCTCTGAAGAAAAACAGTTCGTTCTTCGTAAAGAACGGTGAATACGATTGCAGGTG
>S1288;_asmbl_1299;_S1288_asmbl_129
ACCGCCGGACTCAAGGGGGAGACAGCGGGGACAGACCGGTCGGTGACAGGGGCGAGAGAAGAGAAGAAGGTGGAGGCGACCTGTCGAGGCACAGAGCCGGAGAAGACGGCAGGAGGAAAACCATCTTGAGAGGGTGGGGGAAGGACGCGCTCGCAGAGGAAGAGGAACTGGAGCGCAGAGAGAAAGTGCGTTTCAAAGACCTGCAGAGAGGGCGGCTTCGTGTGGAGCGCGGGCGGAGGGCCTATGGAGGGAATCCGGAAAGTGACGACATCGGAGGGAGGCGGGAGAGACGCCGAGCCGCGGGGGCATCGAGGCCCGGAAGGAGACAGGAGAAAAGAGGGAGCTGGCGGGACAGCGGGAAGCCACAAGCGCGCGTCTCCACTGCAGGCAGGTGCGGCAGACATGAGGCGAAACGGAGGGGAGACAGCCGCAGACGGAGAGAAGTCTACAGACAGACAGGGAGGACACAGGGGGCAAAAGGGTGAAGAAGAAGAGAGGAGAGAAACGGGTGAGGAGAGATGGAGCAAAGAGAGGCGACAGGTGACACGAGTAGCGACAGACGAAAGACAGAGAAGAGAGGTGGAGGACAGAGACAAAAGAGAGAGAAGTGAAGACAGAGAGCGGAAACCGAGGGACGCGAAGAGCGAGAAGAGACACGCAAGAAGGGCATGCAGACGAAGAGAAGCGGAAGCAAAAAATGGATGGGAGAGACGGAGACAAAACAGGCACCCGAAGCACATGAAAAAAAGGTGGAGGCGCGTGTATCACACCTCGAACACCCGACAGAAAAACACGCAAGGGAAGAGACGCACCTGAAAGTGTGAATGCATGTGAATGTGCCAGTCTTGTTAGCAAGCTCAGGTGTACATACACCGCAGATAAAGTGGCACCAGGGAAAGGCGCTAGGAATTCAATCGGGCGAAAACAAAGTTTCCTGAACCGTGTGAATTCGTGTCT
>S1642;_asmbl_1655;_S1642_asmbl_165
CGCCCAGCGAGAAACTGCAGTTTTCTCGGACACTCGAATCTGGGTGCCCGCCCATCGAGATACCTTTGTCTTAACGCGGTGTCTCGCGGACCCCTCTCTCAATTGCGACTTTGAATGCGTTTCGCGAGACGAAAAGGAGTTCTTTGTGGAACCTCGGTGCCTTTGCCCTTTTCCCCGGTCCTTTCTCTGCATGCTGCGTTTCCTTGTGCATATCCTGCCCACTTTGTGTACGCGCAAGCGCTGAGTTGAAAGATCTTGCTCCGCCTCTTTTCCGCTTTTTTTCCCGAGGTAGAAGTTAGCAAGCAGAAAGAGCCGTACGTTTCTTGTCTGGTATTTTCGGTCGGCTTTCTGTTGCTTTCTTTGTGGCGTTTTCCCTTTCGTCCCCCTCTGTTTTCCGCGTTTTCTGGCGCGTAACGGCAGCACGCGTTTCTCAGCCTCTTCGAACGGCACCCGCTCCTTTCCAGATATTTCTTTCCACACGTTCTCTGTCGGAAATCTCCATTTTTTTATCTCTCCGGCGTTCGGCCATCTTTGGATTTCCGCGCAGCTTCTCGAACGGCGGACACAGGCCGTCGCGCTGCTCTGCCGAGCACCAGACCGGGGGCACTTCGGGTGTATGTACACCTCGCTTCTCCTGTTTCCCCTGTCAGCGAGTGAGACGCCGAACCCCGACGATATGCCCGGAGATTAAGCGCTTTCGTCTCTTCAAGCATTCACTCCTCTTGAATCGTGTCTTCCGTTGTCTACCGAGTTTAGTCACTCTTGCTAGTTCCCTTGACTTTTTCGCTGCCTCACAGTGTCGCAAAAATGTCAGGCTTCTTCGGCATTTCCACTTCTGCGCCGCCGTCGCAGTCTCTCTTCTCCAGTTCATCGGTCCTCTCTCCTACCGACGAGGAGAAAGTCAAGCTCTCCATCCCTTCTCTCTTGTCTTCGTCTTCTCTCTCCTCTGTTCGTGGATCTTCTCTCTTTCCTCCCTCCGCTCCATCCTCTTCGTCCACCTCTTTTGCTTTTTCCTCTCCTTCTTCTGGCTTGGTTTTGTCTTCTTCGCCCTCGTCGAGTGTGAGTCACGCGCAGTTCCCCAGGTCTCCGGGAGACCAGCGTTCTCCGTTCTCGGTCCCGTCGTCTTCTGCTGCCTCTGCTCTATCGGATTCAAGGCAGACGACCGCGCGAGCGCGAGTCAAGCCCACCGCTCGGCCGACCTCTCCCGTTCCGTTTTCTTCTCTTTTCTGGGTGACTGACGATGCAGCCTCGCCGATCCTGGAGCGCATTGACTCCTTCTTCGAGGCGAGAGACGCCGCAGAACAAGACAGAGACCCCCCCAGAAGACCCGACAACACACGCGCCGCCTCTGCCTCAGGCTTCCCGACCTCTGCGCTTTCTCACGCCGACATCCGCGACCGGGTGTCGAGAAACATCCTCAAACACAGAGGCAGAGATCTGGAACGGCGAAGCGGCTCGGCACAGGGCGCCTCTCGAAGCCTGCTGCCAGTGCAACTGAGCTGCGCCTCCTGCGGCCCGGACGCGTCGCGAGGAGACGGCATTCCAGCGCCTTCAGGTTTCTCCTTCACCATCGTCAGGCAGTGGAGTTCGTCTGTGCCTGCGCGCGCGCCGAGCAGCGTCGTGGCCATTCGAGTTTCTCCACAGCCCGCGGAAGAGAGCTCCGGCACTCGCGACGCCTGCGGGGGTTCTGAACCCAGAAGCGAGAGCGCGGTAGCGTGTTCGTACACCGCCCTGGTGAGCGTTCTTGGCTACGACGTCGAAACGCAGAGTCCCTTCTCGTTCATCTGCTGCAACACCTCCGGTTCCGTCCTCGCGCTCCTCTCCGATTCCGCCTGCTGCGTCGCCACCCTCACGCCTCCACTCGGGCTGAAGGAACAGGCGGGAGGAGACAGGTGTGGGGCGGGGACAGCGGAGATCTCTCGGCCCGCTCTGCGTTGGCTCCGAGACGAGGACTGGGAAGAGGAGGAAGAGGAACTGGAGGGCGAGGCGGTGGTTCAAGTCCGCGGACTTCTTCTCCTCGACGAGTTGCAGCGGAATCTGGAGCTTCCGGGCGCCGACGACTCCACACAGGGGCCTTCGCCCCGCAGGACCATGGTCGCATGTTGCTTCCACCCGTTTTCGGAGACAGCTCTGGTGCTTCTCAGTCATGAGGAGGTCGCTGTGCCCCACACAGACGGCGTGCAGTCTTGTGAGGCTCGCGGGGAAGCCGGCGAAGACAAGCGAGCAATCCTGAGGCTGTTCGACGTGGCTGTGAGCACCGAGCAGCCGGAGACGGAGATCAGTGTCCCCTTTTTCCCCGATGGTATCTCTGGAGACACTTCGTCTGAGCTGTCTCCTGCTCCGCAGCTCTCCCGGGGCCAGACCGGGGGAGAGGAGCAACGGCCTCGAGTTCTGCCTGTGAACTTCGCGCTGGGCTGTTCTTCCGAGGCCCTCGAGCTGTGGCCGGCGCTCTCTGTCTTCCTCCTCTTTCCGGTGTCCCTGGAGGGTGCCACAGATGCGCCGGGGTGTCTCTGCTTCTGTCCCTTCCTCCCGCGCCGGGTGCCGACACTTCCCGCGCCCCTCGCCCTCGCCCTGCGGGAGGCGACGACGCAGGCGCGTCTCCTCGAGCGCCGCTGCGGCGCCTCTGGGCCTGCAGATCAGAGAGATGATGAAGATGGGGGGCGAGACGACGCTGGAGACACGTGTGTGCTCGAACCCCACACGCGCGCCTGGCTCATTCAGCGGGAAGCCGAGCGCGTCCTCTGCGAGGAGTTGAGCGCAGCCGCGTCATCTCCTGTGTCAGCAGGTCTCGAGTCTCGGGAGCGACAGTCCAGCGACGCGGTCAGCAAGGAGCAGAACGCGAGACCCGCGAGACGCGTCCCCGTCCCTCAGTGGGTCGCACTGAGGAACGGAGAGAACAAGGGTGAGGAGAAACGAGATGAGAAGAAAGAACTGAGAGGTTTGGTCGAGGAACGAAGAGGAGGATCAGAGGAGAACGAGGACGAAGGTGAAGGTCGGCTTTGTGCAGTGCAGCTCTTCGCGACGAATCCCCTGACGATGCTGCTGACAGCGACGGTGACAGGCGCCCTTAGTGTTTGGGCATCTGCAGAAGAGATCGCGCCTCGCATGCACGTGGCGTGCTCTGGAGAGCAGAGCGAGGAAGACCAGGGGTTGAAGCAAGAAGGGAGGAGCTCGGGACACAGTGGAACGCAGCAAGCTGCTGAAACAGCGAAACCACTCCAGTTCTTCCTCCTCCAAAAAACATACTTCTGTCGCCCACGCACGAATTCCAAAGACCCTCGTTCCTCCGCGTCTTCACCTTCCTCTTCTCTCTCCTCTTCTTCTCTTGTCTGTACAGAGGGTCTCAGTGAGAGTTTTGTGGGGTCCGTGTGTGGGCGTCTGAGTCTGTTGGCTTTGCCGCCTTCGCTGACTGCGTCTGCAGTGCCTGCGGCTTTCGTCTTCGACGCCTGTCGGGTGTCTCTCGTCGAGTGTCACTACCTGTCGGCTTCGAGCGCGGGGTCCGCGTCTTCGCCTGGAGAAGACGCAAGGAACTCGCGCTACAGGAGTCGGCCGTGTCTGTCGCTGCACGCGGTGCTCGCGGGGAGGAAGGCGGAAGGGTCGTGGCGGGGCGATGGAGGAGAAGCTGGCGAGGCTCTCGAGCGCCCTCTGCTGTGCTCTCTGTCGCTGCGACGTCGGAGCCGAGGCAGCGAACTCGCGCCTGTTGAGGCCTCCTCTCATCTCGCGCTTGTGGGGTCTTGTCTCTCGGATTCTTCTCTCTCTGTGTTTTCCCTGGACGTGTCTCCGCTACTGTTTGGATGGGGAGACGGCGCCGCGGACGTCGCGAGCGCGCCGGAGCCGACGGGCTGCGGAGGGACTGTCTCCTTTGCTCTGCCCAAGAGAAGCGGCGCGAAGCATCAGCTGGAGGAGGCCGCCCATATGCTCAGGCAACACCACACGCATGTGGAGCAAGTACGAGAGAAGATTCGTTTCGCTGCGAGTGCCGCGAAAAAGGCTTCCGCGAGTGGAAGGACTACGGACATGCGGCAAGCGACTGCAGCCGCAGCTGAGTTCGCCAGCTCTCTGGTGTCGACGCTCCAGTTCGCAGACGAGAATTTGCTGCAGTCATTGAGGCACTCAGAGCGACGCCTGCGGTCTTCGACGACGGCGAACCTCGCGCGGTGTACAGAAACTCTGGAGACGCAAGTGAAGGAAATGTGGGCGACGCACGAGTGTCAGGTGCTGCGCCAGAAGGAGGATGAACGGCGCCTCGAAAAAGTGAAAAAAAACATGGCCATCTTGGAGAGTCTCTGCGTAGAAGCGGGGAGACTCCTTCGAGAGCGAGATGAGTCGCTGCGGCTCCGAGAGCTTGAAGAGGCCTGGACAAAGCTGGAGAGAGACATCTCCAGGCTGCCGGCTGCTCTGCTTGAGCGCTCGCGTCTCAGTGGATCCCAGTGCGGTCGCGAGGACGAGGCAGACGTGACGAGGAGCTCAGAGGAAGGCCTTGTTTACGGAGGCGCCGGCTGCCGGGCGGCGGCCAAGGGAGAGAGGGTCGAAAAGCTGAGAGGTGTTTTTCCCGATGAAGGAGAGAGCGAGGTGGAGGACGAAGAGCAAAAAGTGGCAACCAGACTGCTGAGAGTCGTCGAGGCCGGCGGAAAGCAACTGTCTATGCTTCACGAACGCCAAGCAACTCTGGAGTCGCTCATGCAGAAGGTTTCTCTCTAGCCCTCGAAGATGCGGTCTCGAAAAGGTGACACGCGACGCCCGCGGACCCCACACACACACACAAGGCCTGCTGTCGTCGTCAACTTCCTCAGGTTGTGCGTGTGTGCTCTGTGCTGTCTAGGGGTTCAGTCGTTTTGTGTCTTCTTCTCATCGTTCTCTCAGTCGCTTCTCCATTCTTTCTCTCTCGTCCAGTATTATTGTCTCTTCTTCCTGTCTGTTTCGGGGTACAGTTTGCTGTGCGGACTCTGCTTCTAACAAGGAGTTGTTTCTGGAGGCTGCCGGCCGGCAAAAGTTTTTCTTTTGAAGTGGCAGACTCATGCACATGTTTGCTCTGGCTGTGTTCTCCCGCATCGAGTTTACGCTCGGGTTGAACGGAAAGAAAAATGAGCACCGCGAACTCCGTTAATCCCGGCAAACCATGTATCACTTCGCTCGTATCTATGCGCCGGTGGACGAGCACGCTTTTGCCATGCACGTCTGTAGCTCAGAACGCCTGCAGAAGGTCTGACATGTGAGAGCGCGTTTGTCTCTTTGTATACAGAGGAGAAAATGCGTGGCCACAGATAGATCTAGAAAACTACCTGGGAAATGGAGTAGGTGCTTTAGAAGGCAGATGCCTGTCGGACTTGCTGGCAGCTGTCCGTGAGCTTGCGTCCTGAGCTAGGAATACTGACAGGGGAAATCAGGGTTTTCCTTGGTGCGAATACATCGGATTTCGAGGTGGACACTGTCGAACGGCAACCTTTCAGTTATGCACCTCGGATATGCGAACGGGACGCATCGACGATTAGAGTGTACTCATACAAGAAGTGACTGTCGGCTCGGAATTCCGTTTCTCCGTCATGTGAAAATTTTCGGTAAAAGGGGAGGCCCTCGAGCGTCTTGGGTGAACCAGAAGCGCATGGCGGTGTGCAGCGGTTGGATTCCATCTTTTTGCAAATACGACGCAGTGCCATTCCGCAGTTGGAGGAAAGGAGAAACGCAGATGTGAGGAAGAGCGG
>S1612;_asmbl_1625;_S1612_asmbl_162
GTTCTTCGGCCCTAGTGAAACGCACCTCGAAGCCTTGAAGTGACTCTGGTGCACAATGGTCCTCTCAACGCATATGCAGATCCATACACCGACTTAAAAACTTTTCCATCTATGTGCGACTATCAATAAACATGCATTGAAAATATACACATAAACATATACATATATATTCACTCTACAGTGGATGAGTGGTAAATGTGCGAGTGCGCGTCGGTGGCTTGTCAGCG
>S1608;_asmbl_1621;_S1608_asmbl_162
AGAGCGGACATTCGGGAAAGGAAGCTTTCCTCCACTTTTTGCAGGACAAGGGGGTTCCGAATTGCGGGCATTTCCGAGCCTGACTCGTGGCTTTTTTCAGGGCAAATCAGCTCGTTTTTCTCACCACGGTAATGTAAGCCTCCTTAGTCACTGCCAGCAAGATGTTCCTCGTTTGGATCTCGATCGTAGGCCTCAATAGTGGGGAATCCTCCCAAACCTAGAGGGAAGCAGCACTAAGCTCAGGAGCGCCAAGGCCATCTCTCG
>S1645;_asmbl_1658;_S1645_asmbl_165
AGGAGAGACGACCATAGTGAAGAGTCTGTGTGCAGCTTATCGCCAAACCTTTTCAGCAGAGTGTCGCCGAGGGCGATCTGCAGCAGTTCTTGTGCGCTCTTCAACATCGCAGCTATCTTTGCTGAAATCCCTTCCCTCACAACCACGGGGACACAACTGTTTCTCAGGTCCTTCAGTCGTGATAAGCCTCCCTTCTCCAAAACCGCATTAGGTCTTC
>S1597;_asmbl_1610;_S1597_asmbl_161
CTTCAGGTGCTTTGCCTCTCTTTCCTTCTTGTGACTTTCGTTGTTTCCTTTCTCCTTTGTTGCCCGGCTGCTCCCTTCGTACTCTTTCAATCTCTCTGCTTCTTCTCGGTTCATAAGTGCGTCAGCTGGTTTCGAGCAAAAGAGTTCCGTTCATTCTGTTCACTGTCTTCGTTCTTCTCTCTTCTCGGTTGCCTATTTGCTTCTTCACTTTTCTTCTTCGTTCGCTCCTTCGCTTCTGCAGAATTGTCCGGAAAAGACGCGCC
>S1287;_asmbl_1298;_S1287_asmbl_129
ACGAAGCAGTCCTTGAATCCTCTCTTGCCATGCGTTTCTCCGCCTCTCCGCTCATGCCCTGATCACCTCTTGCAGCCTGACCACAGGCAGCACCCTGGCCCTGCATTCTGTCCGAGTGTCCAGTGCTCTGACTCATGTCCCCCTCGAGCCCGTACGCTAAACCCGGAGCGCCTGCCTGAGGAGACACCTCGCTCGCCCCTCGTGCTGCCCCCTTCTTCCTTCGCCTCCCGCCGCCTTGCGTGCAAGCCCGGCCCACGGCACTCTGCCGCCTGCAGGGGAGAAGGAACTGGAGCAGCGGAAGAACAACCGCCTCCTGCAAAAAGTGTGTGGGGAAAGTCCCCGAGGCCCAGACTGTGGGCAAGCCGGCGGCGGTGGCGCGGCGAACTGTCTCCTTGGCGGCCTCGCGGGCGGCGGCGAGACGCTCGCGGCGGCCCGTGTCTTCACAGAAGAGACCCGAAGGGCCTTGCGTCGCTGGGGCTCCAGGCCCTGCCCACGAGTCTGTCGCGCCGTTCACCGTTCGCGAGCGCAGCTCAGCCGACAGCAGACGGTATTCCTGTTGGGCGATGGCGGTGGCAGAGGCCGCGGCGCTCGCAGCCGCCCTCGCCCTTGCTGAAGTTCCTCTCGAGTGCTCCACCGCGATTCGAAGGAGATTCTCTGTCCTCTCGGCCGCCTGTAGGCAGGCGGCAGGAGTGCGCCAGACAGCGAAGTCGAACGCATGCTCTGCAGGGGAAACGCGGTTCCCCAAGAGAGTTTGTTGAGGCTCCTGAAGAGAGTGAAACGCAGGCGCCCCTGGAGAGACAGCGGCCGAGCGAGAAGACGACGGGAGGAGGTGAGGAGGCAAGAAACATAGCCAGTCGAGACAGAAGGCGAGGCGCGCATGCGCTGCAGCTACGACGGAGAAGGGGAAAGGAATATTTATGTAAACTGAACTCAAGAGCCAGCGAGCAAACACCACAGACGGAGACGACAAACGGAAGTGACACAGTTGGAGCCCGCGTGGAGCAGCGCCCTTCTCCAGCATCCCTTCTTCGCCTCTCTGTCCTGCCTCGGTTTCTCCCACAGGCTTCCACCCGCGACCGGAGACACCGAGACCGGGCCCTGGCGCTCCAAGTCGCGTTGGCTCTGGAATTGTCGCGACGGAGGCGAAGCGCGGGGTGAGGAGGACGACGAATCTCGCAAGGTCGCCCACGAACGGCGCGAGCATGGCGAAGGCCTGAGGGAGAGGCCCGCTCGCGCCCGAGGCTGCCGCCGCGGCGAGTGGTTTGGCGACGCTCGGCGGGAGAAGCCAGTGGTGTTGGAAGGCCTCGAAGAAGAACTGCTGACTCGCGCCGGCGGCCTGGGCCAGAAAGCGCCGAGCAACATGCTTTTTGACTGCTCTTGAGGCGGGAGCACCCACGAGTTCCAGCTCCGAAGCGACTTCGTCCGGCGCAGGCGCGAGGAGCTGCATTTGCGAGAGAAGAAAGAGCAAGTCTCGCACGAGGCCGGGGGGAAGAAGGAGAGAGATGAGGACGAACGAAGGCGGGAGACACAGAAGCCACGCAAGCAGCGAGGCTCGCGGGTGCATGGACGTCGTAGCGTCGTTCTGTGCCGTCTCGGCAACCGCGAGCGCATGCGAAGAAGGCTCAGGCGAGCCGTGAACGGCCTCTGGCTCTCCCAACAGCCAAGGCAGAAACACAGGATTTGTTGGCCGAAGCCGGGGACCGTCGGCGTCGCTCTCGTGTGTCTGGCGCATTTCACTTCTTGTCTTCCTTAGACAGCGGCAACAAGCTTCACAGAGACCTGAATGCGGGGCCCGCTCTGCGCGGAAAGACTCGCGGTCGAGTTTCGAGTCGGTTCTGTCGGAAGGAGTGTGCTCGCCTCCTCGCGGAACCCCCGAAAACGGCGGAGGCGACACCTCGCCCTGTCGCGCCTGCTCGGTGCTGCTCTCCTTCTCTCCCTCGGGCGTCTCCCCTCCACGCTCTGCTGTGCATGCAGCCGACCCAAGCGCCTCTCCGCGTACACGCTTCGCAGCTAGCCGAGGATCCGTCACCCCTTCTCCCCTCGGCAGAGAAGACTCTTGCGGCCGCTTTCGCTCCGAGGAAACAGTGCCGGAGACAGCACCCAAGTCCGCAGTGCGATCCACACTGTTCCCCCTGCTGCGCGAGAGCGAGACATGCGCCTCGCCGGGGCGAAGCCGCCGAGCTGTCTCTGGGGCAGAGAGATGTACGGCAGATGAGTCACTGCGTGCGACAGAGAACGGACTGAACCCAAATCGGTTTCGCGCGTTTCTTGGAAGAACGCCGAGTGCCTGTCTCCAACAAAGGGAGCCACAGTTTCTGCAAGGAGACTGCCTCCTCTTTTCAGACGAAGAAGGCGCTGCCTCCCAAACGCCGCCCCATCTTTCTCTGCTCGCAGCTGGCCCTTCTTCCCAGTCGCGCTTCTCGCCATCCTCGTACGGAGCCGTCTCCATCGAAGAGCTTCGTTGAGCTCCTTGAGGCCCCCAACCCGCCAGGAGTGCCTCCCTCGCTCTCTTCTCTCGCCAGGCTGCGCCAGCATTCCCTCGGCCTCCAGTGTCTCCGAGGGGTCTCCTCCCCAGACGAGACATGAGGAGGGGCAACAGGTGCTCGTCAGGCGCATGCAGCAAAGACGGCCAGACGCTTCGGCGGATCGCCGCGAGCCTTGCGAGTTCGCCCATGACGCGAACGACCTCGCGGCCGCCGAGGAGACACACCGCAGCGCGGCCCTCTCGCCGACCCCACACCCCGCAAACAACCGCCTCGGCTTCGCGCCCAACTAGCTGGAGACTGCCGCCGGCGGTCGCAGAGGCGAGAAGTCGCGAGCAGAGGAAGAAGGAGAGAGCGGCGAGAGCTGGCTGTCCACACACTGCGTCGAGCTGTTGCCGCAGAAAGCGCAGAACCGTGAGAGCGTGTGTCGTCGGCGAGATGTCTCTGCTCTCTGCGCCTGCGTTGGAGCCCAGGCCGCCAGAAGACTGGCCCTCAGCTGGCTGGGACTCTTCGGGCCGCGCCCCAGAGGCGGACGCGGCTTCCCGGGCCGCCGCGGCGCTGGCCTCCACCGCAGTCGGCGGATGGAGCAGCAGCGTGTAGACATAGCGAAGAAGGGTGAGAAGGAGGGAGACCCAGTGCCCGCCTCGATCTAGGGAGAGCAGCAGTGGCAAGTGGTGCGTTGTGATTCGGCTTCTGTAGAACGGCAACACTCCCGGCGCCGTCCTGAGGAGGGTAGTCAGAGCGGAAGAGAGGAATCCAGCAAAAAATGAGACAAACGGGTCGGTGGATGTTGACCTCTGCACCCGAGAGAGAGGCGAAGAGACACCAGCTGTCTGCGTCTCCACGCCGACAGCGGAGAGCCACCGCCGAGCTTCTTGTTTGAGGACGATGCCCCGCCCAGAGTCGCTCTCGGGGTCGAGCAGGCTACATATGATGGAAACGAAGCTCGAAATTTCGCGGGGCCTTTCGCATGTCAGCGTCGCAAACGCGGCAGCCAGAACCAGGCTACAACGTGCAGAGAGAGAAGTCTCTGCATGCGCGCGAAGAGCCGGCAAATGCTTCTCCCAAGTCGCCACAGAGAAGGGGTCCAGGCA
>S1430;_asmbl_1442;_S1430_asmbl_144
GTGCTTTCCTTTTCTTTTCTACGCGGAAGAGAGGATTCTGCTTCCCCAAGTTCTGTACCTGTTCTCTCCCTTGCCTCGTCCGCGTGAGCTCCAAACGCGAGGAGCCGGGTGTATGTACAGCCGATATGTCTCAAAGGCTCTTCTCTTTCCTCTCGTTCTTTGTCTCTCTACACACTTTCTTGAGCTTTTCGTCTTCCCCCCTTCTTCTGCGTGAGGGATTTTTCCTCACCTTGCGTGGAGTCTTCGTCCTTCGATGCATCTTTTGCTGGTCTCCCGGGCTGTTCGGTCTCCGGTGTCTTGTTGTCACCCTCCGTCTCGCTTCTCCTGCCTCGTTCTCCCTTCTTCGTTCTCCGTCTCTTTCTGCCGCATGCATCTTCTTCTGCCCTCTGACGGTTTCGGACGTCTCCTCTCCTCGTTCTCGTCTACTCTGTCGTGTCTTCTGCGCAGTCTGTACACCGCTGCGAACGCGAGAGCAAGGAAGGCGGAGCCTGCTTTCTTTCTCCTGCTTCCTCGCTGCTTCATCCGTCCTTCTCCGCGAAGGCGTCAGAGGCACACGCATGAACTACCTTACGAAGCAGCGAACCTGGGCAGAGGAGCAGACCGAAGAGGCGGCCAGAAAATGACAGAGGGGCAGAGGGAGAGGAGAGGAGAGCAAAGAACAGAGAAGAAGAGCAGAGAGGGAGGGAGAGAGAAGAACACTGGCCGTCTCTGGAGGTAGTCGGCTCTGGCGACAGAAGCGCCTCTCTCTCCCTCCTGCACATGCCGAGGACGAATCCAAGAAACTCACTTCTCAGGTCGCCAGGTGTCTGGTTGAGAGGGACGCTCCGAAGATAAGCCGACGCAGATAAGAGCGAAAGAAGGAGCAGAAGGTGGACTTCTGGCTGTCGTTCCCTGTCGTTTGGAAGCGACAGGGTGCATCTCATCTTTTCCTCATCTGTTCACCATTTTAGTGTCTTCGTCCCCGAGTTCATCTCTACCTAGTCTCTGTCTTCTGCTCCTTCTCGGCTTCCTCTTACTCTCTCTCCCTTCGCTTGCTTCCCTCAAAACGCTCTTTCTTTTCTCGTCTTTTCCTCTTCTCTCCTTTGGCTCTTCTGTCTCTTCCAGGGCTTCTCTTTCCGCTCTCCCCCCTCCTCTTCCTCTTACCTGCACTTTTCCTCTTCTTTCTTCCTCTTCTCTTTTTTCTTCTTGTCCGACGTTCCCGCGATGTTTCGTCGCTGGCGCAAGGGTGGCGCCTCTCCGTCGGCCGCGACTGCAGCCCCCACAGGTCCTGGGCGGTCCGCGCCTTCTGTCTCTCCTGTCTCTCCTTCTCCTGTCTCGCCTGTCTCTCCTGTCTCTCCTTCTCGTGCCTCGCCTGCTGTGTCTCCTGCTCGTTCTCCCTCTTCGCCGTCGGGCAAGCAGGACGGAGAGGGCCAAGCGACAGTGTACACTTCCCTCAGCGAGGAGGTATTCGAGAAGTTCATTGGACCTTCATGGCATCGCGAGCGCCTGCAGGTTCTGGATTTTTCCTCAGCCGCGTTCTGCCTCGAAACCGTAACAGGACCAGAGGGCGGCCTTCTCAATCCCCGCCTCAGAGTGCAGAACCTCGCGGAGTTGAATCTCGGCAACAATGCGCTGACAACTGCCGACTCGCCAGGAGGGGAAGGCGGCGTGGACGACGTTATCAGTGCAGAGAACGGCTTCCGGCGACTGACGAAGTTGATTCTCACGCGGAACCTCATCCAAAAACTCGACTTGTCTCTCCCCACCCTTCAGGTCCTCGTCGTCGACTCAAATCGCCTCAAGGCCATGCCGACCCTCGACGGCCTCAGAAATCTACGAATCCTCAACCTCGCACACAATCAAATCGCAGATTGGTGGGCAGGAATAGACCAGTGCCCGAAGCTGCAGGTGCTCGACATGTCCTGCAACGAAATGAGTTTTCTTCCTAGCCAGGCTGTTCGCTACCTGCATGTCTTCGCCACTCTCAAACACCTCACGGAAGTGGACCTGCAGGGGAATCCCTTTTCGTATCTTTTTCCAGAACATGCAGCCGCACTGCTCCACTTCTCTCTGATGGCAGGCGCCAAGTTGCAGGTTGTCAATGGAGAGAAAGTTTCCTCCTCCGGACTGCTCGCGGCTGCCCAAGACAGCGATGCCGTCTTCCAACGAATCGATGAATACGACAATCTCTTCTTGGATCGACAGGAGGCTGCTGAGAGCAGGCCGGACGTCTCGCGCTATGCCAAGGTGGAAGAGGAACGAGGACATGCGTCGACCCTCCAGATGATGAGGCTGCTGGAACAAGCTCTCCAAGACGACAGATCGCTTGAGCCTTGCGTCAAATTTTTCGACCTCTGTAGTCAGGTGTACAACGCAGACGACGAGGACGCGCTGAAGGACCTCTGGGTAAATGTGGAGCGCTCTGATTCGGCCAAGCGAGTCCTAGCAAAACAGTTGGTGGACAATGCGCTCGTTCTGATGGAGCGCGACGAACGTTCCCGTCCTCTCATTCTTCGAGGCCTGGCCAAGCTCTGCGTGGTGAAGGAGGGGAACATGAGTGGGGAGTGCCTCCGAGGTATTTCGCTCCTTATTCAGCAACAGGAAGTCGCCGGAGGAGCAGAATCCGAGAATCTGGACGCTGCCCAGGTTCTCGCAGACGTCGTCCTCCCTGCGCTCACGGAAAGAGCTTCCGATGAGTACCACACGCTGTCTGTGATAAAAGGCATTTCGTCGATGAAGCCATGCCGTCGTCTGGCGGAAGCTCTCGGCAGTTGCATCCCTCTTCTCTCAGACCTTCTCCAGTCCTTCGCCACAGAAGAGACAGTTTACCGCGTCATTGCCATTGCATGCATGTCGGCAGAAAACTGCGTAGAGGCCACCGGGCAGGGAATACCTCAGACAATCTGCCGAACTCTCCTGCAAACCGAACTTCCTACAGAAGAAGCCGGGCGCCAGCTTTACAACGACTTGTGCAGCATTGCAGGACGGTGTGCATGGCATGTGAGGAAAGCTGCTCTCTACATGACAAAAGCCAGACTGCACACAGAAGTCTTTCTTTTTTACATGAGAAACCTCATGGGAGAAAGACTTCCGTCCAGTCGCCTCACCGTTCGAGAGGCGAAGCTGTGCTACGGCCTCATGATGGGTGTCTACGGAATGATGAAAAGCAGTCCAGAGGCAATGAAAGAGTGTTGCGAGCATTATCATCTCGCCGATCTTCTTCTTCCTGCACTGAAAGAAGGAACGGCGAATCCCCTCATCCTCGCAGCCAGTGCAACAGGCATGAGAGTGATTCTCGAGGATCCGGCGCAGCGCGGGCATCTCCTGCGCTACGTGACGGAAGAGATGCAACATATCGTTCCGCTGCTCCAGTACCTCGGCGGCTCGAGATATCCCTCCGTCTGCGACCAGGCTGCGTACCTGGAGAGAAACACCGACAGCTTGCCATTTACGCCGGAGGTTCCTCCACTGTCTGGACTGAATAATCCTTACGTGCTCAAACCGCTGTCAGCTGTAGCAAAGTTAATTGCTTTCTACTTGACTGAAGAAGGAGATGCGTACTGCCTGGGAATAAACGAGAAACTCTGCACCGCTCATCGAGAACAGTTCCTTCTGAATTTGCTTCAAGTGAGAGATTCAGATGTGAAGCTCGCTGCCATGGAGTGTCTCTGCAAGGTGCCGATTCGATACATCGACATCGACACTCTGCGGAGCATTGTGGCTCTCCTGCCCGCCCTCCACCATCCAGAAAATGGAAGCAACAGCGCAGTTTTGAGGCTCGCCGTGCAGCTTCTCGCTCGCGTAGTCTCTGACCCGTTCAGCAACGCTTGTGGCCAGTTGGCCAGGCGTCTAGGCGACTCCGTCATTGAAGAAGTCTTCAAACTTCTTGTTCGCAACCTCACTTTGCGTTCGTCCACTGCGAGAAAACAAGCAGAACAAGAACGCGAACAGCTAAGCGTTGCATGCGTCGACTTTCTTCGACGGGCATCCGCAGTCGAGGACCTTCGTTTCTCGATGCGAGCGACACAGATCGGAACGTTTTTCGCTGCGATCGTAAAGGCCGAAGAACGGCAGATCAACTGGGTGTCTGCGGATACTTTCGATGTCGCGGTCGAACGAACTTGGACAGGCCGCGAAATGAAGTTTCTTCTCCTCAATCTCTCTGGTCTGGAGCGCGTGGATGTTCGCATGAAGTCGGCATTTCGTCTTTTGTCAAGGATGGCAGATGTCCTGGAGGGCCATCCCGACCATCTTGACGCTCGCGAAGAGCACATCACACTTGCAGTTCTCTCGAAGCGCGAACAGAAAATGTGGGATGACGCGGAAATTCGGAGGCGGCAACTTTACCTCGATGACTCAGAAAGACAAGACCGGGCGAACCAGCAGTCGGAATTCATTCGCCTGCGTTTGGCGGAGCGTCTTCTGCTTCTGTTGATGCCTCTAGCGAGTGCGGCTACTCAGAGTCGATTTGCTCAACAGAAACGGGAAAAACGCGACCCCGAGTACTGGGCAGGACGCTTCAAAGCGGACATCGAGGACATGGAAGACGACATTGCACGCCGGGCAGAAGCGGCGGAGGCAAAGGCGTTGGCTGAGGCTGGTGGGGGCGACACCGTCGCGAACGTAACTCCGAAAGTCGCAGCTCGGCGGAAGGCAAGAAGCAGATTTCGAAAGCAAAAGGAGGAAGAAGAAGAAGAATTCGACGACCCGGCGCTGGAGAATCTCCACGAGGAAGAGAGCGAGTCTGCGCAGGCTCGCGAGCGTCTGATGGAGGTATTGATGAACACAGACATCGCCGTGGATCCCGAGATCGCCGCAATGTACACTCAAGGAGGGTCGCCCATGTACGGTGCCGATGGGCTTTGGCTCAACCTCTTCAGAGGCTTCCTGAATGTCGCGTGGATCATCGCGGCGTTCCTCCGCTGTCTGTACGCCTGCGTGCAAGGCGCGACATCTTCCGCCGTTGTGAACGAGACGGTCGCAGTACTTCGACGAGTGTCGTTTCTTCGGAAACTCATTTCTCTGGTCGAAGCCTGCCCGGTGATGACATGTCACATCGCTGCGAAATTCTTTCGTCTGATGAACCGCGTCCTGCGAATGCAACCCCATCAGTCGGCAGAGTCAATGGACCTCGTCGTCAACTACGCCTTGATCGCTGACTTTTCGGTGTACGTGACGCATCCGCTGCTGTTCGTCTTGAAGCATTCCGCGAGTCGACCACTGAATCACGAAGAACAGATTCTCTGCGGAGAGGTTGCGAGCTTCTACGCAATGCTCGCGCGGCAAACGTCGTACGTCAAGTACTCCTCCGACTACCAAGTGCAGAAGTGGGCAACAGAAATTGCCCTCGAGAAATTCTTCACTACAGCGACTCTGCGGACTCTCGTTGGCATGCTGCTCTTCGACATTCAAATCGACGCGGGAACGGCTCATGGGAGTTACATTTCGCATCTCTTTGCGGACTTAGCTCCAATGCGTGAACGAATGAGAATCGAATGTTTGACAGTTTTGTCTGAGGTAGTGCAGCGGTGTCCTTCGCGTCTCGGCTATGAAGCCTTGGAGGCTCTTCAGGTGGCGCGTGTGTTTAACCATCATCCCATCCGAAACTCGATTCAGTACGAGTTGCTCGACGACGCCAACACCGGTCACTTTCGTTCAACTCTCGAGCTGTTATTGTCGGAGCATTCTCAACGTGCAGAGCGCATTCTGCAGCTCGCTGTTATTCACTGGTGGACGCCGACGTCTCATCTGGACACGACTCCAGTCAGACAAATTGTCGCCGTCAGTAACTACGCCTTCTACATCGTCGACAAGCCAGATGGGCTGCGCGATCCGAGTACCCCAGAGGTGGAGTATCACCACCAGAAGAGTGGGCGAATTCGGATTGTGCAGAAAAAGAGATACAAAAACATGACCCGTGTCGTCAAAGGCTTCCCAAGTCACGACTGGCTAGCTGTCGGGTGGAAGGAGCCGCGCTCCAGTGGTGACGGATTTGATGAGCTGTTCGACGTCATCATCTGCGATAAGCTTCTCGCCGCGGCTCCCATCATTCAGTGTCTGCATGCCATCTCCGGTCGTGTAGATGAAGAGCGGGTGGATGTTCTGAAAGATTCAGTGATGAAGGAGTGCGTAGCAACAATTGTCGACCCAAAGCTCATTGAGGCAGCCTCCATTGCTCTTCGCCAGAGAATCAGTCCTGAAGCGAGGAAGGCGAAGGAGAAGCCAAACCCCTACGACCGGTACCAAGCTCTCTTCGTTCTTACCCTCTCAACCGTCTACGAGATCAAGATAAACTGGAAATTCTGGTTCTGTCTGAACCCTCTCGCCTGCCGCGAGGCTGGAGGCATTCGCGAAGCCGACGAAGACGAGGAAGAGAAAGACGACCAGACTCGTTTGAGAGGTCCCGAAGAACAAGGCGGCGCCTTGGGGAATTTCGTCGGCTGGATGGGAGACGAAGAAGACTCTTGGGCGCAGGATCGAATGCAAATCGAACGGAACGAAGCCGTAGAGAATTCAGATCAGGTTCCTTCTTGGATGGATACGATGGGAGACGCGACAGCTCCGCACCTGCGTCGACTCAAGGCGGCCAAGGCGAATTTGTTAACTGTGACTTTCAAAGGCAGAATCGAGGACATTCGTCAGGTTGAATTCGGGGGGAAAGAAGAGAGCACAGTGGAAATGACATTTCGTCAAGGCACAGGTTCCAGCGCGAACGAAGAGGTGATCGCCGTGGTCTTTTCTGATGACGCCGCTCGCGAGCAGTGGCGACGTTGTCTCGCGAAGGCTCTGAATAGGACAGACGAATCCGACACCTGGATGCGCCGGTGGAAAACCTAGTGGCGGGGTGGAAAAGAATAGCCACAAAATCGTTGTGTCTTTCCCTCTGGAACAACACGGCAAAACTCGAATGTCCATACTCGTCCAGCAGAATTAATTTCAGAGTAATTTCCTGGACTGCGAGATCGACACCTTTGTGCATTTATTGAGTTTCTCGGTATAGATCTCTAGAAATTTTCTTCGGTCTCTGCAAGGACCTGTGAGGTTCAGATGCGCCTTTCTTGAGGCAGGTTTTACGCTCGCGTATGTCAGCACCATCGCGTGCACAAAACCACATCTCTGACAACGAGAAACAGCAAAGTTTCGTTGTGGCCTGATTCTGAAAACCATCTTTGCTGAGTTCCCGGCTTCAGGCTTGGAAGTCTGCATTCTCGTAATGACAGGGACTTTGTGTGAGTTTGTTCATCTTTTACCCGTGTTCAGTGGGAAGTAGTCTTCATGTAGTTGATATTCTTTCTCCCGCTATGACGGCCCTCGCACGCTTCGAGGCATGCAAGCGGCTCGACTTTTGTACAGCTGTAAGTCGGTATAGATTAGCAAGTGCTTTTGTGAAACGTTTTTCAGTGGTTAAGTTTTTGTTTCCTTTTGAAAATTTTAAACAGGTTGCGACGACAGCCGCTAGCAGGTTTTTCGAGGGCGTAATCTCTCTCAAGGCGTCGTCTGTGTTGTTCGGGGTGTTCTGTGCGTGCTGTTTTTTCTGGTTGTATGTTTTTTTAGTGGGCGGACAACTCTTTTCAGTTTGTTTCCTCCCGTTTTCAAGCGTGCGGCTGAGAATATATATGCGGGACCTCTTCACCATTGGAACTCTAATTGGATAACTGGACAAAAAGTAATAGTCTTGAAAGGATCAGTTGTGTATACCACAGGCTATGTCAGTGACGTGTGCGCTGCAGACTTCGCTAGGTACCGGTGCAAAAGCTCGTAGTATACACAAGACTCAATTCTAAGTATCTAGTTTTTGACTTTCGAAGTGCATGTCCACCAAAGTGGTAAACGTGTTATGAAGAACAACTCTGACCGTTTGTTCTACAGAATATTTTTTTCCGTCGTCGTTGTAGCCCGTGAAGCGGTCAGACCAATGACTGGAGCGTTCGCGGCGCTAGTCAGTAGTGTGTGCTCGTCTGTTCTCTGTTGGTAGAAGCCATTCTTTGTAAGCAGCGCGCC
>S1205;_asmbl_1215;_S1205_asmbl_121
TTCGGGAGGACTGCTCACAGAATTCAGACTCTCATCAGAACAGCACTCTTGAATCGCGTAGGCATCACTATTGGATTCCCTGCCCTTCAATCACACGGGTTATACGTTGCTGCACCGGTGCCTTCAACACGGCGCACGTTAAAGATTCCTTCTGTAGGGTTCCCTGCGTTTTCTAATGCTTGATACATGCATAGCCTCGCCAGCAAACGCGTCCTC
>S1134;_asmbl_1143;_S1134_asmbl_114
CCACTCTCCCGACTCGCACAACGCGTTCGACCTGTTCGACAATTCTCTCAGTTTGGGATTTCCAGCTGGGTTAAGTGGACACGTGTCTTTACACACTGAATTCCTCCGACGCTTTTCAGCCCTTCCACTTTTCTCACTTGCTCCATTCTTCTCGGCTGTTGCCCACACTCTCTCTCATGAGACCACACAAGCCGCCAGCTTGCTCCTAACCCCCCTACGTTTTCCCCGGCCTTCGCCCACCCGTTCTCATGCCAAATCGAGGAATGTTCTCCACTTGAAATGCTGAGAGAAAGCGTGTAGAGTGTTGCTGGTTTCCTCTTCCTTCCGCGATTCGTCTGGCTTGTCTAGCCACCTCGCGGACGAAGAAACGCGAAATCCCCTTTCCAGTGCTTGCTTCCGAACTCTCGCGCGCGCTCTCGCCCCGAGCAGACCCTTGTGCATAGCTGGGTCTCGTTTTTCTTCAAGTCTTCCAACCTCCTTTCGGTTTCCGTTTTTTCTGGAGAACGTTTGGGGTCGAACGGCGGCATATTTCCGAGAAACGCGGTTCTTGCAGGGTTCTAGACGGCAGCGAAAACCTCGACCGGGCGCCACGCGCTCGCTGAGAAAACCGCGCGCGGCTGTCGCGGCAAGACACGCAAAAAACATAAAGAAATCAGAGAAAGGCAAGATGCACACTCGGTCAGGGAACGAGGCGCGGGGCTACGCTCTGCCTACGCGAGCGCCAGCGTCAGGAAATGCGGTCTACGTCACTTCAACTTTCCCCACTGCACCTCCTACAGCTTCTTATTCTAGCAGAGAACCAATGTTGACGGATCTGACGCCGAGTGCTCAGGCGTTTTCGACGACGTCGGTCGCAGGCTTCCCCGACGCAGAGGCCGAGCCACCACAGCGCAAGAGCACGGACGTCCACTGGTTGCTGGCGTTTGCCGGACTGGCCTGCGTGACTTTTTTTTTTCTGCTTCTCGCGTTTGCGGAGGGCAGTCCCTCCCGCCTGACACGCGGTCTGAACTACCAAGGCAAGACATGCGGCGTCGACGGGAGCGTCCGGGATCTGCCCTTTCTCTACGTTCCGCTCGACCCCCGCGAGAGGTACGCCTCCTTGATGGTGGACGACGCCAGATGCGTTTCCCAGTGTCCGTCCGAGCAAGACGTGGAGGCGGGCAAGACGATTCCTGTCCCCGTGCGAGAAACGGACACCGATCCGAACAGGTCGTCGTCGATCACCGTCCAGTTCGCCCTGCAGTCTCCCGCCTACGCCGCGACGCTCATGGCCGGCGCGTACTGCGTTCCCCTCGACACCAGTCTCCGCCAGCAGATGGGCGCCGTTCTGAACTCCCATTTTCGACAAATTCAAGTCGCTCTAGGTTCCTTCCGCGCAGCCTGGGGATGCGTCTTTGGATACACAATTCTCGCAGCCTTCTTCGCTGCCGCGCTCGCCTTCCTTCTCCGCCTCTCCCCCGGCGTCGTCTTAGGGGCCACTGCCGTCTGGACCATCTGCCTCGCTGTCGTCGCAGGAGCTTCGCTTGTCTCCACAGGCCTCTCCGGAGTTCTCGATCCCGACAAGGGAAACTTCTACGCGCTGGACTACTCCTGGGCTCTCCTTGTCGGCATCTTGTTGGTCGCAGCCGGTGGCCTGCTGGGACTGTTGCTGTTCGTGGCAAGACGCGCCGTCGGAAATGCTGTGCGGCTCCTCGAGTGTGCAGGCGAGGCTGTCTTCGACATGTTGCAGATCTTCCTCGCTCCCGTCATCTTTGGCGCAATCGCGAGCCTCTGGACGTGGTTCTGGATCGAGGGATACCTCTACATCGTCTCGGCCGGCACAGTGGACAAGACTCAGGTAACGTCTGGGATCGACCCAAACGGCGACGTGGACGTACTCCCTCTCCACCGTTCGCTGGTCTGGGATGCGCGGTTCATTCTCTTCGGCCTCGGCTGGTGGGTGGCGCTCTTCTGGGTGGTGGAAATCCTCTCCGCCTTTTGCCAGTTCGTCATCGCCTACTCCGCAACCGTGTGGTACTTCTCCCCTCCCGAAGGCGCTGAGGAACGAGACGTCGGCTGGTATCCGCCGCTTGTTGCCCTTGGCCTCGGCGCGAAACATCACCTCGGCAGCTTCGTCGTCGGCGGCCTCGTGCTCGGCGTCACGCGACCTCTCCGCCTCTTCTTCGCCTGGGCGTCCTCCAAGAGTCTCGCGCTCCACAGGCACTCTCCCGTCGTCCAAAGCCTCACCGACTGCTTTCGCAGCGTCATGCAGCCAATCACCTTCGTCGTGGATCGATTCACCTCTTCAGGTTTCATCGAGATGTCGATTTCTTCTCGAGCGTTCTTCCCGGCGATGGACAAGTCTTGCTCGCGCATCTTGAATTCGCGGTCTCCTGCCTCGTATTTCCACGGCCTGGCGAGCATTTGCTCCCTCATTGGCACCTCCGCGGTCTCCCTCACCGTCAGCTTCATGTGCTACCAGACGCTGACAGGAACAGAAAAGTTCGCGTCTCTGACGTCTCCGAACTTCGTCGCGGCCCCCTTGGGCGTCTCTCTCTTTGTGGCGTTCATCTCCGCCGTGATTGCGTCGCAGTACATGGCGATCTGGGACACCGTTGCCGATACTTTCATGTACTGCTTCCTCGTCGAATCGGTCCAGCCCCCAGTGGTCGACGAGAACCCCATCACGAAGGTGCATGCGCCTGCGTGCCTCAGGGAGTTGCTTCTCGACGCCCAGCAAGAAATGATGTGACGGAGGAAAGAGTTGGAAGAGAAATAGAAAGAAGTCAAAGGGGATCGAAAAGAGACAAGATAACACGGACTCCCGGAACGTCTCCGTCAGGTTTGTGCGAGCAGTCTCGTAGAAGGCCCCCCCGTTTTTCGTGGACGCTCTGTCGCAGCGCTGGCCACGGCTGTATAACTCCTCTGGTTTCTCTGAATTTTTAAATGTTTTTCACTATTTAAATATTTTTTCGTATTCACTTGACTGCTGAGGAGTGACTCTGTCAGCGATGAAAGCTCTCGTTTTTGACTTTCTCTCCGTTGTGGCTCCCAGAAGCCTCTCAGCTTTATAAACGCTGGGGCGTTCCTTCGCTTTCGAGCGACTGCATGCTCTCTCACTGGAGTCTGCCCGAGGACTCGACTGGGCATTTTCTCGCAAACGGCTCGCGCTGCTTCCCCCGAAAAACATATGGAAGTTCTTTGTGTCGGCAGAGCAGCCACTTCGTCTCTTCTTTGTCCAGTCTCCTTCTCGAAGTTCTCTGCTCGCTCTTCTCTGCATGCGTTTTTCGTCCTTTTCCTCTCTGCACCTCGGGAGGAAGTTCTCGAGAGATGCACGGTTCTTCGTTTCAACGCTCTCTGGAAGAGCTGACGTAGACAGCAGTGCAACACCGAGTTCGTTCTGCTCGAACTCCTGATGAGCCGAGGGTGTCTCCTGATGAAAAAGGAGATCTTTTCCTCTCCTGCTCTTGCCAAGAGATTCAAGAAAGCCGGGAAGTGAATTCTGTTGGCTGCCACCAGCGAGACCCGGCACCACAGCACAACGCGCTCATAAACAGTGGATGGGAGAAACACAATTAGATACACTTGTTCCACCCAACTCAACATGCTCCGTGGTGCGAAGCCATTCAGACGCAGTTCTTCACCGCCAGTCGAGCGTTGAGACAAGTAGACGGACGCAGGTATTTCGTAGAAAGCTGGAAAATCTATGTCGCACATAGAAGCCGCAACAGAAAGACGAAAAGGTCTCTTCGGCCTCTCTTGGGAGTAGCCTGCCCGACCCGTTCACCCGAGATCGAAGCGAAGGTTGTCAACTTCCGAAAGCCTGGCAGAAGGAGTCTCGCGTCTCAGAAGCCTCGCTTCCTCTGTCACCTCACGAGAGAAGGAGACCTCTGAAAGCCCCTCTTCAAAGGCAGAAAAAGTCCAGTTGAGGCAGAGAGAAAGAGAGGTGCACACAGTCCTTGTAAGATAGAGACACGGTTTGACAATTCAATCTAAAAAAATCGAGGAAACAGTAGGAAAAATCCGTTTGAGACAGAGATAAAGAGACCTTTTCAAAGCAAGCTCGGCCATGTTCTCTCATCCTTTTCGACCATTCAACGCGATCGCAGGCCATCTCCGGCAACTCACAGGCTTGCGGCGTCGCTTCCACACGAAGAGGCTATCCAGGCAGCTCAAGCCACAGACTGAGGACGAGGGCCGCGAGGCGTCTGCAGACCTCGTCTGGGTCGTTCTGCATTTGGTCCTTTAACCTCTCAACGACGCTCTGGCCCCCCTGCGAAGCCCCACCGACGACATAGACCTGCTTCTCCCTCAACAGAAAGCCTGCTGAATCTTCTTCTGCGTCCTCACACAAATCTTCTTCTCCCTCCTGCTGCCAAAAGTCGGGGAGACTGCCCTCCCTCTCCAAGTCCCCGGTCGCCGCCTGCCGCCCCCCACAGGCAGCAGCGGCGGCCTCTGGAGTGTAGGGACACCCGAGAGCGCGCTCGGCGTCCTCGACGGCGGCGAAGAGCGCGTCCAGCGACTTGGCAGCGGCGGCGACGGCGGCCAGGAGTGAAAGAGCTCCGCGTCGGACGCTGCGGTCGCGGTGGCTTTGGAAGGCGATGGCGGCGCGGAGGCCTGTGGTCGCGAGGATCTCCGCGTCCAGACTCCCGTATCCCGCGAGTTGTACAGACACCCCAGCAGTGTGGAGGAGACTCGCGACAACGGGCGGCTGGCTCAGCAGTCGCCGATGGGCCGCGGCGCGCTCCGCGAAGTTCTGCTGGGCCGCAAAGTCCGTCGCAGGATACATGGGACGTTCGAGGAGCGCGAGGAGCGCTGTACATACACTCGACGCGTGAGGCATGAACAAGTTGATCGCAACCTGGGCGCGCTGCGGCGCATGCGCGAAGCGACGCGACCTTTCCCCCGGCTCGGGGCCTCTCCAATCCCAGCCGCTCCCTTCGCCTTCGCACGCTCCAAATGCGTCCGTTCGCTTGTCATGTCTCAGGCATGGACCTCGTTCCTCGCCTTCTGTCTCTTCTCCGTTTTCTGCAGGACTGAGGAGCGTCCAGCGTCGCGGGGCGCCAGCCGCGAGCCACGAGGCAGCGCGCTGCAAGGCCTCGAGGAGGAGCAGCTTCTGATGCTGCGAGGCCTGGGAGTCCAACAGAGTGGCGGCGAGAAGGGGGAGAAGCGGCTCGAGCTGCAGAGCCAAGAGCGCAGCGAGACTCGTCTGGCGCATGCGCTCGAGTTCCGTCGGCTGCGTTCCGACGCCAGTGTCGACTGACAGGAGGAGGCGCAGGAGGCGGGGGGCAAGCAGGGGATCGCGGAACTCCCAGGAGAAGCACGAGGACAGCCGTTCCTTCTCCATGCCGCCATGTGTGAGGGTGAAGAGCGTCGCCGCGCTGTCGGCCTTCGCCTGGAGGAGAAGAAGCAGCGGGCAACAGTGCAGGGCTGCAGAGACACGGAAGAGTCGGCGGGAAGGCAATTCGTTGGTGCCCGAAGAGTGTGAACATGGATCTCCGGAGGCAGCAGCAGACGACTCGTCGGCGGTGTGTATCTCGCCTCCCAACCATTCCACCACTTGCCGGACACTCTGGGGCAAATGTGGACTTCCTGCAGGCGCAACTGGAAGCACAAAACGGGAGGCAGCGGGGAACGAAGACGAAGGGAGAGGAGACGAAGGCGAAGGCGAAGGCGGAGACGCATCGAAGGCTGGGAGGTCAGGGAGCGTTTGAAAATAGCGGTCGTCTTCATCGTCAGAGTCCGTGTCTTCGTCGACAGAGACAACTCGAATCGAGTGAACGACTTTCTTGTCTTC
>S1311;_asmbl_1323;_S1311_asmbl_132
[truncated: 24,831,901 more chars]
