# Supplementary material for: De novo reconstruction of the Toxoplasma gondii transcriptome improves on the current genome annotation and reveals alternatively spliced transcripts and putative long non-coding RNAs
Source: BMC Genomics. 2012 Dec 12;13:696. doi: 10.1186/1471-2164-13-696 (PMC3543268; doi:10.1186/1471-2164-13-696)
Supplement: Additional file 2 — A bed file with the genome coordinates of all the PASA transcripts. [file 1471-2164-13-696-S2.bed]

DS984774	10749	11962	S1	0	+	10749	11962		1	1213	0
DS984774	12744	13639	S2	0	+	12744	13639		1	895	0
DS984777	7436	8126	S6	0	+	7436	8126		1	690	0
DS984777	49702	49932	S12	0	+	49702	49932		1	230	0
DS984777	56750	57567	S13	0	+	56750	57567		1	817	0
DS984777	28445	28721	S11	0	+	28445	28721		1	276	0
DS984777	24769	24986	S10	0	+	24769	24986		1	217	0
DS984777	23438	23676	S9	0	+	23438	23676		1	238	0
DS984777	4160	4406	S4	0	+	4160	4406		1	246	0
DS984777	20605	20817	S8	0	-	20605	20817		1	212	0
DS984777	5940	6211	S5	0	+	5940	6211		1	271	0
DS984777	19979	20238	S7	0	-	19979	20238		1	259	0
DS984777	2682	3403	S3	0	-	2682	3403		1	721	0
DS984784	7399	11708	S14	0	-	7399	11708		1	4309	0
DS984786	19682	20376	S15	0	+	19682	20376		1	694	0
DS984786	21206	22298	S17	0	+	21206	22298		1	1092	0
DS984786	20427	20997	S16	0	+	20427	20997		1	570	0
DS984788	21670	21896	S20	0	-	21670	21896		1	226	0
DS984788	20700	21193	S19	0	-	20700	21193		1	493	0
DS984788	18165	26970	S18	0	+	18165	26970		13	733,109,137,127,158,213,155,81,173,168,133,171,1000	0,1068,1459,1840,2400,3006,3782,4510,5071,5595,6237,6901,7805
DS984788	25375	25700	S23	0	-	25375	25700		1	325	0
DS984788	24548	24836	S22	0	-	24548	24836		1	288	0
DS984788	23398	23783	S21	0	+	23398	23783		1	385	0
DS984789	704	917	S24	0	+	704	917		1	213	0
DS984793	13789	14078	S25	0	-	13789	14078		1	289	0
DS984794	5288	5501	S26	0	-	5288	5501		1	213	0
DS984794	16700	17105	S27	0	-	16700	17105		1	405	0
DS984797	2270	2561	S31	0	-	2270	2561		1	291	0
DS984797	8199	8415	S36	0	-	8199	8415		1	216	0
DS984797	1174	2217	S30	0	+	1174	2217		2	17,583	0,460
DS984797	7357	7565	S34	0	-	7357	7565		1	208	0
DS984797	286	610	S28	0	-	286	610		1	324	0
DS984797	15178	15882	S37	0	-	15178	15882		1	704	0
DS984797	638	990	S29	0	-	638	990		1	352	0
DS984797	2996	5958	S32	0	-	2996	5958		1	2962	0
DS984797	5995	7253	S33	0	-	5995	7253		1	1258	0
DS984797	7922	8124	S35	0	+	7922	8124		1	202	0
DS984799	637	1274	S38	0	+	637	1274		1	637	0
DS984800	4273	4598	S40	0	+	4273	4598		1	325	0
DS984800	3277	3561	S39	0	-	3277	3561		1	284	0
DS984800	4983	5197	S41	0	-	4983	5197		1	214	0
DS984802	5593	6125	S42	0	+	5593	6125		1	532	0
DS984802	10836	11076	S43	0	+	10836	11076		1	240	0
DS984804	774	1209	S44	0	+	774	1209		1	435	0
DS984804	2319	4894	S45	0	-	2319	4894		1	2575	0
DS984805	1229	1461	S46	0	+	1229	1461		1	232	0
DS984814	8924	9379	S48	0	+	8924	9379		1	455	0
DS984814	1886	2117	S47	0	+	1886	2117		1	231	0
DS984815	3531	4702	S49	0	-	3531	4702		2	769,165	0,1006
DS984815	7315	8583	S51	0	-	7315	8583		2	23,974	0,294
DS984815	4712	5709	S50	0	-	4712	5709		1	997	0
DS984816	5948	6171	S54	0	-	5948	6171		1	223	0
DS984816	5090	6647	S53	0	+	5090	6647		2	680,184	0,1373
DS984816	6920	7956	S55	0	+	6920	7956		1	1036	0
DS984816	504	4979	S52	0	+	504	4979		1	4475	0
DS984821	4810	5067	S56	0	-	4810	5067		1	257	0
DS984821	5128	5568	S57	0	+	5128	5568		1	440	0
DS984821	6547	6865	S59	0	+	6547	6865		1	318	0
DS984821	5568	6173	S58	0	+	5568	6173		1	605	0
DS984822	3386	3598	S60	0	+	3386	3598		1	212	0
DS984822	4506	4735	S61	0	-	4506	4735		1	229	0
DS984824	7442	7843	S62	0	+	7442	7843		1	401	0
DS984825	4009	4825	S64	0	+	4009	4825		2	180,24	0,792
DS984825	2755	3541	S63	0	-	2755	3541		1	786	0
DS984826	6393	6699	S66	0	-	6393	6699		1	306	0
DS984826	4951	5403	S65	0	+	4951	5403		1	452	0
DS984831	5608	6224	S69	0	-	5608	6224		1	616	0
DS984831	2229	2449	S67	0	-	2229	2449		1	220	0
DS984831	4570	4794	S68	0	-	4570	4794		1	224	0
DS984835	1086	1292	S70	0	+	1086	1292		1	206	0
DS984835	1450	1719	S71	0	-	1450	1719		1	269	0
DS984836	1452	1653	S72	0	+	1452	1653		1	201	0
DS984836	3654	3970	S73	0	-	3654	3970		1	316	0
DS984839	1731	4775	S74	0	+	1731	4775		3	4,472,141,480	0,776,1564
DS984846	1537	1803	S75	0	+	1537	1803		1	266	0
DS984846	3868	4187	S77	0	-	3868	4187		1	319	0
DS984846	1892	2491	S76	0	+	1892	2491		1	599	0
DS984852	2974	4898	S78	0	+	2974	4898		1	1924	0
DS984854	2695	4030	S81	0	-	2695	4030		1	1335	0
DS984854	1524	2107	S80	0	+	1524	2107		1	583	0
DS984854	1101	1400	S79	0	+	1101	1400		1	299	0
DS984855	1442	3678	S83	0	+	1442	3678		1	2236	0
DS984855	268	1097	S82	0	-	268	1097		1	829	0
DS984856	2728	3335	S84	0	+	2728	3335		1	607	0
DS984856	3579	3966	S85	0	-	3579	3966		1	387	0
DS984861	1124	1715	S86	0	+	1124	1715		1	591	0
DS984866	1256	2109	S87	0	-	1256	2109		2	133,77	0,776
DS984875	678	901	S88	0	-	678	901		1	223	0
DS984876	292	651	S89	0	-	292	651		1	359	0
DS984876	811	1027	S90	0	+	811	1027		1	216	0
DS984925	94	327	S91	0	+	94	327		1	233	0
chrII	90018	90751	S1150	0	-	90018	90751		1	733	0
chrII	48569	48859	S1127	0	+	48569	48859		1	290	0
chrII	562202	562412	S1284	0	-	562202	562412		1	210	0
chrII	1477062	1480493	S1508	0	-	1477062	1480493		5	131,106,800,538,168	0,646,1000,2414,3263
chrII	1821332	1821696	S1594	0	+	1821332	1821696		1	364	0
chrII	285391	292797	S1210	0	-	285391	292797		12	710,274,562,86,96,57,75,1029,34,47,358,48	0,1130,1530,2440,3066,3378,3639,4083,5656,6311,6710,7358
chrII	1343955	1346587	S1469	0	-	1343955	1346587		3	221,801,853	0,340,779
chrII	1865522	1868492	S1605	0	-	1865522	1868492		1	2970	0
chrII	1588721	1589113	S1534	0	+	1588721	1589113		1	392	0
chrII	1064491	1065005	S1411	0	-	1064491	1065005		1	514	0
chrII	264442	271011	S1198	0	-	264442	271011		7	5,681,141,061,241,540,000,000	0,838,1280,1716,2537,3313,4249
chrII	2072092	2072358	S1651	0	+	2072092	2072358		1	266	0
chrII	1756382	1757425	S1581	0	-	1756382	1757425		1	1043	0
chrII	1689753	1690215	S1571	0	-	1689753	1690215		1	462	0
chrII	275466	277039	S1203	0	+	275466	277039		2	147,953	0,620
chrII	98508	101143	S1154	0	+	98508	101143		2	1,305,815	0,1820
chrII	891414	891619	S1342	0	+	891414	891619		1	205	0
chrII	974585	975145	S1372	0	+	974585	975145		1	560	0
chrII	1121218	1130931	S1421	0	-	1121218	1130931		12	1338,104,131,171,70,47,192,87,141,116,572,384	0,1690,2337,2912,4040,4534,5212,5972,6530,7336,8035,9329
chrII	281140	281506	S1208	0	-	281140	281506		1	366	0
chrII	1569669	1573975	S1529	0	+	1569669	1573975		6	687,107,184,103,87,779	0,934,1412,2133,2846,3527
chrII	2108427	2108787	S1662	0	+	2108427	2108787		1	360	0
chrII	1587897	1588618	S1533	0	+	1587897	1588618		1	721	0
chrII	848719	853544	S1331	0	+	848719	853544		1	4825	0
chrII	1310415	1310719	S1461	0	+	1310415	1310719		1	304	0
chrII	192613	195853	S1182	0	-	192613	195853		1	3240	0
chrII	906407	906794	S1349	0	-	906407	906794		1	387	0
chrII	529650	530182	S1275	0	+	529650	530182		1	532	0
chrII	1060982	1061372	S1408	0	-	1060982	1061372		1	390	0
chrII	1736947	1737365	S1575	0	-	1736947	1737365		1	418	0
chrII	1014561	1015173	S1385	0	-	1014561	1015173		1	612	0
chrII	786775	792641	S1325	0	+	786775	792641		3	16,864,491,970	0,2649,3896
chrII	1430180	1434951	S1496	0	-	1430180	1434951		6	952,66,67,295,83,916	0,1209,1625,2013,3075,3855
chrII	990233	990441	S1379	0	+	990233	990441		1	208	0
chrII	1785620	1785893	S1587	0	+	1785620	1785893		1	273	0
chrII	366483	366755	S1241	0	-	366483	366755		1	272	0
chrII	1628663	1629865	S1551	0	+	1628663	1629865		1	1202	0
chrII	1185634	1194163	S1431	0	+	1185634	1194163		7	1631,154,133,212,96,175,2307	0,2408,3407,3991,4717,5363,6222
chrII	873760	889629	S1339	0	-	873760	889629		17	2698,79,166,70,81,104,156,49,152,68,308,222,304,232,66,69,1231	0,3269,4199,4974,5538,6403,6780,7373,8189,8885,9586,10558,11260,12490,13406,14261,14638
chrII	1616887	1617139	S1549	0	+	1616887	1617139		1	252	0
chrII	400267	404833	S1250	0	-	400267	404833		5	878,225,81,500,1629	0,1183,1660,2057,2937
chrII	400267	404833	S1250	0	-	400267	404833		5	878,225,81,252,1629	0,1183,1660,2305,2937
chrII	1234796	1235045	S1442	0	+	1234796	1235045		1	249	0
chrII	57018	57296	S1136	0	-	57018	57296		1	278	0
chrII	953413	959248	S1366	0	-	953413	959248		2	7,264,508	0,1327
chrII	2202640	2206594	S1677	0	-	2202640	2206594		4	5,691,216,291,446	0,971,1600,2508
chrII	2018587	2021934	S1639	0	-	2018587	2021934		4	831,192,113,268	0,2151,2577,3079
chrII	2020473	2020727	S1640	0	-	2020473	2020727		1	254	0
chrII	119643	120010	S1162	0	+	119643	120010		1	367	0
chrII	189253	189704	S1177	0	+	189253	189704		1	451	0
chrII	22105	22431	S1121	0	+	22105	22431		1	326	0
chrII	1686393	1686798	S1569	0	-	1686393	1686798		1	405	0
chrII	1285566	1291053	S1454	0	+	1285566	1291053		5	1,676,215,107,185,770	0,2212,3304,3815,4710
chrII	486032	486250	S1266	0	+	486032	486250		1	218	0
chrII	479370	482194	S1262	0	-	479370	482194		2	12,201,015	0,1809
chrII	1982229	1982468	S1630	0	-	1982229	1982468		1	239	0
chrII	1325476	1331615	S1465	0	+	1325476	1331615		11	584,56,46,62,129,55,90,47,69,113,776	0,1497,2005,2642,3078,3612,4095,4361,4584,4962,5363
chrII	2068853	2069320	S1648	0	+	2068853	2069320		1	467	0
chrII	1538520	1544272	S1524	0	-	1538520	1544272		5	1427,162,87,1162,906	0,2107,2640,3286,4846
chrII	73311	73516	S1142	0	-	73311	73516		1	205	0
chrII	944939	945695	S1364	0	+	944939	945695		1	756	0
chrII	1612483	1619053	S1547	0	+	1612483	1619053		7	931,770,341,260,184,000,000	0,1420,2964,3611,4665,5530,5999
chrII	1019984	1020613	S1393	0	+	1019984	1020613		1	629	0
chrII	1257636	1260759	S1449	0	+	1257636	1260759		3	1811,69,360	0,2185,2763
chrII	1653109	1662671	S1555	0	-	1653109	1662671		11	800,94,147,258,238,124,77,84,198,118,2014	0,1794,2768,3419,4043,4817,5526,5936,6630,7240,7548
chrII	563157	563372	S1285	0	-	563157	563372		1	215	0
chrII	240629	249372	S1190	0	-	240629	249372		10	889,790,191,175,61,301,137,70,120,151	0,1283,2380,3017,4099,4544,5309,6090,7079,8592
chrII	1620037	1628410	S1550	0	-	1620037	1628410		11	425,65,154,83,467,106,89,211,181,92,1551	0,933,1434,2003,2612,3674,4166,4941,5705,6392,6822
chrII	700790	709275	S1308	0	-	700790	709275		9	1263,66,185,181,156,150,237,135,1341	0,1761,2791,3218,3741,4326,5054,5668,7144
chrII	2117902	2118187	S1663	0	+	2117902	2118187		1	285	0
chrII	206195	206858	S1184	0	-	206195	206858		1	663	0
chrII	1684544	1693216	S1568	0	+	1684544	1693216		5	18,718,347,867,283,000	0,2230,3282,4505,5649
chrII	1562396	1567310	S1528	0	-	1562396	1567310		5	1074,93,132,107,1335	0,2102,2557,3125,3579
chrII	101184	101692	S1155	0	+	101184	101692		1	508	0
chrII	81388	82000	S1148	0	+	81388	82000		1	612	0
chrII	1589861	1591008	S1535	0	+	1589861	1591008		2	281,547	0,600
chrII	778695	779145	S1324	0	-	778695	779145		2	131,137	0,313
chrII	91861	96100	S1151	0	-	91861	96100		6	427,106,201,64,126,402	0,995,1994,2703,3273,3837
chrII	1493882	1497836	S1509	0	-	1493882	1497836		8	408,66,86,138,72,69,82,171	0,781,1042,1805,2158,2822,3292,3783
chrII	611463	615224	S1291	0	+	611463	615224		4	1,374,143,246,451	0,1738,2329,3310
chrII	265929	266157	S1200	0	+	265929	266157		1	228	0
chrII	1131035	1131571	S1422	0	+	1131035	1131571		1	536	0
chrII	1940805	1942989	S1618	0	-	1940805	1942989		2	1,011,645	0,1539
chrII	138086	140464	S1163	0	+	138086	140464		4	21,155,199,51	0,269,1547,2327
chrII	845607	848568	S1328	0	+	845607	848568		3	860,228,547	0,1378,2414
chrII	1960057	1963461	S1621	0	-	1960057	1963461		1	3404	0
chrII	537903	538115	S1276	0	-	537903	538115		1	212	0
chrII	485646	485900	S1265	0	+	485646	485900		1	254	0
chrII	1910285	1910916	S1610	0	-	1910285	1910916		1	631	0
chrII	1386751	1389661	S1478	0	+	1386751	1389661		6	55,153,87,135,141,239	0,487,1231,1484,2155,2671
chrII	1090731	1091173	S1413	0	+	1090731	1091173		1	442	0
chrII	171703	172076	S1170	0	+	171703	172076		1	373	0
chrII	195853	203309	S1183	0	+	195853	203309		8	1284,182,81,54,105,162,115,1940	0,2033,2789,3012,3666,4284,4945,5516
chrII	1435007	1435218	S1497	0	+	1435007	1435218		1	211	0
chrII	406148	414946	S1251	0	-	406148	414946		8	409,112,145,102,922,59,87,2665	0,1214,1846,2803,3866,4969,5511,6133
chrII	1741240	1752696	S1577	0	-	1741240	1752696		9	712,217,103,012,263,000,000,000,000,000	0,1301,2147,3900,5410,6347,7127,8182,9594
chrII	1059176	1060424	S1407	0	+	1059176	1060424		1	1248	0
chrII	1190428	1191020	S1432	0	-	1190428	1191020		1	592	0
chrII	898900	899109	S1348	0	-	898900	899109		1	209	0
chrII	1688589	1689072	S1570	0	-	1688589	1689072		1	483	0
chrII	2069809	2070074	S1650	0	+	2069809	2070074		1	265	0
chrII	336842	338176	S1225	0	-	336842	338176		2	63,369	0,965
chrII	1411724	1411939	S1489	0	+	1411724	1411939		1	215	0
chrII	383164	387569	S1247	0	-	383164	387569		1	4405	0
chrII	1533275	1538154	S1519	0	+	1533275	1538154		9	823,54,246,92,169,59,277,494,567	0,1027,1285,2060,2325,2695,3069,3616,4312
chrII	96316	98007	S1153	0	+	96316	98007		1	1691	0
chrII	991324	994181	S1380	0	+	991324	994181		2	1,585,836	0,2021
chrII	1091227	1093590	S1414	0	-	1091227	1093590		1	2363	0
chrII	471529	472527	S1259	0	-	471529	472527		3	444,88,199	0,578,799
chrII	642618	642836	S1296	0	-	642618	642836		1	218	0
chrII	1444099	1448724	S1501	0	-	1444099	1448724		8	632,72,90,144,102,375,547,35	0,1011,1222,1635,2090,2324,3427,4590
chrII	60476	60935	S1137	0	+	60476	60935		1	459	0
chrII	2044797	2058442	S1643	0	-	2044797	2058442		17	773,96,91,103,77,55,53,68,64,55,58,58,117,101,71,280,1370	0,1302,2114,3038,3836,4625,4920,5609,6548,7428,7959,8223,8911,9382,9808,10412,12275
chrII	2044797	2051762	S1643	0	-	2044797	2051762		10	773,96,91,103,77,55,53,68,64,260	0,1302,2114,3038,3836,4625,4920,5609,6548,6705
chrII	859172	859674	S1334	0	-	859172	859674		2	236,118	0,384
chrII	1737398	1737636	S1576	0	+	1737398	1737636		1	238	0
chrII	945800	951802	S1365	0	+	945800	951802		5	12,752,674,621,561,600	0,2125,2790,3734,4360
chrII	349031	356942	S1230	0	+	349031	356942		10	392,88,45,401,69,103,84,58,372,1540	0,995,1500,2034,3409,3819,4553,4996,5762,6371
chrII	17650	17862	S1120	0	+	17650	17862		1	212	0
chrII	2105141	2106099	S1659	0	+	2105141	2106099		1	958	0
chrII	82547	89983	S1149	0	+	82547	89983		6	3,613,126,163,191,150,000	0,4135,5208,5903,6460,7030
chrII	186717	186965	S1176	0	+	186717	186965		1	248	0
chrII	1310720	1313516	S1462	0	+	1310720	1313516		4	629,611,220,42	0,950,1886,2754
chrII	929158	929986	S1357	0	-	929158	929986		1	828	0
chrII	1991743	1992009	S1636	0	+	1991743	1992009		1	266	0
chrII	1267804	1268041	S1453	0	-	1267804	1268041		1	237	0
chrII	1117735	1118505	S1419	0	+	1117735	1118505		1	770	0
chrII	2206751	2211425	S1678	0	+	2206751	2211425		6	6,491,231,391,013,870,000	0,1206,1618,2218,2746,3483
chrII	1448864	1450146	S1502	0	+	1448864	1450146		1	1282	0
chrII	50667	51018	S1133	0	-	50667	51018		1	351	0
chrII	73922	74132	S1143	0	-	73922	74132		1	210	0
chrII	1611275	1611619	S1546	0	+	1611275	1611619		1	344	0
chrII	1233257	1233911	S1441	0	+	1233257	1233911		1	654	0
chrII	1019650	1019857	S1392	0	+	1019650	1019857		1	207	0
chrII	1755695	1760453	S1580	0	+	1755695	1760453		4	7,111,395,061,279	0,1706,2493,3479
chrII	2127745	2136958	S1670	0	+	2127745	2136958		13	595,77,113,94,110,191,61,198,84,72,169,101,686	0,897,2005,2881,3748,4398,5077,5513,6399,7280,7673,8019,8527
chrII	365311	365794	S1239	0	-	365311	365794		1	483	0
chrII	939300	939801	S1363	0	+	939300	939801		1	501	0
chrII	473374	474470	S1261	0	-	473374	474470		2	48,327	0,769
chrII	1547810	1551073	S1525	0	+	1547810	1551073		3	7,401,651,154	0,1428,2109
chrII	1534964	1535283	S1521	0	-	1534964	1535283		1	319	0
chrII	1829805	1831906	S1596	0	-	1829805	1831906		3	1066,96,32	0,1613,2069
chrII	1425256	1425697	S1493	0	-	1425256	1425697		1	441	0
chrII	279729	280318	S1206	0	-	279729	280318		1	589	0
chrII	259756	264035	S1196	0	+	259756	264035		5	1223,72,329,262,704	0,1407,1792,2938,3575
chrII	864574	872259	S1337	0	-	864574	872259		6	11,946,463,002,141,000,000	0,1638,2702,4000,5076,6952
chrII	16132	20126	S1119	0	-	16132	20126		4	1,280,101,322,403	0,1888,2517,3591
chrII	1944013	1946564	S1619	0	+	1944013	1946564		1	2551	0
chrII	164845	174084	S1169	0	+	164845	174084		14	1188,320,85,28,51,91,220,81,80,120,58,172,145,463	0,1594,2449,2926,3117,3918,4614,5567,5974,6663,7210,7744,8193,8776
chrII	164845	174084	S1169	0	+	164845	174084		14	965,320,85,28,51,91,220,81,80,120,58,172,145,463	0,1594,2449,2926,3117,3918,4614,5567,5974,6663,7210,7744,8193,8776
chrII	277039	279361	S1204	0	+	277039	279361		1	2322	0
chrII	927740	928219	S1355	0	+	927740	928219		1	479	0
chrII	205206	207679	S1185	0	+	205206	207679		3	349,167,567	0,812,1906
chrII	1578866	1579131	S1531	0	+	1578866	1579131		1	265	0
chrII	2180449	2191750	S1675	0	+	2180449	2191750		20	271,85,126,76,185,86,105,69,220,172,112,120,101,104,89,115,98,64,124,351	0,723,1427,1793,2252,2642,3354,3973,4930,5486,6420,6848,7218,7848,8418,8921,9314,9906,10415,10950
chrII	1684172	1684544	S1567	0	-	1684172	1684544		1	372	0
chrII	1913872	1920327	S1611	0	+	1913872	1920327		5	9,783,152,165,121,530	0,1546,2720,3757,4920
chrII	92267	92474	S1152	0	-	92267	92474		1	207	0
chrII	778255	778503	S1323	0	+	778255	778503		1	248	0
chrII	1863257	1865520	S1603	0	-	1863257	1865520		3	1,161,144,161	0,1763,2102
chrII	1235770	1236311	S1443	0	-	1235770	1236311		1	541	0
chrII	1901253	1910284	S1609	0	-	1901253	1910284		5	32,532,251,214,152,800	0,4053,4725,5316,6222
chrII	334984	335230	S1223	0	+	334984	335230		1	246	0
chrII	1341420	1344277	S1467	0	-	1341420	1344277		6	498,107,188,109,118,000	0,886,1191,1704,2053,2444
chrII	1790088	1790665	S1589	0	+	1790088	1790665		1	577	0
chrII	568049	568569	S1286	0	+	568049	568569		1	520	0
chrII	250171	250694	S1191	0	+	250171	250694		1	523	0
chrII	1555351	1555869	S1527	0	-	1555351	1555869		1	518	0
chrII	56629	56893	S1135	0	-	56629	56893		1	264	0
chrII	358110	368652	S1232	0	+	358110	368652		11	2,531,122,681,412,580,000,000,000,000,000,000	0,1133,2246,2792,3701,4749,6165,6991,7662,8623,9116
chrII	750004	757413	S1316	0	+	750004	757413		7	1370,121,370,59,781,286,1853	0,1926,2395,3336,3770,5025,5556
chrII	928315	928784	S1356	0	-	928315	928784		1	469	0
chrII	1782688	1785058	S1586	0	+	1782688	1785058		3	1,341,101,089	0,574,1281
chrII	346098	348783	S1229	0	-	346098	348783		1	2685	0
chrII	665800	669083	S1299	0	+	665800	669083		4	485,29,135,23	0,1058,1947,3260
chrII	698441	699491	S1306	0	-	698441	699491		1	1050	0
chrII	1840953	1842641	S1599	0	-	1840953	1842641		1	1688	0
chrII	377167	381649	S1245	0	-	377167	381649		6	551,68,134,98,80,763	0,998,1397,2487,2752,3719
chrII	264986	265201	S1199	0	-	264986	265201		1	215	0
chrII	1513591	1515521	S1514	0	-	1513591	1515521		2	3,801,228	0,702
chrII	1167230	1167710	S1428	0	+	1167230	1167710		1	480	0
chrII	2106134	2112479	S1660	0	-	2106134	2112479		5	1562,282,89,132,1856	0,1966,2805,3778,4489
chrII	1390646	1391412	S1479	0	+	1390646	1391412		2	205,53	0,713
chrII	61138	61354	S1138	0	-	61138	61354		1	216	0
chrII	1464947	1465232	S1506	0	-	1464947	1465232		1	285	0
chrII	1405255	1405534	S1487	0	+	1405255	1405534		1	279	0
chrII	892747	893009	S1344	0	+	892747	893009		1	262	0
chrII	978921	979293	S1376	0	+	978921	979293		1	372	0
chrII	1984963	1987084	S1633	0	-	1984963	1987084		1	2121	0
chrII	1023065	1023284	S1396	0	+	1023065	1023284		1	219	0
chrII	713625	713925	S1310	0	-	713625	713925		1	300	0
chrII	140569	142268	S1164	0	+	140569	142268		3	78,176,262	0,589,1437
chrII	541871	542889	S1278	0	-	541871	542889		2	143,546	0,472
chrII	387748	390084	S1248	0	+	387748	390084		3	483,168,566	0,1236,1770
chrII	80957	81388	S1147	0	+	80957	81388		1	431	0
chrII	999722	1001319	S1382	0	-	999722	1001319		1	1597	0
chrII	364541	364755	S1238	0	-	364541	364755		1	214	0
chrII	2016359	2017691	S1637	0	-	2016359	2017691		2	112,115	0,1217
chrII	2118811	2119079	S1665	0	-	2118811	2119079		1	268	0
chrII	1670609	1670873	S1561	0	+	1670609	1670873		1	264	0
chrII	1101857	1113724	S1416	0	+	1101857	1113724		16	1600,165,170,149,81,59,67,128,72,35,89,132,254,109,41,997	0,2500,3158,3775,4655,5479,5765,6251,6827,7549,7860,8434,8738,9392,10144,10870
chrII	495372	496036	S1269	0	+	495372	496036		1	664	0
chrII	1954192	1959041	S1620	0	-	1954192	1959041		5	1,121,656,312,461,150	0,1620,2903,3500,4696
chrII	962933	963336	S1370	0	+	962933	963336		1	403	0
chrII	1603089	1603327	S1540	0	+	1603089	1603327		1	238	0
chrII	293623	294059	S1211	0	-	293623	294059		1	436	0
chrII	1681566	1681882	S1566	0	+	1681566	1681882		1	316	0
chrII	462186	468996	S1258	0	+	462186	468996		6	2182,473,66,420,134,1618	0,2436,3165,3791,4883,5192
chrII	575559	576517	S1288	0	+	575559	576517		1	958	0
chrII	2035840	2043070	S1642	0	-	2035840	2043070		4	11,093,252,224,047	0,1250,2151,3183
chrII	1920443	1920671	S1612	0	-	1920443	1920671		1	228	0
chrII	1885333	1885598	S1608	0	-	1885333	1885598		1	265	0
chrII	2045720	2045938	S1645	0	+	2045720	2045938		1	218	0
chrII	1830848	1831112	S1597	0	-	1830848	1831112		1	264	0
chrII	571981	575559	S1287	0	+	571981	575559		1	3578	0
chrII	1142085	1176197	S1430	0	+	1142085	1176197		49	1849,128,179,70,117,66,86,178,125,79,86,133,60,103,161,126,187,169,96,146,119,105,83,91,189,49,59,62,103,90,44,79,194,50,92,90,91,70,145,57,46,113,85,60,179,132,78,89,1193	0,2729,3267,3908,5122,5569,5820,6253,7033,7883,8635,9313,9785,10639,11028,11555,12172,13334,13908,14496,14978,15774,16401,17266,17631,18428,18893,19255,19892,20209,20947,21716,22294,23294,23708,24432,25046,25601,25975,26523,27103,27442,28310,29354,29831,30749,31859,32219,32919
chrII	279499	279716	S1205	0	+	279499	279716		1	217	0
chrII	52144	62423	S1134	0	-	52144	62423		11	3132,184,69,93,62,400,77,157,803,138,662	0,3579,4287,4749,5160,5488,6184,6586,7079,8216,9617
chrII	714177	715841	S1311	0	+	714177	715841		2	1,023,377	0,1287
chrII	856854	861645	S1332	0	+	856854	861645		7	1001,101,243,144,72,212,23	0,1465,2094,2798,3250,3823,4768
chrII	633602	636035	S1293	0	-	633602	636035		4	1043,52,94,25	0,1342,2041,2408
chrII	2193725	2200148	S1676	0	+	2193725	2200148		7	1545,173,649,57,74,129,591	0,2336,2990,4279,4744,5237,5832
chrII	61359	61662	S1139	0	-	61359	61662		1	303	0
chrII	542989	543193	S1279	0	-	542989	543193		1	204	0
chrII	205531	206042	S1186	0	+	205531	206042		1	511	0
chrII	155880	163110	S1168	0	+	155880	163110		8	1272,137,103,403,79,625,1281,689	0,1558,2061,2454,3204,3649,4876,6541
chrII	543476	545812	S1280	0	-	543476	545812		3	361,114,816	0,841,1520
chrII	282884	283461	S1209	0	+	282884	283461		1	577	0
chrII	429277	430912	S1252	0	-	429277	430912		1	1635	0
chrII	2080199	2083964	S1655	0	-	2080199	2083964		1	3765	0
chrII	1587398	1587625	S1532	0	+	1587398	1587625		1	227	0
chrII	1391600	1396946	S1480	0	+	1391600	1396946		9	405,123,57,156,74,150,65,200,267	0,889,1396,2304,2912,3473,4218,4577,5079
chrII	671961	672504	S1300	0	-	671961	672504		1	543	0
chrII	1552262	1560294	S1526	0	-	1552262	1560294		8	842,165,102,207,84,135,31,3170	0,1389,2108,2904,3584,4054,4574,4862
chrII	1425987	1426584	S1494	0	+	1425987	1426584		1	597	0
chrII	2107676	2108124	S1661	0	+	2107676	2108124		1	448	0
chrII	937788	938106	S1360	0	-	937788	938106		1	318	0
chrII	1019367	1019588	S1391	0	+	1019367	1019588		1	221	0
chrII	1786471	1794820	S1588	0	+	1786471	1794820		11	397,362,146,95,75,237,48,144,95,51,922	0,1464,2449,3289,3565,4173,4936,5487,6182,6840,7427
chrII	1786471	1794820	S1588	0	+	1786471	1794820		11	876,362,146,95,75,237,48,144,95,51,922	0,1464,2449,3289,3565,4173,4936,5487,6182,6840,7427
chrII	1742813	1743055	S1578	0	+	1742813	1743055		1	242	0
chrII	498939	500050	S1271	0	+	498939	500050		1	1111	0
chrII	1018887	1019182	S1390	0	-	1018887	1019182		1	295	0
chrII	1015298	1015698	S1386	0	+	1015298	1015698		1	400	0
chrII	776146	778178	S1322	0	-	776146	778178		3	876,76,180	0,1100,1852
chrII	890835	891184	S1341	0	+	890835	891184		1	349	0
chrII	1426592	1428250	S1495	0	+	1426592	1428250		1	1658	0
chrII	1119692	1119905	S1420	0	+	1119692	1119905		1	213	0
chrII	336166	336717	S1224	0	-	336166	336717		2	115,198	0,353
chrII	1984116	1984851	S1632	0	-	1984116	1984851		1	735	0
chrII	272504	272927	S1202	0	+	272504	272927		1	423	0
chrII	1813961	1814220	S1591	0	-	1813961	1814220		1	259	0
chrII	46431	47164	S1126	0	-	46431	47164		1	733	0
chrII	1137599	1138948	S1427	0	-	1137599	1138948		2	160,170	0,1179
chrII	1237207	1239701	S1444	0	-	1237207	1239701		1	2494	0
chrII	1845308	1853779	S1601	0	+	1845308	1853779		12	154,199,271,195,120,83,82,108,129,314,78,194	0,951,1430,2366,3168,3881,4251,5475,6137,6511,7405,8277
chrII	1343567	1343784	S1468	0	+	1343567	1343784		1	217	0
chrII	363412	364295	S1237	0	+	363412	364295		1	883	0
chrII	1611658	1612838	S1548	0	-	1611658	1612838		2	557,599	0,581
chrII	482843	484465	S1263	0	-	482843	484465		2	149,885	0,737
chrII	294059	294590	S1212	0	-	294059	294590		1	531	0
chrII	1978572	1983738	S1628	0	+	1978572	1983738		7	493,169,98,105,71,760,735	0,737,1402,2025,2434,2920,4431
chrII	1304822	1305261	S1460	0	-	1304822	1305261		1	439	0
chrII	1516793	1522343	S1515	0	-	1516793	1522343		4	1,898,212,276,378	0,2980,3817,5172
chrII	2120266	2120694	S1666	0	+	2120266	2120694		1	428	0
chrII	142668	150822	S1165	0	-	142668	150822		8	2089,351,120,125,84,90,138,1307	0,2541,3431,4110,4749,5505,5891,6847
chrII	377807	378102	S1246	0	-	377807	378102		1	295	0
chrII	486443	487633	S1267	0	+	486443	487633		1	1190	0
chrII	697871	698266	S1305	0	+	697871	698266		1	395	0
chrII	1231857	1232205	S1439	0	+	1231857	1232205		1	348	0
chrII	1030902	1031129	S1397	0	-	1030902	1031129		1	227	0
chrII	1603385	1605701	S1541	0	-	1603385	1605701		2	1,607,301	0,2015
chrII	578297	586816	S1290	0	-	578297	586816		5	21,391,841,763,393,500	0,2395,3037,3838,8015
chrII	342364	345954	S1228	0	+	342364	345954		5	199,99,85,92,1184	0,828,1451,1885,2406
chrII	722956	729429	S1312	0	-	722956	729429		8	1889,95,70,105,140,101,59,342	0,2573,3153,3615,4227,4802,5344,6131
chrII	1407475	1414582	S1488	0	-	1407475	1414582		2	29,132,665	0,4442
chrII	540986	541699	S1277	0	-	540986	541699		1	713	0
chrII	1465934	1466353	S1507	0	-	1465934	1466353		1	419	0
chrII	490084	495372	S1268	0	-	490084	495372		1	5288	0
chrII	1973851	1978543	S1627	0	+	1973851	1978543		7	110,130,128,89,511,202,79	0,306,924,1854,2478,3941,4613
chrII	1384580	1385986	S1477	0	+	1384580	1385986		4	301,95,169,50	0,476,846,1356
chrII	1093856	1100634	S1415	0	+	1093856	1100634		6	1126,135,168,405,34,2873	0,1475,2286,2887,3620,3905
chrII	80478	82515	S1146	0	-	80478	82515		2	497,539	0,1498
chrII	1403920	1404466	S1485	0	+	1403920	1404466		1	546	0
chrII	1922925	1923334	S1614	0	-	1922925	1923334		1	409	0
chrII	1813230	1813617	S1590	0	+	1813230	1813617		1	387	0
chrII	2168413	2168713	S1673	0	+	2168413	2168713		1	300	0
chrII	358462	359264	S1233	0	-	358462	359264		1	802	0
chrII	1522495	1526992	S1516	0	-	1522495	1526992		4	960,258,459,203	0,1826,2879,4294
chrII	1757516	1758209	S1582	0	+	1757516	1758209		1	693	0
chrII	2046264	2046877	S1644	0	+	2046264	2046877		1	613	0
chrII	1752704	1753163	S1579	0	-	1752704	1753163		1	459	0
chrII	1922349	1936949	S1613	0	+	1922349	1936949		18	434,137,130,954,248,118,130,227,227,290,143,83,162,148,141,56,67,2081	0,1562,2036,2657,4059,4709,5177,5942,6359,7270,8449,9299,9550,10184,10879,11570,12101,12519
chrII	847280	847514	S1329	0	-	847280	847514		1	234	0
chrII	1295456	1297903	S1456	0	-	1295456	1297903		1	2447	0
chrII	1668081	1668790	S1560	0	-	1668081	1668790		1	709	0
chrII	994618	999722	S1381	0	-	994618	999722		3	13,004,272,042	0,2034,3062
chrII	959871	960318	S1367	0	+	959871	960318		1	447	0
chrII	1240587	1252937	S1446	0	-	1240587	1252937		18	443,130,145,136,158,84,145,116,139,188,100,68,160,147,107,130,170,583	0,867,1382,1977,2265,2885,3228,4308,5490,5901,6353,6743,7500,8306,8754,9372,10374,11767
chrII	872278	873274	S1338	0	+	872278	873274		1	996	0
chrII	1672165	1672411	S1563	0	+	1672165	1672411		1	246	0
chrII	32620	45775	S1125	0	-	32620	45775		15	2058,151,151,57,426,131,72,375,476,824,71,147,223,120,446	0,2543,3299,4375,4559,5791,6538,7013,7757,8721,9900,10472,11197,11889,12709
chrII	546128	546363	S1281	0	-	546128	546363		1	235	0
chrII	1064123	1064337	S1410	0	+	1064123	1064337		1	214	0
chrII	1136345	1136595	S1425	0	+	1136345	1136595		1	250	0
chrII	1831906	1840551	S1598	0	-	1831906	1840551		13	116,1044,111,102,105,67,170,166,83,73,162,77,561	0,569,1988,2577,3291,3646,4145,5095,5499,6114,6977,7533,8084
chrII	433913	448893	S1253	0	+	433913	448893		9	2068,1338,678,21,152,86,170,86,4040	0,2827,4616,6281,7084,7830,8291,9984,10940
chrII	216239	216927	S1187	0	+	216239	216927		1	688	0
chrII	1397531	1399036	S1481	0	+	1397531	1399036		4	66,181,102,116	0,518,1007,1389
chrII	1039362	1039628	S1403	0	+	1039362	1039628		1	266	0
chrII	860289	861472	S1335	0	-	860289	861472		2	272,433	0,750
chrII	1349282	1349905	S1471	0	+	1349282	1349905		1	623	0
chrII	1235128	1235568	S1436	0	+	1235128	1235568		1	440	0
chrII	49926	50135	S1131	0	+	49926	50135		1	209	0
chrII	1117486	1117726	S1418	0	+	1117486	1117726		1	240	0
chrII	2121340	2122359	S1667	0	+	2121340	2122359		1	1019	0
chrII	1988930	1989652	S1634	0	+	1988930	1989652		1	722	0
chrII	77916	80470	S1145	0	+	77916	80470		1	2554	0
chrII	217085	235426	S1188	0	-	217085	235426		16	1819,125,143,75,429,1149,1312,863,1005,420,316,356,231,156,109,1610	0,2261,2834,3546,3882,4834,6462,8118,9382,10901,11683,12843,13547,15516,16128,16731
chrII	72623	72823	S1141	0	+	72623	72823		1	200	0
chrII	894802	897568	S1346	0	+	894802	897568		2	13,701,082	0,1684
chrII	1292615	1294438	S1455	0	+	1292615	1294438		1	1823	0
chrII	327906	328344	S1218	0	-	327906	328344		1	438	0
chrII	330164	331039	S1221	0	+	330164	331039		1	875	0
chrII	451980	452461	S1255	0	-	451980	452461		1	481	0
chrII	759247	762894	S1318	0	+	759247	762894		5	756,117,105,89,1083	0,1317,1821,2266,2564
chrII	48978	49181	S1128	0	+	48978	49181		1	203	0
chrII	752067	752303	S1317	0	-	752067	752303		1	236	0
chrII	2078623	2080199	S1654	0	-	2078623	2080199		1	1576	0
chrII	370483	371411	S1243	0	-	370483	371411		1	928	0
chrII	773786	774540	S1321	0	+	773786	774540		1	754	0
chrII	1017025	1018747	S1389	0	-	1017025	1018747		3	131,191,130	0,829,1592
chrII	1607306	1609503	S1543	0	-	1607306	1609503		2	191,216	0,981
chrII	687219	694845	S1303	0	-	687219	694845		9	1613,131,249,211,837,333,65,190,168	0,2098,2719,3604,4118,5549,6279,6619,7458
chrII	1004094	1011519	S1383	0	+	1004094	1011519		8	1504,304,166,63,144,135,186,473	0,2324,3343,3804,4281,5052,5806,6952
chrII	762894	763623	S1319	0	-	762894	763623		1	729	0
chrII	294590	305315	S1213	0	-	294590	305315		2	61,734,321	0,6404
chrII	186016	186345	S1175	0	+	186016	186345		1	329	0
chrII	1039049	1039257	S1402	0	+	1039049	1039257		1	208	0
chrII	257037	258678	S1195	0	+	257037	258678		1	1641	0
chrII	1576977	1577586	S1530	0	+	1576977	1577586		1	609	0
chrII	729475	730322	S1313	0	+	729475	730322		1	847	0
chrII	1403353	1403695	S1484	0	-	1403353	1403695		1	342	0
chrII	144733	144996	S1166	0	-	144733	144996		1	263	0
chrII	1877768	1878310	S1606	0	+	1877768	1878310		1	542	0
chrII	1230173	1237058	S1437	0	-	1230173	1237058		10	778,113,75,98,49,98,76,60,156,273	0,1595,2011,2406,3057,3751,4570,5560,6115,6612
chrII	1016692	1016985	S1388	0	+	1016692	1016985		1	293	0
chrII	1972722	1973053	S1626	0	-	1972722	1973053		1	331	0
chrII	118258	120380	S1158	0	+	118258	120380		5	57,60,159,118,392	0,438,667,1288,1730
chrII	1842887	1843249	S1600	0	+	1842887	1843249		1	362	0
chrII	547627	547907	S1282	0	-	547627	547907		1	280	0
chrII	576614	577063	S1289	0	+	576614	577063		1	449	0
chrII	975289	975645	S1373	0	-	975289	975645		1	356	0
chrII	1035461	1036784	S1399	0	+	1035461	1036784		1	1323	0
chrII	1420644	1421019	S1491	0	+	1420644	1421019		1	375	0
chrII	1034067	1034432	S1398	0	+	1034067	1034432		1	365	0
chrII	1117121	1117372	S1417	0	-	1117121	1117372		1	251	0
chrII	1989866	2009192	S1635	0	-	1989866	2009192		31	187,91,169,177,146,103,51,144,141,81,180,103,50,129,85,77,101,52,115,56,135,396,60,63,38,38,81,68,245,169,1201	0,832,1179,1606,2404,2826,3676,3920,4406,5227,5567,6072,6518,6825,8070,8562,9557,10156,10799,11119,12163,12749,13589,14638,15087,15428,15878,16285,16845,17484,18125
chrII	280318	283767	S1207	0	-	280318	283767		4	844,250,772,183	0,1164,1698,3266
chrII	1423302	1423783	S1492	0	-	1423302	1423783		1	481	0
chrII	1696027	1705055	S1573	0	+	1696027	1705055		15	574,156,221,373,122,48,89,96,109,108,65,145,116,106,1003	0,882,1371,1963,2726,3285,3472,3903,4452,4934,5416,5995,6908,7620,8025
chrII	326823	327087	S1216	0	+	326823	327087		1	264	0
chrII	2122590	2125659	S1668	0	-	2122590	2125659		2	9,481,554	0,1515
chrII	357205	357415	S1231	0	+	357205	357415		1	210	0
chrII	1036786	1044931	S1400	0	-	1036786	1044931		11	468,144,111,61,83,142,170,34,101,102,982	0,956,1449,2232,2818,3581,4435,4859,5300,5898,7163
chrII	764906	773786	S1320	0	-	764906	773786		4	28,832,482,904,568	0,3165,3640,4312
chrII	2064737	2067840	S1647	0	+	2064737	2067840		4	1403,73,339,340	0,1745,2144,2763
chrII	1322202	1323899	S1464	0	+	1322202	1323899		2	1,571,137	0,560
chrII	1815280	1815496	S1593	0	-	1815280	1815496		1	216	0
chrII	640892	641100	S1295	0	-	640892	641100		1	208	0
chrII	1505249	1508004	S1513	0	+	1505249	1508004		2	1,761,799	0,1956
chrII	262934	263200	S1197	0	-	262934	263200		1	266	0
chrII	1136713	1137511	S1426	0	+	1136713	1137511		1	798	0
chrII	1232653	1233253	S1435	0	+	1232653	1233253		1	600	0
chrII	119061	119567	S1161	0	-	119061	119567		1	506	0
chrII	889909	890749	S1340	0	+	889909	890749		1	840	0
chrII	1938054	1938577	S1615	0	+	1938054	1938577		1	523	0
chrII	372851	373225	S1244	0	+	372851	373225		1	374	0
chrII	1404537	1405225	S1486	0	+	1404537	1405225		1	688	0
chrII	9546	15026	S1118	0	+	9546	15026		7	1603,127,81,155,178,120,1148	0,2025,2436,2932,3305,3799,4332
chrII	359371	359656	S1234	0	+	359371	359656		1	285	0
chrII	254634	257011	S1194	0	+	254634	257011		2	1,658,116	0,2261
chrII	920725	924214	S1352	0	+	920725	924214		5	455,177,76,114,223	0,1147,1627,2372,3266
chrII	237000	240589	S1189	0	-	237000	240589		4	1331,170,94,141	0,2062,2860,3448
chrII	1464702	1477035	S1505	0	-	1464702	1477035		16	266,177,110,259,174,123,177,198,129,309,75,719,563,422,369,70	0,507,1092,1654,2305,2740,3236,4763,6936,7430,8205,8673,9740,10650,11470,12263
chrII	332661	334896	S1222	0	+	332661	334896		1	2235	0
chrII	892325	892646	S1343	0	+	892325	892646		1	321	0
chrII	1170470	1171404	S1429	0	+	1170470	1171404		1	934	0
chrII	1439472	1443056	S1499	0	-	1439472	1443056		3	1,338,161,994	0,1778,2590
chrII	1529017	1529522	S1517	0	-	1529017	1529522		1	505	0
chrII	306021	314168	S1214	0	+	306021	314168		8	3146,83,151,239,72,114,130,894	0,3735,4292,4835,5520,6142,6594,7253
chrII	1758664	1759212	S1583	0	-	1758664	1759212		1	548	0
chrII	843680	845168	S1327	0	-	843680	845168		3	127,82,91	0,544,1397
chrII	1605804	1607351	S1542	0	-	1605804	1607351		2	145,196	0,1351
chrII	1022609	1022811	S1395	0	+	1022609	1022811		1	202	0
chrII	1015819	1016624	S1387	0	-	1015819	1016624		1	805	0
chrII	1980685	1980926	S1629	0	-	1980685	1980926		1	241	0
chrII	190587	191122	S1180	0	-	190587	191122		1	535	0
chrII	498413	498653	S1270	0	-	498413	498653		1	240	0
chrII	1667324	1668080	S1559	0	+	1667324	1668080		1	756	0
chrII	28570	31788	S1124	0	+	28570	31788		1	3218	0
chrII	962444	962824	S1369	0	-	962444	962824		1	380	0
chrII	2076530	2076915	S1653	0	+	2076530	2076915		1	385	0
chrII	1594845	1596158	S1537	0	-	1594845	1596158		1	1313	0
chrII	1013033	1013676	S1384	0	+	1013033	1013676		1	643	0
chrII	1664663	1667122	S1558	0	+	1664663	1667122		1	2459	0
chrII	155440	155649	S1167	0	+	155440	155649		1	209	0
chrII	619195	619405	S1292	0	-	619195	619405		1	210	0
chrII	185497	185924	S1174	0	+	185497	185924		1	427	0
chrII	668134	671801	S1298	0	+	668134	671801		3	1,626,474,726	0,2033,2941
chrII	668134	671801	S1298	0	+	668134	671801		2	16,261,634	0,2033
chrII	977739	978256	S1375	0	+	977739	978256		1	517	0
chrII	1500563	1500913	S1512	0	+	1500563	1500913		1	350	0
chrII	118291	118718	S1159	0	-	118291	118718		1	427	0
chrII	2085484	2091569	S1656	0	+	2085484	2091569		5	23,133,641,531,561,300	0,3062,3662,4213,4735
chrII	1671857	1672085	S1562	0	-	1671857	1672085		1	228	0
chrII	551554	558440	S1283	0	-	551554	558440		2	14,564,800	0,2086
chrII	74744	75348	S1144	0	+	74744	75348		1	604	0
chrII	49258	49534	S1129	0	+	49258	49534		1	276	0
chrII	2229062	2229445	S1680	0	+	2229062	2229445		1	383	0
chrII	1261425	1263533	S1450	0	+	1261425	1263533		4	58,56,158,776	0,548,798,1332
chrII	1297903	1298780	S1457	0	-	1297903	1298780		2	91,506	0,371
chrII	327358	327715	S1217	0	+	327358	327715		1	357	0
chrII	1967273	1972023	S1625	0	-	1967273	1972023		1	4750	0
chrII	1610973	1611266	S1545	0	+	1610973	1611266		1	293	0
chrII	677567	678503	S1302	0	+	677567	678503		1	936	0
chrII	1131649	1131968	S1423	0	-	1131649	1131968		1	319	0
chrII	847641	847944	S1330	0	+	847641	847944		1	303	0
chrII	1313622	1321345	S1463	0	+	1313622	1321345		11	29,131,91,96,93,118,104,127,68,39,701	0,896,1902,2685,3249,3613,4196,4605,5286,6054,7022
chrII	1966787	1967012	S1624	0	+	1966787	1967012		1	225	0
chrII	513785	514361	S1273	0	+	513785	514361		1	576	0
chrII	311073	311450	S1215	0	-	311073	311450		1	377	0
chrII	935344	935561	S1359	0	+	935344	935561		1	217	0
chrII	1352591	1356539	S1473	0	-	1352591	1356539		3	1728,90,373	0,2765,3575
chrII	1266975	1267195	S1452	0	+	1266975	1267195		1	220	0
chrII	739198	739492	S1314	0	-	739198	739492		1	294	0
chrII	1814473	1814752	S1592	0	+	1814473	1814752		1	279	0
chrII	451412	451915	S1254	0	+	451412	451915		1	503	0
chrII	1782290	1782671	S1585	0	-	1782290	1782671		1	381	0
chrII	1255330	1255572	S1448	0	+	1255330	1255572		1	242	0
chrII	1875274	1884802	S1607	0	-	1875274	1884802		8	22,362,231,701,601,400,000,000,000	0,3604,4347,5212,5885,6353,7040,8089
chrII	1401771	1406442	S1483	0	+	1401771	1406442		6	882,85,217,118,77,930	0,1373,1956,2671,3431,3741
chrII	251991	253281	S1193	0	+	251991	253281		1	1290	0
chrII	485006	485219	S1264	0	+	485006	485219		1	213	0
chrII	1366534	1368833	S1475	0	+	1366534	1368833		3	396,114,650	0,1225,1649
chrII	1597030	1597252	S1539	0	-	1597030	1597252		1	222	0
chrII	118733	118946	S1160	0	-	118733	118946		1	213	0
chrII	1730717	1736902	S1574	0	+	1730717	1736902		6	1508,285,79,91,183,1409	0,2637,3099,3512,4159,4776
chrII	897749	906077	S1347	0	-	897749	906077		11	1071,90,86,118,238,259,141,145,183,133,715	0,1487,2070,2397,2844,3725,4721,5696,6167,6973,7613
chrII	938838	939074	S1362	0	-	938838	939074		1	236	0
chrII	190149	190418	S1179	0	-	190149	190418		1	269	0
chrII	858525	858781	S1333	0	+	858525	858781		1	256	0
chrII	391966	400267	S1249	0	+	391966	400267		10	1266,146,195,526,87,80,159,147,183,745	0,1923,2742,3549,4345,4931,5678,6408,7043,7556
chrII	700374	700622	S1307	0	-	700374	700622		1	248	0
chrII	266398	266677	S1201	0	+	266398	266677		1	279	0
chrII	1361045	1363480	S1474	0	-	1361045	1363480		2	718,881	0,1554
chrII	1592036	1594834	S1536	0	-	1592036	1594834		1	2798	0
chrII	2118456	2119724	S1664	0	-	2118456	2119724		2	24,562	0,706
chrII	191193	192606	S1181	0	-	191193	192606		1	1413	0
chrII	1194195	1194654	S1433	0	-	1194195	1194654		1	459	0
chrII	924429	927339	S1353	0	+	924429	927339		4	301,89,78,411	0,1029,1525,2499
chrII	861568	864574	S1336	0	+	861568	864574		1	3006	0
chrII	1966377	1966639	S1623	0	-	1966377	1966639		1	262	0
chrII	1440787	1441273	S1498	0	+	1440787	1441273		1	486	0
chrII	2222382	2228953	S1679	0	+	2222382	2228953		12	23,27,9,42,12,62,9,15,9,9,9,83	0,856,1563,1950,2365,3050,3544,4193,5012,5475,5710,6488
chrII	975740	977693	S1374	0	-	975740	977693		2	1,172,300	0,1653
chrII	1499169	1502948	S1511	0	-	1499169	1502948		2	14,162,059	0,1720
chrII	1414582	1423024	S1490	0	-	1414582	1423024		2	59,552,029	0,6413
chrII	2061795	2063738	S1646	0	+	2061795	2063738		2	734,981	0,962
chrII	2100936	2104673	S1658	0	+	2100936	2104673		3	1814,117,39	0,2931,3698
chrII	1056059	1056296	S1406	0	+	1056059	1056296		1	237	0
chrII	1239701	1240479	S1445	0	+	1239701	1240479		1	778	0
chrII	102319	106171	S1156	0	+	102319	106171		1	3852	0
chrII	1822243	1829380	S1595	0	+	1822243	1829380		6	767,180,244,375,535,000	0,1112,2013,3554,5076,6400
chrII	2137505	2140848	S1671	0	+	2137505	2140848		1	3343	0
chrII	472606	472899	S1260	0	+	472606	472899		1	293	0
chrII	338581	338808	S1226	0	-	338581	338808		1	227	0
chrII	1065339	1077626	S1412	0	+	1065339	1077626		15	2695,1045,261,207,268,234,91,185,194,77,162,79,124,64,965	0,3452,5013,5586,6135,6806,7430,8016,8582,9097,9373,9826,10493,11020,11322
chrII	1938862	1939936	S1616	0	-	1938862	1939936		1	1074	0
chrII	1536005	1536276	S1522	0	-	1536005	1536276		1	271	0
chrII	658483	664541	S1297	0	+	658483	664541		7	668,46,81,208,74,94,573	0,1445,2588,3230,4231,5114,5485
chrII	1678989	1681566	S1565	0	+	1678989	1681566		1	2577	0
chrII	1441388	1441842	S1500	0	-	1441388	1441842		1	454	0
chrII	1633968	1634460	S1553	0	+	1633968	1634460		1	492	0
chrII	181788	182494	S1173	0	-	181788	182494		1	706	0
chrII	1654268	1654472	S1556	0	-	1654268	1654472		1	204	0
chrII	50211	50588	S1132	0	-	50211	50588		1	377	0
chrII	1301644	1301915	S1458	0	+	1301644	1301915		1	271	0
chrII	1864780	1865043	S1604	0	+	1864780	1865043		1	263	0
chrII	2075337	2077610	S1652	0	-	2075337	2077610		2	1,214,716	0,1557
chrII	1450761	1456755	S1503	0	+	1450761	1456755		11	213,158,183,168,76,56,353,226,96,39,474	0,574,986,1795,2452,3130,3522,4241,4804,5139,5520
chrII	1530002	1530324	S1518	0	-	1530002	1530324		1	322	0
chrII	359757	360056	S1235	0	+	359757	360056		1	299	0
chrII	1534332	1534582	S1520	0	-	1534332	1534582		1	250	0
chrII	961252	962290	S1368	0	+	961252	962290		1	1038	0
chrII	328411	328860	S1219	0	-	328411	328860		1	449	0
chrII	339524	342417	S1227	0	+	339524	342417		4	1270,89,143,18	0,1851,2423,2875
chrII	1853820	1862260	S1602	0	+	1853820	1862260		12	173,198,115,125,274,120,79,108,107,165,167,620	0,909,1488,2128,2670,3510,4181,4726,5516,6318,7082,7820
chrII	519866	540794	S1274	0	-	519866	540794		24	1094,193,210,63,181,138,92,121,211,307,232,301,137,218,192,177,165,229,4111,46,36,30,114,400	0,1776,2720,3263,3916,4525,5173,5688,6403,6883,7794,8465,9671,10294,11218,11698,12215,13056,13950,18407,18830,19573,19952,20528
chrII	2142819	2176877	S1672	0	-	2142819	2176877		51	1246,62,127,69,103,111,107,106,159,249,161,54,91,49,138,90,114,66,100,164,76,150,191,90,82,90,139,97,86,96,63,101,129,131,228,150,101,94,79,101,741,144,110,156,484,109,124,127,90,105,2799	0,1503,2234,3028,3671,4209,4587,5460,5862,6566,7242,7735,8130,8520,9061,9579,10041,10585,10935,11224,11881,12392,13048,13970,14319,14845,15487,16219,16887,17313,17790,18277,18869,19094,19671,20412,21403,21866,22445,22905,23325,24646,25427,26318,26807,28007,28719,29377,30197,30636,31259
chrII	460894	461097	S1257	0	-	460894	461097		1	203	0
chrII	1264098	1285478	S1451	0	-	1264098	1285478		21	1656,110,153,194,158,74,111,767,180,979,97,159,97,65,111,117,85,123,1388,136,2721	0,2034,2378,3179,4027,4579,5377,6189,7568,8182,9706,10444,11899,12528,13568,13880,14661,15206,16136,18093,18659
chrII	27775	28570	S1123	0	+	27775	28570		1	795	0
chrII	366003	366232	S1240	0	+	366003	366232		1	229	0
chrII	1253233	1256392	S1447	0	+	1253233	1256392		4	1015,68,94,692	0,1406,1944,2467
chrII	1330162	1330397	S1466	0	-	1330162	1330397		1	235	0
chrII	1609790	1610700	S1544	0	-	1609790	1610700		1	910	0
chrII	1629897	1635145	S1552	0	+	1629897	1635145		7	671,118,48,101,52,69,557	0,1277,2259,2770,3520,4008,4691
chrII	1775129	1782167	S1584	0	-	1775129	1782167		8	1196,423,76,95,102,1238,124,686	0,1641,2304,2746,3366,4064,5696,6352
chrII	1132265	1132521	S1424	0	-	1132265	1132521		1	256	0
chrII	907378	912084	S1350	0	+	907378	912084		2	21,422,142	0,2564
chrII	1349993	1350828	S1472	0	-	1349993	1350828		1	835	0
chrII	843304	843680	S1326	0	-	843304	843680		1	376	0
chrII	930086	933158	S1358	0	+	930086	933158		4	409,261,268,215	0,915,1730,2857
chrII	674218	676187	S1301	0	-	674218	676187		4	228,145,22,148	0,737,1302,1821
chrII	1232235	1232602	S1440	0	+	1232235	1232602		1	367	0
chrII	1657532	1657943	S1557	0	-	1657532	1657943		1	411	0
chrII	938221	938597	S1361	0	-	938221	938597		1	376	0
chrII	2178571	2180238	S1674	0	+	2178571	2180238		1	1667	0
chrII	695463	697413	S1304	0	-	695463	697413		3	64,360,513	0,451,1437
chrII	966309	973168	S1371	0	+	966309	973168		1	6859	0
chrII	107236	114573	S1157	0	-	107236	114573		7	1327,85,116,697,233,537,1715	0,1711,2002,2481,3700,4489,5622
chrII	1399570	1400220	S1482	0	-	1399570	1400220		1	650	0
chrII	1652496	1653007	S1554	0	+	1652496	1653007		1	511	0
chrII	980450	981077	S1378	0	+	980450	981077		1	627	0
chrII	893362	894685	S1345	0	+	893362	894685		1	1323	0
chrII	1230971	1231324	S1438	0	-	1230971	1231324		1	353	0
chrII	2019397	2020016	S1638	0	-	2019397	2020016		1	619	0
chrII	189749	190020	S1178	0	+	189749	190020		1	271	0
chrII	1044931	1045711	S1404	0	+	1044931	1045711		1	780	0
chrII	1380642	1381965	S1476	0	+	1380642	1381965		3	197,268,25	0,509,1298
chrII	2069320	2074370	S1649	0	-	2069320	2074370		8	178,77,315,117,111,73,326,1866	0,433,730,1339,1775,2041,2424,3184
chrII	1454613	1455026	S1504	0	+	1454613	1455026		1	413	0
chrII	251009	251843	S1192	0	+	251009	251843		1	834	0
chrII	49563	49799	S1130	0	-	49563	49799		1	236	0
chrII	1349179	1352093	S1470	0	+	1349179	1352093		2	1,221,287	0,1627
chrII	2089973	2090241	S1657	0	+	2089973	2090241		1	268	0
chrII	913295	915181	S1351	0	+	913295	915181		1	1886	0
chrII	1965543	1966228	S1622	0	-	1965543	1966228		1	685	0
chrII	177942	181658	S1171	0	-	177942	181658		3	13,792,291,241	0,1695,2475
chrII	1021542	1021775	S1394	0	+	1021542	1021775		1	233	0
chrII	2021420	2021628	S1641	0	+	2021420	2021628		1	208	0
chrII	1940259	1940709	S1617	0	+	1940259	1940709		1	450	0
chrII	1061502	1063068	S1409	0	+	1061502	1063068		1	1566	0
chrII	742275	748545	S1315	0	+	742275	748545		6	5,877,171,912,042,030,000	0,1447,2826,3735,4444,5268
chrII	1194691	1228703	S1434	0	-	1194691	1228703		41	644,91,571,130,172,105,80,109,145,157,106,127,170,89,50,117,122,731,632,131,216,193,86,72,103,185,307,153,131,81,61,102,107,135,94,394,348,45,1606,546,1522	0,1023,1812,3164,3923,4500,5305,5928,6361,6897,7582,8045,8801,9673,10058,10669,11393,12136,13275,14701,15344,16542,17382,18102,18742,19540,20576,21246,22020,23000,23243,24050,24622,25601,26274,26766,27955,28817,29608,31652,32490
chrII	1037315	1037655	S1401	0	-	1037315	1037655		1	340	0
chrII	1045791	1046021	S1405	0	-	1045791	1046021		1	230	0
chrII	23033	23610	S1122	0	-	23033	23610		1	577	0
chrII	1497259	1497474	S1510	0	-	1497259	1497474		1	215	0
chrII	1694666	1695883	S1572	0	-	1694666	1695883		1	1217	0
chrII	500139	513726	S1272	0	+	500139	513726		16	1708,1158,318,113,103,142,118,100,75,210,512,112,345,180,161,310	0,2740,4268,5001,5770,6268,7213,8122,8705,9179,9749,10839,11346,12098,12844,13277
chrII	1537361	1537611	S1523	0	-	1537361	1537611		1	250	0
chrII	361175	361721	S1236	0	-	361175	361721		1	546	0
chrII	180221	180441	S1172	0	-	180221	180441		1	220	0
chrII	2127395	2127644	S1669	0	-	2127395	2127644		1	249	0
chrII	1302161	1307059	S1459	0	-	1302161	1307059		2	26,601,822	0,3076
chrII	702181	702446	S1309	0	-	702181	702446		1	265	0
chrII	1982578	1982796	S1631	0	+	1982578	1982796		1	218	0
chrII	979486	979831	S1377	0	+	979486	979831		1	345	0
chrII	455104	459460	S1256	0	-	455104	459460		4	158,104,67,2419	0,639,1106,1937
chrII	1674839	1675060	S1564	0	-	1674839	1675060		1	221	0
chrII	927433	927660	S1354	0	-	927433	927660		1	227	0
chrII	65949	71301	S1140	0	+	65949	71301		5	1,160,192,192,113,870	0,2351,3215,3740,4476
chrII	369479	375289	S1242	0	-	369479	375289		5	1028,42,191,106,2088	0,1909,2250,3148,3722
chrII	639199	639761	S1294	0	+	639199	639761		1	562	0
chrII	329800	330011	S1220	0	-	329800	330011		1	211	0
chrII	1596258	1602014	S1538	0	+	1596258	1602014		2	6,984,445	0,1311
chrIII	928744	929638	S1933	0	-	928744	929638		1	894	0
chrIII	169268	169726	S1722	0	-	169268	169726		1	458	0
chrIII	813944	814417	S1909	0	-	813944	814417		1	473	0
chrIII	864188	864727	S1921	0	+	864188	864727		1	539	0
chrIII	1248706	1248984	S2019	0	+	1248706	1248984		1	278	0
chrIII	1652506	1653050	S2114	0	+	1652506	1653050		1	544	0
chrIII	257513	257909	S1761	0	-	257513	257909		1	396	0
chrIII	2180614	2182150	S2275	0	+	2180614	2182150		1	1536	0
chrIII	1119635	1131397	S1978	0	-	1119635	1131397		12	472,96,53,259,411,357,160,436,213,105,711,1819	0,744,1099,1580,2708,3482,4180,4754,5859,6979,7924,9943
chrIII	1384437	1386823	S2053	0	-	1384437	1386823		1	2386	0
chrIII	199163	199791	S1733	0	-	199163	199791		1	628	0
chrIII	1946410	1946620	S2198	0	+	1946410	1946620		1	210	0
chrIII	2129558	2130164	S2248	0	-	2129558	2130164		1	606	0
chrIII	735024	738743	S1894	0	+	735024	738743		1	3719	0
chrIII	1614486	1614689	S2107	0	+	1614486	1614689		1	203	0
chrIII	1763012	1763850	S2143	0	+	1763012	1763850		1	838	0
chrIII	1642995	1646715	S2110	0	+	1642995	1646715		5	454,361,76,169,713	0,913,1750,2596,3007
chrIII	1559647	1561171	S2096	0	-	1559647	1561171		1	1524	0
chrIII	1369818	1372509	S2049	0	-	1369818	1372509		1	2691	0
chrIII	2158500	2158820	S2269	0	+	2158500	2158820		1	320	0
chrIII	1753482	1759809	S2138	0	+	1753482	1759809		5	1606,1059,99,111,1471	0,2248,3544,4200,4856
chrIII	182082	182716	S1727	0	+	182082	182716		1	634	0
chrIII	1259890	1266835	S2024	0	+	1259890	1266835		1	6945	0
chrIII	1159420	1159777	S1985	0	-	1159420	1159777		1	357	0
chrIII	682892	683313	S1879	0	+	682892	683313		1	421	0
chrIII	74617	77276	S1697	0	+	74617	77276		1	2659	0
chrIII	2109188	2116323	S2238	0	+	2109188	2116323		6	871,266,264,114,84,1708	0,1808,3390,4100,4927,5427
chrIII	570176	575815	S1837	0	+	570176	575815		2	4,266,840	0,4799
chrIII	2147231	2149128	S2262	0	+	2147231	2149128		1	1897	0
chrIII	1889990	1890287	S2181	0	+	1889990	1890287		1	297	0
chrIII	1918663	1921235	S2189	0	+	1918663	1921235		1	2572	0
chrIII	821836	835252	S1911	0	+	821836	835252		17	1030,280,53,142,123,95,149,154,119,221,219,68,638,360,207,156,1213	0,1667,2592,2969,3740,4189,4693,5437,6149,6732,7472,8221,8655,9938,10804,11376,12203
chrIII	1240815	1241184	S2011	0	+	1240815	1241184		1	369	0
chrIII	1310635	1338042	S2036	0	+	1310635	1338042		36	63,280,387,304,247,402,588,375,48,140,77,396,359,147,158,229,51,346,151,129,166,269,127,200,125,385,327,200,352,105,102,297,338,46,507,815	0,584,1660,2850,3531,4412,5107,6192,7051,7538,8304,8922,9726,10498,10927,11556,12276,12740,13592,14057,14532,15399,16530,16940,17962,18456,19455,20131,20991,21901,22271,23085,24084,24950,25576,26592
chrIII	790228	790476	S1901	0	-	790228	790476		1	248	0
chrIII	219273	228128	S1744	0	-	219273	228128		13	755,66,82,74,446,351,90,51,380,205,72,281,625	0,1197,1896,2338,3003,3787,4667,5041,5593,6264,6915,7202,8230
chrIII	2146891	2147190	S2261	0	-	2146891	2147190		1	299	0
chrIII	150642	150996	S1717	0	+	150642	150996		1	354	0
chrIII	31915	32142	S1688	0	-	31915	32142		1	227	0
chrIII	121467	121680	S1708	0	-	121467	121680		1	213	0
chrIII	336381	337157	S1779	0	+	336381	337157		1	776	0
chrIII	1525386	1533371	S2087	0	+	1525386	1533371		7	121,79,122,368,180,2423,1227	0,582,1001,1784,2653,3417,6758
chrIII	2222983	2230314	S2289	0	-	2222983	2230314		9	801,60,113,40,132,49,70,50,1518	0,1495,2180,2513,3033,3494,4067,4678,5813
chrIII	1356986	1359683	S2045	0	-	1356986	1359683		1	2697	0
chrIII	1878553	1882701	S2176	0	+	1878553	1882701		6	1037,79,181,105,114,1386	0,1174,1658,1976,2228,2762
chrIII	1468285	1473074	S2079	0	-	1468285	1473074		3	3152,52,805	0,3399,3984
chrIII	2005850	2007233	S2215	0	-	2005850	2007233		1	1383	0
chrIII	1393126	1401662	S2055	0	+	1393126	1401662		10	1011,128,118,203,111,229,68,88,191,1608	0,1211,1754,2777,3684,4491,5065,5755,6311,6928
chrIII	1173835	1175234	S1996	0	+	1173835	1175234		3	34,120,51	0,845,1348
chrIII	685010	685363	S1881	0	-	685010	685363		1	353	0
chrIII	429960	430798	S1804	0	-	429960	430798		2	60,197	0,641
chrIII	25821	26029	S1686	0	-	25821	26029		1	208	0
chrIII	1101681	1102278	S1975	0	+	1101681	1102278		1	597	0
chrIII	241403	242488	S1749	0	+	241403	242488		1	1085	0
chrIII	2140376	2140841	S2255	0	+	2140376	2140841		1	465	0
chrIII	466757	466960	S1813	0	-	466757	466960		1	203	0
chrIII	461859	462537	S1809	0	+	461859	462537		1	678	0
chrIII	2141328	2141562	S2256	0	-	2141328	2141562		1	234	0
chrIII	2213483	2218153	S2281	0	+	2213483	2218153		9	30,170,314,193,196,100,000,000,000	0,313,836,1410,1902,2536,3079,3684,4055
chrIII	1845414	1846321	S2169	0	-	1845414	1846321		1	907	0
chrIII	1005474	1007633	S1947	0	+	1005474	1007633		1	2159	0
chrIII	930570	936089	S1934	0	-	930570	936089		6	961,48,149,273,126,694	0,1712,2129,3113,4449,4825
chrIII	797036	797505	S1904	0	-	797036	797505		1	469	0
chrIII	1331324	1331624	S2039	0	+	1331324	1331624		1	300	0
chrIII	1791238	1795023	S2152	0	-	1791238	1795023		5	608,82,164,318,620	0,840,1354,1863,3165
chrIII	1452906	1455781	S2069	0	+	1452906	1455781		3	598,109,749	0,1529,2126
chrIII	569813	570160	S1836	0	-	569813	570160		1	347	0
chrIII	1964218	1968685	S2205	0	-	1964218	1968685		6	22,48,86,252,314,379	0,823,1649,2258,3402,4088
chrIII	2292304	2292842	S2312	0	-	2292304	2292842		1	538	0
chrIII	1953873	1957854	S2202	0	+	1953873	1957854		5	107,737,68,85,302	0,767,2143,2726,3679
chrIII	1029959	1030839	S1955	0	-	1029959	1030839		1	880	0
chrIII	1273768	1274022	S2028	0	+	1273768	1274022		1	254	0
chrIII	1705418	1706177	S2122	0	+	1705418	1706177		1	759	0
chrIII	1580837	1592563	S2106	0	+	1580837	1592563		16	2347,345,595,807,112,141,407,66,97,95,261,190,158,105,58,576	0,2937,3781,4801,5910,6403,6756,7375,7671,8193,8866,9488,9813,10308,10766,11150
chrIII	2257649	2258148	S2302	0	-	2257649	2258148		1	499	0
chrIII	1935150	1935619	S2194	0	+	1935150	1935619		1	469	0
chrIII	772949	773661	S1899	0	+	772949	773661		1	712	0
chrIII	901121	911371	S1929	0	-	901121	911371		1	10250	0
chrIII	1542085	1542571	S2090	0	+	1542085	1542571		1	486	0
chrIII	1247714	1247972	S2018	0	-	1247714	1247972		1	258	0
chrIII	2452242	2452724	S2321	0	+	2452242	2452724		1	482	0
chrIII	1757769	1758360	S2141	0	-	1757769	1758360		1	591	0
chrIII	1453483	1454458	S2070	0	+	1453483	1454458		1	975	0
chrIII	1164863	1165161	S1992	0	-	1164863	1165161		1	298	0
chrIII	980490	981843	S1942	0	-	980490	981843		1	1353	0
chrIII	1155721	1156407	S1983	0	-	1155721	1156407		1	686	0
chrIII	2120735	2122139	S2243	0	-	2120735	2122139		1	1404	0
chrIII	1464875	1468105	S2077	0	+	1464875	1468105		3	674,93,768	0,1601,2462
chrIII	2449608	2449817	S2320	0	-	2449608	2449817		1	209	0
chrIII	2149267	2149613	S2263	0	-	2149267	2149613		1	346	0
chrIII	650719	651392	S1865	0	+	650719	651392		1	673	0
chrIII	73728	74543	S1696	0	+	73728	74543		1	815	0
chrIII	119501	123483	S1707	0	-	119501	123483		4	5,652,351,591,167	0,1134,1768,2815
chrIII	1346662	1356935	S2042	0	-	1346662	1356935		10	1918,280,338,88,111,173,163,170,111,1165	0,2734,3458,4245,4973,6150,6932,8052,8609,9108
chrIII	2230445	2235393	S2294	0	+	2230445	2235393		4	11,727,711,881,182	0,1978,3066,3766
chrIII	1220745	1222725	S2007	0	+	1220745	1222725		2	993,560	0,1420
chrIII	492062	492945	S1817	0	+	492062	492945		1	883	0
chrIII	398061	408817	S1793	0	-	398061	408817		9	33,971,501,352,161,600,000,000,000,000	0,3554,3905,4194,4811,5252,5595,5905,6852
chrIII	1319932	1320221	S2037	0	-	1319932	1320221		1	289	0
chrIII	1905021	1905240	S2184	0	-	1905021	1905240		1	219	0
chrIII	2357791	2362480	S2315	0	-	2357791	2362480		1	4689	0
chrIII	34728	35401	S1690	0	-	34728	35401		2	321,17	0,656
chrIII	727217	734819	S1893	0	+	727217	734819		11	401,102,91,134,62,140,134,126,147,182,382	0,1238,2106,2835,3422,4324,4861,5509,5968,6485,7220
chrIII	685373	685862	S1882	0	+	685373	685862		1	489	0
chrIII	675182	675767	S1874	0	+	675182	675767		1	585	0
chrIII	252473	252685	S1757	0	-	252473	252685		1	212	0
chrIII	1643610	1643931	S2111	0	-	1643610	1643931		1	321	0
chrIII	452373	452591	S1806	0	+	452373	452591		1	218	0
chrIII	151023	151247	S1718	0	-	151023	151247		1	224	0
chrIII	1077347	1082699	S1969	0	-	1077347	1082699		6	570,174,109,92,135,2692	0,802,1405,1798,2105,2660
chrIII	575816	576915	S1838	0	-	575816	576915		1	1099	0
chrIII	2042058	2059567	S2223	0	+	2042058	2059567		10	98,311,803,531,101,500,000,000,000,000,000	0,10071,11032,12259,12804,13275,14061,15247,15920,16475
chrIII	381850	382250	S1786	0	+	381850	382250		1	400	0
chrIII	2172698	2172911	S2272	0	+	2172698	2172911		1	213	0
chrIII	1267995	1271247	S2025	0	-	1267995	1271247		4	902,282,846,220	0,1092,1804,3032
chrIII	1940895	1944354	S2197	0	+	1940895	1944354		1	3459	0
chrIII	1182052	1182757	S1997	0	-	1182052	1182757		1	705	0
chrIII	543588	545784	S1826	0	-	543588	545784		1	2196	0
chrIII	1752928	1753327	S2137	0	-	1752928	1753327		1	399	0
chrIII	1690713	1694533	S2117	0	+	1690713	1694533		5	888,100,121,108,602	0,1180,1789,2504,3218
chrIII	1465925	1466179	S2078	0	-	1465925	1466179		1	254	0
chrIII	2287394	2290786	S2308	0	+	2287394	2290786		4	560,86,96,1283	0,784,1502,2109
chrIII	1046289	1054543	S1960	0	+	1046289	1054543		10	807,119,86,766,106,245,126,99,140,412	0,1433,1982,2590,3877,4783,5606,6228,6823,7842
chrIII	1808956	1809226	S2160	0	-	1808956	1809226		1	270	0
chrIII	1614698	1615938	S2108	0	+	1614698	1615938		2	411,277	0,963
chrIII	1524840	1525287	S2086	0	-	1524840	1525287		1	447	0
chrIII	1027	1385	S1681	0	-	1027	1385		1	358	0
chrIII	1736021	1736634	S2134	0	+	1736021	1736634		1	613	0
chrIII	2157414	2158057	S2268	0	-	2157414	2158057		1	643	0
chrIII	1810969	1812143	S2161	0	+	1810969	1812143		2	140,518	0,656
chrIII	938847	939176	S1936	0	-	938847	939176		1	329	0
chrIII	1066791	1068886	S1966	0	-	1066791	1068886		2	971,039	0,1056
chrIII	837165	837496	S1912	0	-	837165	837496		1	331	0
chrIII	1364549	1369412	S2046	0	-	1364549	1369412		4	15,473,641,701,069	0,2245,3303,3794
chrIII	593514	595369	S1847	0	-	593514	595369		2	171,136	0,719
chrIII	1566974	1569191	S2100	0	-	1566974	1569191		2	1,480,350	0,1867
chrIII	1782485	1783310	S2149	0	+	1782485	1783310		1	825	0
chrIII	1704976	1705418	S2121	0	+	1704976	1705418		1	442	0
chrIII	381142	381411	S1785	0	+	381142	381411		1	269	0
chrIII	1285355	1285558	S2033	0	+	1285355	1285558		1	203	0
chrIII	1228137	1238732	S2010	0	-	1228137	1238732		4	1121,93,94,8584	0,1428,1759,2011
chrIII	1444396	1451515	S2068	0	+	1444396	1451515		7	1,138,319,493,149,380,000,000	0,1669,2681,4105,4735,5848,6228
chrIII	1082816	1083695	S1970	0	-	1082816	1083695		1	879	0
chrIII	900032	901121	S1928	0	-	900032	901121		1	1089	0
chrIII	1542683	1551649	S2091	0	+	1542683	1551649		7	1342,153,139,157,92,97,1684	0,2520,3256,4530,5642,6318,7282
chrIII	216343	216834	S1741	0	+	216343	216834		1	491	0
chrIII	1577560	1578908	S2105	0	+	1577560	1578908		1	1348	0
chrIII	1052173	1052383	S1961	0	-	1052173	1052383		1	210	0
chrIII	360194	360456	S1780	0	+	360194	360456		1	262	0
chrIII	1431370	1432603	S2066	0	+	1431370	1432603		1	1233	0
chrIII	2083062	2083436	S2231	0	-	2083062	2083436		1	374	0
chrIII	863680	863922	S1920	0	-	863680	863922		1	242	0
chrIII	592884	593115	S1846	0	+	592884	593115		1	231	0
chrIII	638929	639202	S1855	0	+	638929	639202		1	273	0
chrIII	2220148	2220363	S2286	0	+	2220148	2220363		1	215	0
chrIII	1164444	1164669	S1991	0	+	1164444	1164669		1	225	0
chrIII	772485	772911	S1898	0	-	772485	772911		1	426	0
chrIII	602768	612884	S1850	0	-	602768	612884		14	1570,109,235,171,163,102,54,52,129,106,666,219,140,638	0,1787,2221,2907,3558,3909,4498,5193,5455,5805,6228,7390,8540,9478
chrIII	1420038	1420256	S2061	0	+	1420038	1420256		1	218	0
chrIII	1161225	1161693	S1987	0	+	1161225	1161693		1	468	0
chrIII	709034	709411	S1887	0	-	709034	709411		1	377	0
chrIII	1759809	1763012	S2142	0	-	1759809	1763012		2	5,431,758	0,1445
chrIII	1378187	1382894	S2052	0	+	1378187	1382894		4	5,025,221,001,607	0,1024,2437,3100
chrIII	675965	676232	S1875	0	-	675965	676232		1	267	0
chrIII	2288241	2288618	S2309	0	-	2288241	2288618		1	377	0
chrIII	2302755	2303013	S2313	0	+	2302755	2303013		1	258	0
chrIII	1935715	1936044	S2195	0	-	1935715	1936044		1	329	0
chrIII	1855489	1857146	S2173	0	-	1855489	1857146		3	367,104,161	0,535,1496
chrIII	1249465	1249745	S2021	0	-	1249465	1249745		1	280	0
chrIII	178613	181343	S1726	0	-	178613	181343		1	2730	0
chrIII	2140086	2140303	S2254	0	-	2140086	2140303		1	217	0
chrIII	429368	429695	S1803	0	+	429368	429695		1	327	0
chrIII	1138837	1139856	S1980	0	+	1138837	1139856		2	83,715	0,304
chrIII	1246901	1247260	S2016	0	+	1246901	1247260		1	359	0
chrIII	1721057	1721437	S2130	0	-	1721057	1721437		1	380	0
chrIII	1709029	1717024	S2124	0	-	1709029	1717024		8	1493,111,50,65,46,112,489,1522	0,2027,2649,3306,4112,4809,5293,6473
chrIII	664459	665060	S1869	0	-	664459	665060		1	601	0
chrIII	2259464	2259800	S2303	0	-	2259464	2259800		1	336	0
chrIII	2001039	2001391	S2213	0	-	2001039	2001391		1	352	0
chrIII	258350	258804	S1762	0	-	258350	258804		1	454	0
chrIII	6762	7106	S1685	0	+	6762	7106		1	344	0
chrIII	252156	252470	S1756	0	-	252156	252470		1	314	0
chrIII	1399669	1399915	S2056	0	+	1399669	1399915		1	246	0
chrIII	85881	88778	S1699	0	+	85881	88778		4	400,111,153,29	0,840,1891,2868
chrIII	2220749	2220957	S2287	0	+	2220749	2220957		1	208	0
chrIII	937775	946298	S1935	0	+	937775	946298		11	10,957,571,954,861,300,000,000,000,000,000,000	0,1377,3098,3737,4631,5112,5532,5967,6352,6831,7177
chrIII	1931867	1932516	S2191	0	-	1931867	1932516		1	649	0
chrIII	1906543	1906780	S2187	0	-	1906543	1906780		1	237	0
chrIII	1277677	1288233	S2030	0	-	1277677	1288233		7	2,578,262,191,148,580,000,000	0,3277,3957,5179,5886,7893,9872
chrIII	493231	496441	S1818	0	+	493231	496441		4	681,56,49,829	0,1044,1341,2381
chrIII	2304832	2305091	S2314	0	-	2304832	2305091		1	259	0
chrIII	1373159	1373393	S2050	0	-	1373159	1373393		1	234	0
chrIII	1183304	1188650	S1998	0	-	1183304	1188650		7	790,78,80,82,154,103,2001	0,1055,1516,2030,2413,2775,3345
chrIII	1463904	1464385	S2076	0	-	1463904	1464385		1	481	0
chrIII	1247390	1247596	S2017	0	-	1247390	1247596		1	206	0
chrIII	539739	541837	S1825	0	-	539739	541837		2	231,022	0,1076
chrIII	136814	140374	S1712	0	-	136814	140374		2	2,371,317	0,3243
chrIII	1553109	1553356	S2093	0	-	1553109	1553356		1	247	0
chrIII	1519391	1523211	S2081	0	-	1519391	1523211		5	20,43,256,644,225	0,1132,1416,2274,3595
chrIII	1029231	1029607	S1953	0	-	1029231	1029607		1	376	0
chrIII	254565	255223	S1758	0	-	254565	255223		1	658	0
chrIII	1952714	1953092	S2200	0	+	1952714	1953092		1	378	0
chrIII	684466	684689	S1880	0	+	684466	684689		1	223	0
chrIII	977077	980490	S1941	0	-	977077	980490		1	3413	0
chrIII	368502	368732	S1782	0	-	368502	368732		1	230	0
chrIII	1289992	1291688	S2034	0	-	1289992	1291688		1	1696	0
chrIII	452752	453314	S1807	0	-	452752	453314		1	562	0
chrIII	37921	41887	S1691	0	+	37921	41887		1	3966	0
chrIII	1783310	1784308	S2150	0	+	1783310	1784308		1	998	0
chrIII	2231594	2232046	S2295	0	-	2231594	2232046		1	452	0
chrIII	1156407	1159408	S1984	0	+	1156407	1159408		1	3001	0
chrIII	796775	796998	S1903	0	-	796775	796998		1	223	0
chrIII	290351	296433	S1769	0	-	290351	296433		9	820,260,113,81,198,201,272,652,924	0,1179,1583,2223,2538,3097,3652,4116,5158
chrIII	1879782	1879986	S2177	0	-	1879782	1879986		1	204	0
chrIII	560779	561867	S1834	0	+	560779	561867		1	1088	0
chrIII	599584	602498	S1849	0	-	599584	602498		1	2914	0
chrIII	1963789	1964287	S2206	0	-	1963789	1964287		2	33,168	0,330
chrIII	1848395	1850926	S2170	0	-	1848395	1850926		1	2531	0
chrIII	1386865	1393097	S2054	0	-	1386865	1393097		1	6232	0
chrIII	1721545	1724660	S2131	0	+	1721545	1724660		5	88,152,132,85,28	0,963,1856,2435,3087
chrIII	1009107	1011443	S1949	0	+	1009107	1011443		3	642,129,347	0,1351,1989
chrIII	91629	92030	S1701	0	-	91629	92030		1	401	0
chrIII	154386	162610	S1719	0	+	154386	162610		8	1726,171,67,41,250,989,85,1678	0,2446,3078,3277,3733,4406,5600,6546
chrIII	766932	772345	S1897	0	-	766932	772345		3	8,234,653,363	0,1053,2050
chrIII	863213	863642	S1919	0	+	863213	863642		1	429	0
chrIII	1272471	1273653	S2027	0	-	1272471	1273653		2	251,260	0,922
chrIII	678478	678711	S1876	0	+	678478	678711		1	233	0
chrIII	530982	532153	S1821	0	+	530982	532153		1	1171	0
chrIII	2068988	2069427	S2227	0	+	2068988	2069427		1	439	0
chrIII	2031070	2039174	S2221	0	+	2031070	2039174		5	3,754,135,264,424,880	0,4779,5311,6154,7223
chrIII	611956	612268	S1852	0	-	611956	612268		1	312	0
chrIII	1565329	1565550	S2099	0	+	1565329	1565550		1	221	0
chrIII	1244949	1245672	S2013	0	-	1244949	1245672		1	723	0
chrIII	420977	424327	S1799	0	+	420977	424327		2	10,421,913	0,1437
chrIII	706978	708896	S1886	0	+	706978	708896		1	1918	0
chrIII	1648167	1651786	S2112	0	+	1648167	1651786		3	1,083,234,607	0,2452,3012
chrIII	1359829	1364580	S2047	0	+	1359829	1364580		6	685,514,82,194,198,510	0,1065,2110,2638,3183,4241
chrIII	578651	580404	S1840	0	+	578651	580404		1	1753	0
chrIII	1969734	1969953	S2207	0	-	1969734	1969953		1	219	0
chrIII	1163337	1163733	S1989	0	+	1163337	1163733		1	396	0
chrIII	2108681	2108969	S2237	0	+	2108681	2108969		1	288	0
chrIII	2077273	2081671	S2230	0	-	2077273	2081671		1	4398	0
chrIII	1246462	1246713	S2015	0	-	1246462	1246713		1	251	0
chrIII	77381	85881	S1698	0	+	77381	85881		10	629,334,189,90,175,232,378,286,230,990	0,1063,1793,2403,3256,4167,4777,5587,6664,7510
chrIII	176586	177022	S1725	0	+	176586	177022		1	436	0
chrIII	1768768	1770618	S2145	0	+	1768768	1770618		2	764,113	0,1737
chrIII	463115	465155	S1810	0	+	463115	465155		1	2040	0
chrIII	1720341	1720711	S2129	0	+	1720341	1720711		1	370	0
chrIII	395342	395721	S1791	0	-	395342	395721		1	379	0
chrIII	1200117	1200648	S2000	0	+	1200117	1200648		1	531	0
chrIII	2130328	2132857	S2249	0	+	2130328	2132857		2	1,241,706	0,1823
chrIII	6175	6662	S1684	0	-	6175	6662		2	20,186	0,301
chrIII	2011830	2014258	S2217	0	+	2011830	2014258		2	10,561,028	0,1400
chrIII	1884005	1886165	S2178	0	+	1884005	1886165		1	2160	0
chrIII	710779	711234	S1888	0	-	710779	711234		1	455	0
chrIII	1807547	1807817	S2159	0	-	1807547	1807817		1	270	0
chrIII	1428510	1429067	S2065	0	+	1428510	1429067		1	557	0
chrIII	1363772	1364049	S2048	0	-	1363772	1364049		1	277	0
chrIII	2291755	2292283	S2311	0	-	2291755	2292283		1	528	0
chrIII	251873	252113	S1755	0	-	251873	252113		1	240	0
chrIII	2136461	2137775	S2251	0	-	2136461	2137775		2	131,616	0,698
chrIII	1651803	1652324	S2113	0	-	1651803	1652324		1	521	0
chrIII	864902	865911	S1922	0	+	864902	865911		1	1009	0
chrIII	2186321	2200039	S2278	0	+	2186321	2200039		17	1119,304,116,73,83,117,87,69,166,112,535,432,100,566,416,126,363	0,2201,2940,3914,4710,5279,5945,6519,7367,8242,8764,9606,10457,11090,11939,13048,13355
chrIII	190087	190408	S1731	0	-	190087	190408		1	321	0
chrIII	554438	554656	S1828	0	+	554438	554656		1	218	0
chrIII	1161806	1162708	S1988	0	-	1161806	1162708		2	29,448	0,454
chrIII	1702530	1703158	S2120	0	-	1702530	1703158		1	628	0
chrIII	642015	642253	S1858	0	-	642015	642253		1	238	0
chrIII	1184879	1185098	S1999	0	+	1184879	1185098		1	219	0
chrIII	1934655	1935133	S2193	0	+	1934655	1935133		1	478	0
chrIII	292026	292598	S1770	0	+	292026	292598		1	572	0
chrIII	199839	200358	S1734	0	+	199839	200358		1	519	0
chrIII	1899597	1903336	S2182	0	-	1899597	1903336		4	1790,96,135,608	0,2319,2790,3131
chrIII	1960367	1961970	S2204	0	-	1960367	1961970		3	165,65,76	0,635,1527
chrIII	2152102	2152899	S2265	0	+	2152102	2152899		1	797	0
chrIII	2133028	2136406	S2250	0	-	2133028	2136406		4	583,427,204,42	0,972,2603,3336
chrIII	1767260	1768732	S2144	0	+	1767260	1768732		1	1472	0
chrIII	1868579	1870997	S2175	0	+	1868579	1870997		2	1852,22	0,2396
chrIII	470806	484272	S1815	0	+	470806	484272		12	697,113,298,113,142,79,97,79,90,126,383,2925	0,1391,2434,3310,3573,4609,5089,5996,6659,7778,9131,10541
chrIII	2173010	2173635	S2270	0	+	2173010	2173635		1	625	0
chrIII	1473563	1473786	S2080	0	+	1473563	1473786		1	223	0
chrIII	1164079	1164348	S1990	0	-	1164079	1164348		1	269	0
chrIII	2232046	2232445	S2296	0	-	2232046	2232445		1	399	0
chrIII	1785928	1790053	S2151	0	+	1785928	1790053		3	1,308,995,469	0,2206,3656
chrIII	1072757	1076800	S1968	0	+	1072757	1076800		5	627,99,87,77,1441	0,1331,1702,2116,2602
chrIII	1072757	1074836	S1968	0	+	1072757	1074836		3	627,99,244	0,1331,1835
chrIII	647301	647712	S1863	0	-	647301	647712		1	411	0
chrIII	995594	1003441	S1944	0	+	995594	1003441		8	1565,151,230,83,106,108,102,1534	0,2171,3014,3902,4693,5665,5912,6313
chrIII	1463116	1463832	S2075	0	-	1463116	1463832		1	716	0
chrIII	1029722	1029927	S1954	0	-	1029722	1029927		1	205	0
chrIII	711364	713146	S1889	0	+	711364	713146		3	834,101,180	0,1160,1602
chrIII	1812995	1818591	S2162	0	-	1812995	1818591		1	5596	0
chrIII	93107	107630	S1702	0	+	93107	107630		15	3106,186,114,61,152,132,180,91,103,97,89,136,1703,135,2010	0,3577,4275,4704,5141,5794,6520,7041,7557,8155,8746,9310,9587,11732,12513
chrIII	814573	820559	S1910	0	+	814573	820559		2	4,482,873	0,5113
chrIII	2218887	2221655	S2284	0	-	2218887	2221655		4	576,246,41,226	0,958,1599,2542
chrIII	217637	219028	S1743	0	-	217637	219028		2	402,193	0,1198
chrIII	430929	431304	S1805	0	+	430929	431304		1	375	0
chrIII	1101358	1101624	S1977	0	+	1101358	1101624		1	266	0
chrIII	1433414	1442124	S2067	0	+	1433414	1442124		1	8710	0
chrIII	642391	642733	S1859	0	-	642391	642733		1	342	0
chrIII	595904	598369	S1848	0	+	595904	598369		1	2465	0
chrIII	2456113	2457480	S2322	0	-	2456113	2457480		1	1367	0
chrIII	2124090	2124575	S2246	0	+	2124090	2124575		1	485	0
chrIII	5156	5363	S1683	0	+	5156	5363		1	207	0
chrIII	955613	968858	S1938	0	+	955613	968858		15	2497,148,181,637,522,133,141,60,83,157,296,724,425,503,846	0,2982,3689,4120,5292,6189,6663,7193,7932,8284,8917,9930,11099,11700,12399
chrIII	2004421	2005245	S2214	0	+	2004421	2005245		1	824	0
chrIII	396908	397139	S1792	0	+	396908	397139		1	231	0
chrIII	2141703	2141974	S2257	0	-	2141703	2141974		1	271	0
chrIII	561936	569036	S1835	0	+	561936	569036		9	651,86,99,54,131,49,237,360,547	0,815,1836,2411,3312,4040,5099,5819,6553
chrIII	2037624	2038228	S2222	0	-	2037624	2038228		1	604	0
chrIII	236869	239023	S1746	0	+	236869	239023		1	2154	0
chrIII	1140655	1154913	S1981	0	-	1140655	1154913		4	2,110,234,123,816,030	0,2664,5572,8227
chrIII	1726482	1729079	S2132	0	+	1726482	1729079		4	171,93,104,931	0,522,958,1666
chrIII	412235	419289	S1798	0	+	412235	419289		10	425,123,186,319,104,241,101,234,89,875	0,835,1433,2150,2813,3449,4485,5165,5699,6179
chrIII	641615	641819	S1857	0	-	641615	641819		1	204	0
chrIII	1068950	1070143	S1967	0	+	1068950	1070143		1	1193	0
chrIII	42569	48048	S1692	0	+	42569	48048		2	21,022,844	0,2635
chrIII	2175237	2179243	S2273	0	+	2175237	2179243		1	4006	0
chrIII	1572412	1572849	S2102	0	+	1572412	1572849		1	437	0
chrIII	1564104	1566974	S2098	0	+	1564104	1566974		2	11,281,191	0,1679
chrIII	1096202	1098837	S1972	0	+	1096202	1098837		2	8,411,410	0,1225
chrIII	454437	460806	S1808	0	+	454437	460806		5	1751,71,107,164,89	0,3029,4354,4897,6280
chrIII	121785	122183	S1709	0	-	121785	122183		1	398	0
chrIII	1241326	1244410	S2012	0	-	1241326	1244410		2	1,662,350	0,734
chrIII	1933915	1934117	S2192	0	+	1933915	1934117		1	202	0
chrIII	605203	605698	S1851	0	+	605203	605698		1	495	0
chrIII	259103	260703	S1763	0	+	259103	260703		2	611,137	0,1463
chrIII	2151592	2151937	S2264	0	-	2151592	2151937		1	345	0
chrIII	679390	679747	S1878	0	+	679390	679747		1	357	0
chrIII	713151	717376	S1890	0	+	713151	717376		8	263,86,117,84,65,92,66,717	0,592,1066,1575,1770,2362,2885,3508
chrIII	1200648	1206491	S2001	0	+	1200648	1206491		7	1141,182,75,76,168,154,669	0,1642,2527,3246,4113,4643,5174
chrIII	1427164	1428432	S2064	0	+	1427164	1428432		1	1268	0
chrIII	251163	251712	S1754	0	-	251163	251712		1	549	0
chrIII	175509	175753	S1724	0	-	175509	175753		1	244	0
chrIII	2251747	2252571	S2300	0	+	2251747	2252571		1	824	0
chrIII	382955	383165	S1787	0	-	382955	383165		1	210	0
chrIII	651527	652238	S1866	0	+	651527	652238		1	711	0
chrIII	2066546	2067145	S2226	0	+	2066546	2067145		1	599	0
chrIII	1284133	1284428	S2031	0	-	1284133	1284428		1	295	0
chrIII	2097732	2097943	S2236	0	-	2097732	2097943		1	211	0
chrIII	1245799	1246166	S2014	0	-	1245799	1246166		1	367	0
chrIII	1021811	1028433	S1951	0	-	1021811	1028433		2	5,897,414	0,6208
chrIII	1735089	1738122	S2133	0	-	1735089	1738122		4	264,138,232,285	0,815,1538,2748
chrIII	1735089	1738429	S2133	0	-	1735089	1738429		4	264,138,232,209	0,815,1538,3131
chrIII	585503	591451	S1842	0	-	585503	591451		7	84,106,54,152,102,37,547	0,554,1625,2057,3756,4143,5401
chrIII	380555	380828	S1784	0	+	380555	380828		1	273	0
chrIII	2165521	2174921	S2271	0	+	2165521	2174921		13	867,173,104,122,93,157,170,66,135,185,78,195,1307	0,1278,1771,2475,3160,3675,4267,5033,5683,6034,6587,7002,8093
chrIII	1043064	1043640	S1958	0	+	1043064	1043640		1	576	0
chrIII	383497	383740	S1788	0	-	383497	383740		1	243	0
chrIII	1533947	1541928	S2089	0	-	1533947	1541928		9	1524,222,269,127,69,98,104,427,397	0,2184,2926,3599,4548,4889,5870,6633,7584
chrIII	1718226	1719267	S2127	0	+	1718226	1719267		1	1041	0
chrIII	2219486	2219769	S2285	0	-	2219486	2219769		1	283	0
chrIII	1856106	1857008	S2172	0	+	1856106	1857008		1	902	0
chrIII	705514	706918	S1885	0	+	705514	706918		1	1404	0
chrIII	2201618	2206339	S2279	0	+	2201618	2206339		2	12,702,688	0,2033
chrIII	944711	944975	S1937	0	+	944711	944975		1	264	0
chrIII	2290793	2290999	S2310	0	+	2290793	2290999		1	206	0
chrIII	2254097	2255264	S2301	0	-	2254097	2255264		6	37,39,36,39,36,24	0,233,455,689,911,1143
chrIII	2011517	2011830	S2216	0	-	2011517	2011830		1	313	0
chrIII	1045377	1046288	S1959	0	+	1045377	1046288		1	911	0
chrIII	1424379	1425655	S2063	0	+	1424379	1425655		1	1276	0
chrIII	577078	578442	S1839	0	+	577078	578442		1	1364	0
chrIII	1093345	1096041	S1971	0	+	1093345	1096041		1	2696	0
chrIII	2419377	2419627	S2316	0	-	2419377	2419627		1	250	0
chrIII	981843	987231	S1943	0	+	981843	987231		2	5,994,335	0,1053
chrIII	1741877	1752695	S2135	0	+	1741877	1752695		13	1876,76,75,57,78,117,102,41,66,172,62,107,2638	0,2167,2571,3264,3794,4353,5130,5828,6311,6498,7300,7817,8180
chrIII	2122139	2123726	S2244	0	-	2122139	2123726		1	1587	0
chrIII	301702	305405	S1773	0	+	301702	305405		1	3703	0
chrIII	588379	588580	S1843	0	+	588379	588580		1	201	0
chrIII	1460200	1462996	S2074	0	-	1460200	1462996		3	89,387,883	0,716,1913
chrIII	1012435	1016158	S1950	0	-	1012435	1016158		2	17,941,815	0,1908
chrIII	311535	312118	S1776	0	+	311535	312118		1	583	0
chrIII	174257	177698	S1723	0	-	174257	177698		5	524,174,158,116,164	0,1554,2187,2742,3277
chrIII	2138341	2138552	S2252	0	-	2138341	2138552		1	211	0
chrIII	141296	144105	S1713	0	+	141296	144105		3	777,155,694	0,1597,2115
chrIII	1818612	1825643	S2163	0	+	1818612	1825643		7	2,297,212,285,130,240,000,000	0,3125,3906,4629,5120,5650,6595
chrIII	328179	337880	S1778	0	-	328179	337880		9	16,484,006,513,102,100,000,000,000,000	0,1906,2945,4125,5030,5683,6157,6664,9007
chrIII	1169619	1169853	S1995	0	-	1169619	1169853		1	234	0
chrIII	532182	532837	S1822	0	-	532182	532837		1	655	0
chrIII	1513313	1519469	S2082	0	-	1513313	1519469		9	1106,79,61,88,143,161,86,155,282	0,1679,2330,2790,3602,4008,4759,5066,5874
chrIII	2085940	2087167	S2232	0	+	2085940	2087167		1	1227	0
chrIII	426724	428471	S1801	0	-	426724	428471		2	479,757	0,990
chrIII	546332	546607	S1827	0	+	546332	546607		1	275	0
chrIII	261470	263040	S1764	0	+	261470	263040		2	612,160	0,1410
chrIII	2153378	2154808	S2266	0	-	2153378	2154808		3	218,142,246	0,492,1184
chrIII	802979	804435	S1906	0	+	802979	804435		2	505,105	0,1351
chrIII	50094	69092	S1693	0	-	50094	69092		8	8006,2316,4120,105,70,239,336,217	0,8275,11268,15906,16523,17213,17852,18781
chrIII	1055332	1064922	S1964	0	-	1055332	1064922		7	1086,363,665,585,826,68,1050	0,1877,3164,4292,5927,7460,8540
chrIII	1987964	1989310	S2209	0	-	1987964	1989310		1	1346	0
chrIII	870926	871153	S1926	0	-	870926	871153		1	227	0
chrIII	255241	255632	S1759	0	+	255241	255632		1	391	0
chrIII	1802412	1802674	S2155	0	+	1802412	1802674		1	262	0
chrIII	916266	924815	S1930	0	-	916266	924815		6	148,549,614,510,205,000,000	0,2044,3059,3657,5252,6790
chrIII	643886	645164	S1861	0	-	643886	645164		1	1278	0
chrIII	853839	855474	S1917	0	-	853839	855474		2	809,392	0,1243
chrIII	678922	679296	S1877	0	-	678922	679296		1	374	0
chrIII	759827	760104	S1896	0	-	759827	760104		1	277	0
chrIII	1905688	1905943	S2185	0	+	1905688	1905943		1	255	0
chrIII	120042	120658	S1706	0	+	120042	120658		1	616	0
chrIII	1336889	1337092	S2040	0	-	1336889	1337092		1	203	0
chrIII	490630	492062	S1816	0	+	490630	492062		1	1432	0
chrIII	249962	253685	S1753	0	-	249962	253685		3	1224,90,629	0,2128,3094
chrIII	866836	872403	S1924	0	-	866836	872403		5	8,263,111,783,151,040	0,1613,2430,3202,4526
chrIII	2422351	2422681	S2317	0	-	2422351	2422681		1	330	0
chrIII	1887566	1899597	S2180	0	-	1887566	1899597		13	950,99,510,175,123,99,188,65,347,76,1544,499,2258	0,1276,1803,2697,3348,3837,4155,4670,5230,6081,6549,8864,9773
chrIII	110480	112619	S1703	0	+	110480	112619		4	21,259,112,121	0,416,1320,2018
chrIII	1167618	1167955	S1994	0	+	1167618	1167955		1	337	0
chrIII	2233696	2234232	S2297	0	+	2233696	2234232		1	536	0
chrIII	244547	245968	S1752	0	+	244547	245968		1	1421	0
chrIII	2124934	2129509	S2247	0	-	2124934	2129509		6	677,85,57,154,113,1137	0,1136,1450,2177,2882,3438
chrIII	2124934	2129509	S2247	0	-	2124934	2129509		7	677,85,57,154,113,70,963	0,1136,1450,2177,2882,3368,3612
chrIII	1991427	1991910	S2210	0	+	1991427	1991910		1	483	0
chrIII	665348	666966	S1870	0	-	665348	666966		1	1618	0
chrIII	620928	621215	S1854	0	-	620928	621215		1	287	0
chrIII	2021458	2021851	S2219	0	-	2021458	2021851		1	393	0
chrIII	2117030	2120529	S2240	0	-	2117030	2120529		6	22,84,183,100,98,779	0,416,759,1811,2300,2720
chrIII	1155010	1155677	S1982	0	+	1155010	1155677		1	667	0
chrIII	1803851	1804874	S2157	0	+	1803851	1804874		1	1023	0
chrIII	409401	409684	S1797	0	-	409401	409684		1	283	0
chrIII	1205424	1205693	S2002	0	+	1205424	1205693		1	269	0
chrIII	1755088	1755754	S2139	0	-	1755088	1755754		1	666	0
chrIII	136099	136570	S1711	0	-	136099	136570		1	471	0
chrIII	619043	622631	S1853	0	-	619043	622631		2	11,451,337	0,2251
chrIII	197147	198831	S1732	0	-	197147	198831		3	129,90,331	0,749,1353
chrIII	1374932	1378187	S2051	0	+	1374932	1378187		2	16,801,156	0,2099
chrIII	1931442	1932947	S2190	0	+	1931442	1932947		2	448,455	0,1050
chrIII	1825730	1826179	S2164	0	+	1825730	1826179		1	449	0
chrIII	1291688	1295210	S2035	0	-	1291688	1295210		1	3522	0
chrIII	2123760	2124090	S2245	0	+	2123760	2124090		1	330	0
chrIII	1908540	1908863	S2188	0	-	1908540	1908863		1	323	0
chrIII	366972	367181	S1781	0	+	366972	367181		1	209	0
chrIII	1549185	1549422	S2092	0	-	1549185	1549422		1	237	0
chrIII	1711436	1711673	S2125	0	-	1711436	1711673		1	237	0
chrIII	2117948	2118275	S2241	0	-	2117948	2118275		1	327	0
chrIII	1423098	1423823	S2062	0	+	1423098	1423823		1	725	0
chrIII	2248862	2249819	S2298	0	+	2248862	2249819		1	957	0
chrIII	428924	429130	S1802	0	-	428924	429130		1	206	0
chrIII	1802816	1803354	S2156	0	+	1802816	1803354		1	538	0
chrIII	220261	220493	S1745	0	+	220261	220493		1	232	0
chrIII	1569340	1569808	S2101	0	+	1569340	1569808		1	468	0
chrIII	1028589	1029205	S1952	0	+	1028589	1029205		1	616	0
chrIII	1004035	1005411	S1946	0	+	1004035	1005411		1	1376	0
chrIII	215519	215727	S1740	0	-	215519	215727		1	208	0
chrIII	654426	654750	S1868	0	-	654426	654750		1	324	0
chrIII	144843	145067	S1714	0	+	144843	145067		1	224	0
chrIII	392568	392835	S1790	0	+	392568	392835		1	267	0
chrIII	560028	560267	S1833	0	-	560028	560267		1	239	0
chrIII	1533572	1533877	S2088	0	-	1533572	1533877		1	305	0
chrIII	2224578	2224838	S2290	0	+	2224578	2224838		1	260	0
chrIII	2182270	2182722	S2276	0	+	2182270	2182722		1	452	0
chrIII	2087167	2091646	S2233	0	+	2087167	2091646		1	4479	0
chrIII	34326	34685	S1689	0	+	34326	34685		1	359	0
chrIII	726275	726956	S1892	0	+	726275	726956		1	681	0
chrIII	582179	585503	S1841	0	-	582179	585503		5	242,50,38,59,24	0,993,1790,2620,3300
chrIII	554940	555478	S1829	0	+	554940	555478		1	538	0
chrIII	1271752	1271976	S2026	0	-	1271752	1271976		1	224	0
chrIII	2279141	2279392	S2306	0	+	2279141	2279392		1	251	0
chrIII	2072125	2072377	S2228	0	+	2072125	2072377		1	252	0
chrIII	927225	927717	S1932	0	-	927225	927717		1	492	0
chrIII	243247	244066	S1751	0	-	243247	244066		1	819	0
chrIII	69205	70320	S1695	0	-	69205	70320		1	1115	0
chrIII	1617532	1618280	S2109	0	-	1617532	1618280		1	748	0
chrIII	798394	801399	S1905	0	+	798394	801399		4	75,91,158,24	0,1328,2417,2981
chrIII	1770745	1771424	S2146	0	-	1770745	1771424		1	679	0
chrIII	870336	870719	S1925	0	-	870336	870719		1	383	0
chrIII	755855	762574	S1895	0	-	755855	762574		5	206,322,710,251,661,000	0,2433,2970,4330,5246
chrIII	404677	404907	S1796	0	+	404677	404907		1	230	0
chrIII	854669	854897	S1918	0	+	854669	854897		1	228	0
chrIII	1554384	1559383	S2095	0	-	1554384	1559383		5	1216,154,93,137,1406	0,1658,2313,2836,3593
chrIII	113201	116885	S1704	0	+	113201	116885		6	44,118,56,162,331,161	0,480,1150,1885,2505,3523
chrIII	2425033	2425980	S2319	0	+	2425033	2425980		2	362,427	0,520
chrIII	1456672	1460160	S2073	0	-	1456672	1460160		5	439,48,67,58,647	0,1047,1574,2094,2841
chrIII	1953416	1953869	S2201	0	+	1953416	1953869		1	453	0
chrIII	183309	183654	S1729	0	-	183309	183654		1	345	0
chrIII	666966	671512	S1871	0	+	666966	671512		4	198,90,156,2562	0,713,1307,1984
chrIII	789070	794902	S1900	0	-	789070	794902		6	294,40,96,129,113,1762	0,582,936,1816,3110,4070
chrIII	466271	466476	S1812	0	-	466271	466476		1	205	0
chrIII	1217532	1220098	S2004	0	+	1217532	1220098		4	506,141,138,629	0,792,1362,1937
chrIII	390937	396860	S1789	0	+	390937	396860		8	1655,68,160,252,95,76,79,1161	0,1875,2339,2858,3653,4145,4350,4762
chrIII	648152	650555	S1864	0	+	648152	650555		1	2403	0
chrIII	1805756	1806087	S2158	0	+	1805756	1806087		1	331	0
chrIII	1206828	1215284	S2003	0	-	1206828	1215284		8	1205,318,99,41,72,55,1187,2484	0,1595,2584,3100,3418,3658,4324,5972
chrIII	1338341	1346685	S2041	0	+	1338341	1346685		11	192,225,222,624,82,69,137,375,176,142,662	0,962,1777,2646,3926,4375,5127,5731,6399,6886,7682
chrIII	645257	647274	S1862	0	+	645257	647274		1	2017	0
chrIII	866497	866732	S1923	0	-	866497	866732		1	235	0
chrIII	1100370	1100928	S1974	0	+	1100370	1100928		1	558	0
chrIII	2142163	2142517	S2258	0	-	2142163	2142517		1	354	0
chrIII	1454523	1454911	S2071	0	+	1454523	1454911		1	388	0
chrIII	239109	240258	S1747	0	+	239109	240258		1	1149	0
chrIII	685922	692713	S1883	0	+	685922	692713		10	750,386,192,68,171,87,72,141,119,21	0,1361,2067,3051,4064,4834,5114,5697,6095,6770
chrIII	146662	149928	S1715	0	-	146662	149928		6	23,349,143,398,78,399	0,333,922,1503,2274,2867
chrIII	1250797	1251170	S2022	0	-	1250797	1251170		1	373	0
chrIII	592343	592601	S1845	0	+	592343	592601		1	258	0
chrIII	2214609	2214914	S2282	0	+	2214609	2214914		1	305	0
chrIII	1166437	1167002	S1993	0	+	1166437	1167002		1	565	0
chrIII	216838	217192	S1742	0	-	216838	217192		1	354	0
chrIII	925530	928530	S1931	0	+	925530	928530		3	757,676,618	0,1043,2382
chrIII	1553562	1554332	S2094	0	+	1553562	1554332		1	770	0
chrIII	847783	852977	S1915	0	+	847783	852977		6	1256,85,66,101,82,838	0,2088,2618,3029,3758,4356
chrIII	2226674	2227005	S2292	0	+	2226674	2227005		1	331	0
chrIII	163214	167047	S1720	0	-	163214	167047		7	400,75,330,96,112,102,351	0,960,1212,1755,2506,3159,3482
chrIII	2024696	2028087	S2220	0	-	2024696	2028087		2	9,992,025	0,1366
chrIII	1903713	1904366	S2183	0	-	1903713	1904366		1	653	0
chrIII	1680659	1688202	S2116	0	+	1680659	1688202		13	37,100,40,114,120,129,118,169,75,144,115,157,868	0,577,1099,1457,1888,2151,2953,3497,4159,4694,5519,6057,6675
chrIII	1284491	1284772	S2032	0	+	1284491	1284772		1	281	0
chrIII	2118390	2118626	S2242	0	+	2118390	2118626		1	236	0
chrIII	2183099	2183360	S2277	0	-	2183099	2183360		1	261	0
chrIII	1003633	1004001	S1945	0	+	1003633	1004001		1	368	0
chrIII	1097022	1097450	S1973	0	-	1097022	1097450		1	428	0
chrIII	1772113	1782386	S2147	0	+	1772113	1782386		16	281,201,150,34,160,78,61,87,81,78,65,51,32,100,96,291	0,912,1341,2084,2735,3292,3692,4155,4721,5373,5699,6856,7925,8723,9292,9982
chrIII	2061199	2064274	S2224	0	+	2061199	2064274		1	3075	0
chrIII	2209993	2213483	S2280	0	+	2209993	2213483		4	1,243,197,227,307	0,1684,2210,3183
chrIII	1796976	1800832	S2154	0	+	1796976	1800832		5	606,114,135,69,704	0,1322,1845,2610,3152
chrIII	3173	3530	S1682	0	+	3173	3530		1	357	0
chrIII	967793	968034	S1939	0	+	967793	968034		1	241	0
chrIII	1826700	1827784	S2165	0	+	1826700	1827784		1	1084	0
chrIII	559114	559435	S1831	0	+	559114	559435		1	321	0
chrIII	214945	217661	S1739	0	+	214945	217661		3	300,305,330	0,1117,2386
chrIII	970366	974550	S1940	0	+	970366	974550		7	5,191,911,981,891,670,000,000	0,939,1229,1528,1877,2157,2441
chrIII	2154915	2156132	S2267	0	-	2154915	2156132		2	240,176	0,1041
chrIII	1065191	1066682	S1965	0	-	1065191	1066682		2	1,331,112	0,379
chrIII	242729	243217	S1750	0	-	242729	243217		1	488	0
chrIII	1052594	1052838	S1962	0	+	1052594	1052838		1	244	0
chrIII	1415129	1415564	S2058	0	-	1415129	1415564		1	435	0
chrIII	1862151	1867568	S2174	0	-	1862151	1867568		8	1,613,555,119,150,220,000,000,000	0,1953,2899,3182,3438,3792,4117,4441
chrIII	2285752	2286294	S2307	0	-	2285752	2286294		2	24,217	0,325
chrIII	500812	501947	S1819	0	-	500812	501947		1	1135	0
chrIII	263291	263952	S1765	0	+	263291	263952		1	661	0
chrIII	403078	403336	S1795	0	+	403078	403336		1	258	0
chrIII	1959174	1959505	S2203	0	+	1959174	1959505		1	331	0
chrIII	1159862	1160115	S1986	0	+	1159862	1160115		1	253	0
chrIII	840791	847187	S1913	0	-	840791	847187		5	877,59,884,173,1699	0,1597,2582,3952,4697
chrIII	117934	118753	S1705	0	+	117934	118753		1	819	0
chrIII	1134129	1138837	S1979	0	+	1134129	1138837		5	781,630,1009,477,95	0,1368,2433,3737,4613
chrIII	1757220	1757706	S2140	0	+	1757220	1757706		1	486	0
chrIII	722116	726114	S1891	0	-	722116	726114		5	304,109,251,105,783	0,1105,1687,2339,3215
chrIII	1795236	1796376	S2153	0	-	1795236	1796376		2	69,416	0,724
chrIII	1996042	1996469	S2212	0	-	1996042	1996469		1	427	0
chrIII	811295	813536	S1908	0	-	811295	813536		1	2241	0
chrIII	206289	206879	S1736	0	+	206289	206879		1	590	0
chrIII	1325602	1325829	S2038	0	+	1325602	1325829		1	227	0
chrIII	2064276	2068910	S2225	0	+	2064276	2068910		3	17,701,631,787	0,2130,2847
chrIII	1414504	1416384	S2057	0	+	1414504	1416384		3	473,70,440	0,1039,1440
chrIII	181497	184602	S1728	0	+	181497	184602		3	608,498,972	0,1195,2133
chrIII	1523987	1524417	S2085	0	-	1523987	1524417		1	430	0
chrIII	1851735	1854157	S2171	0	-	1851735	1854157		4	910,82,73,224	0,1304,1673,2198
chrIII	1224339	1227660	S2009	0	+	1224339	1227660		1	3321	0
chrIII	2091986	2092467	S2234	0	-	2091986	2092467		1	481	0
chrIII	293065	293470	S1772	0	+	293065	293470		1	405	0
chrIII	2143114	2146827	S2260	0	+	2143114	2146827		1	3713	0
chrIII	1218442	1218918	S2005	0	-	1218442	1218918		1	476	0
chrIII	1417896	1422931	S2060	0	-	1417896	1422931		4	756,109,89,2309	0,1194,2076,2726
chrIII	703015	705177	S1884	0	+	703015	705177		1	2162	0
chrIII	465611	466133	S1811	0	-	465611	466133		1	522	0
chrIII	2250045	2250571	S2299	0	+	2250045	2250571		1	526	0
chrIII	1937010	1937263	S2196	0	+	1937010	1937263		1	253	0
chrIII	1576290	1577492	S2104	0	+	1576290	1577492		1	1202	0
chrIII	1694533	1702480	S2118	0	-	1694533	1702480		9	1735,720,175,65,167,86,147,188,1121	0,2639,3828,4356,4515,5014,5515,6129,6826
chrIII	1039333	1039586	S1957	0	+	1039333	1039586		1	253	0
chrIII	672338	673190	S1872	0	-	672338	673190		1	852	0
chrIII	211427	211932	S1738	0	+	211427	211932		1	505	0
chrIII	2424684	2424961	S2318	0	+	2424684	2424961		1	277	0
chrIII	88778	91629	S1700	0	+	88778	91629		3	64,603,797	0,685,2054
chrIII	1843281	1843786	S2167	0	+	1843281	1843786		1	505	0
chrIII	240409	240754	S1748	0	+	240409	240754		1	345	0
chrIII	2228138	2228351	S2293	0	+	2228138	2228351		1	213	0
chrIII	1994319	1994864	S2211	0	-	1994319	1994864		1	545	0
chrIII	1947012	1947273	S2199	0	+	1947012	1947273		1	261	0
chrIII	1832219	1840631	S2166	0	-	1832219	1840631		9	3,034,516,173,942,870,000,000,000,000	0,945,1685,2488,3149,4071,4850,5966,7127
chrIII	642751	643515	S1860	0	+	642751	643515		1	764	0
chrIII	559506	559709	S1832	0	-	559506	559709		1	203	0
chrIII	145111	146711	S1716	0	-	145111	146711		2	748,396	0,1204
chrIII	2261596	2274917	S2305	0	-	2261596	2274917		26	97,12,9,9,9,9,9,9,9,12,12,9,12,12,36,15,12,15,6,21,12,13,7,116,289,1447	0,331,821,1305,1589,2075,2407,2992,3580,3770,4353,5019,6000,6411,6803,7506,7830,8398,8703,8951,9581,10179,10346,10494,11116,11874
chrIII	592096	592309	S1844	0	-	592096	592309		1	213	0
chrIII	533358	539165	S1824	0	-	533358	539165		7	791,687,125,153,142,94,200	0,2098,3511,4020,4390,5187,5607
chrIII	2142797	2143010	S2259	0	-	2142797	2143010		1	213	0
chrIII	2179332	2180408	S2274	0	+	2179332	2180408		1	1076	0
chrIII	853143	853839	S1916	0	+	853143	853839		1	696	0
chrIII	1706191	1707854	S2123	0	-	1706191	1707854		1	1663	0
chrIII	1561171	1561970	S2097	0	+	1561171	1561970		1	799	0
chrIII	1355523	1355792	S2044	0	+	1355523	1355792		1	269	0
chrIII	1248985	1249220	S2020	0	-	1248985	1249220		1	235	0
chrIII	424844	425639	S1800	0	+	424844	425639		1	795	0
chrIII	1456257	1456634	S2072	0	-	1456257	1456634		1	377	0
chrIII	289637	290253	S1768	0	-	289637	290253		1	616	0
chrIII	532842	533347	S1823	0	+	532842	533347		1	505	0
chrIII	60663	61386	S1694	0	+	60663	61386		1	723	0
chrIII	373281	373514	S1783	0	-	373281	373514		1	233	0
chrIII	1719908	1720264	S2128	0	-	1719908	1720264		1	356	0
chrIII	26740	26987	S1687	0	+	26740	26987		1	247	0
chrIII	1779063	1779363	S2148	0	-	1779063	1779363		1	300	0
chrIII	875179	898748	S1927	0	+	875179	898748		30	949,182,46,192,441,201,333,243,30,66,63,507,78,69,231,135,105,273,162,606,39,470,130,30,438,336,329,202,36,614	0,2351,3176,3805,4619,5648,6652,7329,8208,8802,9092,9998,11265,11893,12571,13156,14121,14642,15723,16221,17295,17520,18407,19091,19641,20735,21602,22135,22745,22955
chrIII	875179	898748	S1927	0	+	875179	898748		30	949,182,46,192,441,201,333,243,30,66,63,507,78,69,231,135,105,273,162,606,39,251,130,30,438,336,329,202,36,614	0,2351,3176,3805,4619,5648,6652,7329,8208,8802,9092,9998,11265,11893,12571,13156,14121,14642,15723,16221,17295,17739,18407,19091,19641,20735,21602,22135,22745,22955
chrIII	255652	256748	S1760	0	+	255652	256748		1	1096	0
chrIII	2116912	2117283	S2239	0	-	2116912	2117283		1	371	0
chrIII	653584	653971	S1867	0	-	653584	653971		1	387	0
chrIII	640779	641178	S1856	0	-	640779	641178		1	399	0
chrIII	790663	790884	S1902	0	+	790663	790884		1	221	0
chrIII	2261126	2261336	S2304	0	+	2261126	2261336		1	210	0
chrIII	167066	167893	S1721	0	-	167066	167893		1	827	0
chrIII	312213	312486	S1777	0	-	312213	312486		1	273	0
chrIII	2138671	2139284	S2253	0	+	2138671	2139284		1	613	0
chrIII	1255028	1255229	S2023	0	+	1255028	1255229		1	201	0
chrIII	310657	326150	S1775	0	-	310657	326150		15	831,92,170,251,99,48,98,36,103,693,126,80,228,870,2816	0,1438,1953,2559,3573,4203,4697,5488,6491,7037,8487,9044,10391,11183,12677
chrIII	1653163	1680659	S2115	0	+	1653163	1680659		40	233,196,287,390,980,506,386,1026,233,130,121,104,170,93,107,77,114,58,104,267,346,104,158,119,83,157,112,91,70,185,123,72,159,66,1041,160,104,149,177,429	0,711,1233,1769,2531,3927,4941,5759,7432,8509,9328,9759,10072,10726,11172,11624,11956,12644,13065,13733,14593,15406,15953,16717,17286,17886,18412,18815,19299,19868,20903,21396,21998,22767,23074,24460,25242,25781,26319,27067
chrIII	556909	557206	S1830	0	-	556909	557206		1	297	0
chrIII	2226262	2226476	S2291	0	+	2226262	2226476		1	214	0
chrIII	847220	847553	S1914	0	-	847220	847553		1	333	0
chrIII	292631	292911	S1771	0	+	292631	292911		1	280	0
chrIII	2223760	2224502	S2288	0	+	2223760	2224502		1	742	0
chrIII	184602	185200	S1730	0	-	184602	185200		1	598	0
chrIII	1054634	1054920	S1963	0	-	1054634	1054920		1	286	0
chrIII	1519794	1520160	S2083	0	+	1519794	1520160		1	366	0
chrIII	2015392	2022416	S2218	0	-	2015392	2022416		2	6,090,256	0,6768
chrIII	1007921	1008910	S1948	0	+	1007921	1008910		1	989	0
chrIII	402470	402896	S1794	0	-	402470	402896		1	426	0
chrIII	1906077	1906297	S2186	0	-	1906077	1906297		1	220	0
chrIII	305774	310178	S1774	0	-	305774	310178		5	531,64,155,189,1559	0,1430,1975,2527,2845
chrIII	1573782	1576186	S2103	0	+	1573782	1576186		1	2404	0
chrIII	1749777	1750081	S2136	0	-	1749777	1750081		1	304	0
chrIII	2072963	2073205	S2229	0	+	2072963	2073205		1	242	0
chrIII	1274312	1274981	S2029	0	-	1274312	1274981		2	26,259	0,410
chrIII	467208	468426	S1814	0	+	467208	468426		1	1218	0
chrIII	125626	136099	S1710	0	-	125626	136099		10	1059,86,250,120,64,95,269,222,318,1786	0,1296,1999,3296,3855,4469,5326,6761,7293,8687
chrIII	1219008	1219361	S2006	0	+	1219008	1219361		1	353	0
chrIII	1221749	1222090	S2008	0	-	1221749	1222090		1	341	0
chrIII	269429	281949	S1766	0	+	269429	281949		17	468,303,203,165,274,164,111,134,235,165,210,148,160,183,92,112,940	0,768,1640,2383,3199,3728,4264,4842,6294,6961,7992,8679,9666,10443,10843,11339,11580
chrIII	1841657	1845284	S2168	0	-	1841657	1845284		2	15,631,358	0,2269
chrIII	207026	209230	S1737	0	+	207026	209230		4	41,416,225,356	0,432,1279,1848
chrIII	1523581	1523928	S2084	0	-	1523581	1523928		1	347	0
chrIII	1098923	1108286	S1976	0	-	1098923	1108286		8	1471,417,103,80,1271,544,162,2619	0,1984,2679,3332,3875,5297,6032,6744
chrIII	1886409	1886750	S2179	0	-	1886409	1886750		1	341	0
chrIII	674692	681462	S1873	0	-	674692	681462		9	514,67,47,89,258,75,138,437,812	0,1052,1517,2146,3110,3732,4584,5032,5958
chrIII	204826	206086	S1735	0	+	204826	206086		2	50,487	0,773
chrIII	2215557	2215764	S2283	0	+	2215557	2215764		1	207	0
chrIII	1354987	1355220	S2043	0	+	1354987	1355220		1	233	0
chrIII	1416560	1417053	S2059	0	+	1416560	1417053		1	493	0
chrIII	2092712	2097709	S2235	0	+	2092712	2097709		4	1758,84,426,687	0,2507,3220,4310
chrIII	1970067	1970661	S2208	0	+	1970067	1970661		1	594	0
chrIII	1711705	1712098	S2126	0	+	1711705	1712098		1	393	0
chrIII	1030982	1035524	S1956	0	+	1030982	1035524		6	869,190,125,90,144,973	0,1192,1691,2532,2890,3569
chrIII	515962	518983	S1820	0	+	515962	518983		1	3021	0
chrIII	1696843	1697196	S2119	0	+	1696843	1697196		1	353	0
chrIII	804916	811226	S1907	0	+	804916	811226		8	376,42,72,56,322,1386,244,467	0,809,1510,2021,2592,3480,5122,5843
chrIII	284277	289385	S1767	0	-	284277	289385		1	5108	0
chrIV	1670260	1671936	S2729	0	+	1670260	1671936		1	1676	0
chrIV	1879300	1887015	S2789	0	-	1879300	1887015		8	1793,150,145,163,91,84,121,1444	0,2039,2904,3530,4139,4789,5557,6271
chrIV	2441032	2442450	S2913	0	+	2441032	2442450		1	1418	0
chrIV	1253616	1253824	S2629	0	-	1253616	1253824		1	208	0
chrIV	1365734	1366952	S2657	0	+	1365734	1366952		1	1218	0
chrIV	1209552	1210360	S2622	0	-	1209552	1210360		1	808	0
chrIV	1105154	1115670	S2587	0	+	1105154	1115670		15	943,110,145,312,109,95,107,123,243,182,334,176,160,45,631	0,1399,1896,2547,3477,4763,5267,5820,6368,7012,7647,8481,8973,9467,9885
chrIV	853343	857075	S2526	0	+	853343	857075		3	3,554,451,443	0,1215,2289
chrIV	1673553	1678611	S2730	0	+	1673553	1678611		1	5058	0
chrIV	553198	555066	S2439	0	+	553198	555066		1	1868	0
chrIV	829984	833103	S2519	0	+	829984	833103		2	6,061,839	0,1280
chrIV	256428	258707	S2375	0	-	256428	258707		6	18,84,115,81,51,1045	0,113,304,519,904,1234
chrIV	1854551	1854983	S2777	0	+	1854551	1854983		1	432	0
chrIV	1420474	1420789	S2669	0	+	1420474	1420789		1	315	0
chrIV	1317331	1317650	S2644	0	+	1317331	1317650		1	319	0
chrIV	1209066	1212772	S2621	0	+	1209066	1212772		4	510,273,130,824	0,1272,2215,2882
chrIV	708082	717073	S2479	0	-	708082	717073		14	318,155,174,380,341,203,132,207,369,82,313,178,152,291	0,789,1339,1758,2723,3512,3960,4601,5535,6259,6767,7430,7999,8700
chrIV	1471472	1472118	S2684	0	-	1471472	1472118		2	359,26	0,620
chrIV	885235	885593	S2534	0	+	885235	885593		1	358	0
chrIV	1977685	1984185	S2810	0	+	1977685	1984185		8	1197,107,124,135,168,201,59,234	0,1602,2231,3487,3984,4785,5521,6266
chrIV	287651	291795	S2379	0	+	287651	291795		3	1,952,222,914	0,2532,3230
chrIV	2486419	2486643	S2921	0	-	2486419	2486643		1	224	0
chrIV	2058225	2065556	S2831	0	+	2058225	2065556		14	834,124,162,124,245,108,90,72,74,90,79,111,69,950	0,1161,1762,2290,2882,3983,4356,4539,4787,4961,5142,5769,6120,6381
chrIV	2561201	2570350	S2940	0	+	2561201	2570350		11	1381,91,75,4,54,205,96,151,74,283,940	0,2169,2625,3442,4305,5111,5739,6371,6890,7192,8209
chrIV	2015849	2018917	S2820	0	+	2015849	2018917		5	585,44,81,56,713	0,974,1438,1868,2355
chrIV	1329996	1335926	S2647	0	+	1329996	1335926		11	143,345,175,85,231,216,108,213,111,211,326	0,415,1130,1816,2174,3107,3625,4157,4643,5147,5604
chrIV	2348220	2348458	S2886	0	+	2348220	2348458		1	238	0
chrIV	1188567	1194487	S2617	0	-	1188567	1194487		8	1272,151,169,259,244,92,72,347	0,1826,2474,3015,4046,4655,5122,5573
chrIV	792453	793134	S2511	0	-	792453	793134		1	681	0
chrIV	1635238	1635531	S2716	0	-	1635238	1635531		1	293	0
chrIV	903651	904903	S2541	0	-	903651	904903		1	1252	0
chrIV	305251	305952	S2386	0	-	305251	305952		2	56,178	0,523
chrIV	1887694	1894108	S2790	0	-	1887694	1894108		5	15,081,431,685,912,000	0,2231,2773,3362,4337
chrIV	108664	112446	S2332	0	-	108664	112446		2	10,022,012	0,1770
chrIV	971968	972520	S2551	0	-	971968	972520		2	77,168	0,384
chrIV	2472542	2473095	S2919	0	+	2472542	2473095		1	553	0
chrIV	2436979	2437209	S2912	0	-	2436979	2437209		1	230	0
chrIV	149574	150303	S2344	0	+	149574	150303		1	729	0
chrIV	1562667	1574759	S2697	0	-	1562667	1574759		5	2,050,231,115,879,340,000	0,3629,6243,9095,10770
chrIV	644490	650732	S2462	0	-	644490	650732		10	242,233,79,285,75,130,178,274,143,176	0,891,1567,2184,3064,3662,4174,4820,5368,6066
chrIV	79227	79710	S2327	0	-	79227	79710		1	483	0
chrIV	1262986	1263309	S2632	0	+	1262986	1263309		1	323	0
chrIV	1811768	1812628	S2763	0	+	1811768	1812628		1	860	0
chrIV	663949	664380	S2469	0	+	663949	664380		1	431	0
chrIV	1611364	1613634	S2707	0	-	1611364	1613634		1	2270	0
chrIV	1871187	1871573	S2785	0	-	1871187	1871573		1	386	0
chrIV	1142338	1145525	S2593	0	-	1142338	1145525		3	6,151,752,151	0,746,1036
chrIV	2321760	2323247	S2875	0	-	2321760	2323247		1	1487	0
chrIV	833497	839390	S2520	0	-	833497	839390		2	22,752,421	0,3472
chrIV	217052	221963	S2366	0	+	217052	221963		6	164,114,335,182,324,000	0,670,1570,2403,3904,4682
chrIV	2554619	2554910	S2937	0	-	2554619	2554910		1	291	0
chrIV	2384170	2387190	S2895	0	+	2384170	2387190		5	485,149,86,310,29	0,1381,1769,2185,2991
chrIV	1919445	1921164	S2797	0	-	1919445	1921164		1	1719	0
chrIV	2351186	2352850	S2888	0	+	2351186	2352850		4	77,60,62,160	0,423,1027,1504
chrIV	1173453	1173837	S2609	0	+	1173453	1173837		1	384	0
chrIV	517985	523405	S2430	0	+	517985	523405		4	2,295,357,173,822	0,2892,3891,4598
chrIV	925102	928719	S2544	0	-	925102	928719		2	1,992,999	0,2618
chrIV	1385834	1386394	S2660	0	-	1385834	1386394		1	560	0
chrIV	1058627	1058986	S2571	0	+	1058627	1058986		1	359	0
chrIV	1147159	1147388	S2596	0	+	1147159	1147388		1	229	0
chrIV	1942075	1948501	S2803	0	-	1942075	1948501		7	360,101,89,106,171,71,1270	0,1281,1891,3027,3743,4642,5156
chrIV	1726156	1728912	S2744	0	-	1726156	1728912		4	168,156,138,49	0,477,1704,2707
chrIV	2588972	2590347	S2945	0	+	2588972	2590347		3	88,90,90	0,743,1285
chrIV	339700	342102	S2395	0	-	339700	342102		1	2402	0
chrIV	316531	321008	S2389	0	-	316531	321008		5	658,503,145,87,487	0,1340,2396,3281,3990
chrIV	1434547	1435199	S2673	0	-	1434547	1435199		1	652	0
chrIV	1830981	1832089	S2770	0	+	1830981	1832089		2	115,399	0,709
chrIV	1351868	1359509	S2651	0	+	1351868	1359509		3	28,979,063,168	0,2951,4473
chrIV	232728	233080	S2369	0	-	232728	233080		1	352	0
chrIV	1790530	1790836	S2755	0	+	1790530	1790836		1	306	0
chrIV	2297732	2302133	S2868	0	+	2297732	2302133		2	3,328,708	0,3693
chrIV	650865	651248	S2464	0	-	650865	651248		1	383	0
chrIV	259200	264996	S2376	0	+	259200	264996		3	21,561,873,664	0,2626,5132
chrIV	970802	971254	S2550	0	+	970802	971254		1	452	0
chrIV	2120472	2122396	S2845	0	-	2120472	2122396		1	1924	0
chrIV	1472887	1473842	S2685	0	-	1472887	1473842		2	163,211	0,744
chrIV	1350340	1350572	S2650	0	+	1350340	1350572		1	232	0
chrIV	606958	611895	S2454	0	-	606958	611895		6	689,161,149,72,68,502	0,1449,2170,2655,3370,4435
chrIV	189085	190974	S2355	0	+	189085	190974		3	366,158,89	0,975,1800
chrIV	2116616	2116938	S2839	0	-	2116616	2116938		1	322	0
chrIV	1812630	1823155	S2764	0	+	1812630	1823155		5	64,212,191,593,406,300	0,1254,2691,3327,4222
chrIV	1227364	1227707	S2623	0	+	1227364	1227707		1	343	0
chrIV	1474408	1475948	S2686	0	-	1474408	1475948		3	18,169,323	0,593,1217
chrIV	456658	459441	S2418	0	+	456658	459441		3	1,315,221,366	0,1814,2417
chrIV	742343	743120	S2492	0	-	742343	743120		1	777	0
chrIV	324689	331437	S2393	0	+	324689	331437		7	106,422,51,127,328,753,184	0,876,1869,2213,3690,4778,6564
chrIV	2004667	2004902	S2816	0	-	2004667	2004902		1	235	0
chrIV	403232	403664	S2405	0	-	403232	403664		1	432	0
chrIV	404036	404251	S2407	0	-	404036	404251		1	215	0
chrIV	2223031	2224696	S2856	0	-	2223031	2224696		1	1665	0
chrIV	816291	829965	S2518	0	+	816291	829965		16	652,633,130,624,225,255,105,161,138,373,160,446,359,127,510,68	0,1209,2548,3115,4005,4661,5757,6277,7004,8357,9891,10374,11137,11828,12599,13606
chrIV	1386503	1394373	S2661	0	-	1386503	1394373		10	231,183,130,105,72,172,110,120,89,1533	0,867,1605,2172,2810,3002,4238,5028,5841,6337
chrIV	1024149	1026362	S2564	0	+	1024149	1026362		4	243,92,86,161	0,399,1298,2052
chrIV	694164	707183	S2478	0	-	694164	707183		16	724,45,65,91,200,148,46,994,165,294,511,844,73,312,189,1079	0,1257,1651,2275,2774,3405,3823,4353,5883,6425,7558,8495,9712,10248,11369,11940
chrIV	1197241	1197916	S2618	0	-	1197241	1197916		1	675	0
chrIV	493196	495110	S2425	0	-	493196	495110		1	1914	0
chrIV	2259836	2266617	S2860	0	+	2259836	2266617		4	149,216,112,292,587	0,1946,2396,4194
chrIV	646121	646697	S2463	0	-	646121	646697		1	576	0
chrIV	1828770	1829100	S2768	0	+	1828770	1829100		1	330	0
chrIV	2473416	2475604	S2920	0	+	2473416	2475604		1	2188	0
chrIV	1878144	1878364	S2788	0	-	1878144	1878364		1	220	0
chrIV	1607313	1610332	S2705	0	-	1607313	1610332		7	805,38,182,108,192,108,644	0,906,1047,1366,1603,1979,2375
chrIV	2027328	2038667	S2823	0	-	2027328	2038667		12	767,67,81,138,45,42,317,98,123,108,212,943	0,1650,2350,2919,3597,4648,5161,5981,6871,8075,9294,10396
chrIV	1327817	1328718	S2646	0	-	1327817	1328718		1	901	0
chrIV	1910811	1911403	S2795	0	+	1910811	1911403		1	592	0
chrIV	1082012	1082339	S2580	0	+	1082012	1082339		1	327	0
chrIV	906687	906890	S2542	0	+	906687	906890		1	203	0
chrIV	110222	110457	S2333	0	-	110222	110457		1	235	0
chrIV	1263469	1263708	S2633	0	+	1263469	1263708		1	239	0
chrIV	1708858	1709065	S2739	0	+	1708858	1709065		1	207	0
chrIV	430845	431240	S2410	0	+	430845	431240		1	395	0
chrIV	2527767	2528910	S2932	0	+	2527767	2528910		1	1143	0
chrIV	1649073	1651617	S2724	0	+	1649073	1651617		1	2544	0
chrIV	2348489	2350575	S2887	0	+	2348489	2350575		4	334,87,46,157	0,695,1195,1929
chrIV	576499	580947	S2443	0	-	576499	580947		6	21,147,175,693,154,700	0,545,1394,2006,3080,3700
chrIV	2067207	2069441	S2832	0	+	2067207	2069441		3	1,061,551,151	0,1308,2083
chrIV	664416	664837	S2470	0	-	664416	664837		1	421	0
chrIV	1791784	1792057	S2757	0	+	1791784	1792057		1	273	0
chrIV	1414186	1414457	S2668	0	-	1414186	1414457		1	271	0
chrIV	2423548	2427803	S2906	0	+	2423548	2427803		5	509,731,154,375,579	0,1125,2461,3024,3676
chrIV	1635649	1636502	S2713	0	-	1635649	1636502		1	853	0
chrIV	1944033	1944421	S2804	0	-	1944033	1944421		1	388	0
chrIV	2216460	2216669	S2854	0	-	2216460	2216669		1	209	0
chrIV	209388	209716	S2361	0	-	209388	209716		1	328	0
chrIV	2434927	2435411	S2911	0	-	2434927	2435411		1	484	0
chrIV	342118	349820	S2396	0	+	342118	349820		14	288,161,176,169,162,120,67,71,129,159,67,167,138,151	0,608,1341,2107,2703,3197,3748,4161,4532,5262,5896,6184,6696,7551
chrIV	586276	587083	S2449	0	-	586276	587083		1	807	0
chrIV	2337818	2338468	S2881	0	+	2337818	2338468		1	650	0
chrIV	1253915	1254366	S2630	0	+	1253915	1254366		1	451	0
chrIV	2039476	2040568	S2826	0	+	2039476	2040568		2	351,281	0,811
chrIV	1990190	1995454	S2811	0	-	1990190	1995454		7	719,103,90,135,323,126,25	0,1229,1843,2949,3387,4171,5239
chrIV	1117019	1122287	S2588	0	+	1117019	1122287		5	6,121,832,871,061,540	0,1172,2168,2884,3724
chrIV	1729021	1734327	S2745	0	-	1729021	1734327		6	112,481,87,169,74,252	0,1499,2840,3514,4295,5054
chrIV	1277842	1287320	S2638	0	-	1277842	1287320		1	9478	0
chrIV	625324	625533	S2457	0	-	625324	625533		1	209	0
chrIV	301038	302427	S2385	0	-	301038	302427		2	405,112	0,1277
chrIV	2119316	2120438	S2844	0	+	2119316	2120438		1	1122	0
chrIV	178021	181196	S2352	0	-	178021	181196		2	8,271,860	0,1315
chrIV	1146093	1146682	S2594	0	-	1146093	1146682		1	589	0
chrIV	1146697	1147082	S2595	0	-	1146697	1147082		1	385	0
chrIV	765071	768583	S2495	0	-	765071	768583		4	8,651,441,511,133	0,1596,2006,2379
chrIV	2382848	2383202	S2893	0	-	2382848	2383202		1	354	0
chrIV	2311442	2321709	S2874	0	+	2311442	2321709		7	4643,435,167,167,90,236,1035	0,5194,5907,7009,8227,8510,9232
chrIV	2512632	2513431	S2929	0	-	2512632	2513431		1	799	0
chrIV	2114832	2115221	S2837	0	+	2114832	2115221		1	389	0
chrIV	263662	264354	S2377	0	-	263662	264354		1	692	0
chrIV	2590347	2591000	S2946	0	+	2590347	2591000		1	653	0
chrIV	1461977	1462222	S2679	0	+	1461977	1462222		1	245	0
chrIV	1790958	1799888	S2756	0	-	1790958	1799888		3	5,754,916,758	0,1328,2172
chrIV	1465009	1471466	S2683	0	-	1465009	1471466		4	7,093,849,702,258	0,1212,2697,4199
chrIV	461336	461720	S2420	0	-	461336	461720		1	384	0
chrIV	2069441	2070698	S2833	0	-	2069441	2070698		1	1257	0
chrIV	1171709	1171944	S2606	0	-	1171709	1171944		1	235	0
chrIV	774014	774271	S2501	0	-	774014	774271		1	257	0
chrIV	2302529	2302925	S2869	0	+	2302529	2302925		1	396	0
chrIV	662971	663417	S2467	0	+	662971	663417		1	446	0
chrIV	147270	149358	S2343	0	-	147270	149358		2	2,501,219	0,869
chrIV	1174009	1174374	S2610	0	-	1174009	1174374		1	365	0
chrIV	2383440	2384109	S2894	0	+	2383440	2384109		1	669	0
chrIV	1687823	1688431	S2733	0	+	1687823	1688431		1	608	0
chrIV	1493897	1496430	S2690	0	-	1493897	1496430		1	2533	0
chrIV	1646945	1647218	S2721	0	-	1646945	1647218		1	273	0
chrIV	791192	791475	S2510	0	+	791192	791475		1	283	0
chrIV	690594	691277	S2477	0	+	690594	691277		1	683	0
chrIV	1610894	1611356	S2706	0	+	1610894	1611356		1	462	0
chrIV	1559502	1561493	S2696	0	+	1559502	1561493		1	1991	0
chrIV	455887	456124	S2417	0	-	455887	456124		1	237	0
chrIV	2232384	2235248	S2859	0	+	2232384	2235248		2	1,590,501	0,2363
chrIV	2232384	2235248	S2859	0	+	2232384	2235248		2	1,407,501	0,2363
chrIV	2267390	2268964	S2861	0	-	2267390	2268964		3	212,125,100	0,804,1474
chrIV	2002314	2003880	S2813	0	+	2002314	2003880		2	263,516	0,1050
chrIV	1174492	1174934	S2611	0	-	1174492	1174934		1	442	0
chrIV	672163	678730	S2471	0	+	672163	678730		8	916,173,685,223,354,000,000,000	0,1806,2345,3471,4227,5002,5789,6349
chrIV	312858	313131	S2388	0	-	312858	313131		1	273	0
chrIV	454144	456499	S2416	0	-	454144	456499		2	822,261	0,2094
chrIV	1195526	1199386	S2619	0	-	1195526	1199386		2	15,371,493	0,2367
chrIV	2393267	2405053	S2897	0	-	2393267	2405053		3	8897,76,2129	0,9193,9657
chrIV	1476588	1477080	S2687	0	+	1476588	1477080		1	492	0
chrIV	2505740	2506138	S2924	0	+	2505740	2506138		1	398	0
chrIV	987648	991389	S2556	0	+	987648	991389		2	7,302,536	0,1205
chrIV	1257925	1261397	S2631	0	-	1257925	1261397		9	579,82,53,126,73,56,47,80,445	0,772,991,1164,1407,1877,2093,2438,3027
chrIV	633133	641654	S2460	0	-	633133	641654		10	1524,278,135,216,116,223,210,59,70,834	0,2312,2999,3819,4586,5182,5896,6623,7172,7687
chrIV	1172136	1172395	S2607	0	+	1172136	1172395		1	259	0
chrIV	496664	513181	S2426	0	+	496664	513181		7	704,3739,686,85,80,3351,4846	0,1226,5369,6593,7051,7873,11671
chrIV	1874738	1878730	S2787	0	+	1874738	1878730		6	635,240,143,75,52,389	0,1065,1775,2453,2866,3603
chrIV	406008	412712	S2408	0	+	406008	412712		8	15,231,251,813,581,900,000,000,000	0,1748,2152,2621,3294,4075,4542,5274
chrIV	913395	914189	S2543	0	+	913395	914189		1	794	0
chrIV	1359525	1359839	S2652	0	-	1359525	1359839		1	314	0
chrIV	779506	780123	S2503	0	+	779506	780123		1	617	0
chrIV	1082490	1082744	S2581	0	-	1082490	1082744		1	254	0
chrIV	121436	121647	S2334	0	-	121436	121647		1	211	0
chrIV	1827249	1830718	S2766	0	-	1827249	1830718		5	899,270,66,351,609	0,1273,1827,2192,2860
chrIV	390702	391487	S2404	0	+	390702	391487		1	785	0
chrIV	2327296	2327614	S2877	0	-	2327296	2327614		1	318	0
chrIV	237724	244276	S2370	0	+	237724	244276		5	2,890,699,436,210,220	0,3185,4218,5252,6332
chrIV	1127025	1127403	S2591	0	-	1127025	1127403		1	378	0
chrIV	1837828	1841131	S2771	0	+	1837828	1841131		1	3303	0
chrIV	1236591	1238279	S2626	0	-	1236591	1238279		2	776,436	0,1252
chrIV	2352876	2353141	S2889	0	-	2352876	2353141		1	265	0
chrIV	1502420	1512048	S2693	0	+	1502420	1512048		11	836,286,979,294,131,211,172,70,122,97,857	0,1394,2013,3651,4413,5195,6161,7045,7549,8052,8771
chrIV	1150812	1154088	S2599	0	-	1150812	1154088		11	442,190,188,125,32,63,70,206,270,115,194	0,557,846,1143,1371,1560,1732,1906,2293,2675,3082
chrIV	205721	205935	S2358	0	-	205721	205935		1	214	0
chrIV	2331873	2332205	S2879	0	+	2331873	2332205		1	332	0
chrIV	1842668	1847351	S2773	0	-	1842668	1847351		3	6,212,932,749	0,1280,1934
chrIV	1496466	1496787	S2691	0	+	1496466	1496787		1	321	0
chrIV	886222	887784	S2535	0	+	886222	887784		1	1562	0
chrIV	541696	545389	S2437	0	+	541696	545389		1	3693	0
chrIV	1958638	1958883	S2808	0	-	1958638	1958883		1	245	0
chrIV	2577167	2577786	S2942	0	+	2577167	2577786		1	619	0
chrIV	2118219	2119194	S2843	0	+	2118219	2119194		1	975	0
chrIV	1896196	1897705	S2792	0	+	1896196	1897705		1	1509	0
chrIV	2434363	2434692	S2910	0	-	2434363	2434692		1	329	0
chrIV	2017751	2018226	S2822	0	+	2017751	2018226		1	475	0
chrIV	208972	209274	S2360	0	+	208972	209274		1	302	0
chrIV	2423066	2423270	S2905	0	-	2423066	2423270		1	204	0
chrIV	1634238	1637977	S2714	0	+	1634238	1637977		3	3,921,211,498	0,1271,2241
chrIV	729856	730308	S2485	0	+	729856	730308		1	452	0
chrIV	1739418	1745625	S2750	0	+	1739418	1745625		11	610,77,92,228,36,68,145,46,199,65,284	0,1046,1689,2197,2730,3225,3711,4327,4894,5600,5923
chrIV	770415	771186	S2498	0	+	770415	771186		1	771	0
chrIV	1097280	1099290	S2585	0	+	1097280	1099290		1	2010	0
chrIV	881134	881358	S2533	0	+	881134	881358		1	224	0
chrIV	2553365	2553581	S2935	0	+	2553365	2553581		1	216	0
chrIV	1240384	1253430	S2627	0	-	1240384	1253430		20	269,85,132,164,67,150,80,76,150,96,66,72,87,182,243,50,127,176,113,364	0,671,1387,1765,2403,3473,4124,4964,5644,6327,6817,7624,8290,8953,9444,10306,10920,11477,12119,12682
chrIV	2117904	2118158	S2842	0	-	2117904	2118158		1	254	0
chrIV	2134349	2135060	S2848	0	+	2134349	2135060		1	711	0
chrIV	1339273	1339507	S2649	0	+	1339273	1339507		1	234	0
chrIV	255176	255443	S2373	0	-	255176	255443		1	267	0
chrIV	1410441	1419887	S2667	0	-	1410441	1419887		12	462,84,113,90,80,76,118,83,84,418,38,1185	0,978,1345,1837,2505,3316,3993,4818,5881,6258,7810,8261
chrIV	572429	576774	S2444	0	-	572429	576774		5	1,310,351,135,181,320	0,1958,2744,3126,4022
chrIV	173670	177641	S2351	0	+	173670	177641		7	374,84,76,318,71,102,400	0,936,1572,1981,2645,3215,3571
chrIV	184205	186353	S2353	0	+	184205	186353		4	127,94,180,845	0,456,731,1303
chrIV	2334060	2337552	S2880	0	-	2334060	2337552		3	4,356,011,155	0,1452,2337
chrIV	1176778	1180800	S2612	0	+	1176778	1180800		3	9,781,365,464	0,1777,3558
chrIV	1078922	1079233	S2577	0	+	1078922	1079233		1	311	0
chrIV	588575	588962	S2452	0	-	588575	588962		1	387	0
chrIV	796294	796657	S2513	0	+	796294	796657		1	363	0
chrIV	583121	583422	S2448	0	+	583121	583422		1	301	0
chrIV	2514996	2521497	S2930	0	+	2514996	2521497		8	898,500,152,109,207,93,215,146	0,1390,2667,3422,4289,5004,5392,6355
chrIV	2051621	2056290	S2830	0	-	2051621	2056290		1	4669	0
chrIV	88048	88561	S2329	0	+	88048	88561		1	513	0
chrIV	1861805	1862724	S2779	0	+	1861805	1862724		1	919	0
chrIV	2043332	2044254	S2827	0	-	2043332	2044254		1	922	0
chrIV	975298	975912	S2553	0	+	975298	975912		1	614	0
chrIV	1647902	1648341	S2723	0	-	1647902	1648341		1	439	0
chrIV	1325131	1327484	S2645	0	+	1325131	1327484		3	730,228,479	0,1264,1874
chrIV	141466	147238	S2342	0	-	141466	147238		6	597,1356,133,198,404,96	0,1015,3157,3767,4368,5676
chrIV	556978	568228	S2441	0	-	556978	568228		12	1351,490,425,169,594,175,105,66,490,146,117,1144	0,1664,2471,3408,3819,5263,6333,6973,7655,8816,9447,10106
chrIV	842634	845071	S2522	0	+	842634	845071		2	711,763	0,1674
chrIV	2039046	2039451	S2825	0	+	2039046	2039451		1	405	0
chrIV	1287329	1287558	S2639	0	+	1287329	1287558		1	229	0
chrIV	1125421	1125966	S2589	0	-	1125421	1125966		1	545	0
chrIV	2324515	2325223	S2876	0	+	2324515	2325223		1	708	0
chrIV	984478	984730	S2555	0	-	984478	984730		1	252	0
chrIV	1841131	1842624	S2772	0	-	1841131	1842624		2	346,265	0,1228
chrIV	1241177	1241388	S2628	0	+	1241177	1241388		1	211	0
chrIV	534659	538665	S2436	0	-	534659	538665		7	552,110,86,54,134,88,283	0,881,1463,2209,2622,3218,3723
chrIV	213535	214078	S2363	0	-	213535	214078		1	543	0
chrIV	2487351	2488528	S2922	0	+	2487351	2488528		2	69,310	0,867
chrIV	780414	787685	S2505	0	-	780414	787685		8	825,123,69,89,121,106,79,1201	0,1439,1989,2817,4066,4710,5219,6070
chrIV	1489298	1493434	S2688	0	-	1489298	1493434		2	9,722,680	0,1456
chrIV	615488	620529	S2455	0	+	615488	620529		4	1,418,343,329,761	0,2506,3512,4280
chrIV	662342	662941	S2466	0	-	662342	662941		1	599	0
chrIV	310308	311016	S2387	0	-	310308	311016		2	147,72	0,636
chrIV	794612	795044	S2512	0	-	794612	795044		1	432	0
chrIV	2115496	2115704	S2838	0	-	2115496	2115704		1	208	0
chrIV	1645271	1645481	S2719	0	-	1645271	1645481		1	210	0
chrIV	857075	857672	S2527	0	-	857075	857672		1	597	0
chrIV	1169688	1169917	S2604	0	+	1169688	1169917		1	229	0
chrIV	122725	123110	S2335	0	-	122725	123110		1	385	0
chrIV	321207	321567	S2391	0	-	321207	321567		1	360	0
chrIV	546525	550806	S2438	0	+	546525	550806		1	4281	0
chrIV	1847474	1848731	S2774	0	-	1847474	1848731		1	1257	0
chrIV	1737282	1737716	S2747	0	+	1737282	1737716		1	434	0
chrIV	1938880	1939704	S2802	0	+	1938880	1939704		1	824	0
chrIV	725297	725608	S2483	0	-	725297	725608		1	311	0
chrIV	1735289	1737081	S2746	0	-	1735289	1737081		3	46,90,89	0,783,1703
chrIV	1967705	1975912	S2809	0	-	1967705	1975912		8	1390,117,64,109,95,71,83,1246	0,1888,2411,3035,3577,4165,4911,6961
chrIV	486547	486801	S2423	0	-	486547	486801		1	254	0
chrIV	1421823	1422119	S2670	0	+	1421823	1422119		1	296	0
chrIV	780151	780362	S2504	0	+	780151	780362		1	211	0
chrIV	2488634	2489225	S2923	0	+	2488634	2489225		1	591	0
chrIV	1824285	1826558	S2765	0	+	1824285	1826558		2	1,202,598	0,1675
chrIV	1087367	1087655	S2583	0	-	1087367	1087655		1	288	0
chrIV	973650	973904	S2552	0	+	973650	973904		1	254	0
chrIV	1099551	1104968	S2586	0	-	1099551	1104968		6	595,107,97,70,161,1681	0,917,1520,2111,3304,3736
chrIV	892885	893646	S2536	0	+	892885	893646		1	761	0
chrIV	1360167	1360371	S2653	0	+	1360167	1360371		1	204	0
chrIV	331508	338075	S2394	0	+	331508	338075		4	2,676,769,362,782	0,1114,2231,3785
chrIV	773376	773977	S2500	0	-	773376	773977		1	601	0
chrIV	679402	686219	S2472	0	+	679402	686219		9	241,218,572,229,188,000,000,000,000	0,810,1464,2746,3306,3776,4283,5222,6229
chrIV	1081152	1086494	S2579	0	-	1081152	1086494		8	738,69,68,67,93,185,78,1528	0,1224,1727,1949,2348,2928,3505,3814
chrIV	390324	390581	S2403	0	-	390324	390581		1	257	0
chrIV	453267	453540	S2415	0	+	453267	453540		1	273	0
chrIV	1656535	1667695	S2726	0	-	1656535	1667695		13	741,125,117,123,165,104,113,189,80,117,66,239,485	0,1629,2336,3292,4006,4606,5174,6234,7041,8183,8728,9595,10675
chrIV	1921291	1922173	S2798	0	-	1921291	1922173		1	882	0
chrIV	2012900	2013138	S2819	0	-	2012900	2013138		1	238	0
chrIV	206423	206723	S2359	0	-	206423	206723		1	300	0
chrIV	2269859	2274761	S2862	0	-	2269859	2274761		7	27,450,75,94,122,123,144	0,556,1696,2483,2949,3989,4758
chrIV	1564846	1565071	S2698	0	+	1564846	1565071		1	225	0
chrIV	1802193	1802559	S2758	0	+	1802193	1802559		1	366	0
chrIV	124448	124961	S2336	0	-	124448	124961		1	513	0
chrIV	2554944	2555147	S2938	0	+	2554944	2555147		1	203	0
chrIV	725661	729836	S2484	0	+	725661	729836		4	1,723,129,186,364	0,2569,3038,3811
chrIV	1603838	1604195	S2704	0	-	1603838	1604195		1	357	0
chrIV	2134219	2137100	S2849	0	+	2134219	2137100		2	1,531,924	0,957
chrIV	1298587	1314401	S2642	0	-	1298587	1314401		16	1406,512,182,455,185,460,616,402,124,115,201,196,243,73,612,3376	0,1716,2368,2836,3653,4483,5705,6792,7754,8479,8903,9575,9996,10820,11309,12438
chrIV	1871743	1872056	S2786	0	-	1871743	1872056		1	313	0
chrIV	835836	836687	S2521	0	-	835836	836687		1	851	0
chrIV	2419078	2419547	S2900	0	+	2419078	2419547		1	469	0
chrIV	859404	860560	S2528	0	-	859404	860560		1	1156	0
chrIV	1828126	1828438	S2767	0	+	1828126	1828438		1	312	0
chrIV	1805614	1806675	S2760	0	+	1805614	1806675		3	25,140,127	0,457,934
chrIV	226789	233601	S2368	0	+	226789	233601		11	476,213,374,223,179,149,67,304,83,73,524	0,981,1726,2513,3109,3606,4050,4294,4926,5444,6288
chrIV	2470010	2470318	S2918	0	+	2470010	2470318		1	308	0
chrIV	1127501	1127870	S2592	0	+	1127501	1127870		1	369	0
chrIV	1066963	1073166	S2572	0	-	1066963	1073166		10	1145,87,119,282,57,61,37,102,402,88	0,1774,2415,2894,3575,4030,4597,4958,5456,6115
chrIV	1177749	1177950	S2613	0	+	1177749	1177950		1	201	0
chrIV	663590	663840	S2468	0	-	663590	663840		1	250	0
chrIV	430116	430559	S2409	0	+	430116	430559		1	443	0
chrIV	1496855	1501022	S2692	0	-	1496855	1501022		1	4167	0
chrIV	1200591	1208916	S2620	0	-	1200591	1208916		11	1112,62,92,46,90,135,124,181,189,425,491	0,1656,2420,3294,3837,4410,5058,5803,6490,7022,7834
chrIV	80300	80554	S2328	0	-	80300	80554		1	254	0
chrIV	1079309	1079790	S2578	0	-	1079309	1079790		1	481	0
chrIV	2310746	2311009	S2872	0	-	2310746	2311009		1	263	0
chrIV	1335942	1350050	S2648	0	-	1335942	1350050		11	1310,172,69,58,392,62,67,78,98,1454,4561	0,1822,2640,3209,3572,4793,5416,6224,7033,7627,9547
chrIV	255756	256534	S2374	0	+	255756	256534		1	778	0
chrIV	643995	644259	S2461	0	-	643995	644259		1	264	0
chrIV	1401553	1402373	S2666	0	+	1401553	1402373		1	820	0
chrIV	140310	140536	S2341	0	+	140310	140536		1	226	0
chrIV	2387190	2392921	S2896	0	+	2387190	2392921		7	84,1034,181,77,199,79,453	0,875,2473,3251,3899,4663,5278
chrIV	1532529	1544877	S2694	0	+	1532529	1544877		10	3023,2042,939,477,138,158,79,127,68,1297	0,3663,5823,7037,8130,8549,9470,9803,10432,11051
chrIV	568547	572429	S2442	0	+	568547	572429		4	1354,52,95,816	0,1889,2399,3066
chrIV	1460443	1461413	S2677	0	-	1460443	1461413		1	970	0
chrIV	2461632	2462703	S2917	0	+	2461632	2462703		1	1071	0
chrIV	2006793	2012618	S2818	0	-	2006793	2012618		3	21,542,742,588	0,2573,3237
chrIV	2429125	2429732	S2908	0	+	2429125	2429732		1	607	0
chrIV	2228603	2229169	S2857	0	-	2228603	2229169		1	566	0
chrIV	1621450	1631746	S2711	0	-	1621450	1631746		4	29,383,674,796,856	0,3237,3956,9440
chrIV	1690647	1694252	S2736	0	+	1690647	1694252		5	273,228,252,108,53	0,1343,2066,3113,3552
chrIV	1425765	1429327	S2671	0	-	1425765	1429327		4	500,207,560,484	0,1454,1964,3078
chrIV	868502	872785	S2530	0	+	868502	872785		4	1,592,073,421,734	0,914,1908,2549
chrIV	167316	167652	S2347	0	-	167316	167652		1	336	0
chrIV	515348	516059	S2429	0	+	515348	516059		1	711	0
chrIV	1047019	1055076	S2570	0	-	1047019	1055076		8	615,321,474,93,108,154,167,2651	0,860,1763,2810,3209,3747,4664,5406
chrIV	1651750	1655470	S2725	0	+	1651750	1655470		2	16,971,132	0,2588
chrIV	531809	533593	S2435	0	-	531809	533593		1	1784	0
chrIV	686528	691388	S2473	0	-	686528	691388		6	773,218,104,229,240,000	0,1333,2012,2704,3850,4726
chrIV	731489	733502	S2487	0	-	731489	733502		2	238,818	0,1195
chrIV	1287968	1288484	S2640	0	+	1287968	1288484		1	516	0
chrIV	2405295	2407113	S2898	0	+	2405295	2407113		1	1818	0
chrIV	210517	211539	S2362	0	+	210517	211539		2	111,147	0,875
chrIV	781218	781626	S2506	0	-	781218	781626		1	408	0
chrIV	297694	298211	S2382	0	-	297694	298211		1	517	0
chrIV	1171122	1171634	S2605	0	-	1171122	1171634		1	512	0
chrIV	771345	773417	S2499	0	+	771345	773417		4	450,244,93,19	0,827,1447,2053
chrIV	2033550	2033803	S2824	0	-	2033550	2033803		1	253	0
chrIV	1737716	1738199	S2748	0	+	1737716	1738199		1	483	0
chrIV	2507514	2508080	S2926	0	+	2507514	2508080		1	566	0
chrIV	2331401	2331622	S2878	0	+	2331401	2331622		1	221	0
chrIV	768773	769099	S2496	0	-	768773	769099		1	326	0
chrIV	575286	575575	S2446	0	-	575286	575575		1	289	0
chrIV	2004174	2004562	S2815	0	+	2004174	2004562		1	388	0
chrIV	2080916	2096377	S2835	0	-	2080916	2096377		18	554,93,73,47,67,47,129,103,49,297,47,66,78,35,88,98,48,1332	0,942,1738,2534,3492,4336,4910,5863,6998,7756,8357,8886,9364,10121,11598,12638,13693,14129
chrIV	1694252	1699556	S2737	0	+	1694252	1699556		6	266,921,431,255,841,000	0,643,1690,2276,2924,4199
chrIV	1777150	1777581	S2752	0	+	1777150	1777581		1	431	0
chrIV	928719	929122	S2545	0	+	928719	929122		1	403	0
chrIV	1028336	1029044	S2566	0	-	1028336	1029044		1	708	0
chrIV	450050	453017	S2414	0	-	450050	453017		3	1049,90,605	0,1465,2362
chrIV	1360935	1361332	S2654	0	-	1360935	1361332		1	397	0
chrIV	1710679	1711409	S2741	0	-	1710679	1711409		2	300,30	0,700
chrIV	717166	718230	S2480	0	-	717166	718230		1	1064	0
chrIV	718940	720237	S2481	0	-	718940	720237		1	1297	0
chrIV	1267830	1272340	S2636	0	+	1267830	1272340		6	52,131,170,252,1014,22	0,648,1063,2322,3160,4488
chrIV	2354009	2354329	S2891	0	+	2354009	2354329		1	320	0
chrIV	2276482	2276696	S2863	0	+	2276482	2276696		1	214	0
chrIV	1462222	1462680	S2680	0	-	1462222	1462680		1	458	0
chrIV	381889	387900	S2402	0	-	381889	387900		8	1321,108,118,86,305,429,566,357	0,1775,2208,2524,3076,4019,4475,5654
chrIV	1235812	1236035	S2625	0	-	1235812	1236035		1	223	0
chrIV	1898284	1907129	S2793	0	-	1898284	1907129		8	2331,98,1097,126,134,229,727,385	0,2909,3964,5545,5906,6692,7371,8460
chrIV	800092	809913	S2515	0	+	800092	809913		12	140,202,168,137,165,169,858,252,144,67,49,1557	0,911,1569,2364,2960,3787,4435,5554,6563,7377,8004,8264
chrIV	171723	171987	S2349	0	+	171723	171987		1	264	0
chrIV	2553944	2554147	S2936	0	+	2553944	2554147		1	203	0
chrIV	2117266	2117481	S2840	0	+	2117266	2117481		1	215	0
chrIV	988408	988876	S2557	0	+	988408	988876		1	468	0
chrIV	1179897	1180330	S2614	0	+	1179897	1180330		1	433	0
chrIV	66893	67163	S2323	0	+	66893	67163		1	270	0
chrIV	1603310	1605797	S2703	0	+	1603310	1605797		3	5,491,991,330	0,863,1157
chrIV	105627	107939	S2331	0	+	105627	107939		1	2312	0
chrIV	1490398	1490615	S2689	0	+	1490398	1490615		1	217	0
chrIV	89277	91156	S2330	0	+	89277	91156		3	737,73,652	0,997,1227
chrIV	1954579	1956427	S2807	0	-	1954579	1956427		1	1848	0
chrIV	1272277	1273644	S2637	0	+	1272277	1273644		1	1367	0
chrIV	123110	139833	S2337	0	+	123110	139833		18	1362,84,217,187,75,151,280,157,99,322,137,97,207,101,93,107,107,146	0,2769,3580,4586,6064,6673,7912,9191,9825,10428,11599,12638,13344,14212,14874,15810,16163,16577
chrIV	2338926	2343251	S2882	0	+	2338926	2343251		4	1,481,252,279,678	0,2114,2727,3647
chrIV	734442	736939	S2488	0	-	734442	736939		2	1,048,443	0,2054
chrIV	2420693	2420952	S2902	0	+	2420693	2420952		1	259	0
chrIV	2580688	2587810	S2944	0	+	2580688	2587810		10	73,321,307,52,130,160,161,92,88,99	0,789,1866,2748,3505,4066,4970,5713,6338,7023
chrIV	631645	631894	S2459	0	+	631645	631894		1	249	0
chrIV	2572314	2574145	S2941	0	+	2572314	2574145		1	1831	0
chrIV	2455698	2461617	S2916	0	-	2455698	2461617		9	381,104,121,136,63,161,12,133,1145	0,858,1365,1806,2671,3091,3984,4238,4774
chrIV	1936332	1940309	S2800	0	-	1936332	1940309		5	1129,133,81,139,605	0,1382,1978,2432,3372
chrIV	741775	741974	S2491	0	+	741775	741974		1	199	0
chrIV	1316756	1321593	S2643	0	-	1316756	1321593		8	598,175,109,106,195,000,000,000	0,1066,1491,1822,2272,2851,3552,4180
chrIV	2528956	2533059	S2933	0	+	2528956	2533059		2	21,631,330	0,2773
chrIV	294641	295072	S2380	0	-	294641	295072		1	431	0
chrIV	491801	492664	S2424	0	-	491801	492664		1	863	0
chrIV	321640	324176	S2392	0	+	321640	324176		2	1,018,744	0,1792
chrIV	1092023	1097078	S2584	0	-	1092023	1097078		6	609,112,93,121,1108,1444	0,984,1336,1541,2172,3611
chrIV	688655	689255	S2474	0	+	688655	689255		1	600	0
chrIV	1646084	1646413	S2720	0	-	1646084	1646413		1	329	0
chrIV	1458169	1460384	S2676	0	+	1458169	1460384		1	2215	0
chrIV	1631998	1632207	S2712	0	-	1631998	1632207		1	209	0
chrIV	2426926	2427199	S2907	0	+	2426926	2427199		1	273	0
chrIV	126444	126712	S2340	0	+	126444	126712		1	268	0
chrIV	1020888	1021342	S2562	0	-	1020888	1021342		1	454	0
chrIV	1710955	1711284	S2742	0	+	1710955	1711284		1	329	0
chrIV	2506237	2510304	S2925	0	+	2506237	2510304		2	9,072,066	0,2001
chrIV	782780	783093	S2507	0	+	782780	783093		1	313	0
chrIV	2304558	2305678	S2870	0	-	2304558	2305678		1	1120	0
chrIV	581038	582267	S2447	0	-	581038	582267		1	1229	0
chrIV	898794	899075	S2539	0	-	898794	899075		1	281	0
chrIV	1078668	1078922	S2576	0	-	1078668	1078922		1	254	0
chrIV	1852996	1854463	S2776	0	+	1852996	1854463		1	1467	0
chrIV	67648	67945	S2324	0	+	67648	67945		1	297	0
chrIV	1126282	1126509	S2590	0	-	1126282	1126509		1	227	0
chrIV	1995454	1999983	S2812	0	-	1995454	1999983		8	138,133,98,92,100,138,109,417	0,1031,1608,2196,2566,2910,3510,4112
chrIV	1017278	1018090	S2560	0	-	1017278	1018090		1	812	0
chrIV	525906	526137	S2434	0	-	525906	526137		1	231	0
chrIV	1156517	1158473	S2602	0	+	1156517	1158473		2	1577,30	0,1926
chrIV	1018107	1020821	S2561	0	+	1018107	1020821		1	2714	0
chrIV	1578319	1600253	S2702	0	-	1578319	1600253		28	959,310,48,200,133,139,140,109,201,96,108,163,227,88,101,109,98,149,86,107,169,150,87,180,128,85,246,1854	0,1875,2750,3184,3964,4703,5403,6146,6654,7335,7779,8490,9220,10237,11075,11540,12143,12864,13632,14442,15193,15951,16678,17334,18180,19000,19496,20080
chrIV	461783	462144	S2421	0	+	461783	462144		1	361	0
chrIV	899640	899850	S2540	0	-	899640	899850		1	210	0
chrIV	525519	525837	S2433	0	+	525519	525837		1	318	0
chrIV	1616045	1616490	S2709	0	-	1616045	1616490		1	445	0
chrIV	1668523	1669348	S2727	0	+	1668523	1669348		1	825	0
chrIV	2353531	2353837	S2890	0	-	2353531	2353837		1	306	0
chrIV	295113	297047	S2381	0	+	295113	297047		1	1934	0
chrIV	2117519	2117804	S2841	0	-	2117519	2117804		1	285	0
chrIV	574715	575197	S2445	0	+	574715	575197		1	482	0
chrIV	2140940	2141951	S2850	0	+	2140940	2141951		3	164,66,446	0,362,565
chrIV	192759	197722	S2356	0	+	192759	197722		7	80,211,75,118,92,622,206	0,911,1791,2682,3136,3681,4757
chrIV	161754	168729	S2346	0	+	161754	168729		9	1359,90,426,141,115,176,56,57,1031	0,1886,2247,3162,3765,4332,4731,5278,5944
chrIV	1288522	1296766	S2641	0	-	1288522	1296766		6	23,563,111,514,622,500,000	0,2768,3931,4598,5508,6367
chrIV	1708010	1708592	S2738	0	+	1708010	1708592		1	582	0
chrIV	1709499	1710426	S2740	0	-	1709499	1710426		1	927	0
chrIV	433211	438192	S2413	0	+	433211	438192		2	29,431,236	0,3745
chrIV	1448743	1449267	S2674	0	+	1448743	1449267		2	225,202	0,322
chrIV	1448743	1452356	S2674	0	+	1448743	1452356		4	225,425,511,752	0,1017,1952,2861
chrIV	936898	937172	S2546	0	+	936898	937172		1	274	0
chrIV	2343273	2344024	S2883	0	-	2343273	2344024		1	751	0
chrIV	254733	255068	S2372	0	+	254733	255068		1	335	0
chrIV	170801	171668	S2348	0	+	170801	171668		1	867	0
chrIV	2044548	2047393	S2828	0	+	2044548	2047393		1	2845	0
chrIV	1829124	1829464	S2769	0	+	1829124	1829464		1	340	0
chrIV	125277	125493	S2338	0	+	125277	125493		1	216	0
chrIV	860765	868002	S2529	0	+	860765	868002		10	2,641,111,212,332,100,000,000,000,000,000	0,706,2080,2704,3498,4140,4819,5707,6190,6957
chrIV	555806	556815	S2440	0	+	555806	556815		2	73,561	0,448
chrIV	2430076	2439081	S2909	0	+	2430076	2439081		8	2061,492,95,57,199,284,119,1866	0,2890,4103,4593,5313,5966,6699,7139
chrIV	730997	731274	S2486	0	+	730997	731274		1	277	0
chrIV	1400090	1400451	S2665	0	+	1400090	1400451		1	361	0
chrIV	720360	722696	S2482	0	+	720360	722696		2	775,897	0,1439
chrIV	1638847	1643715	S2717	0	-	1638847	1643715		2	3,580,354	0,4514
chrIV	2417820	2422970	S2901	0	+	2417820	2422970		7	1215,125,77,117,58,123,874	0,1704,2099,2780,3110,3547,4276
chrIV	1263777	1265185	S2634	0	+	1263777	1265185		2	603,126	0,1282
chrIV	1862932	1866210	S2780	0	-	1862932	1866210		1	3278	0
chrIV	1361471	1363873	S2655	0	+	1361471	1363873		1	2402	0
chrIV	743204	751610	S2493	0	+	743204	751610		8	1181,80,683,341,362,774,573,1429	0,1575,2065,3030,3714,4963,6120,6977
chrIV	845087	846014	S2523	0	+	845087	846014		1	927	0
chrIV	1894326	1895091	S2791	0	-	1894326	1895091		1	765	0
chrIV	1937440	1937711	S2801	0	+	1937440	1937711		1	271	0
chrIV	982489	984386	S2554	0	+	982489	984386		2	798,586	0,1311
chrIV	1933472	1935968	S2799	0	+	1933472	1935968		4	206,71,120,671	0,1165,1504,1825
chrIV	2225089	2231798	S2858	0	-	2225089	2231798		8	10,001,241,002,081,400,000,000,000	0,1485,2159,2770,3392,4056,5042,5559
chrIV	1075533	1078585	S2575	0	+	1075533	1078585		1	3052	0
chrIV	1738436	1738661	S2749	0	-	1738436	1738661		1	225	0
chrIV	1026822	1028336	S2565	0	+	1026822	1028336		2	290,255	0,1259
chrIV	896965	903618	S2538	0	-	896965	903618		8	1540,461,59,84,108,132,515,420	0,2123,2916,3350,4072,4724,5545,6233
chrIV	1811288	1811588	S2762	0	-	1811288	1811588		1	300	0
chrIV	2210960	2212106	S2851	0	-	2210960	2212106		3	192,80,113	0,564,1033
chrIV	603704	605797	S2453	0	+	603704	605797		1	2093	0
chrIV	356251	356643	S2401	0	-	356251	356643		1	392	0
chrIV	626152	631600	S2458	0	-	626152	631600		7	310,41,76,69,73,141,2169	0,1059,1392,1982,2310,2818,3279
chrIV	798269	799981	S2514	0	-	798269	799981		1	1712	0
chrIV	1669956	1670221	S2728	0	+	1669956	1670221		1	265	0
chrIV	2124350	2133033	S2847	0	+	2124350	2133033		6	4450,57,135,146,143,1144	0,4678,5258,6021,6693,7539
chrIV	965587	969864	S2549	0	-	965587	969864		3	2,361,126,312	0,2845,3965
chrIV	318530	318732	S2390	0	+	318530	318732		1	202	0
chrIV	215748	216961	S2365	0	+	215748	216961		2	178,630	0,583
chrIV	2455160	2455513	S2915	0	-	2455160	2455513		1	353	0
chrIV	1907857	1910751	S2794	0	-	1907857	1910751		3	5,191,691,373	0,849,1521
chrIV	689440	689758	S2475	0	-	689440	689758		1	318	0
chrIV	2005076	2005467	S2817	0	-	2005076	2005467		1	391	0
chrIV	2512349	2512620	S2928	0	-	2512349	2512620		1	271	0
chrIV	1043350	1043623	S2568	0	-	1043350	1043623		1	273	0
chrIV	1394520	1395294	S2662	0	-	1394520	1395294		1	774	0
chrIV	350094	351006	S2397	0	-	350094	351006		1	912	0
chrIV	1150091	1150485	S2598	0	+	1150091	1150485		1	394	0
chrIV	2555649	2556715	S2939	0	+	2555649	2556715		2	123,124	0,942
chrIV	2281528	2285107	S2866	0	+	2281528	2285107		4	508,571,438,711	0,1065,1893,2868
chrIV	2217670	2222924	S2855	0	+	2217670	2222924		2	3,806,886	0,4368
chrIV	1806850	1807108	S2761	0	+	1806850	1807108		1	258	0
chrIV	1848879	1852955	S2775	0	-	1848879	1852955		2	2,593,311	0,765
chrIV	299846	301035	S2384	0	-	299846	301035		3	86,163,23	0,645,1166
chrIV	1046605	1047002	S2569	0	+	1046605	1047002		1	397	0
chrIV	587853	588191	S2451	0	+	587853	588191		1	338	0
chrIV	1154406	1155415	S2600	0	-	1154406	1155415		2	273,212	0,797
chrIV	172825	173053	S2350	0	-	172825	173053		1	228	0
chrIV	2525080	2525635	S2931	0	-	2525080	2525635		1	555	0
chrIV	2409057	2416134	S2899	0	+	2409057	2416134		5	105,421,646,010,381,000	0,1851,2559,3515,5149
chrIV	1158593	1167408	S2603	0	+	1158593	1167408		14	582,219,433,151,121,111,126,114,234,75,159,152,160,721	0,1162,1605,2666,3120,3759,4787,5426,5956,6397,6677,7269,7759,8094
chrIV	524829	531809	S2432	0	+	524829	531809		4	2,113,904,343,849	0,1474,2384,3131
chrIV	200018	206423	S2357	0	+	200018	206423		5	8,052,362,872,024,310	0,1659,2743,3677,6093
chrIV	158326	158552	S2345	0	+	158326	158552		1	226	0
chrIV	1948612	1948989	S2806	0	+	1948612	1948989		1	377	0
chrIV	2421467	2421933	S2904	0	+	2421467	2421933		1	466	0
chrIV	1614276	1619429	S2708	0	-	1614276	1619429		3	17,935,241,409	0,2635,3744
chrIV	2279498	2279772	S2865	0	+	2279498	2279772		1	274	0
chrIV	1914605	1919390	S2796	0	-	1914605	1919390		7	262,99,139,113,189,467,222	0,502,1083,1878,2620,3651,4563
chrIV	875621	884962	S2532	0	+	875621	884962		11	371,167,471,98,100,290,154,144,106,87,601	0,1390,2745,3757,4225,4590,5306,6490,7358,7905,8740
chrIV	1679669	1686548	S2731	0	-	1679669	1686548		5	418,73,371,1053,2470	0,1207,1975,2801,4409
chrIV	2305988	2310641	S2871	0	+	2305988	2310641		4	1,684,152,873,336	0,2533,3148,4317
chrIV	2110436	2110730	S2836	0	-	2110436	2110730		1	294	0
chrIV	812414	816291	S2517	0	+	812414	816291		2	2,987,350	0,3527
chrIV	471860	483612	S2422	0	+	471860	483612		6	358,243,810,082,716,000,000	0,4004,4904,6542,7321,8405
chrIV	1449279	1449498	S2675	0	+	1449279	1449498		1	219	0
chrIV	2122505	2124350	S2846	0	-	2122505	2124350		1	1845	0
chrIV	2371996	2382737	S2892	0	-	2371996	2382737		14	314,117,87,451,99,177,149,422,358,70,104,80,121,1916	0,761,1378,2028,3308,3898,4484,4961,5868,6501,6927,7499,7826,8825
chrIV	1181231	1187030	S2615	0	-	1181231	1187030		9	794,83,78,127,214,322,188,546,448	0,968,1458,1819,2296,2816,3541,4198,5351
chrIV	431470	432362	S2411	0	+	431470	432362		1	892	0
chrIV	937273	937539	S2547	0	-	937273	937539		1	266	0
chrIV	2442464	2454386	S2914	0	+	2442464	2454386		14	3099,250,87,126,86,102,120,133,195,57,119,135,63,831	0,3473,3946,4799,5241,5746,6336,6989,7529,8985,9462,10092,10631,11091
chrIV	1944752	1945125	S2805	0	+	1944752	1945125		1	373	0
chrIV	1086665	1089461	S2582	0	+	1086665	1089461		2	7,241,828	0,968
chrIV	787958	794586	S2509	0	+	787958	794586		7	92,728,926,922,611,800,000,000	0,1453,2162,2559,2949,3495,5155
chrIV	758354	759581	S2494	0	+	758354	759581		2	415,677	0,550
chrIV	1867791	1873335	S2783	0	+	1867791	1873335		5	11,092,512,411,011,200	0,1828,3179,3872,4282
chrIV	619452	619666	S2456	0	+	619452	619666		1	214	0
chrIV	2311012	2311425	S2873	0	+	2311012	2311425		1	413	0
chrIV	1182001	1182223	S2616	0	+	1182001	1182223		1	222	0
chrIV	1643999	1645079	S2718	0	+	1643999	1645079		1	1080	0
chrIV	2344099	2344335	S2884	0	-	2344099	2344335		1	236	0
chrIV	222150	225120	S2367	0	+	222150	225120		8	161,101,71,99,94,76,114,800	0,595,817,1002,1214,1405,1833,2170
chrIV	2213186	2214227	S2852	0	-	2213186	2214227		3	70,79,94	0,530,947
chrIV	1382213	1383755	S2659	0	+	1382213	1383755		1	1542	0
chrIV	71198	77440	S2325	0	-	71198	77440		1	6242	0
chrIV	1366974	1380810	S2658	0	-	1366974	1380810		11	2786,146,87,60,110,158,183,166,105,131,5873	0,2988,3511,4034,4448,5103,5603,6182,6905,7565,7963
chrIV	1364325	1364649	S2656	0	-	1364325	1364649		1	324	0
chrIV	1688431	1689758	S2734	0	+	1688431	1689758		1	1327	0
chrIV	1574916	1577565	S2701	0	+	1574916	1577565		2	1,411,807	0,1842
chrIV	1777581	1787670	S2753	0	+	1777581	1787670		9	1107,182,172,155,96,1057,265,75,2020	0,1620,2355,3481,4412,4920,6368,7482,8069
chrIV	1867057	1867346	S2781	0	+	1867057	1867346		1	289	0
chrIV	497347	497915	S2427	0	+	497347	497915		1	568	0
chrIV	1074214	1075533	S2574	0	+	1074214	1075533		1	1319	0
chrIV	1429327	1434537	S2672	0	-	1429327	1434537		6	163,165,138,478,154,000	0,839,1917,2304,3332,4658
chrIV	2047408	2051607	S2829	0	+	2047408	2051607		2	25,761,195	0,3004
chrIV	214192	215672	S2364	0	+	214192	215672		2	774,220	0,1260
chrIV	1463201	1463500	S2682	0	-	1463201	1463500		1	299	0
chrIV	2511923	2512316	S2927	0	-	2511923	2512316		1	393	0
chrIV	776335	779506	S2502	0	+	776335	779506		1	3171	0
chrIV	1689989	1690198	S2735	0	+	1689989	1690198		1	209	0
chrIV	298352	298993	S2383	0	+	298352	298993		1	641	0
chrIV	354227	368100	S2400	0	-	354227	368100		18	522,123,82,129,66,83,217,261,191,123,173,371,174,96,173,558,70,1715	0,932,1394,1727,2392,2745,3530,4212,4989,5586,6316,6950,8363,8902,9418,10323,11399,12158
chrIV	1687348	1687803	S2732	0	+	1687348	1687803		1	455	0
chrIV	188278	188948	S2354	0	+	188278	188948		1	670	0
chrIV	1647462	1647699	S2722	0	+	1647462	1647699		1	237	0
chrIV	690063	690402	S2476	0	-	690063	690402		1	339	0
chrIV	1776288	1777018	S2751	0	-	1776288	1777018		1	730	0
chrIV	2016550	2016770	S2821	0	+	2016550	2016770		1	220	0
chrIV	1147579	1150091	S2597	0	+	1147579	1150091		1	2512	0
chrIV	2285240	2285637	S2867	0	+	2285240	2285637		1	397	0
chrIV	1395797	1396049	S2663	0	+	1395797	1396049		1	252	0
chrIV	937950	938181	S2548	0	-	937950	938181		1	231	0
chrIV	2072133	2075539	S2834	0	-	2072133	2075539		1	3406	0
chrIV	889997	896422	S2537	0	+	889997	896422		6	1152,223,147,282,99,1414	0,2048,2421,3625,4635,5011
chrIV	1861433	1861667	S2778	0	+	1861433	1861667		1	234	0
chrIV	2545459	2545761	S2934	0	+	2545459	2545761		1	302	0
chrIV	1803598	1805544	S2759	0	+	1803598	1805544		4	71,219,202,17	0,737,1536,1929
chrIV	1266165	1267537	S2635	0	-	1266165	1267537		1	1372	0
chrIV	125941	126272	S2339	0	+	125941	126272		1	331	0
chrIV	1634740	1635105	S2715	0	+	1634740	1635105		1	365	0
chrIV	875968	877033	S2531	0	+	875968	877033		1	1065	0
chrIV	811315	812283	S2516	0	-	811315	812283		1	968	0
chrIV	2420964	2421215	S2903	0	-	2420964	2421215		1	251	0
chrIV	587330	587593	S2450	0	-	587330	587593		1	263	0
chrIV	846155	847262	S2524	0	+	846155	847262		2	654,42	0,1065
chrIV	432438	432695	S2412	0	+	432438	432695		1	257	0
chrIV	1029361	1045538	S2567	0	+	1029361	1045538		22	130,262,516,122,115,301,560,142,115,366,84,189,125,1298,127,61,150,90,139,293,187,283	0,785,1449,2726,3870,4490,5188,6201,6793,7192,7821,8252,8741,9237,11324,11958,12449,13236,13849,14608,15287,15894
chrIV	741304	741506	S2490	0	+	741304	741506		1	202	0
chrIV	1461549	1461858	S2678	0	+	1461549	1461858		1	309	0
chrIV	2278165	2278402	S2864	0	-	2278165	2278402		1	237	0
chrIV	1616584	1616903	S2710	0	-	1616584	1616903		1	319	0
chrIV	769352	770335	S2497	0	+	769352	770335		1	983	0
chrIV	1399381	1399892	S2664	0	+	1399381	1399892		2	224,24	0,487
chrIV	280315	287321	S2378	0	-	280315	287321		2	16,184,974	0,2032
chrIV	2577828	2580688	S2943	0	+	2577828	2580688		3	632,1081,81	0,1241,2779
chrIV	1155607	1155846	S2601	0	+	1155607	1155846		1	239	0
chrIV	1787670	1789826	S2754	0	+	1787670	1789826		2	747,938	0,1218
chrIV	992194	999816	S2558	0	+	992194	999816		3	15,064,313,431	0,1989,7191
chrIV	1545097	1556994	S2695	0	-	1545097	1556994		2	47,356,694	0,5203
chrIV	1462722	1462944	S2681	0	-	1462722	1462944		1	222	0
chrIV	353315	354227	S2399	0	+	353315	354227		1	912	0
chrIV	1869848	1870656	S2784	0	+	1869848	1870656		1	808	0
chrIV	785416	785642	S2508	0	-	785416	785642		1	226	0
chrIV	652449	662030	S2465	0	-	652449	662030		9	2457,223,66,146,270,916,208,133,1320	0,2788,3682,4167,4835,5784,7134,7854,8261
chrIV	1565336	1565895	S2699	0	-	1565336	1565895		1	559	0
chrIV	737073	741261	S2489	0	-	737073	741261		2	2,603,548	0,3640
chrIV	520297	520899	S2431	0	+	520297	520899		1	602	0
chrIV	1002576	1010304	S2559	0	-	1002576	1010304		2	52,672,119	0,5609
chrIV	244412	251626	S2371	0	+	244412	251626		10	385,397,148,82,520,944,127,78,111,770	0,945,1774,2466,2918,3684,5160,5729,5997,6444
chrIV	1566117	1566319	S2700	0	+	1566117	1566319		1	202	0
chrIV	2216063	2216417	S2853	0	-	2216063	2216417		1	354	0
chrIV	2003880	2004147	S2814	0	-	2003880	2004147		1	267	0
chrIV	847395	853343	S2525	0	+	847395	853343		7	82,175,173,403,320,200,000	0,445,1135,1999,2994,4060,5080
chrIV	352940	353314	S2398	0	+	352940	353314		1	374	0
chrIV	459699	466064	S2419	0	-	459699	466064		5	1428,83,147,147,1208	0,2701,3214,4067,5157
chrIV	513746	517679	S2428	0	-	513746	517679		4	888,233,74,1125	0,1392,2289,2808
chrIV	1713517	1725047	S2743	0	+	1713517	1725047		13	884,244,233,108,406,92,106,286,79,164,160,75,1705	0,1657,2269,2960,3597,4906,5406,5906,6870,7862,8369,8817,9825
chrIV	401318	405754	S2406	0	-	401318	405754		5	7,251,791,313,051,080	0,1218,1605,2323,3354
chrIV	1869165	1869594	S2782	0	-	1869165	1869594		1	429	0
chrIV	1021714	1024009	S2563	0	+	1021714	1024009		1	2295	0
chrIV	2347231	2347501	S2885	0	+	2347231	2347501		1	270	0
chrIV	78018	82332	S2326	0	+	78018	82332		5	1193,88,287,180,981	0,1730,2018,2516,3333
chrIV	1227707	1235109	S2624	0	-	1227707	1235109		16	97,60,261,300,324,387,120,69,267,129,195,162,39,237,39,424	0,198,524,990,1676,2373,2898,3390,3700,4259,4576,5023,5454,5970,6628,6978
chrIV	1073200	1074214	S2573	0	+	1073200	1074214		1	1014	0
chrIV	1172485	1173320	S2608	0	-	1172485	1173320		1	835	0
chrIX	5216198	5216848	S4272	0	+	5216198	5216848		1	650	0
chrIX	1807926	1809838	S3389	0	-	1807926	1809838		1	1912	0
chrIX	1205271	1205908	S3224	0	+	1205271	1205908		1	637	0
chrIX	5281678	5281933	S4287	0	+	5281678	5281933		1	255	0
chrIX	4950698	4951033	S4207	0	+	4950698	4951033		1	335	0
chrIX	3753782	3754676	S3911	0	+	3753782	3754676		1	894	0
chrIX	5848287	5856942	S4418	0	-	5848287	5856942		10	2315,208,68,53,150,59,86,37,183,394	0,2640,3397,3847,4973,5428,5935,6493,7148,8261
chrIX	2804739	2805505	S3696	0	-	2804739	2805505		1	766	0
chrIX	5495823	5496045	S4337	0	-	5495823	5496045		1	222	0
chrIX	1085678	1092341	S3203	0	+	1085678	1092341		9	1133,68,122,191,106,108,102,108,773	0,1857,2414,3107,3729,4278,4774,5169,5890
chrIX	1964414	1964718	S3422	0	+	1964414	1964718		1	304	0
chrIX	4330736	4335467	S4051	0	+	4330736	4335467		5	2113,93,192,98,448	0,2734,3297,3801,4283
chrIX	4121199	4127461	S4008	0	+	4121199	4127461		7	1407,196,117,231,188,66,1329	0,1867,2485,2915,3514,4398,4933
chrIX	4029640	4035823	S3995	0	+	4029640	4035823		3	29,002,291,794	0,3785,4389
chrIX	6174580	6184195	S4480	0	+	6174580	6184195		12	164,114,375,101,61,122,161,118,158,108,127,521	0,1043,1846,2616,3210,3535,4213,4781,5539,7009,8023,9094
chrIX	5852320	5852590	S4420	0	+	5852320	5852590		1	270	0
chrIX	1759233	1766182	S3380	0	+	1759233	1766182		8	721,1263,531,52,255,33,91,535	0,1046,2841,3727,4467,5271,5673,6414
chrIX	3112239	3117048	S3761	0	+	3112239	3117048		3	2,906,216,871	0,3525,3938
chrIX	767038	767685	S3120	0	+	767038	767685		1	647	0
chrIX	1424917	1426996	S3279	0	+	1424917	1426996		1	2079	0
chrIX	1079626	1083181	S3202	0	-	1079626	1083181		7	864,249,134,95,166,194,562	0,958,1351,1584,1817,2453,2993
chrIX	47785	48031	S2948	0	+	47785	48031		1	246	0
chrIX	3532654	3533085	S3854	0	-	3532654	3533085		1	431	0
chrIX	2494396	2494773	S3598	0	+	2494396	2494773		1	377	0
chrIX	4928003	4928221	S4200	0	+	4928003	4928221		1	218	0
chrIX	3693789	3705438	S3896	0	-	3693789	3705438		14	1115,213,161,187,204,116,105,145,129,531,99,177,590,1217	0,1839,2505,3030,3463,4517,4918,5409,6231,6672,7889,8533,9061,10432
chrIX	3379605	3383380	S3808	0	-	3379605	3383380		4	456,244,106,978	0,819,1555,2797
chrIX	6327669	6328401	S4526	0	+	6327669	6328401		1	732	0
chrIX	5410455	5410917	S4315	0	+	5410455	5410917		1	462	0
chrIX	547644	548641	S3047	0	+	547644	548641		1	997	0
chrIX	2006413	2006839	S3442	0	+	2006413	2006839		1	426	0
chrIX	1485787	1486555	S3299	0	+	1485787	1486555		1	768	0
chrIX	3117989	3124647	S3764	0	-	3117989	3124647		5	1582,245,154,85,2759	0,2027,2635,3276,3899
chrIX	2465974	2466227	S3586	0	-	2465974	2466227		1	253	0
chrIX	4887897	4888763	S4189	0	-	4887897	4888763		1	866	0
chrIX	2616979	2617606	S3644	0	+	2616979	2617606		1	627	0
chrIX	2065378	2067243	S3475	0	+	2065378	2067243		4	48,96,139,103	0,650,1257,1762
chrIX	5688800	5690085	S4386	0	-	5688800	5690085		3	484,105,85	0,745,1200
chrIX	5049142	5049468	S4232	0	+	5049142	5049468		1	326	0
chrIX	4384057	4385033	S4068	0	+	4384057	4385033		1	976	0
chrIX	1632451	1636616	S3348	0	-	1632451	1636616		3	5,964,171,783	0,969,2382
chrIX	3768554	3768927	S3918	0	-	3768554	3768927		1	373	0
chrIX	1747575	1747815	S3375	0	+	1747575	1747815		1	240	0
chrIX	3786267	3786662	S3925	0	-	3786267	3786662		1	395	0
chrIX	2575449	2576356	S3633	0	+	2575449	2576356		1	907	0
chrIX	2172471	2172886	S3508	0	-	2172471	2172886		1	415	0
chrIX	2586837	2599616	S3638	0	-	2586837	2599616		14	889,98,299,105,463,403,145,65,182,101,131,131,86,1171	0,1331,2210,2909,3412,4694,5362,6201,6943,7826,8838,9861,10892,11608
chrIX	1809990	1813081	S3390	0	+	1809990	1813081		1	3091	0
chrIX	4570080	4570392	S4123	0	+	4570080	4570392		1	312	0
chrIX	4454241	4454650	S4093	0	+	4454241	4454650		1	409	0
chrIX	1643773	1644367	S3350	0	+	1643773	1644367		1	594	0
chrIX	2028810	2029051	S3454	0	-	2028810	2029051		1	241	0
chrIX	566468	568480	S3060	0	+	566468	568480		1	2012	0
chrIX	6162040	6162562	S4474	0	+	6162040	6162562		1	522	0
chrIX	2775691	2790078	S3689	0	+	2775691	2790078		16	506,190,285,166,234,000,000,000,000,000,000,000,000,000,000,000	0,1128,1787,2307,3158,4500,5468,6203,6772,7513,8595,9551,10696,11543,12695,13707
chrIX	2342753	2342962	S3548	0	+	2342753	2342962		1	209	0
chrIX	2386648	2387132	S3563	0	-	2386648	2387132		1	484	0
chrIX	843663	850178	S3142	0	-	843663	850178		3	1310,77,3757	0,1991,2758
chrIX	5368181	5368624	S4299	0	-	5368181	5368624		1	443	0
chrIX	375048	375896	S3001	0	-	375048	375896		1	848	0
chrIX	5653884	5657166	S4382	0	+	5653884	5657166		6	38,469,147,107,49,211	0,306,1185,1875,2511,3071
chrIX	4769330	4774154	S4179	0	+	4769330	4774154		1	4824	0
chrIX	3631784	3632173	S3873	0	+	3631784	3632173		1	389	0
chrIX	5445153	5445361	S4324	0	-	5445153	5445361		1	208	0
chrIX	5380146	5386278	S4306	0	+	5380146	5386278		10	24,75,71,80,71,270,120,66,757,911	0,514,907,1401,1952,2346,3037,3747,3988,5221
chrIX	1263283	1267789	S3238	0	+	1263283	1267789		7	200,156,111,143,35,239,465	0,757,1484,2126,2840,3216,4041
chrIX	290525	291938	S2965	0	-	290525	291938		2	688,480	0,933
chrIX	3631350	3631697	S3872	0	+	3631350	3631697		1	347	0
chrIX	1460618	1461440	S3286	0	-	1460618	1461440		1	822	0
[truncated: 14,462 more rows]
