# Supplementary material for: De novo reconstruction of the Toxoplasma gondii transcriptome improves on the current genome annotation and reveals alternatively spliced transcripts and putative long non-coding RNAs
Source: BMC Genomics. 2012 Dec 12;13:696. doi: 10.1186/1471-2164-13-696 (PMC3543268; doi:10.1186/1471-2164-13-696)
Supplement: Additional file 3 — Sequences for Trinity contigs having invalid genome alignment in PASA but aligning to the ME49 genome in Blast. [file 1471-2164-13-696-S3.xls]

## Sheet: Sheet1
PASA_Id	Transcript_Id	ME49_gene-overlapped	Type of alternative spling	Length	AJ	B6	AxB1	AxB2	AxB4	AxB5	AxB6	AxB10	AxB12	AxB13	AxB15	AxB19	AxB23	AxB24	BxA1	BxA2	BxA4	BxA7	BxA8	BxA11	BxA12	BxA13	BxA14	BxA16	BxA24	BxA25	BxA26
S8749	asmbl_8800	.	alternate_exon	401	9.81664	1.5668	8.10361	4.10736	9.19494	4.43945	2.47757	2.79428	1.72282	4.01003	8.58463	0.975476	3.50022	1.91097	3.75969	2.6836	7.73841	3.95373	7.01512	2.99675	3.22893	0	6.28504	5.45725	0	8.57679	5.9587
S8749	asmbl_8801	.	alternate_exon	314	0	2.65435	3.64267	0	0.412695	2.30146	3.74923	0	0	2.34888	3.83099	1.46282	2.68864	0	5.25011	2.50724	1.53517	0	0.000677152	3.1457	2.10727	4.01219	2.50732	3.92558	11.7816	0	3.09697
S7296	asmbl_7339	TGME49_001780	retained_intron	3755	10.3684	10.6608	11.7596	17.433	12.4902	11.4591	14.6503	13.0005	13.0498	15.0807	12.3538	16.364	19.2893	15.5589	14.8424	19.2211	8.4566	12.6294	11.296	14.5175	14.9987	9.13683	20.5626	18.7929	17.674	10.6573	15.5232
S7296	asmbl_7338	TGME49_001780	spliced_intron	3380	362.03	292.718	330.92	348.073	273.564	329.404	393.778	322.438	357.319	400.559	295.017	354.14	370.493	304.631	348.435	516.911	280.123	397.814	301.447	381.671	333.957	276.305	376.555	445.617	351.456	314.336	407.416
S6587	asmbl_6627	TGME49_005670	alt_donor	2753	71.3738	55.5473	67.7123	65.6191	59.2997	66.406	67.1526	64.9968	66.1934	62.6733	64.1905	58.2732	61.7304	65.1274	59.9435	59.8046	64.4997	61.094	64.3833	54.9443	61.0648	61.6346	73.3762	61.6713	61.3431	75.2834	70.569
S6587	asmbl_6628	TGME49_005670	alt_donor	2972	20.8042	14.8034	19.0206	18.7501	14.3976	24.4592	14.5872	18.0526	22.2488	19.5175	17.4817	17.5759	16.8068	16.1355	18.1839	12.4673	12.774	20.3628	17.8309	13.5431	22.6713	10.1801	16.2032	16.7546	21.0762	18.4235	16.0676
S806	asmbl_811	TGME49_008740	alt_donor	2624	3.11086	24.2163	29.738	27.1067	18.2035	6.18969	27.8875	15.218	26.3085	31.1575	14.7955	21.2057	33.3215	21.4597	24.8983	33.7058	18.3692	38.3826	28.5498	28.0716	28.8342	19.8092	25.8976	33.3621	19.1856	36.9644	30.4713
S806	asmbl_812	TGME49_008740	alt_donor	2968	55.1949	38.9605	49.2852	46.7552	41.3943	51.1288	52.2554	43.873	43.0868	47.9267	39.319	42.7974	59.0645	33.2781	33.4993	49.3492	38.5656	57.2493	34.0602	39.8444	40.2707	47.39	43.9593	51.55	56.468	45.9794	37.7339
S875	asmbl_882	TGME49_009190	alt_donor	3534	6.92548	11.8552	11.8485	8.64445	8.17328	13.3657	11.6848	8.50807	10.0213	11.6978	9.59781	9.55304	8.31511	7.64569	8.17557	10.0842	9.1393	17.2255	13.255	9.22378	9.25963	12.3096	9.77545	8.03506	9.02116	11.8248	8.55578
S875	asmbl_883	TGME49_009190	alt_donor	3844	5.92533	4.12693	3.43652	5.64426	4.08879	3.30333	3.15794	3.46706	5.18551	5.2634	4.50923	4.68484	6.68134	5.64524	4.89523	5.40555	6.25263	4.25795	3.65437	7.62323	5.49696	4.0414	4.30204	8.16364	6.27503	4.65744	5.57323
S939	asmbl_948	TGME49_009570	retained_intron	2243	13.0311	6.70678	9.50048	7.59091	6.9406	15.1123	8.61643	6.89135	4.97535	7.1895	4.83222	9.89011	8.39126	4.73793	10.9287	6.81143	2.83726	3.20759	6.31277	5.59525	6.87481	4.63814	8.91653	9.05562	9.41766	7.83115	7.44241
S939	asmbl_947	TGME49_009570	spliced_intron	2028	2.33954	6.49975	17.1724	8.07883	4.07777	0.277322	9.84803	5.93676	13.6749	10.2198	9.343	6.34679	7.79172	8.68879	4.87371	13.5084	11.7208	14.3979	11.8902	10.8985	7.76983	8.66072	8.84946	9.10136	7.41571	15.3555	6.98902
S12334	asmbl_12400	TGME49_014090	retained_exon	7137	2.80629	3.99236	1.00867	2.84388	1.78937	2.21296	2.44391	2.95131	2.54908	2.33549	3.5018	4.13646	1.88174	4.94712	1.8897	2.12251	2.11757	2.87962	2.69207	4.54679	2.03536	4.08043	3.30758	3.52043	1.07438	2.8186	1.83216
S12334	asmbl_12398	TGME49_014090	skipped_exon	6840	19.0785	29.6272	17.3362	18.3385	27.9384	20.2851	20.2832	25.4884	16.8425	21.6757	26.4138	25.4621	18.9614	23.4685	28.6757	31.1033	26.3527	23.5281	21.6821	34.996	23.4756	23.9655	17.7578	23.9132	20.4714	17.4586	18.9114
S14259	asmbl_14330	TGME49_017220	alt_donor	5409	3.10096	6.93691	3.51338	2.8477	3.76751	6.08127	3.44768	4.24342	3.79814	4.15426	5.05734	6.93071	3.83189	3.68777	3.83339	4.82136	4.06075	6.39214	6.4401	5.10136	2.77946	1.98438	3.32571	5.56462	3.96626	4.71044	2.6294
S14259	asmbl_14331	TGME49_017220	alt_donor	4866	10.6683	10.9522	7.79496	9.5447	12.3888	6.09144	9.24666	12.0492	9.61461	9.02491	9.79851	9.71848	9.19071	13.8602	11.0576	14.6887	11.2815	8.21374	9.22299	14.7662	11.9856	10.9915	10.8084	13.6441	10.4557	7.09768	10.4677
S1169	asmbl_1178	TGME49_021260	alt_donor	2879	5.60176	8.66817	8.68412	8.5503	6.97628	12.9932	11.542	8.12805	8.91554	11.3076	8.08669	8.74269	6.9372	7.27821	6.36793	9.37462	11.2485	12.2885	9.60333	8.66464	7.15778	8.11816	11.3754	7.55892	9.3909	10.1348	9.91906
S1169	asmbl_1179	TGME49_021260	alt_donor	3102	5.16919	4.21262	6.05578	5.56552	3.36966	0	1.12727	3.36972	4.90026	2.23214	3.24058	2.34084	5.09593	3.77427	5.15954	3.3154	2.30998	1.54268	3.69602	2.83056	3.67533	3.64985	2.21306	6.0356	3.99856	2.5356	2.95107
S1250	asmbl_1260	TGME49_021530	alt_donor	3065	43.3698	33.2518	36.8643	39.9003	39.1134	38.5578	39.0428	37.8222	45.975	35.9297	38.2363	34.5639	39.6256	41.9404	35.0159	24.3831	35.1805	36.387	40.5089	28.5276	41.0454	34.6764	44.7754	35.3692	43.9932	41.1214	47.8243
S1250	asmbl_1261	TGME49_021530	alt_donor	3313	7.54455	1.73474	4.93123	2.61928	2.06753	4.42055	3.62901	3.75563	4.17637	5.36866	1.55819	4.99193	3.92857	2.92442	7.81438	1.15804	3.85696	3.21557	3.2823	2.03232	1.48375	4.69528	2.17857	1.80863	2.05707	3.37286	3.31117
S1298	asmbl_1309	TGME49_021910	spliced_intron	2826	153.281	121.886	127.3	133.189	128.478	137.649	136.929	125.593	151.735	127.37	121.18	134.143	129.61	132.323	131.489	128.063	122.809	121.257	120.909	128.552	142.943	124.536	146.431	142.784	147.158	133.29	156.44
S1298	asmbl_1310	TGME49_021910	retained_intron	3260	7.56678	3.60799	4.55179	3.74609	5.52837	4.4208	5.43099	5.474	6.32269	3.04597	3.12953	7.18142	6.23744	5.74544	5.78489	5.73602	3.60776	3.32004	3.04536	3.21285	3.79346	1.25919	7.7976	5.26645	8.21874	0.77863	3.95121
S11130	asmbl_11190	TGME49_026730	starts_in_intron	4547	65.9842	57.6972	53.0149	67.7513	63.09	54.9927	64.8285	70.4742	72.7973	55.2039	71.1334	65.7007	66.0545	60.0645	67.0407	51.5073	63.7289	67.6101	65.1098	54.9788	67.9536	68.2951	65.7499	55.8373	65.6735	70.5516	71.7854
S9118	asmbl_9170	TGME49_030380	alt_donor	1683	541.39	398.378	636.091	549.293	440.194	530.28	528.802	510.083	532.016	520.562	424.705	446.729	538.231	422.439	447.341	339.953	435.844	498.718	501.072	371.167	515.383	488.499	554.556	432.323	517.685	611.036	546.478
S9118	asmbl_9171	TGME49_030380	alt_donor	1894	11.6584	7.88621	15.8523	10.8797	9.35493	6.71641	10.7586	7.68357	15.0691	7.95016	9.31613	8.17618	5.9989	14.9348	10.1485	7.59593	10.4747	9.30841	11.6761	6.4196	10.4511	14.274	12.6862	8.62305	11.7309	12.6127	9.83867
S12023	asmbl_12084	TGME49_035490	alternate_exon	5063	21.5322	21.9689	18.7013	19.1462	24.0575	21.9413	21.4562	21.7669	18.9069	19.1118	25.8757	21.0158	21.5929	22.3789	22.0698	18.2371	22.8221	19.1667	19.7106	22.5268	21.4057	24.5139	19.5028	20.0205	19.2636	19.7143	20.8583
S12023	asmbl_12086	TGME49_035490	alternate_exon	2029	11.362	9.19529	10.5215	8.09128	7.53288	9.09616	3.58092	10.1274	12.4983	9.39192	4.16753	4.12829	6.23956	8.94082	7.60262	5.90344	5.58019	8.65631	10.5917	4.69924	6.61207	6.93101	10.0337	7.86447	13.1267	6.31108	6.1361
S12058	asmbl_12120	TGME49_035700	alt_donor	2078	60.6271	55.9638	68.1435	64.2681	55.4817	64.7562	60.6995	53.4481	61.1785	68.8989	57.7957	53.2062	64.1904	50.3453	52.0209	53.1441	55.7034	68.5746	65.1095	47.3953	61.7743	61.2482	66.5705	54.836	67.806	71.0381	63.8454
S12058	asmbl_12121	TGME49_035700	alt_donor	2446	8.02223	4.03864	3.3125	3.91462	4.98119	3.44684	4.10145	6.52957	5.23376	4.31147	3.52966	5.06316	4.03344	4.71132	4.31817	4.88996	5.61984	2.63221	4.98259	5.73404	3.60053	3.38116	5.48928	6.42278	3.35724	2.24758	4.69336
S12080	asmbl_12143	TGME49_035930	alt_acceptor	2443	174.375	143.788	172.379	171.23	156.723	145.661	166.392	160.131	169.912	163.974	148.34	155.03	175.257	157.239	145.015	155.72	143.302	166.328	155.822	141.552	159.175	158.693	175.413	168.839	166.286	175.403	180.079
S12080	asmbl_12145	TGME49_035930	alt_acceptor	3863	33.7154	31.793	38.7953	34.588	30.847	33.4534	35.1104	31.2726	34.7082	35.6198	30.9737	32.2838	32.702	28.7017	30.6315	33.1414	30.5741	44.8496	36.0734	27.8754	29.5656	30.7058	32.6609	30.6265	36.7696	42.8688	27.6296
S5403	asmbl_5431	TGME49_038230	alternate_exon	2872	13.3671	11.5424	13.1734	11.3566	11.7504	12.7359	10.8646	10.9999	12.0968	12.7011	11.8777	14.2413	13.9842	11.4446	12.604	13.6172	10.7107	12.891	14.9125	11.8621	11.9335	11.9882	13.0237	13.3352	13.4492	11.2994	14.2086
S5403	asmbl_5432	TGME49_038230	alternate_exon	2174	0.790246	0.459584	1.24504	1.43302	1.56894	1.78636	1.30399	3.51953	2.14096	0.86249	2.70654	1.05868	0.597236	2.33365	0.479174	2.6052	2.37735	1.30731	1.00834	1.86993	1.90245	1.03193	1.19077	0.96984	1.56075	1.93615	1.50591
S5479	asmbl_5508	TGME49_039100	alt_donor	1275	1380.54	1027.48	1749.78	1384.66	1099.31	1269.38	1348.09	1274.01	1416.17	1370.84	1140.76	1177.56	1392.82	1108.58	1150.15	1048.53	1140.29	1316.02	1247.35	1026.37	1294.16	1205.58	1381.39	1260.12	1309.63	1661.88	1478.82
S5479	asmbl_5509	TGME49_039100	alt_donor	1551	26.9125	28.4303	32.0818	34.1977	20.9181	38.5619	33.0312	21.8155	37.4206	26.2766	31.501	14.0206	29.126	29.2114	18.756	20.1729	23.0948	27.129	36.3395	25.5703	22.5754	26.5814	30.6502	21.4191	24.9087	38.4927	23.1385
S5607	asmbl_5637	TGME49_039820	alt_acceptor	3360	214.808	179.807	211.793	201.349	198.688	215.928	193.187	183.866	193.782	214.241	195.91	193.507	180.497	185.439	191.424	176.666	195.554	227.47	214.604	177.743	185.172	196.817	215.05	209.515	199.944	209.05	219.085
S5607	asmbl_5644	TGME49_039820	alt_acceptor	3866	46.2068	48.1119	42.745	36.8803	39.5974	41.7484	35.7458	36.1783	41.5266	36.9915	40.6198	32.1767	43.087	39.4664	35.4113	39.2898	36.4522	39.4134	40.2286	32.7139	38.6382	35.7244	41.0217	39.8434	37.8803	37.6605	34.7466
S5785	asmbl_5818	TGME49_041180	alt_acceptor	2772	69.911	49.9614	56.4015	59.8856	48.4604	65.114	58.3013	58.6451	69.9914	61.7381	47.4534	58.1273	60.5767	50.8329	50.5926	55.2301	54.2795	57.0833	56.8498	49.2054	59.3395	55.1034	66.1755	57.9984	66.7364	59.699	70.1104
S5785	asmbl_5819	TGME49_041180	alt_acceptor	3045	9.00688	8.38988	9.53782	5.5859	14.5685	7.79045	9.39675	7.43931	8.4112	7.17383	4.75254	4.97265	6.24424	7.65964	7.99276	5.09776	3.27066	9.35799	7.01139	6.37263	4.35943	7.62654	7.59363	6.29428	3.63801	8.67204	7.00952
S5824	asmbl_5857	TGME49_042000	alt_donor	1248	62.2303	47.1267	48.5737	45.6305	53.3103	46.8668	47.0038	51.553	59.3737	49.7632	48.9334	53.9895	49.7202	50.8528	52.444	43.3767	45.997	50.9816	49.2658	48.2876	50.5814	49.5841	52.2931	49.2511	57.098	53.0438	52.6814
S5824	asmbl_5858	TGME49_042000	alt_donor	767	0.71716	1.03845	0.709465	0.648956	0	1.18884	0	3.9814	1.45378	1.66535	0	1.45676	0.526735	1.33903	0	1.24206	0.754544	0.35944	0.995068	0.672053	0.475177	2.10215	1.65205	0.377843	0	0.747062	0.613444
S5824	asmbl_5858	TGME49_042000	starts_in_intron	767	0.71716	1.03845	0.709465	0.648956	0	1.18884	0	3.9814	1.45378	1.66535	0	1.45676	0.526735	1.33903	0	1.24206	0.754544	0.35944	0.995068	0.672053	0.475177	2.10215	1.65205	0.377843	0	0.747062	0.613444
S5863	asmbl_5897	TGME49_042290	alternate_exon	2053	163.346	124.178	183.543	151.83	130.467	158.373	150.285	136.583	161.633	148.606	131.956	133.599	153.414	127.824	125.896	102.793	131.432	145.679	149.252	111.546	142.723	144.244	151.549	126.791	146.748	174.231	163.219
S5863	asmbl_5898	TGME49_042290	alternate_exon	1859	10.3753	4.80391	3.76522	8.32055	5.52398	6.2554	3.13616	6.3362	8.25019	4.87742	4.79746	2.92655	6.94018	8.68629	6.05397	5.30105	4.85773	4.12199	6.19154	4.60952	8.57912	3.36856	6.85997	5.79914	7.59777	3.30367	5.92411
S5867	asmbl_5902	TGME49_042330	alternate_exon	1612	850.234	624.77	1131	840.75	679.233	743.384	822.105	840.002	899.568	795.2	699.603	736.624	860.414	726.399	705.407	637.011	743.903	798.629	757.968	605.163	769.091	733.533	861.561	783.944	796.875	1097.73	871.575
S5867	asmbl_5903	TGME49_042330	alternate_exon	2040	10.4812	7.77056	12.247	8.61163	7.23565	7.1927	8.94227	4.89275	6.76325	6.95275	5.15248	5.68846	7.19382	5.20969	6.16358	4.35907	9.65773	8.96138	7.53387	5.24811	6.47076	5.74164	8.08076	8.88228	12.9983	15.6879	7.7507
S5938	asmbl_5975	TGME49_042790	retained_exon	3858	3.40699	7.387	3.17349	4.31535	9.15258	5.62431	6.57281	9.13518	4.72694	5.59536	7.98268	5.80642	3.5542	3.28315	6.43769	3.62605	7.20895	6.44781	5.69351	7.05256	4.68129	6.65259	2.95842	4.86711	8.73812	7.77015	3.74969
S5938	asmbl_5974	TGME49_042790	skipped_exon	3699	3.23036	2.32137	5.40266	2.66985	1.79376	1.75399	1.56597	4.47929	3.38022	2.8808	2.46068	5.55641	1.65963	7.50422	3.52001	5.4735	1.85957	0.958151	3.10994	6.48565	4.31197	3.40038	3.51728	3.9335	0.0100766	2.4271	2.7247
S15685	asmbl_15761	TGME49_049180	alt_donor	1900	87.3187	85.7593	86.487	88.3923	71.332	99.6557	84.1054	73.491	80.9013	105.146	88.5368	71.2632	79.5965	63.3776	70.309	61.9858	89.5036	117.469	101.739	62.3163	76.8429	106.697	76.0019	67.899	84.4795	115.244	81.3969
S15685	asmbl_15763	TGME49_049180	alt_donor	2191	5.11003	3.82591	7.07652	4.06914	4.56099	6.87251	3.45824	3.86177	4.5045	3.51664	2.8131	4.58547	5.16582	5.57978	4.36469	3.84834	4.11761	2.24792	3.57419	3.9902	4.28888	2.09651	5.76036	3.95233	5.28728	6.17716	3.0345
S15802	asmbl_15878	TGME49_049760	alt_donor	1220	25.6031	13.4364	29.6868	24.76	18.5264	16.328	16.8733	25.7712	25.2986	16.0722	19.0638	19.8548	25.6244	20.7858	20.0873	22.5775	18.2665	13.3859	19.6851	21.1462	26.6938	18.5681	24.0107	30.1654	23.8545	14.2417	24.6731
S15802	asmbl_15883	TGME49_049760	alt_donor	1674	10.7209	11.829	13.1147	8.19432	10.0134	8.61683	15.48	9.26927	10.5379	16.0131	10.3624	12.4553	10.1874	13.3204	11.0098	11.1655	11.2179	14.6033	10.1991	9.1344	9.06927	10.2081	9.47227	11.7142	10.7102	18.626	10.6326
S1927	asmbl_1941	TGME49_053370	alt_acceptor	7317	19.9703	25.1293	23.374	20.0276	25.5911	29.5517	21.0432	23.8374	23.7736	27.3664	29.5584	20.5081	19.7805	25.7745	25.3546	22.5728	25.8379	29.5947	25.1651	21.4383	21.894	27.0445	17.2481	13.3149	16.2926	18.5746	23.6943
S1927	asmbl_1942	TGME49_053370	alt_acceptor	7536	5.13888	4.68773	3.14392	6.30537	4.89127	0	6.10073	5.57562	5.28367	2.21848	4.07661	7.9497	4.91537	4.70273	6.84504	4.61447	5.48441	2.87932	3.72742	6.71356	6.17677	2.62669	8.1847	8.77954	12.9357	8.00479	6.1813
S1968	asmbl_1983	TGME49_053640	alternate_exon	2331	48.0087	44.0972	59.0242	50.901	38.7993	48.8025	57.7575	47.075	56.5226	57.9312	43.6587	53.4462	54.1667	42.6086	44.0369	66.5826	44.1184	50.0469	49.6972	56.2754	50.6279	44.8451	57.1188	58.943	48.7026	55.7931	58.8752
S1968	asmbl_1984	TGME49_053640	alternate_exon	970	2.92144	1.29318	2.90282	1.60305	1.99679	4.33598	0.574314	1.0381	2.23321	1.44888	1.00772	0.743519	3.27126	1.09011	2.55731	2.06072	0	1.3254	0.650221	1.22829	2.83068	0	2.47796	1.90421	4.59281	0.668263	0
S2133	asmbl_2149	TGME49_054440	alternate_exon	843	895.649	646.289	1263.53	840.969	672.967	895.558	897.835	691.356	879.065	867.298	693.6	706.868	934.399	683.132	672.511	749.864	718.055	796.423	808.31	644.469	805.067	778.553	914.871	831.143	829.821	1169.51	880.566
S2133	asmbl_2151	TGME49_054440	alternate_exon	919	11.4564	6.49452	2.69064	3.998	5.7113	4.9654	5.25603	3.60204	4.17914	3.93187	5.24003	9.04078	5.17002	3.73467	1.88553	3.83973	2.91467	7.408	3.40175	8.89507	3.2838	2.64083	6.53641	6.26269	8.42143	17.1609	3.33724
S8481	asmbl_8530	TGME49_058170	alt_acceptor	2188	45.741	49.1957	56.1312	53.0539	51.2395	52.3942	53.0883	47.5876	55.2947	53.1854	47.6573	49.7621	56.4054	46.2018	49.378	58.4777	54.3107	54.091	53.769	47.9239	51.1043	51.1593	54.1721	60.0318	60.994	56.7843	55.8362
S8481	asmbl_8532	TGME49_058170	alt_acceptor	2343	4.57986	3.93773	4.55193	3.94645	3.19474	4.66838	3.72833	6.64619	5.17841	4.56192	4.08885	6.05456	3.8081	7.77066	3.99704	8.27062	1.57386	3.65566	4.08586	6.8849	5.33069	1.18761	4.96124	4.8922	0	4.89089	2.76693
S7837	asmbl_7885	TGME49_062620	alt_donor	1532	509.416	462.049	540.454	478.67	386.945	537.94	475.618	399.945	452.75	556.197	454.125	374.795	516.411	386.986	439.107	422.009	429.89	613.038	532.369	359.204	407.675	504.752	389.87	379.381	464.207	620.058	416.213
S7837	asmbl_7888	TGME49_062620	alt_donor	1727	116.324	172.285	195.19	193.484	157.117	107.596	162.657	169.374	156.741	181.481	150.959	193.358	172.385	133.047	151.462	195.262	164.643	200.636	148.634	168.519	159.965	146.613	166.721	202.405	161.703	206.791	171.592
S7746	asmbl_7793	TGME49_063040	alt_donor	1055	885.789	673.045	1652.87	908.16	734.516	851.003	925.157	706.034	912.41	925.126	724.887	734.317	917.351	720.37	715.887	721.825	773.138	825.428	851.58	757.415	825.999	863.643	883.521	760.526	885.538	1408.26	888.716
S7746	asmbl_7794	TGME49_063040	alt_donor	1241	15.8369	9.49834	17.5025	11.0088	8.75283	20.5132	14.0101	11.3929	3.50836	7.81772	8.20929	8.98412	7.92516	6.08697	8.47052	9.17157	8.99761	6.05943	6.86784	6.04543	6.49747	7.44312	13.6167	9.79831	10.1312	14.9013	10.1178
S7701	asmbl_7746	TGME49_063200	alternate_exon	3974	10.5917	6.53324	7.02995	7.13017	10.3671	7.50149	7.89847	10.7092	11.6969	6.9892	8.85342	10.4961	5.32721	11.4147	11.668	5.08049	7.29831	7.53691	6.84729	7.24524	10.1167	5.80659	9.10156	7.22827	9.99615	7.10846	10.2374
S7701	asmbl_7747	TGME49_063200	alternate_exon	1258	19.4499	2.73766	8.05194	3.26239	9.03544	5.10523	6.9275	6.99015	7.6223	3.91251	4.5995	5.05851	5.6912	4.65317	5.02995	3.41402	5.55027	6.24223	3.8929	3.51727	6.94946	6.80678	7.68233	4.86937	8.38872	5.96968	6.1938
S3155	asmbl_3175	TGME49_067050	alt_donor	1750	24.8972	19.5959	24.2872	21.1711	14.7112	26.9776	27.7905	13.4594	19.3301	23.8567	22.5018	16.3403	21.3314	13.0062	20.5987	17.2382	25.7233	28.3029	20.7834	14.7416	15.6377	21.2991	17.2226	19.8331	18.0737	36.1	21.7655
S3155	asmbl_3176	TGME49_067050	alt_donor	1687	12.2872	8.40212	12.4849	12.7006	11.1173	10.9527	14.0739	10.6828	9.80385	14.4638	9.64772	2.20934	16.1888	7.79125	9.91099	9.82971	7.56529	12.6152	9.78924	6.11576	7.22505	18.1459	9.8369	7.39446	13.2127	9.67692	12.5996
S10589	asmbl_10647	TGME49_068570	alt_acceptor	3430	37.787	40.187	37.3307	36.1987	37.6508	33.358	37.9865	40.9048	36.3165	38.5994	38.6505	35.5136	33.3272	37.1551	34.8328	41.0873	39.8454	41.3715	40.7827	36.8309	32.0998	34.5631	33.6062	38.4942	37.2606	32.4094	32.0648
S10589	asmbl_10649	TGME49_068570	alt_acceptor	3592	4.9783	2.34739	1.01859	2.59246	3.03971	5.01379	0.387421	1.15945	2.30044	2.09159	2.65102	3.86775	4.62062	2.32631	5.09014	5.19774	1.5103	2.24329	2.40961	5.67351	4.28918	4.34445	4.04904	4.97882	1.23366	4.95426	4.48557
S10589	asmbl_10647	TGME49_068570	retained_exon	3430	37.787	40.187	37.3307	36.1987	37.6508	33.358	37.9865	40.9048	36.3165	38.5994	38.6505	35.5136	33.3272	37.1551	34.8328	41.0873	39.8454	41.3715	40.7827	36.8309	32.0998	34.5631	33.6062	38.4942	37.2606	32.4094	32.0648
S10589	asmbl_10649	TGME49_068570	skipped_exon	3592	4.9783	2.34739	1.01859	2.59246	3.03971	5.01379	0.387421	1.15945	2.30044	2.09159	2.65102	3.86775	4.62062	2.32631	5.09014	5.19774	1.5103	2.24329	2.40961	5.67351	4.28918	4.34445	4.04904	4.97882	1.23366	4.95426	4.48557
S10348	asmbl_10405	TGME49_069920	alt_acceptor	8752	64.8847	51.3038	57.5056	66.1162	52.5613	65.0139	55.8154	53.5056	58.8935	59.7607	52.4735	59.7591	62.471	50.8766	55.3448	52.578	50.0515	54.4932	58.7984	49.4356	58.9441	61.8186	61.873	60.5583	58.0887	55.924	71.9576
S10348	asmbl_10408	TGME49_069920	alt_acceptor	9048	9.12816	11.5155	8.47383	9.66451	13.1767	6.65935	14.6094	13.1738	13.1597	8.65363	8.87157	8.07116	11.9717	17.3766	8.1076	15.1963	15.089	11.5409	10.1819	12.341	9.03693	5.32951	17.4307	14.2204	11.7378	11.0608	10.4258
S16150	asmbl_16230	TGME49_078510	alt_donor	2450	70.1103	45.5327	56.2769	58.7783	65.6137	61.7257	63.3914	54.8941	63.8049	62.253	60.4545	45.9801	48.9196	65.0479	50.2221	48.5349	49.8581	59.9287	63.0433	47.6114	56.5073	52.1556	54.6512	58.2677	51.4607	72.1204	60.4608
S16150	asmbl_16232	TGME49_078510	alt_donor	2821	28.9434	26.1252	35.5342	21.332	25.1453	31.2592	19.5253	24.4475	28.7838	24.642	22.2618	27.0987	26.9502	18.65	30.265	22.8101	30.0002	35.7233	26.6527	19.638	17.0958	32.092	21.9807	18.5371	32.199	25.7675	19.6519
S5272	asmbl_5299	TGME49_084530	alternate_exon	4575	20.9227	21.8089	21.1762	21.9108	19.929	20.5912	20.5519	23.5609	20.8201	19.3266	22.0373	23.4874	20.241	23.8539	20.9799	21.6941	21.8837	21.9244	22.3016	23.839	22.317	22.5016	23.668	25.0248	21.3717	22.6275	22.5542
S5272	asmbl_5301	TGME49_084530	alternate_exon	1224	6.54355	5.06232	7.48088	4.01294	6.13941	3.68402	3.97141	3.80779	7.48482	6.03925	3.53481	7.5364	2.59172	6.2571	2.06604	6.09288	2.17506	3.92529	5.77659	4.18167	2.26383	0.271029	5.6425	4.52778	2.48324	1.98818	3.90114
S5261	asmbl_5287	TGME49_084600	alternate_exon	2683	2.05609	5.10927	5.85708	4.60349	4.31717	4.9174	3.74891	5.76701	3.86458	6.1702	5.51334	3.90933	5.94633	5.2161	0.000318965	5.10665	6.52034	6.66231	4.69496	4.20632	4.90241	5.47703	8.93097	4.81408	3.80397	2.12841	4.1805
S5261	asmbl_5289	TGME49_084600	alternate_exon	2982	6.49116	3.99128	4.63807	6.96295	4.41107	5.51488	4.84656	3.45177	5.78825	4.46879	4.82705	4.90357	4.34879	3.35071	8.46404	3.04952	3.78595	3.78261	5.26171	3.69993	4.41553	3.43745	1.86495	4.50677	4.98236	6.46963	5.40691
S3673	asmbl_3696	TGME49_088640	alt_acceptor	1639	3.26722	0.640944	0	0.545051	0	0	2.19505	2.68957	3.02055	0.621782	3.00719	0	0	1.66195	0	3.00159	0	0.579164	0.976476	4.29083	0.644735	1.99743	1.6132	1.67691	0	2.32586	1.05037
S3673	asmbl_3697	TGME49_088640	alt_acceptor	1866	6.40883	6.69286	7.73044	10.4421	7.46302	5.32846	6.04471	7.07785	7.22899	7.46511	4.63822	7.17294	9.84795	5.20094	7.10656	10.3435	8.18231	5.08885	6.47082	4.51057	7.22756	5.32244	9.28081	12.5135	6.84103	4.07901	8.80901
S3870	asmbl_3893	TGME49_089920	alt_donor	2511	128.134	115.005	150.7	135.207	114.271	134.081	150.798	132.172	160.205	155.233	107.93	146.266	149.042	120.719	128.202	185.775	124.247	139.813	120.911	152.85	137.815	105.811	151.15	181.591	137.705	152.229	163.931
S3870	asmbl_3894	TGME49_089920	alt_donor	2857	27.9476	13.3197	10.3915	19.6794	11.4105	18.4194	17.7272	10.0856	18.7956	19.1108	17.2285	19.7717	18.0381	17.7057	17.9459	24.8242	13.7007	19.704	17.0145	16.0483	13.965	14.89	19.8062	24.0327	16.0322	14.7835	24.7517
S225	asmbl_227	TGME49_093680	alt_donor	1796	17.221	14.7033	16.1312	19.1018	15.8515	17.0283	19.9451	15.6179	15.7458	17.7815	17.5367	16.7714	20.7024	16.1821	15.6519	19.5413	17.6311	16.3607	17.4555	18.4819	16.2379	18.5941	20.0052	22.7995	15.0217	18.3573	16.5976
S225	asmbl_228	TGME49_093680	alt_donor	2172	5.75387	5.62558	4.9919	3.5024	3.6373	8.53332	3.14015	3.58926	3.76651	5.13493	4.84999	3.07106	3.74786	4.51716	3.97152	3.30562	2.89687	5.28743	5.78476	3.2603	2.3391	2.01102	3.84234	3.21074	4.66294	6.38733	4.23092
S232	asmbl_234	TGME49_093740	alternate_exon	1162	4.51948	5.12662	11.7093	5.00495	3.76456	2.11394	6.2812	5.21652	6.61312	8.19898	2.10966	5.75765	8.45037	6.34022	4.8453	6.65843	6.23003	4.84123	4.09687	3.43904	6.84213	1.27769	6.43341	6.20955	5.89794	11.2062	6.41384
S232	asmbl_235	TGME49_093740	alternate_exon	1088	288.73	213.162	378.345	272.578	213.538	262.651	287.895	227.712	334.522	299.971	223.476	255.689	286.357	235.044	249.167	316.617	225.202	284.092	265.678	262.149	249.814	219.082	299.312	311.098	273.555	380.877	292.771
S450	asmbl_453	TGME49_096010	alt_acceptor	7228	24.782	30.3583	27.5486	25.6365	30.6073	23.4246	24.2941	32.0779	25.4605	28.8413	31.8632	30.5917	25.9007	29.7609	32.1211	25.572	30.3773	31.3719	29.7574	27.6439	28.4469	28.4674	29.0748	26.3962	27.3105	24.7549	28.9282
S450	asmbl_455	TGME49_096010	alt_acceptor	7415	9.34555	2.77533	1.96785	3.88388	3.71609	6.10701	4.64372	2.3093	4.42023	1.99031	1.77546	1.69522	1.70934	3.62336	1.91583	3.01408	2.74578	1.4281	2.09362	4.54124	1.9066	3.43256	4.28806	4.04958	2.94229	4.86364	2.16517
S1588	asmbl_1601	TGME49_097470	alt_donor	3051	19.4366	15.8064	19.0096	22.5451	19.1885	14.8597	24.7237	22.6667	29.7583	17.0222	18.5139	25.8285	15.5038	25.9828	26.324	14.0066	16.4611	15.6474	19.1355	12.7113	25.1226	19.2042	22.5501	20.9887	24.416	18.7789	27.7049
S1588	asmbl_1602	TGME49_097470	alt_donor	2572	31.8498	20.1672	24.5333	19.1476	22.8201	29.6613	23.1131	20.6612	23.4489	29.0523	22.4247	17.8753	24.0563	19.6743	21.71	26.7405	23.4659	24.5106	21.9812	25.375	19.2849	22.8075	25.2363	19.9465	22.0629	27.6153	24.3211
S1643	asmbl_1657	TGME49_097840	alternate_exon	3490	22.5221	20.7675	23.6623	23.4961	24.1469	22.4161	22.1109	19.2765	19.5808	23.7855	21.2198	22.3347	23.7395	20.9245	20.6485	15.5388	24.766	22.7709	25.4567	18.6444	21.2829	23.0166	20.5916	20.329	20.8145	21.8498	22.6046
S1643	asmbl_1659	TGME49_097840	alternate_exon	1640	34.2199	34.0826	35.5219	29.9853	28.013	32.7562	35.67	28.603	38.6809	38.9218	28.7788	36.1142	32.2968	29.2927	27.9167	57.8873	25.929	37.1036	36.0231	41.6999	28.0275	25.4273	36.1697	44.8027	37.7352	35.6463	27.6518
S2247	asmbl_2264	TGME49_099180	alt_donor	2119	12.4724	13.4346	9.63867	11.1349	13.9143	18.3831	10.5469	11.7212	12.4604	14.2227	13.291	9.78577	13.2799	9.67948	11.1423	9.88463	12.0859	15.465	15.6391	10.7695	10.6762	7.10927	13.4052	11.2573	9.49384	14.3856	13.0475
S2247	asmbl_2265	TGME49_099180	alt_donor	2223	6.50394	1.67558	8.0589	3.95668	4.62514	2.53672	6.71422	2.7756	5.12509	1.48469	2.82009	5.71129	2.43197	5.25641	4.39826	2.62827	2.37891	1.37861	1.18927	2.4439	4.5757	8.6052	3.7531	2.01146	6.80996	1.38641	2.93899
S14519	asmbl_14591	TGME49_100350	alt_acceptor	3523	4.59395	2.97117	3.65216	9.48701	9.86031	11.9772	4.79535	9.3324	12.6008	9.01106	8.09054	5.81124	6.14614	8.5558	6.65474	4.56349	8.69945	8.83468	9.64177	4.77181	8.97992	8.09891	10.7507	4.80563	6.43947	5.86025	10.3559
S14519	asmbl_14592	TGME49_100350	alt_acceptor	3684	12.214	10.4037	10.7313	5.25622	5.86412	3.58117	8.98652	6.43389	6.08098	4.80458	6.92849	7.24393	8.26001	6.79383	7.62435	6.45422	6.66831	4.70876	4.84792	7.88313	6.02466	5.81323	5.15353	7.74942	7.3394	6.76464	5.40305
S12828	asmbl_12894	TGME49_106910	alternate_exon	3153	18.9821	19.9619	19.973	17.3517	16.7777	18.5078	19.2326	17.4445	20.5755	19.795	19.8733	17.9897	18.8947	16.4337	17.4093	19.2829	18.4918	19.4826	18.3272	16.1185	19.2274	22.7619	22.2913	19.7296	17.2879	22.2782	23.0888
S12828	asmbl_12895	TGME49_106910	alternate_exon	1885	6.16441	2.33244	7.38329	5.98743	5.63675	2.04408	4.91077	4.50149	7.44026	6.67506	3.52882	6.65367	8.6902	5.77374	9.22435	5.61497	7.67243	5.76673	3.46895	7.64999	6.00504	3.41972	8.04786	6.5393	11.9316	4.67166	2.70388
S14044	asmbl_14114	TGME49_115470	alt_donor	3401	37.8997	24.252	23.9001	28.0116	33.7682	24.1078	23.5878	30.6788	23.5196	21.2838	27.983	29.3851	25.579	36.5433	32.3586	19.4051	24.7314	18.9498	23.1034	26.1069	32.0073	29.0672	32.0069	25.7673	18.9983	21.6607	36.0746
S14044	asmbl_14115	TGME49_115470	alt_donor	3770	11.1347	11.2427	5.50845	7.19614	10.0837	10.3475	10.2219	13.4059	8.67836	7.54468	11.8503	10.6485	7.63511	8.44146	9.24768	6.9736	10.1306	9.41452	7.59818	7.65111	8.93718	8.34208	8.66311	7.39766	15.3272	4.1066	10.4803
