# Supplementary material for: De novo reconstruction of the Toxoplasma gondii transcriptome improves on the current genome annotation and reveals alternatively spliced transcripts and putative long non-coding RNAs
Source: BMC Genomics. 2012 Dec 12;13:696. doi: 10.1186/1471-2164-13-696 (PMC3543268; doi:10.1186/1471-2164-13-696)
Supplement: Additional file 4 — The classes of transcripts obtained at different stages of our analysis pipeline. [file 1471-2164-13-696-S4.fasta]

>comp2977_c0_seq1 
TTTTGAATGATCACACTTCTGTTTAGCAAAACGCGTCCCGTGTGAAAGGTCGATAAACTCGAACTCGACTGAAAACCCCAGTCGCGGCGAAGTGTTTCGCCGCAGTTTCGCTCCAAACTCCCCTTCAAGTTCCTTTTTCCGTCGCAGCCATCCCCCGAGGACGTGTCTTCTGGAGTCCAACCGGAAGTCCGATGTTGTGTCTTCGTTTCAACATTCCCCGACAATTGCAAGGGTGCTCACCGTTTTCAGGCATTGGCTTTGTCATCATCGAGGACTTACAGAAAACCGGAGAAAAGTTTCCTTCTGTTCCCGCGGAACTTTTCCGCGGCAATGCAGCTGCGGCGGACGCGCGCAGTCGTTGCATTCGCGTGTGCCTTGCTGATTCCGTGGTAATGCCTCGACAAGGAGGCTCTTTTTAAATTGCATTCAATTTCTCTTTATGCGTGTCGCCGTGCTCTGTGTATGCATGCAAGTATCATCTGCTCTTTAAGTAGAAACTATGTACACCGAGGCGCCCCAGATGATGTCTTTCTCGTCTAGGGTGTGTCGCTTCGATCAAGACCCACGGCTCTCAACGTCAAGAAACGTGTAGACCATCTGATCGCACACATTGTGCGGAGAAAGACTTTAAATTGCAGTGACTGTCTCTGCCATGTCCACACAATGCTGTGCGTAGCTGTTTAACAAAGACTGCTTGCTTCCGAATCGGTTCATGAGCGAATTCCCCGGAATCGAGGAGACACAAAAATCATACTCCGCGCTTGCGCCGCGAGAGACGAGCTTCCACTTTCGAGTCCTTCCAGCTTGTCTCGCGAATGGAAAAGGAACAGCCGCCAAACCGAGCGCACAGAGAACTCTTGAGAGACGGGGTTGTCTGCGTGTTTGCTGGGCTTGTCTTCTTTTTTCGTAGCGCGAACTCCAAGCAGTGTTAGGAAAACGGTTCCCCACGCTGGCGCGCGTCGGTCGCCGCTCTCCTCTGAGTTTGTGAGGGTCGCCGGTTTCTGAAAATTGGTTTTTCAAGCGTGGAGACGGGCAGATGCCGCACATGGACAACCTCTGTTTCTGTCAACGCGGAGAAGTGCACATTTTCCTGAATCGAGTTCCGCATTCCCAGAGACGTCCTGTCTCGTTTCCGGTCTCCTTCCATACACCATGGAGACAGAGAAGCCTCCTCTTCCTTTCTCTTTAGCGAGACAGAGAGATCAGCATGCACCCGCGCTCTGTAACGAAACGGCTGCCGCGGCTGCAGCTGTAGATGCGGCTGCATCCCAGTGTGCACTGTGTTCAAAGAGGGGAGGAACCGTCCGCGAGGAGGAGGCAGGAAAGGCCTCTGCGGGTCTGCTGGTGAAGATGCTTCGACAAGCAGCAGGCAAGAGCAGCTGCGTGTGCGAGCATCTGTGCTCGAGCTACGAAGACGTGGAGAGGGCGAGCGCCTCAGCCGCGGAGCTCGTCACAGGGGCGCACGGTGCCGGTGTTCTCTCAGACGCCGAGAACGACGAGAGAACGAACTCCGCAGGACCATGGGCGCCGTGGAAGCAACAGAAACTTCTCCAAGATGCCATTCGGAGACAAATTGACGACCTTAGGGCGTACGCGAAGGCCCTGGTGCAGTTGTCTTCGAGTTTGACAGACGCAGCAGCCGGCGCTGCAGATCTTTCCTCGCTTCGCAAGAAAGAACGAAACTCCCAACTTTTCTCTTTGGCTGCTGTAGTTACAGCGGCCTCTGCTTCCTTCTGCCCCGAAGGCGGCCCTGAGGCAGAGCAGCATTCGCGCAAGAGCTTTGTTCAACTACTAGAGAGAGTCGCAGACGCTCCAGGCGACTCTGCACAAGACGTCGCGTCTTGCAGAGCACGAAGCGAAGCAGCTGCTCTTTCTCTCGAGGACAGTTTCCAGTCGTTGCGGGATGGTTTGGAGAACATCCAGACGCATGCAGAGAGGCGCGCCAGCTTCGTCATTCGGTGGGCACAGTTGTTCGTCGACAGCGTTGCTGAAGTGACGAAAACCTTGGAAGAAGCTGCTCCTCTCGTAGCTCGCGGAGCTGCTTGGGAGAAAGACCTCGATGCTCAGCTGGAGAAAATAGAGGAAGAGAAACGCGCGCTCGAGCTTCAGCTCAAACAGGCGGGACGATATGCAGACCAAGTGGAGAGTCGCTTAAATGAGAAGAGACATCAGTTTCTGATGGCTATTGAAGACTGGACGACAGAACGTCTTGACCAGCTGACCAAGGAAGAACGCACGCAGCGCCTGAATCTGCGGATCGACGCTCTCGAGAGACAGGTGCGAGGTCTCGCTGCGTTTTCCCCGCTCTTCATCGTAGAACGTACCTCTAAATATGTCACGCTTCAGTACAAACCCCTCGGGAGTCAAACGGACTACGAGATTTCTATCGAAGGCCTCGAGCTTTCTCTGGAGGCGCAGCAGCCGCACGCGTACAAGATTTCGTCCTTCTTCAGCGTACGAGTGACCCCTCAACTCGCTTGGCTGGAGACGCGTCTGGACACAGCGATTCGCGAGTACCTTTCAGCTGCTTGCAAAGTAGCTCGGAGCGAGTGTTTTCTGGGGACGAAGGCGCGCCAAGCGGCAGGCGAAGGCCTCTCCTCATCGGACCTGCAGTGCGACAGAAGATCCGCGAGAGACCCCAGCTCTTCCCGGACCGTGTACGACTTCTCGCCGTACAATGTGCAGCAGCAGGAGCTGCTGCATTTCGCCGCGACACTCGGAATCTCTGGGAAGCAAAAGAAGCGGACGCGGGAGGAGGCGGAGGGAAGCCAAAGTCGGTTTTCAGCTCGAGGAACGTCCAGCGAGAAAAGAGAGAACTGCGTCCAGGAAGAGAGAAGGACAGCCGTAAAGATCTTCTCCGAACACATTGCTGCCATCTTACTGAAAACCTTGACTACAGCCTTCGCCGCAAATCGTGGAGAAAACAGGCCGAGGAAATATCCACCGTACAACTTTGTCCGGAACGCATGCACAGAAGGCGGCGAGGTGGGGAGTCGTCCGGAACTTGTTACGAGTTCGTGAACAGAAGATGAGGAAACGGGGAATTTCGGGGTGCGGCACTTTGGCGCAACTGGCGAGAGGTCGCGTCAGTTCCGGGGGAAAAAACTGTCGAGCTCTCCACTTGAGACGAAGAAGTTGCCTTGTCTACCGCCTCACTCCCGTCCTGAGAGCACACCATACACATCGGCCCCCTTCTGCCCGTGGTGCATCGACTACAGCGCGAAACCGTCTTTTGTCGGGCGGAAAGCAGCTGCGTGAACCACACAAACATAAATATGCATGCATTTTCGTAAATGCACAGTATATGCATCCATAAACTGATATATATATATATATATATATCTATGGTGAAGTTTGTGTGTGGATAAACATCTGCACGTTTGGGTATGCGTGTGTGTCTGTTGTGGGGGGTTTGGGGGTGCTAGCGGCGTCAACTGTTCAAAGGTAACTTTCGAGAGAATGGGGAGAGTGGAAAGAGAAACAGAGGCAGAGGTCGTGTCTGGAGAGTGATGTTAGAGCCTGCGAATTGAGAACCTTTGCAGAGATTCGAGAACGAAATTTCACGGTAAAGAGTTCCAGAGCTAGCGCGCTGTTTAGATCTTGTCAAAAATGTACAGAAGAAGACAATGACGCGAGATTCACCCTTCTGAACAGGAACTGGACTTGTGGCCCATCAGAGGGCGGTAGAAACTACCAGCAGCTCAGGTGTCTAACCACATGCCTCCTATTTCTGTCTACTATATCTATTTATCTATCTATCTATAGATAGATATGTGTCTACATATTCCATTTAAGTGTTTGACTGTGAGGGTATACACGTTCACGAAGATGACAGAGGGAAGAAACTTCGAGAGTGAAAGCGATGTCGAGGGATGGGAAGCATTTCCACACGTACCTCCTTTGTTTACATCGATCTGAAATATATATGTATATACGTATATATATATGTTTATGTAGATTTGTGTAGATTTTTGATTATGAGGGTATGTGCGTTTACGTAGAGGACAGGGGGAAGAGGATTCGAAAGAGAACGCACTGTCGAAGGGTGGCAGACGGTTCTTTTTCGCGTCTCGGTGAAGATTCCCGGCGAAACCCCCGGCAAATAGTGGATTTCTTGCTGATGTTTCGAGACGAAAGACAATTGAGAAACGAAAGAGAAAAAGCATCTGGTGTAGAGACTCTCCGTTGCCTGCGGGGCATCTCAAGGAAACCCGCGAAGACAGCCACTCTTGGCATCGTACATGCCCAACCGGACATAGGTGCATTCATAACTCTGTATTTATGTATGTGTATGCACATGTGCGTATTTATGTATATATTTCTGTATTCTTCTATTGTACGGGACCGTGTGTCTGCGGTTGCATATGCATTCGGAGACACCGTTTCAACGCTGTGTGTTTTGGTGGGTTTTGCGGGAAGTCGAAGATGCCAACTCAGGCGCTCAGGCCACCCGTTTTTCTCTCGCACCTTCGGGGAAGGCTGCACATGAACAAGACGTGGTATTTTTCTTTCCGTTGCTGCTTGCCTGTCTTCTTTTGTCTCTCTGCATGCGAATGGACTGCATATATGCCATGTATGTACGTAGATATATTTTTGTGTGTGCATGAATGCATCTTCCTGTCACCAAGTACAAACGTACTAGTCTATGAATTGATGTTGGGTCGGCTCGAGTTCCGTTGCGTGCTGTAGTTCTGTTTGTGTTGCCGTTTCTGTTGTGTCTTCGCGCTCACCTCGGCCCCGAGACCGGTGCTGCGTCTCAGCTTTTCGAGTGTTTTCGGGTCCTCCCCGTTTAGCTATTTTCCTCGAGAAAAGGAGAGACTTGTTCCAAGAAGCAACTTCAGAAAAAGACTCTGACGGACGAGAGCGGACAGAATGCTCTCCTCAGTCTTTCCTGG

>comp3933_c0_seq1 
GCTCTTTCTCCGCCCGCGAGCCTGTCGTTCTCTGGAAATCTCCGCCCATGAAGCGAAGCTGCACTTGCGCCTCATATCCTTTCTTTACTCGGAAGTCGTTGAGTGCAGCGCGAGCGACGCGATGGACATCCAGCGCTGCAAGTCGTTCGTTTCTCGCTTTGCTGCTGGCGTTCCCGGCTTTGCCGCCTTGCTTCGCATCTGCCCTGTCCTTTCCTTTCTTTTCCTTGGTTTTCCCCGGCTTTCCACTGCCGGCGAGAAGCATCTGTTGCTCTGCCTTTTCTGCTTCTTGCTCCTTCTGTGCATCCAGATACGCGAGACGCGCTTCCTTCCACTCTTCGAAGAGGCGCTCCGCTGCCTGGCAGAAGCCGAGCGACAGAAGGGATTTCTGAATCTCCTCGATGTCCTTCCCCTCCAGTTCTCCTTTGAACATGCGGAACGCTTCGATGTTGATTCGGAACACCGCGTTGAACAGCTTCTGCATCTCCGCAAAGTGCGCTTTGGAGTCGACGCATTCTTTGTTGAAGCCGGCGAAGGCGTCGGACGCCAGCTTCTGCACTTTCATGATGAAACTTCTTTGTGCATCGCGCATCTTGAGGAGCTGCGTGACGTACGGAAAACCGAGAATCAGCGACATGCGCCGACTCGGCCCCACCAGTACGTCCAGCAGCAGCGCCAGGAGATTCGCCGCGCTCAGGCTGTACGTACAGCCGGCGTAGGCGAACGAAGACTGCAGCGTCGCGCGACATGACAGCACGTTGTACTCTGCGCACAGAGCCTCCAGCCGTTTCTCGAGGTCAGCGAGCCGTTCCGCGTCCAGGTTTTGGACCTTCTTCTGCTGGATGCCTGCGTTTTTCATGCGAATCAAATCGGCCTTCTTCAGCGGTTTTGCATCCTCCTTGCCGGCCTTCGCTGCACTCGCCTTCTTCTCCTTCTTCTCCTTCTCCTCTTCCTTCTTGTGTGGGAGAGGGTGTTGCGTCAGGTTCGCCGGTGTCTGCGAGCCGGACCGTTCCGGTTGCGAGCGTTTATCCTAGAGAGGCAGATCTCGTAGGCGTCGCGCCTATGTCTCCTTCTCCGGTTGCCGACGGAGGCCGCGAGGGACTGGCAGCTCCGTCCTCTTCTCCACACTCTCAGGGAACGACGCGCCAGTCTCCCTGGAGTTGCCCCAGACGCCCGCTAGGCGTCGAATCTCGCGTTTCTTCTCCTGTGTTGACGCATGCACTTTTACCAGGCAACCCACCGCCTTCGCCGTACAACGTCAACGGCAGATACCTCCCCTCTGCTCCTCCACGGTTTCGCGACTCTCTGCTTCCTCCAGGTCCTCGTCAGCAGGCGCAAGGTGAAGCCTGTGCTTCCCCTCAGTCTCGGGTCTCTGCTGTCGAGCCTCGGGGGTCTGCACCTGCTTCTTTGCTCCAACAGGAGACTGTCTCCTTTGCGTGCCTCCCGAGCCCTGCACCGTGTCCGAAGTGTCTCTCTTTGTCTCCACGCCCTGTCAGCTGCCCCTCTTCCTCGAGCTCCACTTCTTCCTCGTCTTCGTCTTCTTCTCGCAGAGGCCGGCTCCCTCTGTCTGCAAGTGAGTCTCCCGTTGTCACGGCCGCGTCGAGCAGCGAGAGGTCGGACTCCCGCAAGTCTTCAGGGAAACCGCACTACTACATTCCTCTCCCTCCTCTTCCGCAGTCTTCTGTCCCCACGGCTCTCCCTTCTTCGACGAGAGAGAATTCTCAGTATCCTGTCTCGCCCACGGAGTCTTCTGCCTCGACTCCAAGAGGCAAGTCTGAACCGAGCGAAATCTCTTCTTCTTCGCCTCGCGGCCAGACGCCTCGCCTCAGAGTTGCTCAGCCCCCAGACTCTGCTCCTCACGCTGCAACGCTCCCCAGGTCCGCTCCACAGCTCTTCGTCTCTTCTGTTCCTCCAACGCCTCTGACCGCTTCGCCGGTGCATGCACCCATTTTTGGCACAATGAACCGCGTGTCGATGAAGCGCGACGGACCGCCTTGGCAGCAGGCAGGCGCGATGAAAGCGGAGGATCCGCATGGAAGCCGCCAGCGAGGGCGAGGCCCCGAGCGCGAAAAGACACACCGGCATCCCATCGCAGGACCGCCTCCAGAGCTGATTCGAGCGAAGCTTCACAAGGTGATGGACGATCCTGCGAACTTCCGAAAAAGCGCGAGAGCCTCTTTCAAGCAATTCGACCGCGATGGCGACGGCTTGCTGGCATTCGAAGATCTGCGCCTGTTGATAGCGCGTCTGTGTCGGAACCTGCAACTGCCTCCCGTGGACGACGAGGTTTTGCGAGTCATTTTTCGTGCCTTTGACTCTGAAAAAAAGGACAAACTTGATGTGGCAGACTTCTCTCGGCTGTACTGGGAGCTCTTGGGAAGAATTCGAGACAAATTCTACCCGGTCAAAAAGATGCTCGTTCGACGCTCGGTCTTTGTCGGCAGACGAAACTTGGGCGAATCCAAGAAAACGATCGATGACCTCTTCATCTTCAAAAGGAAACTCGGGTCCGGCGCATTCGGGGATGTCCACCTTGTTGAGGAAAGGAGTAGTGGTCTGGAGCGTGTAATCAAAACCATCAACAAGGACAGAAGCCAAGTGCCGATGGAGCAGATCGAGGCCGAGATTGAAGTTCTGAAGAGTCTCGACCATCCGAACATCATCAAAATCTTTGAAGTTTTCGAAGACTACCACAATATGTACATCGTCATGGAAACCTGCGAGGGAGGAGAATTGCTTGAGCGCATTGTCTCTGCACAAGCGCGAGGCAAAGCTCTCAGCGAAGGCTACGTTGCTGAGTTGATGAAGCAAATGATGAACGCGCTCGCCTACTTCCATTCCCAACATGTTGTTCACAAAGACCTCAAGCCGGAAAACATTCTCTTTCAAGACACTTCGCCTCACTCTCCGATTAAAATTATCGACTTCGGTCTCGCAGAACTTTTCAAGAGCGACGAACACAGCACTAATGCGGCTGGCACTGCCTTATACATGGCACCGGAAGTCTTCAAGCGAGATGTAACTTTCAAATGCGACATCTGGTCTGCAGGAGTGGTGATGTACTTCCTTCTCACTGGCTGCCTGCCGTTCACTGGGACGAGCCTGGAAGAAGTGCAGCAGAAAGCGACGTACAAAGAGCCGAACTACGCAGTGGAGTGTCGCCCGTTGACGCCGCAGGCTGTTGATCTGCTCAAGCAAATGCTGACGAAAGATCCCGAGCGAAGACCCTCGGCAGCACAAGTTCTTCACCACGAATGGTTCAAACAGGCCAACACAGCAGCTCTGCCCATCTCGCCCATCATCTGCGAAAACATGAAGCGATACATGCGGCAGAGTCACTTGAAGAACGCTCTGGTGAATTTAATGGCACACCAGCTGAATGTGACGGGCCAGCAGATTCGCCACATTAATCAGATTTTCCGACAACTTGACAAGAACGGCGATGGACTCCTTTCTCATCAGGAACTCACAGAAGGGTTGGCGGAGGCGGGCGTTCCGCAGTGGGACATCAACCGTATTCTTCAATCGATCGACGTAGACGACTCTGGCAACGTTTCCTACACAGAATTTCTCGCTGCATGCTACTGTTGGCAAGAGACAGAGCTGAACGTTGTCTGGACAGCCTTTCAAAAGATCGACAAAGATGGAGATGGGCGGATTTCTGTTCGAGAATTTTGCGACTTGGTGCTCGGCCGCGACAACAAGCTCATCCCCGAGGAAGAGTTGCGAGCGATGGTGGCGCAGATGGACAGAGACGGCGACGGCCAGATCGACTGGGACGAGTTCGTCGCGTATATGCGCCACGACTAAACGCATTTCAAGATTCGAGCCTTTTTCCTTTCGCCGCTCTCGTCGGAGCTTCCTTCGGCATGCCTGGCACTGCGGGTCGCTCTGCCCATGCCAGCCCCCCTCACGCGGAACTTGGTTTTGTTGCCTAAAGGAAGAAAGGCAGGTCTTCGTTCCTCGCGCTCCGAGAATGAGGCGATTTCGCGTCTTCGAGAACACAGGTCTTTTCCTTTTCTGCAGCAGCTGCAGAAAACGCGTGTCTTCAGGACGGTCACTTGTGGGCGATCCACGCCTTTGGATTGAAAAAAGAGCAATTTCTTGACGCAGGTTTGCTGGAGTCGGAGACTCCCAACTTACGCCTTGCTTCGAAAAACGAAAACAAAGTGCAATGGGCCTGTTTCTGTGCGTTTCCTCGCGTCTGGGTCCACAAGACTGTCGCCGCACCGAGTCAAATGGCGTCGCTACGGACATTAATCACCCTAGAGTCTTTATTGTTTCTACACCTGTGCGTGCTGAGAAAGGCACTGTATCTACAACGATTTGTCTACATCTTCG

>comp2992_c0_seq1 
CGCGCTCGGGAACCGGTTTGGGCTTCGTTTTTCAGTGAACTTGGAAATGAAAGACCTGAAAGTCGTTGTCGTTTTCGCGAGGAGACAGAGAACGCATCGTTTGAAGAGAACATGTCCACGTTCCCCACAAGCAAGCAGAGGAGCGAGGACACTGGTCATACGCGGTTGAGAATTCAGTCCGACCCACCACGGTCGGGATGTCACCCAGAGACACACAAAAGAAGGGTGAATGCTTTCGATTCGGCGTTGAGACATGATGCAGCTGCATTTTCAACAAAAGAGGCGGGAGCACGGAAATTCAACAAATGCTTTCGCTTCGGTGTGCGCGAACCGATTCCTCGTTCCCTCAAGTATACACAGACGCCTGCTCTACTCTGATGTTCCCCTTTCCTCTCCCTCTTCCAGCGACTTCCACTCTTCGCTTCAGTCCACTTCCGCTCTCGTGACTGTTCCTGCGCCTCCTGTCACTTCGCTCTGTCGGCGCCCAAGAGCTCCCGTTCCCAGTTGCCACCGGCCTCTGCGCTGAGGTGTAAATACAGCGGACGGCGGAAAACGCGGTCGAGGGGGGTGGGGAAGGTCCTGGCTGGCCGAGAGACGCGAGGCAGCTCAACGCGCGCAGCGGAGAGAGGCAAGTGCTCTTCTCGAATCGCTTTCACACTTGCATCGAAAGCTTCTTGAACGCTTCTCTCCCATGCGTTTTCAAACGGAGACCCTATCCCCTCCAGGGTCTCCTCGAGATCTCCCTGCGCCGTGAAGATGCGTTCGAAGCTGCGTTCCGCGTGAGACTTTCCAAGGTCGACTCGGTCCCCGTCCTGCGCCACTGCAGCTGCGGCACACTCGAGACTTTCCTCCGAAGGCCCCAAGTTTGCATCTGGGTCGATGACGTCCACACTGTCCAAGTCGAGCTCTTCTGCGTCCTCGTCGGCTTCGTCAGGCTTCGCCTCCGCAGGCCTCGTCTGCCTGGCACTCTCTACGACGTCCGCCTGGCGCTCACGCTCCGCAATGCGCTTCGCTCTCGCCGCCTCGACGACGAGGTCATGGAAACAGTTCATGCCTCGCCAGAACTTCGCTTCTTCTTCTCGGCAGGTCTTCTGGATCTCCTCGTCCCCGCGCCGCAGCGTCTCGGTCTCTTCGTCTTCCTCTCCGCCGCGCGCGAGTCCTGCGTTCTCGCGCTCTCGACTCTCTCCAGCTGTCCGGAAAAACGGAGCGCGGGGGAGGTTCGACCCCCCGGTCTCCGCGTCCTCCGCCGTGGGCACAAGGCGGACGCGAGCGGCGCCTAGCAGCGCGAAAAGCTGGCGAAAGGCACCGGCTTTCGGACGCGACAACGGCGACTTCTGCAGGGCCGAAGCCGGCGCGGACGCAGGCAGAAACCCGGGAGCTCGGAGAGGAAAGAGCGAGTCTGGAGGAGGCAGTGGCGGTCCGTAGAGCGCATAGAGCGGACAGCGGTGCGCGATGAGAGACATGTCGTTAGCGAGACCCGTGGTATGGTAAACCATTGTCCGTTCACTTTCAATCTCCGTCTCGAGGTCCTCCTCTGAGGAGCAGAAGGAGAAGAAGCAGGAGTGCTCGACTCCAGGCCGCAGGGCTTCCCAGAGGAACTCGCCAGCCTTCGCGCTGTTGTAGAAGATGATTTTCTTGATCAAAAGAGGAGCGAAGGCGCGGACGACGTCTCGGAGACTCGAGAGCAGGAAATGCGACGCACTGGAGGCAAGCTCGAACTCAGTTAACCCAGAGAAATCCAAAACCAGAGCAGCTGTGGAGACCCTCACTCTGCGTCGCAGCGAGTACTCGACGAACTTTGTCCAGAGATTCTGGAAGACTTCCGTGAGGATCACCGCCACTTCGGCAGGAGTGAGGAAGTCCGCCACGATCGACGGCTTCAGAGCCGCGAGCTGTATGTACACCACAGGCTGCTTCTTGCCTTTGGTGCTGTAGGCCGCCGCGAGAGACAGCGTGCGGCGGATCTCTCGGACGAGGCCCTCCCGCCTCTCCCATGCTTCGTCTCTGTCGAGAGTTGGAGCTCTTTTTCGACCTTCGCTCTGTTGGAGACGAGCGCTTGGGCGCCGGAGACGACCTTGCCTGACGAGGTTCCTCGCAGCAGCTTCCAGGTTTTTCTTCAGCGAGGCGAGAAAGGCCAGGCAGTGACGACTGGCCGTGGCGTTCCGGTCGGAGGCCAGAAACAGGCGCCCTTTGCGGAGAACGAGGAGGCGGCGAATCTCCTCGAGCACTCTCCACGCCTCTCCACTGCAGAAGCTACTCACCCGAAGCAGTTCGCGAACGTCTGCATGGTCGTACGGAATGAGGAGGCGTCCGCTGATCGATCCGGGGACTCGGTCGGCGGGGGAGTTTCGGAGAAGGCGGAGGGCAGCGAGTCTCCGAAGTCTGACGCTCGGATCTTCTTCCATCGAGACAGAGTTGACGAGGAGCTCCCCCTCTTGCATGAACGTGGCGACGAATTTCAATGCATCCTCTCTGGACTTCTGCGGCTTGCTTCTCTGCAGTTTCTGCCAGTACAATCCCTCGTCCGTGGAAAAGAACCGCTTCCCCCGCCTCTGCGCAAGACGTCGCTGCATGCGCACAGAGGCGCTGGTGGGGACGACGCCTTCCACTGTGACTTTGTGTCTGACCTGAAACTGTCTCTGCGGCGAAGGCCGCGGCGCGGTTCGGACCGCGTCTTCAGCGGACGCGTCTTCTTCGTCGAAGCGAGCCATGTCGTACCTCTCTTCTTTGCCGAAGATATCTTCTCTCCATGCTTCTGCTGGCTCCAGTCCTGCGCTGGTCGAGGTCATGCGCGGCGACTCGCGTCTGCCTTCCGACTCGCGTTTGCCTTCCGCGGGTGACGCGCGCTCCTGGACAGTCACCCATTTGTCGACGCAAACCTTGTCTCGCAAACGCCCCTCCAGGAACTCCACGTCACCCTGTGTGTGCAGACTCGCCTTGACGATGCGTCCGCGGTCGGTCGGCGTCTCTGCCTCCACGAGCAGGCGGGGGTCTCCGCGAGCAGACGCAGCCGCTGGGGTGTGACGACCCAGCCGCGAAGGCCCCAGACGCTCGCGAGACATCGAGGCGGCGAAGGAGAGGACAGGCGAAGATCGGAGGAGAAAGAACACAGGCGAAGATCGGAGCGGAGAGAGGCGAGCGATCCGCAGCAGTGGGGAGGCAAGGGGAAGTGAACAGAGGCGAAAGAGTGAAGAGAAAAGCGCGACGAGGAACAGGGGAGTGCAGAGGAGAGCAGCAGGTCGAAGGAGGTGAAGCTAGGGGACGAAGGACGAAAGAGAGGGGCGTAACGACGAAAGAGAGGGGAGGAAGGACGAACCGACAGAAGGAAAAAAGGAAAAAAGGAAGGAGAGAAAGGAGGCGAAACGCGTGGGGAAGAAGAGTAGAAAGAAGAAAGACAGGAGGGGGAGGCGGGGAAGGCAAGGAAGCGAAGAAGGAGTGAAAATGACAGACGATGGAGAAAAGGAGAGAGGATGAAGGTGACGAGACGGCAGTCGAGAGAGAAGAACGCGGTAGAGAAGAAGAGTTGAGCGGAGAAGGAGTTAAGGAGCAAGGAGCAAGAAAGAAAGAGAACTGGCGAAGGAGCTTGGAAGGAAGAATGGGGAGCAAAGGGGAAGAGAAAAGGATTCAGCCAGGGAATGGAGACGAGTGAGGAAAGAGAAACAAGCCGTTTGGTCCGGAGAAGACTCTCAATTTTTCGACTCCGGAGCGAGAAGGGTGCGGTCGCAGATGAGGAAGGCTGGAAGAGGAAGTGACCACAGGAAGAAGAGAAGGAAGAACCGAGTGGGGAACGAAGAAAGGACAGGGAGGAAGGATGAAAACGATGGCTTGAAAATCGAACCTTGACGAATCGCTGGCCAGCCTGGCCTGAGGCAGACGCGCTCGCTCTCGGGGACAACGCACAGAGACGGGGCCTTCGCTTTTCCACTCTCACCGCACACCGAGGCAGCAGAGGTGAAGAGAAAATGAGGGGAGGAAGGCCTTCCGAAAACGCAAACTGCGAGCTGTCGCGGTGAAGCAGAATCGCGACGTCGAGACGAGCGCGCCTCCACTTGACTCTCGACTGCCGGACGACAAGCGACCTCGCGTTTCTTCGATTGCTGCACGAAACGCGCGAAGAAAACCTTCGCCCGAGCGAGAAAGAAAAGAGCAACTCTGCGGAGCAGATGAATCGCAGAAAGACGCAGGACGCACGGATCAGGAAGTCGAGAAACTCGACAGCGTGGACAAGACCGCGCTCGCTGTGTCGGGCAGGAGCTCTTCTTTTGCCGCTCTCTCCTGCCTCGACCTCGACGTTCGCCCGGGAACGAAGAGAGCGAGGTCCTTGACCGGGCGCGTTTTTGAGAGAAGACGCCACAGAAAAGCTGGAAGAGAAAAGGAAAGCCGCGAGGAAGGAGAAGGAAAAGCGGACATGTTTCGCAGGAAAAAAAGCGAGGAGATCTCTCGACCAAGAGAGTCCTGCGCCTCTCGCCACGCACACTAAAAATGTGCTCGCGGCGGG

>comp2715_c0_seq1 
TCTCTGTCTTCCGAATCATCCCGTTTTCTTCCTTTTCTGTCTTCTCTCTCTCTGTCAATGGAGACGTCTCGCCCTCTTCGTTTCTCTTCTCTCTCCTCGGAAACGCATCTGCTATCTCTTTGGTCTCTCCCTTTGTCCATAGACAAATCTCTTTCTCCCTTTCTTCTGTCGTCTCTCTCGGTGTCTTCAAAGTCATCTCTTCTTCTCCCTCGTCTGTCGTTTCTCTCTCTGTCTTCAGAGTCATCTCGTTCTCTCCCTCGTCTCTCGC

>comp2568_c0_seq1 
AGACCACGTACGCGACGTGCAGCCGTCGTCCCCGCCTCCAGAGAAGGCTCCTGGCAAGTCCGCTCTCCGCCGCTTCTTCTCAGGGTCGCCCGAGTGGGCGGCCGGTTTACGTCGTAGGCCTTCGTCCAAAAAACAAGACGAAGGCGACGAAGTGTCCGCCGACCGAAGTGGACAAAAGGCAGGCTGCGCTGCGGCGGCGCAGCAGGCGGTGACTGAGGATCTATCTGGGGGCGGTGGACGTGGAACGGCCCTGACCACGGCGCATACGCAGGGAGACCCTGGGCGAGGAGACCAGCCAACGCGAGCAAGCAGCCTCTTTTTTCGGCCTGAGAGCTGGAGCGAGACAAAAACACGCAGGGACGAATGTGCACGAGGGCGGGTGTCTCCGCCCCGCCATCGATCCGGGGAGCAGTCGCAGAGCTGTTTCTCGACTCCGGACGCCTTAGACGTCGTGCGACATGCAGAGGTACAGGCTAAGTTTGCGCGGGGGCAGGAAGCTCGAAGAAAGGAAGAGCGGGCCCGGGAACTGCTGGGGATGCGAAGCTCGGCCGCTTCCCGTGGGGACTCAACGAAGGAGCTCAGCAGAGACAGCAGCGGAAACCAAGATGTCGAGCACCGAAGACAGAGGAATGAGTTACCACGAGAGGGTTGTGTTGGCTGGGGGCAGAGAACAGTTGGCAAAGAAGAGCCTTTCTCGCAAGACGACGAAACGATATCGGGAGGGATGTCCCATCCCGAAGGCGCGGAGCGGGGAGCGTATCCTTCCGATGGCCCACACAGTGGCGATACTTCCCTCTCTCTTCACGCGGACAGAGACAGCGAAGTGCAGCGCAGGACGCCCAGTAAAGAAGAGCAGTCAAAGGCAAACGTTTTGTCTCCCTCGTCGCCCTTGTGGCAAAAACACGCAGCGTTGTGCAGTGCTCTGGGGAGGCTCGAACGGACTGAAACCTCTTCAGCGCGGGGCAGGTCGCCGAAAGCAGGCGGCCTGGATCAAAAAAGTGAGTCTGATATGGACGTTCTCGAAGAGGAAACGACCCAGAAAGAGACAGAAAATGTGGGCTCTGGGTCTTCCGAAGCGAGACCCACTTCGGAATGCCGTGACAGCGGGGAGGCACAGGCCAGAGAAGGAAATTCGAGCGTTGAAAGCGAAGCGTCCCACACCTTCCTGCCGTTCGTCTCTTCTTCTTCTCGCACTAGCCCAGAAGAAGGATTGCAGCTTTTTTTTTGCCAGTGTAGGTCCTCTGACAGAGATCAACAGTCCTCTGATTCACGGAAGCGACGGGCTTGGGAGGTTGAAGACACAGCCACTCCACGTGCTTTGCAAGAGGCCCGCGAAGGCAGTAGGGTCCTCGAGGAACGTGCAAAAGACGGAAATGGAAATGTCCCTCCTCTTGACTTGAGGGGCGGCAACGCGGGTGGCACCACAGAACGGCGCAGCACTTTTGTTTCGTTGGAAGGGATTGGATTGAGCCGAGGAAGTGAGCACGGCAAGCAGAACAGAGGAGAAAGTGTGGAGAGGCTCCCAACGACGGGGTTTCCCGGGTCGGATGGTCCAGCACCTACATGTGGTATCAAAGGTGACGCTAGAGCCGGACACACGGACAACTTCTCCCTTCCCTCTGGGTCATCTCTTCATCTGGTCGGTCCCGACGGTTTGTGCTTGTTTGGACGTTCTTCGTCGTCCGTCGTATCTGCTTGGGAGAACCGCGGAGCGAAGCGAGACAGTGGGGATCGGGGGAATTCGTTTTCTGGTGCCGAAGCTGCCTCTCGTCCTTCTTGGGAAGCAAAGGAACAAGGAAAAGGCCTCACTTCTGAGTCGCTGGTGGTGGGGGAAAGGCAGATTCCAGGTCTCCCCACCGTGGCCCAATTTTCCAACAGCGGCAACGCACATGATGCACCGTCTGATTCGAATGTATCGGGCTCTGCTCGTCGTTCGGCCTCAGCTCAAACTGTGGCCAAGCGCAGTCCTCGACCCACTACCTCCACAGACTCCGAACGTCAATTTGACTGTCTAGGATCCATTATCGAGGCGGGCCTCGACTCTGGTGGCGGGCACAGTGAATCCTCGGTGCCTGAGGACATCGGGAATGTTACAACGCATCGAGAAAAGGCAACAGGGGAGACTGTTCCGCAGGCCTCCTCGCTCCAGACAACGGGGTTTCCTTCGTGGTCTGAAATTCCGGGTGGTCCTCCTGTTGCGTCCTGCTCCTCTCTTCGCAGGACTGCGGGAGACAACGTTCCTGGGGGGCTTCCGGGAGAAGAGCAGCTTTCTGACGAGAAACGATCTTCCTTCGTTTCATCCGCGCCTGCCGGCGTGTCGCTGTCGTTGTTGGGTTCGTTTGGAGAAGGGGACGGCGCACAAGGACAAGGAAACACAGCAGGAGAGGGAAGAAGGGAGCATGAACCATGCGGAGGCCTTCCTCGACCGCGTGGGGGTCCAGAGGCGCTTTCATGCGACGCGCCGAAAGCGATATTTTTCTCCCTTTCTGCTACTGAGTCCAGGGTAGGAGAACAGAACGGGGAGACAAAACAGAAAGAGCAAGTCGGCCCGTCGTCTTCCGTGTCTGCTCACCACACTGTCGATGCTGGTGAGGAAGAGAAAGCGGCCGACCCGGAGGACCTGGCAGGAGGGAATCAACATCTCATTGCTGGGAGTGTAAGGATCGCTGGTGGTTGTCTCCGACCCCGCCCTTTTCCGGCTGACAAGCTTCGCTTCGGAGAACTTGACGAAAAAGGTGAAGACAAGGATCGAAAACCGGAGACCTCTCCACCTCGAGCTGGCGGCGGCAACGAGGGGAAAGGCTCGTTTCCACCGTTCCGGTCTTCCCTCTCTAGGAGCTTTTCCTGCGACTCATCCCTTTTTTCTGTTCCTCTCACTGACGAGCGTTCTTCCGCTTCCCGTTCGCCTCCTGCCTCTTCTCCGGGGTTTGAACGAGATGGCTATACTGCAGTCCACACTCCAGAGACAGAGGAAGACCAGCAGGCCTCTCCACCTCCCAATCAGACGACACTTCGTGAGTCTGTGACGGTGGAACCTGGTGAAGATGACCCGATGTCATTTCTCCTTCCTTCGCCAAGAGCCGCCTTGGAACCAGTTGGTTGTTCTCCATCCTCCTCTGAGCGCGAAGCAGAGGTCCGCGAGCGAGGAAGCGATGGCGCTGGGAAAGACTCGAAGCGACGGAGACGAACAGAGTTTCCCTTCTCGGCGTCTGCACCTTTCTCGTTCAGACGTAGCCTAGACGAAGGCAAGGCGCTTTTCCGCGGTTCGACCTTTTTCGGCAGAAAAGGGGGAGGCAGAGAAGAGAAGGAGGCTACAGCGGGGCTCCTCCCGCGTGCTGGGAGTCTTGACTTTAGCATCCTGTCTCGCAGGGGCAACAAAAAGGTCTGTTCCTTCGGGATCCTAGGGTCAGTGGCCTTGGATACATGGCGCGACGAAGAGGGTGGGCTAGTCACTGAATACTCGCCGATCGAGACTTTCCGCTTCAACCTGACCCAGACTTCGCACGAGACGGGCCAGGTAGATGTTCGGAACGCCGTGCTCAACAGCCCTGTCTTTGCGCTCTTCGACGTAGATGAGAAACGGCAAATTCTCGAACTGCTCATCTCCAGCATAACCCATGTGACCGAGGAGTGCACGATTTTCCACAGAGGTGAAAAAGTAGATGTCCTCTACTTCGTTGAAAGGGGAGAACTCGAGATGGCCGCAGTTGGCCCAGATCCAGAAAATCACGCGGAAGAGGCAAACCTAGGAGAAAGAGAAGAAAGTGCCGTCGGAAGCGCGCCAGACTCCCAAGAGGCCGAACTCGGCAACCATCGGCACTCTGCAATGGCCTTCAGCGTCCTCCAAATCCCTTCTGGCGCGTTTGTGCTTCCTCGGGCGTTCCTCAGGGCAGGATGCACGGCGTACAGAGTCAGAGCCGTCAAGCCTTCATCCCTGTACAAGTTAACGGCGCAATCTTTCCAAACAGTCGCAAATGGTGCGGTCCTCCGACGTGCCTCGGATTTGCTTGCCTACATGTTGCGGTGCCCTATCCTGGAAGCCCTGACAAAACGCGAGGCGAGTCAGCTAATTCCCCTGATGCGGTGGCAGCAGTTCCTTCCCAACGAGATCATTCTGCACCAGGAACAAATTAGTCGGACCATGTTGATCGTTATGAAAGGAAAGGCCCGCGGCGTGCGGCGTCTTTCGAGGCACGGCCGACCAGAGACTCTCGAATACTACGAAGAGGGCTCGTGCATCAATTATCTCTGTCTCCTTCAAGAGCTCCCCAACTCGACTTCTGTTATCGCGGAGCAACCAGAAGGTTGCATCGTGGCATCTCTGTCCGCATCGGATTTTGTGGGCCTCATGGGCAGCGCAGAACGCCTTCTTGATCGAGGCCAAGAAACGGCTGACGGCGGAAAAGGCTTTTCAGGCCGAATCGATCTCGGAGAAGTAAAGAAAACCTGGCACAAGGTTCTCAAGATGGCTGGGCCGCGGTAGTCGACCCGCGGAACACCTAAGGGGATGGGGGGCCCGACTCTGAAAAGACCAGGCTTCCAGTGAAAGAACAGAGGCGGTACGGAAAGCGATAGGCAGTGGCCGGGAGAGCTTTCCACCTCTCGTGTTCACTCATATCTGAAGAGACATCGTTCTTCACCTTCCGGAAGAAACCGGCCCTGAATCGCGACGACGCATCTTTCGGTCCCTGTGAAGAAGCGTGCGCTCCTCGTTCCCCGGCGTCCGTGGCTGCAGCCGACTCTGTTTCCTCGTGGCTTGTGAGTGTTCTTCTCTGTTATTTCTCGTGAGACAGCACGCAGTCCGCACTGTCGAGTTTAGGTGTTCGCTCGGTTTTGATGAGAGCGTACGAATGCGTCGGTCACAGGCCACGAACCCCCATGGGACATCGCCGTAGAGAAATGTACTTGTCGCGACACACTGTAACAGTTTGACAACGAAGGCGGATGCTGTACTAAAAGGAATACAAGAAACGTTAGGTTAAACAAGCTGTTTTACATGGAAATCAAAAACTGCATGCATGTGCATCAAAAACCGTTCATCCAGTTGAGAGGAAACTTAGTACAGATCGTAGAGCATCCAAAAGCGCATGCCTGTTGCACGAGAACACCGGCAGCGAGCCACGAGGAACCTGGAAAACGCAGCAAAGACAGAAAGAGGCCTTGTGTCCCGCGCTCTGCAGAAAATGTGAAAATGACGCTTGCACTCTTTGGTCAGAAGATGTTCGAAGCTGAGCGCGGCAGGCCTAAGTTGCCTCGAGAATCAACCGATAACTGGGGACGCCGTCACCTGGCGAGGAAAGAGCTCAGAGCGGGTCTTTTGTAAGGAACACGGACGACTCAAGAATCGGGAGACGAAGCAGACTCTCTGTGTCTCGGAGTCTGTCGCTTGTGTTTCGGTGGCGTTTTGGCTATTTATCTGACTTCCTCAGACATGATCACCACTGTCACCGTTGTCTTTTCCGTCGGGTATATCCTCATTTTCACCTCGATCATCATCACCATCTTCAGTTCCTCCTATTCCTTCGCCTTCGTCCCGGTCTTCCTGTTTGTCTTTCCTCTTGCTGGGGACCAGCGAGATGGTTAGTCCGTTTGCTTTCAGCTTCCGATAGATTTCTGTCGCTTTTTCTCTCCACGTTCGGAGAACGAGGGCGAGACCTGTTTTGTGTGCTTGGACGGTTATGGAGTGCGCCTTTGCCTTAGTGAGAGACGGCACCGCATCGACGAGCAAATCTGTAACATGAGGGATGGCGTGAATCTCATCGTTATGCAGGACCACCTGCCACGCTTTCAGGCGCGCTCTTCGCTCCGCCTGCTTCTTTTGGTCGTCCTCTACTTCTTGTTCTTCTTCCTTATTTTCTTGTGTTGTAGTCGTCTCTTCGTGGACCTCTTCTTTCTCGACGCGTTCCATGGCAGCGCCGTCGTCTCCAGAATCCGGCAGGTGCCGATCGCCAGATGCAAACAACTGCGGCAGGTGTTCTCCTCCTCTCCCTGCGTGCGTTCCGTGTCGTCCAAGGACTTGTGCACCCGAGGGGAGAAAAACAGACTCCACGACAGAAATCCCTCTTGGTTCCAGCGGAACACCGGACCAGGCTACCTGAGAGAGAGGTGCGAGATACGGGATTCTTCCGTCTGCACGAGCTCCGATAGGGGTCGTGCCGATGAGCGGGAACCACAAGGCAGCGGCGGAAAACCCGCATCTCTGGAAAGGAGGTTGGCCCTCGGGAAGGCGACGCCCCAGCGAGAGAACAGGCGGCAAGACCGCAGAGCGGCATGCGCGACTTGGAGCAGATGCATCTTCTCTGGCTCTACCGCGGACAGGGGGGATAAAAGAAAAGGAAAGAGGGCTAGCTCTTCTCGTAGAAGTCGGGAACACAAAGGCCTGCCTGCATTTCCGCTTGTAACTAGAGACCACCCTGGAGGCGCATGCTACAGGCGCAAAGCAGCGAAGAGTGAAATTTCGAGAGTGAGTGAAATGCGAAGTTTTCGGGCCTGTGATCCCGTCACATGAGTCAGGAGGCTGCAAGCAAAGCGCGACCAGTGGTGAAGAGAGGAAGAACAACGAGAGAAGAAAGACAGAGAAGCTTCTCAGCCCCATGGTCTTTCACTCGTGGGACGACTCCCAGACGCCGTGCGATATTGAGGCCAGTCATCACGCGCAGGATCAGGAAAGTCACGACAGCCAAAAGGGGGGGGCAAACTGACCACGGCAAGGAATGGAACGCGAGGCATAATCCGTGAACCGCCGGACGCACAGACGTGCAGAACAAACACAGAGAATTTACTGCATCCTTATTGATGCGTACAAGGCATCCACTGGCATGATAGCACCGTCATTCCTCCTGAAAAACGTGACAAGAAAAGAGCATTCACCCCCTATCCAGGGAGTGGTGTCGGCTAAGCAAG

>comp3364_c0_seq1 
CATTCCACGCTCTGAATGATCCTATTACAGTAGACACGCGCGTTGTTCGTCATAGTAGATTAGATAGACCAAGCTTCGGTTGCAGATTCCGTCTGATCACTGAATTACCGTTCTCACGGCTCGCCCACTTCGGGGTCGTTCGTATTAGGGACCACATACATACCAACGACATCTTTAGTGGACGCACTGACGCGACGGCGCTCTGAATGGCCTCCTTATACACACTGAACAAGACAGGGAGGGTGGGTTTCGTATTTCACATGTCGCGATCTGTGTGTGCTCCGTCGTCTTTCTACGAACAAAAATGAGAGCGGACATTTCGCAGTTACAGGTAGCCGCTTCGTCGTCCAGATCACACACTCTTCGCGGAGCATTCTGAGGCCAGTTCCTATCCGTAACCTTTTTTGGCACAGGGGCCCCAAGAAGACGAAATGTTCCACGGCCGTAGATGCCTGCGGCAGTTGGCTTGTCATTCAAGGTCGTGATGTCTGCTTTGGAGGTCTTGTTTCTACTACTCTTCCGATACAATATCATCGTCGTCATCGGAACCGGATTCACTGTCCGAGGCATCCTGTTCCGATTCTTCTCCATTCTCTTCCTTCGCCCGTGGGTTGCAGTCAAATTCATTATTTCCCTCGACTGCCGCTTCAGGTTCTGCGTCTTCATCTGGTCCCTCGCCTTCTTCCGCCTTCTCTTCTTCGTGCGCCTGCGGCTCTTGAGACACTTCATGCAGGAGGTTCGTCAGCTCCACGTATCGGCCGGCCAAACCAAGCACTTTCTGGACATCCCCACTGTACTGAATCGCCCAGTAGACAACGGCTATTCCCATGACGACGCCGGTAATAATCGACATCATCACCTCTGTGAATATGAGGTCGTTATCGATCGCACCATCTTCACAGAAGATATACGTTGCGTCTTCACTTTTGCAGTGCGCTTCAGGCGTCTGACCTAAAGTGCCCCTGAATGACCGAAATACGCGGTCGCTGCAACTGAACGTCTCCATGCCCTGTGCAAGTATCTGGCCTTGGCCATTGCTCTCGCAAACTGTCTGCATGAGTTCGTCCCAGTTGTCGCGGGAGTTGACCGCTTCCGTTCGACTGCATACTCTCGCATTGTACGGGCATTTACACGACTCCGTCTCCGTGTCATAGCCTCGGTGAGATTTGGAGAAGTCGGCCATGTCCACGATGGTGCACAAGATCTTGTTCTCATTCTGAAGACCCGGAATCACTGTCGTTGTCGTTGTCCGTGTCGCACTCCAGTCTGCCAGTTTTGGTTCCGGCTTTGGCATGATAACGTAGGTCTCTGTATCTGCCAGCGCGTCGCAAGGAGGAAGCCAGTCGCACAGCTGGACGTCGCTCAGGCTCCCACCATGAGAATCCTCGATGTCGGCGTCGCAGCTGCCTCCGTGTTCGGCAGCGACGAGCAGCTTGCGACCCCTGACCCGAACACTCTCCTCATCATCTCCACTTCTGCAGGTACGGCTGCATTCGCTCCATTCTGACCATTCGGAGTACTCGCAGTCCGTGCGAATACGCTTGCAGAACATCAAGCCCTTGCCGAGCTTCACCGAGGACTGAAGTTCGCAATTTTCGGCGAAGTCACCGGCTGATAGGGCCTCGTTAATGCAGTTGTCTAATGAATCATTGCTCACCATGCAGTTGACCACTGCCTTGTGGCAACGCCCCGGGCAGTCCGTTGTTGAGGCATTCTTCGGTATCACCTGCCGGCAATCTACTAGAGGTTCCCGCTTCTCTTGCCAGAAAGGTAGGCCGTTTTCGCAGAAGTTGTTCATGCTTTCCGGGCTTTCAAACTCTGTGAAAGTAGGAAAGCGACTGCCTAAGTCTGAACTCTTGGAAATGGGGCAGTGTACACGTCCCAGGTCGGAAGCGCCGAAGTAGACGAAAGAATCGGCGGAGCCCTTCGAGTTAGGTGAATTAAAGAACGCTCCCAGCTGACCGAACGGACAAACGGTCGAACCTAGCTGCTTAGCCCAGTCATCAAACGATAATGCTACTTCTTCAGGAGAGCACGGTACGCTGTTTGTAACTGCACACATGCAGGAACCGCGGCCACTAGTCTTGTCGGTAGTCAGAAAAGAAAGACTCTTTGAGGCATCCACTTGACGCGTCCGACTCAAGAAGCAGACAGGTGGCCGCAGGGTTGTTTTGCTAACTGCGCCTTTCTGAATCTGGCACCGCCCAGTAACGCCTGACGAGTTGATGAATGCCATAATGCACTCCCATTGTGTCTGAAATTGCAGTGCTGCTTGTTCCCTGCAGCGTGTTAGAGCATTATTACACAGCTCGTGGCAGTACAGAGCCTCCTCGGGGGAATCGTATCTGGGCTTCACAAGGGAGCAATCGGGTGCGACGTCCAGCACACATGGCGGCTTCTTCTCCACACAGGCGCGCGACCTAGAGGCACAGTACGAGGTGGTAGAGGCTGTCACCGTTTCTGGCAGTCCAAGCTGGAATTGTTGTGTCACGGCGTTCGCGCCTGGCTGCTGGCACGGCAGAGAGCAGGCGGACCAGCCAGAAGACTTCTTGCAGCCGGCGTCTGTTACCCGTGATTTCTGTTCCACCATCGAATGTGCTGAGTCATCCTCCCGCCCCCCGCTAGAATCCATACCACTCTTGCAACCGGAGTAATCGTACTGGATGTGGTCGGAACTACACACGCCCCCTGTGCCCATAAAGATGTGCCGAAGCTTCGTGCGAGCTCGAACTGCCGCTTGTCCGATCTGCAGCACCTTCTGTTCGCAGCCGCTCCAGTCACCCCAGTCAGTGATCCAGCATAAGTCTTCGCAGTACGGTACCTCAGAACCGACTTTACACAGGGTGTGGTCCTCGAGGACACACACGTTTCCTGTCCCACGTCGATCAATTAGTACAGATCGGGACCTCGACTTTACCGGCAGCGCACCACTTCCTACATAACAGTCCATTGAGCACTTGCTCCAGCTCGTCCATTCACCCGGCACACAGTCTTGTCTGGCAGGCCAGTCCCATTTCGGTTCAGGTGTAGTCGTTGATGTGGTAATCAGGGAGCTAGGGCAGAACACATGATGGTATGATTTGGTGCACAAATAGTGGCCGCTCCGTATGACCTCATCATCCAGAATGACGTCATCCGCCATATAAGGGGGTAAGGGCAGCTGTTCCCAACTCAAAGGTGACAATTTCGACAAGTCGCCGCACAAATCTAAAGTCGATCTCTTGAAATGGCGGGCAATACCAGATACGGTCCCTGTGGCTGCTGCACAGATGGCACCTTGGCCGAGAGCAACCGAACTATGGTTGATCAGATTATATGTAGCCTGTTCTGCTGAGCACGCGGGTGCATCATTGGGGCACTTGCAAGTCATTGTTTCAGGGTCCCAGCCTCTTTCCGCCGAGTATGCTGCCTCACTCATATCTACTAGCACACATCGTTCATCTTTGTCAACTGGCGGTGCGGTCGTGGTACTTGTTGCAGCTAAGTCCGAAGCAACAGCTGTGATGTAGCATTTCTTCTTCTGATCTATCGGAAACTGCCGGAAGAAGCACGGCCAGGCATCTTCGTCGGAATCAGTGCAACCCTCCACCGTCGCCTGGCACTGTGCAGCACACTCGGCTGCCGCGTAGTTTTTCTGAAAAAAAAGAAAAAGACGTGAAGGAGACCGTCAAGTTAAAAAACGACCGCAAAAACAAAGAACCTATAGATTGGGCCAAGAAGTACTCATCTCCCGCTGAGACGCACCCATCCGTCAGGGCGCTTGAAGCCAACTAAGCGCCATTTTGAACATATTCGATAGTATCCTTAGGTTCTTTCCGAAGGAAACTGACCGAGACTCTATCCACCTAACGTATGAATACAGAAAGCGCGCTGGAGCTGAGATTCGTATAATCTACTCTTTTCGTCAAGTTGAGTACCCAGCACCCAGTGGGTCACAACGGTTGTGTTGATCTCTCGTTGCCACCCCGTGAAGATCAGCTGAAACAAACAGATCATTCTCTCTGTCGAAGAACACACTGTTTGCCGTTTTCCCTTTGGTGTGTGTCGCGAACACTTTAACTCTGCTCGTCAAAAAGAGACATCTTCGTTCAGCCGTCTTTCGCCGCATGCACTGTTCGTGGAAAAACTTTTCAGTCCTCAAGATACTAGTGGATGAAGCGCTTTGAAAATAAAAATTTTCCGATTATCCTTTTCGAGCGATTCTGTCTATGTCTAATTTTTACGTGTCTTAAAGGC

>comp2124_c0_seq1 
TGTGTGCGTTATTTGGATCTGTGAAATGGGATGCAGAAGTCCGAAAACTGCTGTGCACAGAGAGCGGTTTAGATGTAGAACAAGTTCACACAAAAAGACAGCACCTCTCTCGAAAAGGGGGGGCTTGCATGCACTGCGCATTTGCAAGTGCAAGACAGGCGGGAACCGCCTCCACAGGTCCTCGCTTCTTTTCTGTGTCTAGGAACCTGCGAAACTCTCTTTGTGCAGGAATTTGCAAGGAAAGCGAACACGAGAGAAGGCGGATTTCCAACGTCAGAGACTACACCCGAGTCGACAGATGCAGAGACGGGGAAGTGAACGATCTCTCAAGAATAGAACGTTTCTCAAAAGACGACCGGACCATAATCTCTTCATCCCCCCGAGACCCTCATTCCGCGGGTGTCTCTGTCGCTGCACCTTGAAGAACCTTTGCGGCGTCGTCAAGCCTTCCTTCCATGTTCCTGCAGCGTCGATCCTTCGAGTCTCGCGCGTCTCTCGCTCTGAGATCGGACTCTCTCCAGCTGTTTCTCGGATGTTCTTGAAATATCTCTCCCAGTGTCATTTTCTTTCCATCACACAATCTTCGCTTCTCCATCAACCTCTGCGCCTCCCTCGCTCTTCACACCCTCCTCCATCGGCTGCTCGCTCATCGAGCCGTCGACTGCGTTGGGTTCCATGGTCCTAGCCGCTCCCGAAGTCTCTCCGCCAGTGACAGGCTCCTCCGTCTCCGCCACCATCTCCCCAGAATCCGCCACAGACGAACCTCCCGTCCCCGACGCCTCCTCGCTTCCAGCCTCGCGCTCGCCTTGAGGCTGCATGCGTTCGACGTCCAGTGTGCCTTGGTCTTCCTCGGTTCTGTCTTCCTTCGCGTCAAGGCCTTCTTTGCGTTCGTCGCCCTCGCGAGTCTCCTGCCAAGCTCCTGGGCCTCCCGTGGGTCGCGAAACTGCGCGCTGCTTGACAGGCGGCAAAGAGGCGCCTGCCCCGCTACCTCTCTCCCCCGTCCAGATCGGAGCTCCTGAACTGGAGTGCGTCACGGGTGGAGTTGGGCTGCGTCGAGGCCTCTCTTCGTCAGTGAATTCTTCTCCGAGTCTTCTCTTTGGACGCGAGCGGCGAAGCTCCTCGTGGTACTCCCGAAGGCGTCGTGCTCTGTCGTCAAGCCAAGCTTGCAGGGCCTGAGGGTTGCGGCAGCGACGGAGGTACTCGTCGATCAGCTTCAAGAGTCTGCTCTTGAATTTCATGTACGGCAAATTGTTCTCGTGTCGGAAGTCCTGCTTTGTCATCGACGGCAGCATCCACTCTGGAACGTGAACGACGGCGGTGAGACAATACTTGAACATTTCTGCTGAGGCAGTCCCATCTTTTCCTCCGAAAAGAGAATCATCCGGCGGGTCGCGAGCAGCGTTCAAGGCCCGCGGGAAGTCCGGAAAGGCTGCGTCAAGGCGCCTGACGAGTCTCTGTCGAAAGTAGAGGAGAACGCCAGCTTCGCACACACGAGACGAGACAGTCTCCTCGGAGGGCAGAGGGGCAGACGGATCGTTGAGAAAGCCGAAGAGTGCGAAACAGCCTGTCGCGTGATCTGCGGGAGTGAAGAGGTACTGCAGCTCCGCTTGGCAGTAGAGTCGTTCTTTGAGGAAGAAGTAGAGAGATCTTCCAGGTCCGGGAGTTTCTGCGAGTTCTTCGTGTTTGTCTCTTCCTTCTCGTTTCTTCTCTTCTTCGTCGCGTTTCGCCTCCTTCTCTTCCTCCAGGCTCTGTTGTGCGGTGGTCGTCTCGAGAGCGCAGCCTTTCTCCACTCGCGTTTCTCCGTTCTCCTCCCGGACTTCGCCTTGGACAGGCTTCTTCCTCGCGAAACTCGCCGCAGTCGGGAGCAGCGGCCTTCCCTGAACGTGAAGCAACGCGGGGGAATGGAGGTGCAGCCAAAAGAGATACGTCGGCAAGCAGTAGTCCAGAGAGTGTCTCGCTGACGTCCACAGCGGGAACACAGGCGGTAGGCCTCCCTGCATGCGTCCACTCTTCTTCTCCCCGCTCTTCTCTTCGTTCGTCTTCTCCGCCATCTGCTCTGCGCCTTCCTCACCAGTCTTCTCCTCCCCCATCTTCTCCCCACTCTTCTTCTCCACCTTCTCTGCACCTTCCTCCCCGTCCTTCTCTGAGGGCTGCACCCGCGGGTAGTCTGCACCGGCGCCGGGGGATGTGCCGTCTCTCTGCGCGGAGTTCTCTCCGGAAACGCCTGTCTCCATCTCCACTGTCTCCTTTCCAGGGAGAGGCTTGCCGTCTTCGTCGAGGTCGAGGAGTTCCGGGCCGCCTGCAGGAGCTCCGCCCTCGAGTTGGAGGCGAGGACGCGTCAAGTCTTCTTTCCGCGGCTTTGGCGCAGGCACTTCGTCCGGCTTTTCCGGAAGCCGCACCCCCTCTGCATGCAGGCCTCTCTGCGCTCTCTGCGCTCCAGACGCGGGCGCTGTGTTCAGGAACAGCGTCTCTTCTTTCGGATCGAAAACGAGGAAGTCGAGGTCGTCGCGCAAGTCCCAGAAAACCAAGCGCGTCCCCGGAACCGTCCCCAACAAATTGATCTGCTCGGCGAGCAAATTCGGAGTCGTAAACGGCGTGTAGCTCATGAGAAGGCGCTGGTGGTGGCGGTGGTCCGCAGCGTTGTTTGGGTCTCGATTAATCAGTTCCTTGTTCGGCAGTCTCCACATGCACATAGGAGCAACGAGTTCTCGCGCGTCACAGTGCCCCATCAATTCCATGGACAACATGCCGACGCCGATCGTTCCTTGTGTGCGCGACATGACGGCGCAGCTCGAAGACAAACGCCCGAACGCGATTTTAAAGCCGACGCCGTACTCGTAGCTCTTTCGCATGCGGTCTCCAGGTTCGAAGGTTCCGAAGAGTCTGAGGAGAGCATTCATAGCGGGGTAGTCGACGCCCTGGCCGTCGTCTTGAATGCAGAGCATCGGTTCCTTTTCCGGGGACTCTTCCCAGGAGACAAAGACGTTTCTGCTCGCAACCACCGGCGACAGCGAGTTCTCCACCAGCTGCGCAATGGCGCCGAATGCCCACCTCTGCTGTCCACAGAGAGCCCAGAGCATCCCTGGGCTATGTGTTTCCCGAATATAGTACGAAGGGTACATGCGCAGCGAAAGCATCGAACGCCCCATCGTCAGCTGCTGCTGCAGCGCCGAAGAGGAGAGGCCTCCCGACGGCGCGAAACCTGGAGACGCGAAGGCAGGGCGGCTCACACTGGCAAACAACGCTCCGCGGTACGGATCTTCTCCCGTCAAAGACAGCACCCAGGCGTCATTCAAAACCTGTTTGCCTCGAAATCCACCGTGGATGAGCAGACATGGAACCGGGGGTCTCGGCGCGCGCTGAGTCAGAGGCTGAGCCTCGAAGAAGCAGGCGACATGGCGCTGGCGGGCACCGCAAAGGTCGTAAACGTAGTCTGCCGGGTATCTGGGTTTGAGAGTGAACCATTTTTTTCGCGTAAAAAAGTAGACCGTGATTCTGTCTGTCTCCACAACTTTGCGCCGCGCCTCTCCGCGCTTCGCCTCGGCGCGAGGAATCGAAGAGAGTCCTTCAGGAGACCGCTGCGCGTCCGCCTCGTACGTCAAGCCGCTCGTAATCAGCATCAAACGCTCCACAGTCCGGGGCTCGGCTCGCGGTTCTTGGTAGCGCTGCGTGATGAAGATCGCGGAGTAGTGAGACCGCGGCGCCACCGAGTCTTCGAATTTTTCTTGGATCCACTCGCCGACGACATGCGCGCCGCGGACATGCGCGGGGGCGCCTTCAGGCCCTGCCCCGACGACGTCGAGGATTTTGAAATGCCACATGTCATCGAGGAGATGACGCGGCTGCATGCGTTCGTCGCTCTCCTCAGTCGGTTCGCGGCCGAAGCCTGGCGCGTGCGTCGTCTCGCCTCCAAAAAGGGTCAGAAAGACGTCGTTCGACCAAACGCCGCAGCAGCCGAAGCGCGGCAGCGGCCGCAGGCGCGAACCCTCGAGCAGCACCTGCGCCCAGGTGTCGGTCGCCAAGTGCAGCGTCCACATGTCGTTCGTTGCTTGGTACGACTCTGGAGACCCAATGCGTCCTCCGAAGATGAAGAGGAACTCGGAAAGGACTTCCTGGCTGTTCTCTCGACAGATGCCCGTCTCGGTGCGCGCCGGGAACACCGCCGCTACGTGTTGGTCGCGAGGCTGGGGAGCCTTGCCTACGGGGTGGCGCCTCACCCATCTCTTCGGATCGACTTCGAGCGTGTAAACGTCGTTGAGAAAGGCGTCTTGACTGCAGCCGCCGAAGAGAATGACGGCAGGTCCCGCGGCTGTGGTGAGACCCGTGGTGGTATGGCCGTCGCGCTCGCAGGGAGGCTCTCCACTCATCGGAAATCCTCGCACTGAGAAATCGTTCGTGTTCACCACAAAGACATGACGGAAACTCACGGCGCCTTCCGTATTGCTCCCGCCGAACAGCACAGCTGTGTTGCTGAACGTCACCAGCGAATGGCCAAAGACGGGAACAGGCGTCAGCGCGCGCCGCACCGGCAGCCACTTGACGCGGTCGAAGACATCCACGGAGCCGTGCACCTGGCGCCTCGCCTCCAAGTTTCTCCGCAACGCCTTCACGACCTCATCGCGGCTCTGCTGTCCACCGACGCGCGCCACTCCGTCGATCTGCGAAGGCGCCGCAGAGGCTGCCTGCCGAGCGACGGACGCCAGCGAAGAATCTCGTTCTGCATGCGCATTTCCCGCGCCCGAAGCGCCGGGGCCGGTGGCTGCGTGAGCTCGGCCTCCCGTTCGAGACTGTGCACTCTGGAAGTAGTTTCCTTGTTCGGCGTCGCCGTGCTTTCTTTCCTCTTCGCACTTGGACGCGAGACGCCCAGTTCCCGCGGGGCCAGCTGACCCGGGGCCTGCGGCGCTGGTTTTCGTGAGTCCGAAGGCCTTCTCAATGCGGGTCAAGCCGCCCTGGTCGGGCGCGCCAAGCCGCGACGGCTGTTCCTCGAGTTTTCGCACCATTGCATGCAAGACGTCGTGGCCGACGATCGCCCCAATGAACGTGTAGACCTTTGCATGCGGCAAGCTGTGGTTCAAGAAGTCCGTCACGACGCTCCGGATGCAGTTGCGCTGGTCAGGCGTCGTCACGCTGTCATGCGCGAGTGCGTCGAGGAGGTTGAAGAGCGTCGGGCGTCTCTGCGGAGCCGCAGCCGGAGCCGGGGCGCGGGAGGGTGCCCCCGCCGCCGCTTGCGCCGCCGCTTGCGGCCCTGTCTCCGCGAAGGCCTGGCTCGGCGCCTTGGCTGGCGCGCCGTTGGGCGCCGCGGAGCCTGGAGAGGCCAGGCTCGAGTGTGCAGACACTTGCGCGCCGTCTCGCCCACCCGGCGTCTTCTCCGGCGCGGCAAGAGCCGCGGCAGGCGCGGCCGCAGGAGGGCCGCTGGCCGGCGAGTCTCCGCCAATGGGCGAGGCGGGGCCGGTGGCCGCCGCGCCGGACTCCGCCTGGGGTCCGTTGCCTGCGACTGCGGCGGGGCGGTCGTCGTCGCGAGGCTCCTCCTTGGGAATCAAAGCCGGAGGCTGTGAGGGAAAGCCACTGGTGGCCTGTTCGGCGGCCCCAGTAAGCGCCCCGGAGCTGCATGCGTCGTTGCCCGCAGCGCGGGTCTCGTCTGTCAGAGGCGTTGGAGGGGAGGGCGCAGGTGCATCTGAAGACGGAATTGCATGTGTAGGCGCTTCAGTGGCAGCCGGGTCCACAGCGCCGTCGGCGCGCCTGTCGAGGTCGGACGACATTGTGGCGCGGGGGTTCTCGTTGAGGACTTCTGAGCCTTCGATGCTGTTCTTCTTGAGAAACGCATGCAACGCGACCTCCCAGTCAGGCAGGTGAGTTTTGAGCAGCTCGCGGGCCTCGCGCTCAGACTTGCTGACCGCCAGCGGAATGGAGACAGCTACCACGCGTCGGGGGCCAGCGCTGGACTTGTCAGAGGCCGATGTGCATGCAGTTTCTGTGAGGCGCGGAGGGAGTGGAGAGTGGAGGACGAAGACGCCTTCCGGGTTCGAGGGGTAGAACGAAGAGGAGGACTGTCGCAGAATGTCGATGTTTTCTTCTTCTTGACACAAGAGAAAGTGGTGGCCGTCAGCATTGGTGACGCACCGGCAGCTGTCCAGCCGGGACAACGACTGCGGAAAAGAAACGTTTTCCGCGGTAAAGGAAGCGGCTTTTTCAGACACGCAGTTCGATCCGCCAGCATCCTCCTCGGGCGCCCTGGCCCCGTTGGTGGCCATGGGTTTGGGAAGAAAGGCCTCAGCTCCAGCTGATAAAGACGCTCCGCGCAATCCCTCGCCGACTTCTTCCATGCACACTCTCGCCCGTCGCCATCACCCGAGGACGGAGCCTTCCACGCGGTCTCCGTCTGAAGAAAAAGACGGCTCAGACACGTTGTATACACTGCAGGCCAGCGGGTTCACTCATCCAGAAGCGTATGCAGACGAAACAGCGCACGAGAGACCGGACGGAAGAAGGCGAACAAAATATGAGGCAGGGGTCGAAACGTGGGAAAAGGCACCAGGAGAAAAGTGGGAGAAAGGGGACGAAAAAGAACAGGAAATGTTATCTGGTGACAAGCCGCCGGGCGGGCACTTGCCGATACTCGACGGGTTTTCCTGATAAAAAAAACACGTGCTCCCGCGCGCCGGGAAAACAAGAGAACCCGAAAACGTGAGGGTTTAGCAATACGCAAAGATGCCCAAAGAGCGGAAGGAAGCGATCTGAGCATGGAGTCACCACTTTGCACGGCTGTCGACGACAGCTACGCAGAGCCAAGAGCGAACCCGTTCGGGGAAATGGGGGAAGACACGATCAGTCGTA

>comp3560_c0_seq1 
CCGTTGCGTCCGTAGCATCGATATGATCTTTTGAGTCGAGCAACATAACTATATTTTAACAACCCCGTCTCTTGTCGATTGTTGCCGGAGGTGTTGCGTTATTTGTGTCTTTTCGCAAGACGCCTATTCCCGTGTTTCATGGTCAACTCTGCAGGGGCTGCCGCCCTCCGGCAGCTCTGAGCTCCGTCCAGCCGGCCAGAAAAAACTGACCCTCTCTCTTTACCAAACAAAACTTTGTTGAATCTCCGGCGCATGCACTCGTCCGTCGTTTCCCTTAGGAAGCACCATCAGGGTATCTCATGCGCCTGACGATCGCTACCCAAGGATGGCTCTCAATCTCTCGTCTACGCTGCTTCACTGGCACTACAAGACGTGGCAGCGCAACACTGCTGGGTACCTGCGAACGTTCATGCGCAACAAGCTGCCGAACAATGAGATGATTGGATACGTCATCAACGACAAGCATCCGAAGTCGATTCGAGTTGCCTGTGACAGGTTCATGTACGTCATGCGCTACAAAAAAACGTTCCGTTACACGAAGAAAGTGTGGGCACACGACGAGGAAAGCGAAGCAAGGCTGGGTGACGTGGTCAGGATACAGCCGCTCGGATATCGAATAGGTCCGTGGAAAAACTATGTTCTGGTTCGTGTCCTCCATAAAGAACCTCGAGACTAGGGCTTCGTGTGTCGGAGAGCTGAAGTGCCGTGAATTTTAAGGATCACCCCTGTATAGAGCTCCGGCGTGAGCTGCGTGGTTGTCGCAACGGGGTTCACGGCCCCACGCTAGGTATGCATGTTTCTCTGCTGTCGAACATGTGTTGACTTATGTGGGAACGCGTCTTCAAATAACTGTGTGTACCGTTCTACCTGGTTGCCACAGTTTCGAATCAAAAGAAGTTACACTTTACATACAGCTGGCATGCTCTGTAGAATGACGCTTACGACTAAGGCAGCACCAGATCTGAACACTTGCCTTCAAGAAGTACTCGGTGAAACAGAAACGTTTGTCAAGCTACAGACTTTTTACATTCGAACAGCAAGACTGTAGTCTAGCTCGTGCTGGAATAGCGCCTCTTAGGCAAATACCGCGACTGCAACGTCACGCGACGAAGCACATCTGACAACAATTTTTATAGCTGCGTAGAGCTTCGGAGATCCACATAACAAAAGGAATGTTCGGTACATGGAACACCCCGATGTGTTCGCGGGTACAGAAGCACGCCTGGTGCTCAATTTTCTTGCCACACCCGTCGATCATTGTTGCGTTTCACAGCCATCTCGGCACTCCCATAGCTGCATTACATCGACTTATTAAATCGACTCGCTGCATCCTCAGGCTCTGCTGGTTGACGGGAAGTTATCAGAAACCTGGCACAGCAGATGTGCGATTGACAGGTCGCAGGGTTGCAGACTGAAGCAAGCGGGACCCCCCTATTTGAGTTTGGAGCAGTTGCCACTTGTCAATGAGAGACCTCGTTTGATGCAACCCCGGTGATATTGACACTCGAGATTGCATCAAGGGTTCGATCCCGACTTGCCGGCCGTCACTGCGAACCCACGTTGACGAAAACGTCGCTGGACCCTCCAGCATTCCGGGCACCCAAGACATTGAAACGGCGCATGGACGCTGAACTTGACCTGAGAGGTTTGGACTGAAGGATGCCGGGACATCCGTTGCCTCATTCGTCATTACCAGCCGATCCGGGTAGATCTCCGGATAGAACAGTGCCACCGGCTTCCCTGAGAAGTTATACGTGAATTCAGCTTCAGGTGGACCCCGATTCTCTGTTGATCCTCCTTCAGCACCATGAGTGCCGCCGCTTCTGTATTGTAACCCTTCCCCAGCCAATGGAATCCGGTGATTTTCCGCCGATGTGGCACCTAAAGAGCGCCCATTTTCGTGGGGATTCCGCGACTCTTTGCATCGTTCCCTAGGGCTAGAATGCAGCGTGCCATCCACAATCGCGTGGAAATTCGATGGCATGTCCCAAGTGCCGTCGGGTGGGGGGAACATTTGCCGAGTGTATGGATTCTGCGTTTCGGGCAGACGCACGTAGGGTTCGTTTGATATCCCCATGGTCGCCGGGTTCCGCAGAGGCCGTACCGAAGATCCCTTAGTCTCGCCACTGAGGTAGCACATTTGATCTCCGGGCTTCCCTTGTAACCGGTTTGCTGGGTACTTTGACGGATTTTCATGCACGCTGTGCAGGCGAGAACCTGATGGTTTTGAAGTTTTCCGCTCAAACCCATTGTTCCTCTCCACAGACGGAGTTACTTGCTGCAGGAGCTCGAAAGCTTCCAGTAACTCCGGCGGTAGAGATTCAGGTTGCGAGTCAACTCGCGCGGTATACGGCTCTCTAAACACCGGCCCAGCATTCTGCATGTCATCGGATTCTGCTCTCTGGCGGTAGCATCGCTGAATATGCCCGGAAATATGGACGGTTGACGTCTGCTTTGCGCGATGGCTGGCATTTCGACATTGTTCTGCCGCTGGGACCTCCAACAGTTTGCGACCCCCTCTCGCAGCGGGCCTCGTTGCCGGACTGCCACAAGCAGGCCGAGGTTCAGAGGATGTCCTTGAACGCAAACGCTGGGATATACCCTCGAGCCCTGCTGGAAAATATGTGGATCCTATCGGCCGTCGTCCACCCGAATCCTGAGTTTGAGGCTGGTTTGTTTCTTTTAGCAAATTCTCGTCGATCTCTATGCCCGAGTGGGTCCATTGGGGAGAGTAGTTTTCTGCTGCGTGCTGCTCCATTCTCTGTACAACATTTCCACTCAATGACGCACACATGACTGCCCTTGTCTCAGGAAATATCCGGTGAACGACCACGTCCAAATCCCTTTCTGGATCACCGAGGCAAAGCGGCGTGTTGTCTCCTGCACTGCAGGCAGTGTCTGCATTCCGGTATGTCAGAGTTATGACGTCTTCTTGTCGCACGAAATTCAGAACGTCTGCCCACTTCCCACAATAAATCACTTCTTTACTGGCAGTTTTAGAATGCTTAAAAAGCAGATCCGACCGTATGGACGCAACTGTATCATTCTCCTGGGTTGTTGATAATGTTCGGAGAAACATTTTGCACGGGCTGAAAAACCCCCATCTGCCAGGCCTTGAGAAGTATACCCTACCAACAAGTTGTGGCCTCGTAGGCTTGGAAGACTTCTGCAAGCGAGCGCCTTGGCGTGGTGACCCGGGGGTGCCCCGAGTTTGTTTTTTCGGCTTCTGTTGCAGAAGCCGTCCCCGCAAGAGGAACGAGCTTCTCGACACACCTGGTCGGATGCGCATTGCGAGTAAAATGTGGTGCTACTAGTATCCTGCCCGTTAAGCCCGTGTCGCGGCAAGTATTTCCCGCTTCGACGGCAAGAATCGAGCAAAGAGCAGGCCGCACGCGGACTATGACTTCTTTTATCCAAACCTGAAGGAAACACTGTGCAACGACTTAAGAATGATACTCCCCTGTACTTACGACAAAATGAGAATACGGAAAGCGCAACATGGCAATTTCCGTTGCACATCTCATGCCAGATTTGCTTGAGAACGGCGACCACAGAGGGAGAAACGAACGGGACACACAGGGGAGCCGCGGAGCAAAATCCCGAAAACCCGGAAGCACTGAGAGCTGTAACGGTGTACGTCTCAAATGCCGAAATAAAAAAGAAACTCGTTACCACAGTCTTTAACATATATAATCCAATGGTGGGAGGAAATATCTCGAAGTATAACCACGGTAAGAAGCTTTAGCTACTTTCTG

>comp3220_c0_seq1 
AGAAGCAGAGAAAGGAACTATTTTTCTGCGCAGATCCGAGGGAGACACTGCCGCTCGGCTCTCGCTTCTGCTGTCCTGCTTTGCATTCTCTATCGCTTCCGTCTCACGGAGAGGACCCGGACTCGGGCGGCGGCTCGTGCAAGTCCGTCGTGAGACATTCCCCTGTTGATTTTTCTCTTTCTTGCAGAAACCGCTGAAAGCGCAGCAGAACTAGGAGAGGAAGGTCGAAGGCGAGATACTGAGAGGGAGAAAAAGTCCGCCTCTTGCCGCGGCGCTCCGGCCGCAAGCGTGGCTTCCCTCGAGGATCTGGGAGAGGTTTAGATGCGTCCTGGCTGTTTTCGAATTTCCGCTCTTCTTCAGCGCCGTTTTTTCTTTCTTTTCTCAAAGGGGAAAACCAAAATTCGCCTGAGAGACTCTCGCGCCCCCGTCCGTCTCCGCGCTCCCAGAGGGGTCGCGTCCCCCTGCTGGTTGGGATCTTCTCTTCCGGAGGTCGTCCAGCCGAAGGGAGCGTTCTTTTTTTCTGGACTTTTTTAACGCTGCTATTCTCCAGCGGCTCCTTTCTCGTGTATCTCCCTTTCCTTGCGGTCCGAAACTCGCTGCTCGTCTCGCACTCTGCTGTTTTCTCTTCCGACAGCCGTCATCACTTCAGGCGCCATTCTAGCCGCCGCAAGTCTTTTCGTCTCCGCGACGTTTTCTGGACTTTTGCACCCCCGACCTCGTCTTTTTTCGCAGCTCTCCTCATGAATACCGCAACTGAGTCTTCCTCTCCTCCTGAGGGGGAGAAGGAGAAGAGCGCGGCGTCGGTCGACGTGAGTGTGGCGGCGAACAAGCCAGGCAGTGTCGAGAGCGAACTTTCTTCAGACAGGCGAATCAACGTGGACGACCTGTCTCCCGGGAACAAGCCGACGGGGGACGGGCAAGAGACTCCCGAGGCCGAGGAAGAAGAGGAGGACGAAGAAGAGGAGAAGGAAGACGAAGAAGAAGAAGGTCTGCGCGAAGGTGAAGACGAGACGCACACCTTCACGCAGGCGGAAAGACACTCCGGAGAATACGGCCTCGCAAATGCAGAACTCGAGGCGAAACTGAGGGAACTGCTGCGACAAGCCGATACGTTCTCATCCAGAATCCATGGAGGAGGCAATGCCGCCGCGCCTCCGAAGAAAGGCCCCGGCTCTCGAGGGCGTGAGCGCCGCATGTTGAGTGAAGCCGAGGAAGACGACATTCTGCTGCGTCGCCTGGAGGAGGACTCGGGAGAGGGTGCAGAAGGAGACGCGTCGCGACAGGGTGATGTCTTTGTTCGAATAACAGAGCAGCCGTCGTGCATCGAGGGGAAAATGAAACACTACCAGATTGAAGGTCTGAACTGGCTGTACCAGCTGCACTGCCTGGACATCAACGGCATCCTCGCAGACGAAATGGGCCTCGGAAAAACGCTCCAAACGATCAGCATTCTCGCCTTCCTCCAGTTCGAAAAGAACATCCCTGGACCGCACCTCGTCATCTGCCCGAGATCCACTCTCGACAACTGGTTCAACGAAGTCAAAAAATGGTGCCCGCGGTTCCGGCCGGCGCGCCTGCACGGGACGAAGGAGGAGCGGCAGGAGCTGTACGAATCGGTCCTCGACCCTGGTCTCTTTGATATTTGCATAACGACTTACGAAATGGTCATCAAAGATTACCACCGTCTCGCGTCGAGGTTTCAGTGGAACTACTTGATCATGGACGAAGCTCATCGAATCAAGAACGAAAAGAGCGTACTGTCGGAAGTCGTGAGGCGCTTCCGACCTCGACGCCGTCTCCTGATTACCGGGACGCCTCTCCAGAACAATCTCCGGGAGCTCTGGGCGCTTCTGAACTTCATCATGCCGCAGCTGTTCGACGTCACGCTCGACTTTGCGGCTCTCTTCGACTTCTCGAGGCTCAACACAGAGCAACAGCAGCACCAGGTCATCACGACGCTGCACCGGATTCTCAGACCGTTCATGCTGCGACGTCTAAAGTCCGACGTTGCCAGAGACCTTCCTCCAAAAAGAGAAATCTACATCTTTGTCGGCATGTCAAAGCTGCAGAAGAAGCTGTACGCAGACATCCTGTCGAAGAACGTGGAAGTACTGAATGCGATGTCGGGAAGCAAAACGCAGATGCTGAACATCCTCATGCAGCTGCGAAAGTGCTGCAACCACCCGTACTTGTTCGACGGCGTGGAGCCTGGCCCGCCGTACGTCGAGGGGGAACATATGGTGGAGGCGGCGGGGAAAATGGCGTTGCTCGACAAACTTCTTCCCCGACTAAAAGCCGAAGGAAGTCGTGTTCTTCTCTTCTCGCAAATGACCAGGCTTCTCGACATCGTCGACGACTACTGCAGGTGGCGCGGCTTCGACTACTGCCGCATTGATGGGGGGACGCCGGGCACAGAGCGACAAGAGAGAATCGATGAATTCAACGCAGAAGGCTCAAAAAAATTCCTTTTTCTGCTGTCCACTCGCGCTGGCGGCCTCGGAATCAACCTGGCGACAGCGGACATCGTCATTCTCTTCGACAGTGACTTCAACCCCCAAATGGATCTTCAAGCCATGGACCGAGCACATCGGATCGGGCAAAAGAAACGCGTCGTGGTTTATCGCTTTGTCACTGGCGACACCGTGGAGGCGAAGATCGTGGAGAGAGCAGCGAAGAAACTCAAATTGGACTCTCTTGTGATTCAAAAAGGACGCCTCAGCCAATCCAACCAAGCGCAAAAAGGACCCTCCACCAACGAGCTGCATGCCATTCTCCAGTTCGGTGCTCAGGAAGTCTACCGCACACAGGACGAGAGTTCAATCACGGAGGCAGACATCGACGTCATTCTTGCGGACGCCGAGCAGAGAACTGCGGAGATTCAGGCCCAGCTGACCAGTTTGGAAAGAACTTTCGACTTGAGCAACATGAGTCTGGACGGAGGCCTGCACATGTACGGCGAAGAAGACGACGAGATGCGTAACCAGCCGCGAAAACCTGGGAGGAAGAAGGCGGTTAAACTCAACCGTCCTGCAACGTTCTTCGAGCTCGGCGACCGAAAGACCAAGTGGCGCGGTGACGGAGGTGCCGCTGCCATGGCGATGGTGAAGAAGGAACGAAAACTGTCGAGAAAGACCCTTACAGGCTGGAGAGCGGAAATTAACGGCGGCTACGACTTCCAGTTCTTCAATGCAGATCAACTTGATGCTTTGGATGCGATCCAGCGCAACTGGCAGGCCTACCTGGACAACCGAAGAAGGAAGCTGCTGGAGACTTTGAAGAGAGAGAGAGACAGCGCCTTGGCATTGGCAGAGGGAGTGAAGAAGGAGGTCGAGACCGAGAAGGGCCAAGACGCGGAGGAGCCTCCTGCGAAAAAGCAGAAAACGTCCGCAGGCGACAAGCCTGAGACGCCAGTCTTCCAGAAGCCGACAGTCGCTGACCTGCTTCGTGCATGCAGAGAAAATGAAACACAAGTAGAGGGAGGCGACGCGTCCTGGACGCAAGGTCTCCGTCACCTCTCCGTTCACCAGGCCGAACAAGTCGAGAGACTCCTCGAGAGCTTTGCGTCGGCAGCGGGTCTGTCTCTGAGCACCTTCGAGCCGAGACACCCGGAAGACGTCGAAATGGAAGCGTTGCCGCCTTCTGGAACCGTGGAGAAGATTTGCCGCCACCTTCGCTGTCAAGAGGGAGAACATGAATACTTGTTCTCGACTTCTGCTCCTTCTTTCGCTGCCGCCCTACAGCAGCTTGCTGAGGATTTAGTTGGTGGCCGTGCAGAGGCCTTGGGCGTACTGGTCGCCGTTGAGGCTGCGCGGCGTTTCGCCGTCCCGACTAGCGAGGCGGAGCCGGAGAGGCAGGGCATCGAGCGCGAGCGAGAAGAAATGGCTACGGAAGAAGAGGCCAAAGAAGCAGAAGGCAAAGAAGAAGAAAGCAAAGACGCGACGAAGGAAGAGCTGAAGGAGAGTCACGAAGAGAGCGAAGCACTGGCACCCGAGGCCGAGGACGACGCTCAGGGAGGAGAGGAAGATGAGAGTGAGAAGCCGTCTCCCCCTGCCTCCTCCGGGTCTCCTGCTGCAGGCGAGGAGGGAGCCGTGACGAAGAAGAAGGCAGGACGTCCGAGAAAGAATGTGAAAGAAGAAGAAAGAGGCGTTGACGAAGACGAAGAAGACGAGGCGCTTCTCGCACTCCTGAAAGAAGAAGATCTCGACGACGAAAACGACCCTGAACGACCCGAGGAATTCACCGAGGAAATGCGCAAAGAGAAGGAGCGGCTTTTGGCTGAGGGTTTCGGCCACTGGAATCGCACGGAATTCTCAAAGTTTGTGAGCGGCCTAATTCACTACGGGCGCGACCGGCTCGCGGAAGCCTGGTGCGCTCACTTCCGCGGCACCACGAAAAGCTTGGAGGATCTGGAGCGCTACACGGAGGTCTTCTGCAAAAGATACTCGGAAGTCGAAGGGGGCGACCGGATTATGCAGCGTGTGGAGAAGGCGGCAGATATTCGTGGAGCTCTGGACTCTCAAAGGCGCGCCGTTCAAGCCATGGTCGAGGAACAACTTCGAGAAGAAACAGCAGGCAACGGGGCGTCGCGTCCGATTGAGCGTCCTGACGAGCTTCGCCTGCCTAAACGCCTCGCCCCCAGCACACACTTCACTCCCCAAGAAGATTCCATGCTGCTCTGGGGTCTCTACGAGCAGGGCGTCACTGCCTATGCCGCCATCCACGCGCTGCTCAAGTATTACTGGTTTGACAGTCGTGGCTTCTTCCACGTTGCGTCGAGGAGCATGAAGCAAGTGGAGGACCGCTGCAAGGAGATCGTCATGGCCATTGAACTCGAGGAGACAGCGAAGACGGGACAAAAAGAGTGCATGCGCTATCGGCAATTTCGGCCTACAAGTCACCGGATCGGGCGTCCGCCGACGCGGTTGAGTGCGGGAGGGCGGCCCGGGCGCGGGCATGCGTCACATCTGTCTCGGAGCCGGGAGAAGAACGGAGACGCTTTGGTTTTCCCCGGAGACGAAGGCGAAGAAGGCCGAAGCGTGTGTTGGGAGAACGAAGAAGGCGAGGAGCGGCGCGAGGGGAGGACAGACGGCATGGCTTTCGACACCGCGAGGAACGCCGACGGTCGGGGCGGCAGCCATAAGTCGAGGCGATGTACGGGGCGAAAGCGGGGAAGGCCTCGTGGCGGCCGGGGCAGAAGCTCGACCCGGGGCCTGGCTCCGACGCACCTCACAGGAGACTCTGGCACAGGCGCAGGATTGGGCTCCGGCGAAAGCGACCGGGGCGGCGAGGAGCAAGAGCTGCGACATGAGGGCGACGAAAACGAGTCGGGGAGAGAGGATGTGCGAGAGAAAGAAGAGGAAAAGGACGGTGATGAACACGGCAAACTGGTTGCGTAGGCGGAGGTCGAGAATCCTTCTTTGTGGCCTTCAACCGAGGTGCAAAAGGCGTAGATAGACATACCTGCACATATTTAACTCTAGATGGTCTTTCTTTTTCAGTCCAAGGCAAAGACGGAGAGACGGAATACAGAGACAGCGTCGCCGCAAGTGTGCGGAGCGGACAGCTGTCGAGAGAAAAGAACCATTGTGGAGTTTGATGTGATACCAAAAAACAGCGTGTCTCCCAGTTATCGAGTCGTAGAGTTCTGTTTTTGGAAACACATTGTCTGTGTGCCATCGTGCAAGCCGTCAGTTTCGGTGTCAATGAATTCGTTTTCGAACAATGCAATTGCTTCGCCACGCCTGAGCACAGAGAAATGTACCGGTCCAGTGTGTGAGGAAAGCCACGCAGGTGCCGAGGGGATCCTCAAAATGGGAACTCTGGAGTGTGGGTCCGCAGTTGTTTGTTTGGGCTGCAGGCCACAAGTGAAATTTCGTTTTACATGAGAGCAACTCACTCTTTGTCTGTTTTCATTCTCTTGGCGGTTGCTCTTCGCTTCTCAATGTGGTATGCAACTGTTTGTTGCGAACCCTTGCACCACGCCTCTAAAAACACGCTCGACAGTGGAATACGCTCTTAAGTCTGAAAAAACAATCTGGGCAACTATTGACGTCCTTCCGCGTCGATTGCTCTGCACACCGCCGTAGCTGTGTCTTTTTGCGGCGTGTACATTTCGCCATTCGTTGACGATGGATGGCTAGAACGAAGAAACGTCGAACCATTGAAAGACACGCGCCCTCCAGTGAGAGGCTTGTACGAGACTATTACGTTCCCCTTGTCCGCACTTCACTGTCTACAACACGAAAGCGCGAAACCGAAGCCGTTGACCTCGAAAATTGAATTTAAATCAACACAGCCCATCTATACACC

>comp2988_c0_seq1 
TTATGAAAGAGAAAAAGAAAAACGACACTCGGACTTTTCGGCGATGGAGTAGGAAACGAAGAGGCATCTCTTCGACTGGCGTGTATAGGAGTCTGTCGGACAGTCTCCCGTTGCTCTTGTGTCTCGCGCGGGCGTTTCTGCAGCTCGCGTTTTCTTATTTTCTTTCCCTCCTTCTTTTCTTTTGTTCTTGCACTCTTCCTTCTCAGGTTTGTCGCGGAAAGAATTCCAGCCAAAAAGCTGGACGGACTCCAGTTCAGTTTGCTGTGGAATCGGCCTGATTCGGGTATATGTGTACCGCCGTGGGTCGGGCAAAGTCTGCAGGGAAAAGGGTGAAGACGCCAGGCACTTGGAGAGCGAGGAAGGAAATCCGAGCGCGAGGAAAGGGGCAGTAAGCGAAGACAGAGTGCACACAGAGAGGGAGAGAGTGCGTTTTTTTTGCGGTTTGTGTCTGGAGAGGAGGACGTTGTTACCAGTCTTGGGAGGGACCTTCGACGAAAGTGCGAGCGAACGGCGGAGGCCGCTGGGAGAAAAGAATCTTCGTGGCATCAGAGAGGGAGAGAGAAGGCGCGAGGATCACCATCCCTCACCGTCACGCCACAGGACATGCAATGCCAAGCAGATGACAGCTGTCAGTTGGGACAAAGCATCAAAGCACCTTTAACTGTGTTACGCAACACCCAGTGTTGTCGGCGGCGAGGGCGTCGCGTCGACACAAGAAACGTTTCGTCTTTTTTGTCTCGCCATGGAAGAAGGGAAGAAAGAGAAGAGCCTGTCTGGACAGTCCAACGACCAAGGTGTTCAGTCGCGTCTCTCTCGAGTATCTGCATGCGTTTCAAATCTCGCATCTGAGAGACGGAAGTCTTCGGGAGGAAACAGTCTCCGCGTTTCGCTGCCTCAGACTCGCTCTGCGTCTCTTCGGCTGTTCTCTCTCGTTTTCTGCTGTGGACTTTTTGCGGCCGTGGCTTCTGTTTGCGGGAAGCTTGCTCTCGACTTCCACTCTCAGGCGCCTCTCTCCCGTCTTTCTCTCGTCTTGGTGGATTGGTTGTCGCCTCTTCCTGGGTCTTCTTCGCCGTCTTGTTTTGCTTCAGAAGAAGAGGACGGAGGTGCGCAGAGTCGCGATCCAGACCGCGGAGAAGAGGAGCAGAGTCGCGATCCAGAACGCGAGGAAGAGAGACCGTCTGAAGGCTCTCCTCGAACTGAGAAGACCGGCGATGCGTGCAGAGGCCAGAGAGGAGAAGCTTCACCTTCTGTCGCGCGCCTTCCCTCTTCTCTTCTGTCGCTTCTTCATGCCATCTGGACCAACTGCTTTCTTGGGAGTTGTCACGCAGAAGCGACGAGAGCTTCTCTAGCTGGGGACAGAAACGCGTCGACACTCCTGCCGTCTTCCCCTTTGTCGTCTTCTTCGGCTTCCGAAGTCTTCTCGCGGAGATCGAAGCTGTCCGTCTCTCGCCCTCCTTCTCTGTGCGAAGGCGTTCTTCTTCTACCTTGCAGTCTGTTGCTGCTTCTCGGAATTCTGCGAGTCGCGCCTTTGCTGCTGATGGCCTTCTCCAACGCGCTTCTTCTCCACTGTCAGTTTCGCGCCCTGTTGGAGTCCGCAACTGCGTTTGTGCCTTCTGTCTTGACGTTCGTCTTCAACTTTCTGCTCTCGGGGTGCTTCTCGGTCGTGGTTTTCGGAGAAGCTGTCTCTCTACGCTGGCTAGCTGGAGCAGGGGCGATGCTCACCGGCGTCGGCCTCTTGATGCGTGCAACCGCAGACGAGGGAACGCGAAAGGCGGGAGAGAAGAAGGTGCGAAAGATCGACTGAATCCTCGCTCTGGGCAGCCTCCTCTGTGCATTCCTCGATTTGTTCCCTGCGGCTGTCTGGAGAGGAACGGCAAGCAGGCTGAGGGCCAGAGGAACAGGCAGACGGACAGAGACGAGCGCGCGCGGAAAGAGCAGAGAGAACGACGCGGAGGGGAGAAGGGAACAGGAACGATCGAGAAGAAAGAAGACGCATTTCGCGGAACAGAGAGTAGGGAGAGATACACGCAAGAACCACGGAGAAGAACGCTACCGCGTGTTTGGACTGGAGAAGGGAAGACCAGTCTCCAGCTCTAGAAAGAAGCCGTAGACAACGGACACTGGAAGAGACGACCGCGACTTTTCTGTCAAGTGCGTCTCCCGTTTCTAAGTCGCACCCTTCTCTGACTTCCTTCCTCACATTCCCTCATGATGTCGGACGGCCGAGGCGAAGCGTTGGACGCGGAGGCTGTGAGGAAGGATGAGGTCCCCACATCGGAGACTCACGACGCGTCTCCCTGCTTCACTGAAGTCGATGGAGGAGAGAGAGAGAAAGGCCGAACCGCAACGAGTACCGCCAATGCGCTTTCTCCCCTGGCAGCGGCCTCTTCTGCTCCCGACAACTGCGCAACTGACGGGTCAGTGGCACCGCGTATGGAAGCATCGTGCGCACATGGGCGTGGAGAAGAAACTCGAGAGATCTCTTCAGAAGAAAGCGAGATGAAGGAAGACATCAACGGGGACAGGAGCGCTCTCTCCCAGAAGGATGCATACAGTGAAAATGGCAGTGAGCACGAGAGTGAGGATGCCGAAGACGATGGAGACTTGAAGCAGAAGGGCCTTGTGCTTTTTGAAAAACGAGACTTTGAGGGAGCAATCGATTGTTGGAAGCGCGGGCTGCGAGCGGTGAACTTTGTGCTGTCTAAAGACATCGGGGACGCCGAAAAAACAAGGGAATTTGAGAAGATGAAACTGTCTTACCTTCTGAATTTGTCGCTCGGCTCTCTAAAAGCGGAGCAATTCGGTGCGTGCGTCCGCTACTGCGACGATGTCCTCGACACCGATCCCTTCCACCTCAAGGCTCTGTTTCGCAAAGCCCAGGCTTTGCACAGTTTGGGTCGTTTAGAGGATTCGCTGGCCATGGTGGAGAGTCTGTTGGACGCGCATCCGAACAATCCGGCTGCGGTGTCTCTGGAGCAGAAGCTGAAGCGTGAACTGCACGCGTACCGGAAGAAGGAGCGTCAGATGGCGAAGGTGATGCTCGAGAGTATGGATGCAGATCCGCGTTCAAACAGTGTCCCCCAGGCAGCCGGGTCAGTTGAAAAGAAAGGTTTTTTCAATAGGGTGAAGTCAGCTTTTGGATTTTCCAAAGAGGCCTCTTCGCCAGGGACGAGCCCGCAAGCGTCCTCTTCAGGGGCCTCTGCGTCACCTTCGCCCTTTCTGCCTTTCAGCGCCTTTCCGAGTTCGTCTGTAGCGGATGCTGTGCGTCAATTTGAAGGCGGAAATGCCGATAATCCTTTCGCGTCGCTCTTTGAGTGTCGCTCGCCCTTCGGGGCGGGAGGCCCTCAAGACCCGCAGAGGTTATCGCAGGACATGCGGGACCTGCAGCGACTCATGGAGTTGAATCAGCGCCTGATGCAGAGCGGAGACGACGCTGGATTTTTCGAGAAAGTTCGCCTGGCCTGGGCCTTTTGCTGCTTCGCCGGTCGCGCCCTCTTCGACCGTGGATGGGCTGCATGCAAGCGCAGGTGTACAGACACCTGCAGCAGGCGGAAGCGACCCGCCGAGCCATACTTCACAGTTTCCCCCCTAGGTCCCAAGGCTGCAGCTTCGCAGGTGCCCGCAGCGGGGTACGGCGTTCGTGACGCTTTCGCGGGAGAATCTTCTCGTGGAAAGAAGACAGAGGAAAACACAGCGAGTGCGTCTCCAGCATGCGGGCAGGAATCCCAGGTTCCCCGATTTGAAGAAGTGGATGACGGAGCGAGAGTGGCGGAGTCAGCGATAACAGGCGCAGCGGAAGGGATTGGAAAAGAAGGCGGGAAAGGCAGTGGAAAGAGTGTTGCGCGGCGACGTCGTCGGCACCTCTAGGGTGGAGAGAGAAGTCCTGGGTGAAAGGCGGTTGAATTTTTCGGGAGTGTTCATGTCTTGATGGAGATTCGAGGAATCTCCGAACACGCGGCAGGAGTCTTCCTTTTTTGACACGTTACGGAACATAGACATGCGGACGGCTTTGCATCGCCGTCCAGCGACTTGAAAGCACAGTTGTGCTATTCGAAAGTTCAGAAGACGACGATTCGCTGTTCTGATTATTGATACTTCAGTCTTTTTCCACTGCTTTATCCCGTGTCTCCTGAGCCACGGCGTTTCCGCAAGGCGTGGCGCGTCCACGGTTCTGTCAAAGCGTCGCTTTCCACCGGAGCTTCACTTTCGGATGACCTTTCCTGTTGTCAAAAAGACACTGTGGCTGCGTCGAGCACCCGCAGCCTTCCGGGGAATTCGCGCTTCAGTGATTTGGCCGTTGTTTTTTAGAGCGTCGTCTCTCCTGTTAGCGACAGAAGTCTTACATACACTTCACCTGGTAGCCGTTTGCCTTATCGTGTTCGGAGGCTCTGCGACAATCGGCTTCTCCAGCCTCGGGGATAGTACCAAAAAGCTCACTTTTCCTTTTTCTGGCAAGATGAAAAGGTCGAAAAAAGCGGCCAAACTACGAGTAAGGAGGGGAACAGAATCGAGAGGCACGCGTGCGTTCTACTACGGTTCCGCCCTCCCTCAGCGACGGGATCTTTCTCCCGCTCACTTCTTGGCCAAGGATTTTCAAAGAGGAGTGACCTTAAAATTCGCAAAGCATTTGCAGAAAAGTATGAAGAAAACACTGGCTCCCATCTTGTGTCGCGAAGGCAGCGCATACAGCAGGGGATTTGCTGGTCTCGGTGAATGCTCGAGAAAAAAGTCCTACTGAGGTGCAGATCTGAGAAAGCCTCGACCCCGTCAGTTATTTGAACGTGGTACCGCGCAAAAAAAGGAACTTGACATTACTAGATTTATACAAGGAAGGAAACCTCACGTGTCTAGATCGACGGGTACAGATTAACACACCTAACGATGAGTTAGGAAATTCATGCTGAAAGCAGGATCAGCTGTTGCGCCATTGACTGCCCCGACCTGGAGTGAATTGTTTATTTCTGTCACTGCAGAAAGCTGTTCTGTTGAAGTGAATTGGTGCAGCGCAAACTTAAAGCATTCAGCCAGGAGAGTCTCGTGCATGCGAAGCAACGGCTTCCATCTTCTTCTGTGTATCTGCTTTCCTGTTAACAACTGCTGAGGAAGATAAGCAGTCCTCAGGGATCCGCTCGACAAAAACAAATACTTAGAAAGGGGTGCCCAATTCAGGATAGGACTACTCCGAGAATCCTGGAAAAAAGTCACCAAATATCTTAGCAAGAAATTCGTACGCGGCAACTCTTGAGCAACGCGCAATGAAAACGAATTACACTTGAAGTCGCCCAACACTTGCAAACTTTTCCAGTGCCAGGGGCCGTCTGCTGTTTTACCAGGTACCCTGTCTTTGAGCCCACTGCTTAGAGTTGAAACCTCCGGAGGCTCCCGCAGAGAAGAAAAAAAATTGGAACAGAAGACACCCTTCAGTCGAACGTTGATAGGCCGCGAAGAGACAGAGACGATGAATCTGTCACCACTCTGTTTCCGTCGACGGGCTTTTCAGAAAACGAATGAACGCGGTTCTTCTGGGCAGAGAAGGGCTTTGCCCTAACGCAACACACCTGCGTGTCCTCCCATAAACAGAATCCGGATCCTCCAATATCCAATCTACGAACCCGCGCTGCTCTGACCTCGGTGACTTCCACGGGAAACGGATTCTCTATCGTACACGACCAAAACAGATTGCACCGTTGTTCCGACTGCCTGAAGCGGCCGAAGTGTTAGCAGTATTTTTACCAACGACGAGACCCGGAAACCAGCGCCGACGTTTCGCCAGGCTCCGCGCGCTGCAGTTTGCTTTTGACACATGCCCGCGAACGCGAGACCCTGCTCCAAAGTAGGGCAGCCGTCTTTCTCAGGCTCTCGCGCGAGATATGACGCTCATGATTTAAACGGATAGGTGCGCACACAAATTTGCAACCCAGCCTTTCTCTCTACATCTTGAGAGCTTGAGGCAAAATGACACTTCTACGCTAGTGCCTCCCCCTTCACGCACGTGGCATATAATGGAACGTACGCGTGGTGCTGCGGGAAAAAGAGTTCCTATCTCGATTGCAGGTTTACGCCAGACCGTGGCTTACGCAGGCTACCATTTATCCAAATGCAATTCCGCACAGATCTAAGAACGAAATGACTAAATAGCCACGACGCACACCTTCTTGTCCTGTCCCTCAAGCTTCACAGCAAAGTAGTTCTGCGTCCTTTTCCTCCAACCCCGATACGTTGAACACTGAAAAACACTTTGCCACCAGTCGAAAACAGCAGTGGATCTCCAGAAACGTCTTTTTCTACATGTGCTCAAAGCGACACCACATATTGCTTCATTCGATCCTCCAACTCAATCGGGGAGACAACCGCCGCGTCCGTACGCTTCCAAACCAAAACCCATCGGCGTCCTTTAATTCATCCACGCGACAGCGTATACACCGGACGCGAAATACCACTACACTGTAAAACTCTGCACAAGTTCGTGCTTATTTCGACTGTCTTTACCTGCTGCTGGCAGTGTGTCTCAGCCAGTTTCCGATCCAACTGCCAGTCGACGCCACACCACCAGCATTTCCGTCAGAACTAACGAGACTTCCCACTCCGGAATTACGCTCTGCGGCATTGTTGCTGCTGGAGGGATTCCCCTTTCGTGCAAGACCCGCCACAGGTCTGACATTGTGCGGCAGATGCCGGGCGTACGCTATACCAGTGGCACTCGTTCCTGACGGCACCCCACCTCGAGTTGCAAAACCTGCTCCCGCGACTACGGGATAGCTAGCCATCAGCTGCGAGGGGTCAACCTGTACATACACCCCATCTGGTCGCCGAAAGCAATGTTTCACCCCAGCATCGGAAGCGCTCGCAAGCCTCCAGGGATGCGAAGGCATTGTAGCATCGCCTGCGGAGAACACTCGAGGCACGAATGCCTGAGTTGCGGATGATTCTTTCGGCAACCCACGGGGATCGTTCGGCTGAATGCCCACGGCAAAAGCGGGACTAAAGGAGCTGCTCGCATCGCTGCCTTCAGACAACTGTTTCCCGTTGGCTTTCCGCCACGCAACGCCGAAACTGGGATCTGCTTCCCGTGAGTTCTCTCTGCTTCCCTCCTCCTCTTTTACCGGTGTGCTAAACATGCGGGCGAATTCGTCTGACGTCATCATACTGGACTCAAGAGAAGATTCAACTTTGGCGGATGATGATTTGACAAAAAGATTCATCTGGGGGTCCGGCGTCGGCCCTGACACCGGACGGTCTGTTTTTGTATCGCTTTCCAAAGACGCCAAATACGCATTTCGAGGCGCCGCAGATTTAGGCACAGCTGCTGTGGCTGTGCCAGGGGAGACGACACGGGTCACCACCCCGTTGGTCCGGCATAGAACGCCTCCCACACGCGACACATCTTGCGTTTTCACATATCCCCCACTCGCCGCGTCTGAAAACGGAACTCCCGCGCTGCCTGTGAGCCTGAACGCGCTGGTGGAGCTCGCGCTCGCCACGACAGCACGCCCAGACAGGACATTTAGTGATAGAGGTGACGAGGCCGCGACTCTCTGACTGTCTGCAGGAGTACCTCCAGCAGACCCCGCAGAGAATGGCCGCGCTCCCCTCGTGTCCAGGGTGGGAGAAATGAAAGTATCTCCAACTTTCTCGTCCTGGAACGTGTACTCTTGAAGCAGATGCCTCGGTGACACAGGATTCGCGGGAACGACCGTCGAGACTGAAGAGGATCTCCGTGACGAAGACGCGATGGGCAGGCCGTTGTCAGACATAAACGACCCACCAGCCGCGGGGCCCGAGACGGTCGAGACGCCCTTCTCTGACACCGAGGGTGAGCTGCCCGCCGCGGCTGACCCTGCTTGCTGACTTGAGGACACCTTGTCCGTTTTTGTTCGGCTCTCTTGCCACAGTTGCTTCACCTTCTGCTGTGACAGATACTGTTGTCGCAGCCGCACCTGATCGGCAGTGTAGGTCTGTTGACTTGGCCAATACATCGGGCCTGCCGCCCCCCACCCGCCGGGGCGTGCGGGGGTCTCAACTTCTCCGTAAGCACTGAGGTACGGCGGACTTCCCACGAGGGGAACAAAGAACGGCGAAGTCACCTGACCCGACTTCGGACTCGCAGACACACCCACGAGCGCCCTCTCTCCATCTGTGTGCATGGATCTAGAGACGGCCACTCGCCCCGGCCCTGCTGTCGAGCTACCGAGACGCCCAGCTGCAGCCACCTGAGATGGTTCAGGGGCCTCTGAGGATGGCAGGACGAAAGCGGCTGTTCGCGGTCCGGAGGTCGTAGCCCGCGTCGCGGGCTCTCCGTGCTGAGCTGCGAGCAAACCCCCAGCATCTTGGCGCCCTAGCCCAGCTGGGTACCCAGAGGCAGCTCGCCAGCATTCGCCAGGAGCGAGACCCAGCCTTTCGCTATCCACTCGCAGACCGCCCCCGTTTTGCGAAAGCTGCAAGCCGGCTTGAAGTTCGTCCAGCGTCCCCCGCGAATTCACACGCACGGTGTAAGGTGGAAGCAGACAGGCTCTGTTTGCTCCAGTGGCCGGGGCCTTCAGGTTCCCTCCCGGCGCGCCAGCTCCTGGCGAAACGCCCAGGTGCTCAGACCTGTGTTTCTGAGCAAGCGCGGCTCGGTAGTCTTCAAACAAACTCCAGATGCGACTGCAGATTTCCTGGGCCTTCTTCTGCGGTCGGTTCTTCTGCATCGTCGACGCGGCTGCCTCCGCAAACAGCTGCCGCTGCTGCTGAGCGAGTTTCGCGAGATCTGCTGGATCCAAGCCCCACTCTTCAGCGAGCGCTCGCTGCTCCTTTGCATCCAGTTGAGCTGCGCTCTCTTGCTGCTGCATGAGCTGTTCCTCCAGTAGCAGCAGCCGCCGCAACCCAAGGTACTCAAGCGTTCCTACCCCGTGGTCTTGCGACAGTGGAAATGGAGTAGATCGACGCTGAACTGAGGAATAATGGCCTGGAGTAGCACTCCAGATGAGACGAACGGTGAGCTTTCGTCCGTCTGGATCGTCCTCGCGCTCGTCTTCGTAAAATGTTTTCCTGACGTGGAAGTTGTCGTCGTAAATTTCGATGGAGAAGTCGTAAAGCATGGAAAGTGCTCGCAGCTCGCGATCATCAGCCCATTCTCCGGCCGTCGCAATTTTGGACAGATACGCTTCAAAACTGGGACCGTCAGCTTCATCGATGAAGGGTTCGAACTCGCTCTGTTTAATCCGCATCACCTCGACGGCCATTTGTCGGATGTAGAAATGGTAGTCCTGGGTGCCGTATAGCTGATCTGAAAAAGCACGGAACATGCAGTTTCCGTCGCCTTCGACATGGCGTTTCACAAGGTCTTGCCACCAAGGAGGCCGTGCTTTGAGACCTCTCAAATCGAACTCTTTGGAGACCGAGCAGGCTGTGCTAGCAGAACTGCTGCTGCTGCTGCTCGACACACTTGAGGCACTGTTCGTCCTGGGCCGACAGATGTCTTCCAGATCTTCGTCAGATTTCCCTTTTTCCGGTTCGTCCCCGTCCTCGAGATCCTTTTCGCAGCTTACATCGCAGAGAACCGAGACGTCGTTCGCGCACAGTGGTCCTTTCCCGCTCTCGTCAATCGCGTGTGGTGTTGATGCCCCACTCGACTTCGCTGAAGGCGTTCTGCTCGACGGAAGATTTCTTTTCCACGCAGCTCGTGGTGTTTGGACCGACTCGCTACTACCTGCAGCGCCTGACCCTGCACTCTGACTATGCGTTTCCTCACCTTCAGGTTCGTCTTCACGCTTGGCAGAGCTGGAGGCTTCCTGTAACTCGTCTGTCTCCCGCTCGACGGCCTCTTCACCAAGCGGCTCCCACTCATCCTGCACAAAAGAGCCAGCGAGCTTTCTTTCCTCAGCCTCCCCGGTTTGTTTTGATGCCTCGGCCTTCTTTGTGCCGTCTGCGATCCGCATGGAGCGTCGGGTCGACGGGCTCTTGTCTTCGGCTGCACTGCGTCTATTGCATGAAGGCAGACGACTGACGTTCGAGGATTTCGACAGGAGAGAAGCCTCTGAGCCTTCTTCCGCAGCATGCGGGTTTGTGCTTTCTGAGCTTTGGCATTTTTTCTGCTCCAAACCGATGCGACTGTTCAGACTCGGACTCGGTGTCAGCGGACCGGAGCAAGGAGGCGCCGCTATGGACCTAGGAGGAGGAGCGGCAGCCCGTGGACCCCCTACACCTCGGGAGGGAATGTTCTTCTCTCGGACGGTTTTTCGCGATTGCGGAGAGCCGGACAATGGCGAGCTCGCCGTCCGATTCGACGAGTTGCGCCTTCCAGCCGTTCTCTCCTTCTTTTGTGCATCTTCAGATGCACCTGCTTGCTTCGGCGACGACAACTGAGAGCTCCGAGCCCCGCCGTTCCTCTCGCTGAAACTCCGACTTTTGCTGCTCTCACCCGTCCTCGAAGTCGGAGTACGCGTCGTCCAGTTCTGCGGAGCCACTCCGGACGTTTTCTTCTTGTCTGACCTGCTCGTGGATGCAGAAAGCAAAAGAGAGGCCGCTTCCACCGCCGCCGCTTCCGCAACGAGCGCGCACGACGCGGCGGCTACCTCGGTCCCGTTCTTCATGGCGGAAAAGACAAGAAAAGCCACTACCAGTGCGTCAGTCACCTCGAGACACGCCTTACTGCCACGAGAAACTCTGAGTAAACTGGGGGGTAAGCACGTCATACAGATCCGAAGGACAACCGGACAGCCGCTTCCTCGACGAGCAGCTCATCAGGGCAACGGTTGATTGACAGCTGAGACTCCCCCTAACGCAGCCAGGGAAGATGAATAGAGAAATGCTGTGGCGCTGGATGAGTGAATTAAACCTGGATGGGCGAACAGAGACGAACTACAAATGACAACAAAAGCCTCAGAGGTTGCTACCACCTGGAGCGGGGTGAGTCAGCCAAAAATGTTGCAGAGGCAGGGCGAGATCCAGGCGAGCGTTTGGAGAACCAGTGAAGGCCGGCGAAGATCGCAACGGAAACTCATGTTTGACGAAACAGACAAGGAAAGATCCGCGAAATTTACACGCAGTTTAGAAGAAAATGAATTCGCCCCGCGATGGCGAGGATTAAGCCAACCAAAACTAGGCGTTCCTGTGAAACTGGAAGGCGGAAAGATCTGACACTTCGAGACGCAGCCCCGACACAAGGGTCGGTCGAGCAACGTGGCGCGTCTGCAAGAGCGGAATTATTGGCCGCCAAAAAAAGTTGACCGCGAGAACGTGACATAAAAAAGCCCCGCGTGCTTCGGGGGCTCATTCAGCCGTATTGAGGAACCGCGCGGAACGCGGCAAGAAACTCGGCGTCTCATGGCATCCCGGAAACGGACAAACCGGATCTTTTTCGTCACAGAATGACTTTCCTTCAGTTCCGTTTTACATCCAACGACGCTTTTGCCACTGAAGATCGGAAATGTTTTGCCGCGCGGGAAACCCGAAGCGGGTGTCTCACTGCGTGTGCCTCAAAGTTCGGGCATGGTG

>comp3099_c0_seq1 
TCTCTCTCCTTCGTCGTCTCCCTCTGCGTCTTCGCTCTCTCCTTTCCGTTCTCTCTTTTCTCTCCTTGGTTTCCCTCAGTCTTCGCTCTCTCCTGCGTCGCTCGGTTTCGACCGGGATCTGCTAAAAAATGTCAGGCTTCTTCACTGAGACTCCAGGCCGGCTCCTCCTGCTTTCTGGAGTCGCCCTGGGGACAGCCGCTGCGCTGTACGTGCTCCTGAGACCTCCAAAGAAGATCCGGAGATGCGGCCGAGACGCTGCTTCCCCTCGTTCGCAGACGCGCGCCGGCGCCTCAGCAGGCGAAGCTGAAGAGCGAAGCGCGGATCCTTTGGGCGACGGAAACGTCAAGAAGCTCAGCTGCAGAGACACACTCTTCGTCTACTTCGGGAGTCAGTCGGGAACGGCGGAGGCCTTCAGCGAGGAACTCGCCAGCGCAGTCGTTCAAGACATCGAAGAACTCCAACATGTCGAGGTCGTCGATCTCGAAGACTTCGACCCAGATGCCTTCCTGGCGCAGCAATTCAAAGTTCTCGTTCTGGCCACTCACGGAGAAGGCGAGCCTACAGACAATGCACGCGGCTTCTTCGAATGGCTTCAAAGGTACACGAAAGATCTGCGAGAAGGGAGGACGCCTTCTCCGGCGATGCAAGGCTGGTGCGCCGTGTTTGGGCTCGGCAGCAGCGACTACGAACGGTTCAACCGCATGGGCCGCCGAACCTTCAAGATGTTGGAGTTCATTGAAAAGCGACAAAGGGAACTGCATGCGTCATCGTCCTCTTCGCTTCTACGTCTGCTCTGCCCCCTCGGAGTGGGAGACGCAGCGAAGGCCCTTGACGCGGACTTCGCCCTGTGGAGGCAAGCCCACTTTCTCCCTGCTCTGAAACGCATTGCAGATCCAACGGCTCTCCAAGAAGAAACGATGAGAACGACCCCAGAAGTCCGCGGCGACGCCCCCGTCTCGCCGGTCTCCTACCCGCCGCTGTCAGGTGTATGTACACCTGAGGCGTCGACTGCGTCAACTCCGGAGCTCGACGCAGACCCTCAGCGGCGAGGCGATTCTTCTCCTCTCCAAGGCTACCATGCAGCACGCTCAGCGGAAAGTCTCGAACAGGAGACAAGGGAAGACTTGTCGCGGTTCTCCTCTGCGGCATCATTGGCGAACGCACAACACAACGCCCAGTCGGTGACAGCTGCAGTGGAGCGACTCGAGAAGCGGGTCGCCTCTTGGGCGAAACGCGGTGAAGAAGCCCCGTTTCGCCTCATGGTCGGACCTTCTCGCGAGCGTCTATTGGCTGAGCAGCGGCGCCTCGAAGAAGAAGCCGCTGGGCGCGCCGGGAAGTCGTTGCCTTCCTTGCCTTCCTTGCTCGCCCAGGCGCCTCATGGCACCAGCGCAAAGCTCTTCTTCCAAATGCATGCGCTGCCTGTAAACAGCGTCCGACAACTCCGTCAGCAAGTCACCTTCTCCTCCGCTTCTGCCGCAGGGTCGCACTGTGCGCACCGTGTTGCCGCCAGCGAAACAGAGAAGGAACCGGGCGAACCGTGGAGAACCGACGCGCCACAAGAAAGTACTGTTGAAGTCGAACTCGACCTCACAGACTGCCCCGCTGTACAGTACCGTGCAGCAGACAACATGTACTGCTTGCATAAAAATACCGCCGAAGAGATCACCTGGTGGCACACATTCCTCGGATTCAAGGAACAAGGCGTCGCTCTCAACGATTTCGTTCACTGGGTCCCCAGCCGGGCTGCCCTTGCGTCTGCCTTTCCTGTTTCCTCTTCGTCTTCGTCGCCTTCTTCTTCTCCTGCTTTGAGCTACGCTGTTCCCTTCCCAACTCCATGCACAGTTGAGGAAGCGCTGGGATTTTTCTCCAACTTGACCGGCCAACTCCCGAAGTTCGCCGCAGCCTGTCTCTCGCTGTGGATCGAAGACCCTGAGGAACGAACCCAGTGGCTGCGCCTGTTCTGCGACGAGCCTGCTGCGCAGCAGGCGTACGAAGCCTGCGTGAGGTCACCTCTCCTTTCGCTGCGCGAACTTCTTCCGCTGCTTGCGCCTTCCTTTTCGCGCCCTCGTCTCCCTCGTCTTTCGTCTTCCTCCGCGCTTGACGAGGACGAGGAAGCGGCTTCAACTCAAGAACTGGGTTTAATTCTCTCTCTCCTCGCCGCCGCGCATGCACCGCGGGCGTACACTATTGCCTCGTCGCCGAAGGCGCTCGCGAGAGAGACAGGGACGCGATCAGTCGCCTTGTGTGTGGGCCTGGTGGCTGAGCAGAGAGAGAGTCTGGCGATCACCACGGCGCGTCTAGAAGAACATGGTTTCAAGATTTTCGGCAGTTCTTCGGCTGTGCGTTCCGCGCGACGCGGGCCGCTTTTTCATCAGGAAGATCGCCTCTTCTTCGGAGCTTGTTCGTCGTTTATTACACAGCAACTGCGTCCGGGAGATGTGTTGAAAGCGCTCATCAAACCTTCGTCTTTTCGACTCCCTGCCGACGTAAAAAGGCCCATCATCATGGTGGCAGCAGGGACAGGCATCGCCCCGTTCATCGCCTTTCTCCGCGAGTTCGCCTGCCTCGGCGGTTGGCTGGCACCAGTCGTTCTTTTCTTTGGATGCCAGCGAGCAAACAAAGACTTCCTCTATCGCGAGGAACTGCTGCGGTACAAAGCCCGGCAGGACGCAGCTGAAGAATCTCAGGGAAAGAAGCACTTCCTGACTCACCTTTTCCTTGCGTTCTCGCGCGAGCCGGGACAACCGAAGACGTACGTCCAGCACAAAATCGCCGAACAGCGGAACTTGGTGCTGCAACTGTTGCAAGAGCAGCAGGCAACGTTGTACATTTGTGGCCGGACGGCAATGGCAGCAGGCGTGACGAAGACTCTCGCGCACGCAGCGGCGGAAACGTTGGGGGGCGACGAAGCGCGAGGCAACGCATTCGTACATGATCTCCGAAAAAGCCGACGAATCGTGGAGGAGGTCTGGGCGTAGAGACTGCGCGTTTCGAATTCGCAACGAGCCGCGAGTCCTGCGCGCTGCATATGCTGTTTGCCCCCCTGTCCTAGAAGTCTGGTGTTCCCTTTCTCTTAAATTCATGGGCATCTGGTGCGAGGCAACATTCACTCAGTGTGCGCCTTCGCATGACACATTGTGGCATTTCGGCGCGTTCGAGCAGTAGGCTTGTTCTGAGACGTCCTCGTATCCATTTCTTGTTTGGTGTTTCCAGTTTGTTGGTTTACACCATGCGGAGCGGCCTGGTGTTGCGGTTCGTTGACAGGGTCTGGACTGGAAAGGTTTCCTCGTTCAGACACATATTTCCCGGGCTATGTGTGTGCTTGCGAGAATGCTTCTCGGAGCGTGTTTGCACCGAGCTCCTTTTGTGATTTCCGCTTTTTGTGTGAGATTCTTCGGGCTTCGCTTCTTCGTCGGACTTTTTTGTGACTTGTGTTCGTGGCCACTGGCACTTTGCCAGCTCCTTTTGCGCGTTTCCGCCTAACTGCCGTGAGCCGGGAGTCCGTGGTTTCGTCACCGAAACTGGCAACGAGTAGACGTAGCAACGCGGCGCTAGGACAGTCGGTCCTCGGTCGTCGACCGCGTTTTTTGAGAAGGGAGAGTGCATGCACTTCAGGGAGAAAGAGTGAGGGCTCTGCAACCCACGGTCCGCCCACTTACAGAGAACCGCGCGGGCATCTCAGTTCCATAAGAGCTCGAATGCGGCAGAGGTGCGCGCACAACTTGAGAGCGTCGCCAGTCCACTACGCAGGTCCCCCTTGTTTCGGGACTCCGCGTCACGGGACTGGAGTTCCTCTCCTTTTGTTCGGACACTGCCTAGCCGAGGTTGACAAGTCCTTTCTGTACTGCTACGTCGCAGAAAGCGCTGGATTCAACCGCTCGCTTCCGTCTCGCCAACGAATGTTTTCCGAACTCCTTTCTACTTGTGAACGAATCAATGCAAATTCGAGAGGGGAAGGGCTCGTCGAGTTTGCCAGTGACGCAGACCATGTTTCCAGACCCTTTCACGTGTGTCCGGAGGTCACACGAAGGCGCCAAGTGCATCTGTCTAGGGTGTTGCATGCGGTTTCCTCTCCCTGGAGAACCCACTCACCCAAACGCGGCAGAAGCGGCATCCAGAACCTCTTTCTCTCCGTTTTCCTCACTCTTCGTTCTACCTGGAAAAACAAGAAGCTTCCTCATGCATCGCTCAAAGTGTCGCCCGAGCCCTCAGTTATTGCCCGAGAGTTACGAGGTCGAAATGGTAAAAAGCCTCTGCATTCTCAGTGGTTTGCTAGTTCCAAAGAAGAGTGCCTGCAGCATTCGTTCACGCCTCTCTCAGTGTGACGTTCTCTTGGCCCACTAGCAGAGTGTTCTTGATGAACTTCTTGCGACCTTTTGAAAAGCGAGAAAATGTTCGGTGTTACCCCGCTTGCCACGAACAGTTGACGGCTGAGAAACCAGTTCTTCGCAACCGGGAAGAGAAGCCAAGGAGAACCGACGAATATCCTCGATCACGCGAAGACGAATTTCCGCGTCTCGAATCACCCCCTTGAACCGCGACGCCTCTGCCGGAGTGACCTCGAACTGAGGTTTGACGAGGAGAATGAGAAGTCCTTCGGATCTGACAAATGTCCAGACTCTCTCCAGGACTTTTTTCAGCGAAATGAAAGAAAGATCTACAAGAACGCAGTCGAAGTCTTCCTGCCCAACATCCGCGGCGGTGAGATACCGCGCATTGACGCCTTCCCTGGCCACCACGCGTGGATCGGAGCGCAGCGTTGCATGCAGTTCGCCTTTCCCTACGTCGACACAAACGACTTTGTGGACTCCCCGTTGCAGGCAACAGTCTGTGAAGCCGCCTGTCGAAGATCCAACATCGAGAACTGTTTTTCCCTCGAGAGAGAAGATTCCCGAAGCGGACTTTTCTCGTTTCTCTTCTTCGAAGTTCTGCACATTTACTTGCAAAGCCGTGTTTTCTCGGCAACCTTTTCCCTTTTCACATTCGCTGCCTTCCTCCCGCTGCTGCACAGCTGGGAGGTCTATTTCCAGTCCTCGTTCAGAGAGCACATCGAGAGGTTCTGTCCTCTCTTTTCCTCGTTCGTCTGGAGTTTGTCCTTCGGTCTCAGTCTCCGAATTGTCACCCTTTGCCGCTGTCAGTTTCCGCTTCGTGTTCGCCTCTCTCTGGATCTGCTCTGCTTCTTCATGCGCTGGAGATTTCCTCCCAACCACGGGGATTTTAGCGAGGTCAGAAGTCTTTGAAGCACGCAAGGAAGGAGAGACCAAGTCAGACGGGCATGCAGGCGACGGAGAAGAAGATGCTGGAAATGCAGAAGAGGAAGAAGTAGGAACCGAAGAAGAAAAAGCGTAGGTTCTTTTTTCTCTAGAGAAAGAGGAGAGACTGGCAAGGAAAGCTTCGAGTTTTTCTCCAGCTCGATTGACGAAACGAGGCTGCGGATGAAGCAGCACGGACGGCGGGTCTGCTTCATCTAATCGGAGAACCTCTCCGGCTTTCGTGAGAATTCGGTAGCGTCCACTGGAGATCACGCGATGCCAGGCCTTGAGTCGGTCTTGGTGAGGAACGAACGCGACGGGTTCTTTCGACGAGTGGCTCAGCATCGAAATCGCACTCTGCAGTTCATCTGCTTCCTCTCGAGAGTGGACGCCAGACGCTGAGGTTTGCTCTTCCTTGCACACCCGAGTCGCGTCCGTTTCCGTCGAGTTTCCTTCAGCAGTGGATTTCTTCGTTTGCCTGTTCTTTCGCGCTTTTCCGCGCACAGATATAGCCACACGTCCGAGGAGAATAAGTGAGGCCGCTTGGCTTTTCGTGTCGGCAAGGCCTCGCTGGATCAGCAGGTCGTCTGCCCGGATTCTCTTGGAAATGGCGGACTTGTTGACGCCTGGAGGACTCCGAGGAGCCGAATAGCAGCAGTGTCTTATCCGATGTTCTTCGCTGGCGAATGGCTGAGAAAACGCAAACGAAAACGCACGGTGAACCGGGCGCCTGGCGCGTCGGCCCCCCTCTACATGTCCCGCGCTCAGTTTGCCTGTTGCGAACGGAGGCGAGGCCACGGGGACGAGTAGAAACGAAGGGCAAAGTGCACACGTAGATGAAGGAAGAGGCGCATGTGTCGGGATTTCAGTGGAGACTGAAAACGGGCTAAGTGAGGCGCAATTCATCGAAGATTTCGACGTGGAAAGACGCGCAGAACGACACCTTGACAGTGAGAGGGGGTGGGTGGTCATGTCCAGCGGACGGCGGAACTGCGAGTCAGAGGCACCGACATCGGGTAACCCAAAAGTAAGACAGAAGAGGAACGCAACGAACAATAAGAAGAAGGAAACGTAAAGACTCTTGGAAGGCAAAAGAAATGATCTGGTCCACACGCCGCCGCCCATCGCGCCGCACGCGGCACTCGCTGCTGTGGCACACGTCACCGAGCATGAGACCCAACCACGGGCAAAAAAGGAATGCAAGAAAAACAAGGAGCATGAAGGGGGGTAAGAAACAGAATCGCCTTCACCACATGATGAAGAC

>comp3285_c0_seq1 
CTCTCTGTTCTTATCTTCCTTCTCTCTGTTCTTATCTTCCTTCTCCACATTTCTCTCTTTGTTGGATCGAGCGCTCTCCCGAGTGTCAACGCAGAAGAGAAAAAAACGCTTGTTTCTCGTCGACTGGCTGGTCTGCCTTCGCTGTGCGTCTCTGAGGCGCGGCAACGCATCTGCAGCGAAAGAAAACTCGTTCGCTGTTTCAGGCAACGCGTTTTCCAGCGGCGCTCCCGCGTCGCTCTCTGTCGAATGCTCTTCTCTCCGTCTCTCTGCGTCACTCAAACGACGCAAAGGAGAGAGCGAGGAAAGAGAGGAACCTGCGCAAGACGCCCCCACGGAGACCCGCGCGCCTGTGCGTCTCTCAGGCGGCGTCGGTCGACACGGTTCCGGCGGAAGCGAAGAAACAGAACGCGAAGAAGGAACCGAACGAGAAGAAGACGAATGGAACGACAATGGACGAGACAACGAGGAAACAGAAGCAGAACGAGGCGTGAGACAGTGGGGACAGCGCGCAGGCAGTCGGGCATCGAGAGGCCTAGGTGACGAACAAGCGGTTCCGGAAGGCCGTCGGGTGCGCGCGTCTCCCCCGTGTGGCTGCGGCTGGCAGGCCGAGACACCCCGGCGGCCGAGAGAAGGAAGAGAAAACGAAGAAGAAAACGACTCTTGCAGGGCAGCGGAAACCGAGGAAGCGTCGAAACGAGAAGCGACCGCATGGTGAAGCAGGGAAGCCGCTGAAAGGAAAGACGCGTCCTGGCCAGCAAGGAAGCTTTGATTCCTTTCGTTCCTCACGCGGCTCTCTGCAAGCGAAACGGGGAGGCTGTTCCTTCTGTGGAGCTTCGAAGGCGCTTCGGTCTTCTCACATCCAGTCTCCAGTCGCTCTCTCTCCTGCCCTCTCCTCTGTTTTTCTTCTCTCTCTCGACTGACGCCGAGCACTCTGGCACAACACACCTCTGAAACTTCCTCTCCTCCCTTCTCTCCGCTATCAACGCTGCACTCCTCTCCTCTCGAATTCTCTTCTTCTCTCCAGTTCTCTTCTTCTCTCGAGTTCTCTTCTTCTCTCTGTCTCCAGTTGTCCCCATGTCCTGGGTGGGAGGTTAGCGCTTGTTGCTCCTCACCAACGTGGAGGTTGTTCGACTCTCCTTTTCTTCGTTGCATCGCAGCCACCAGAGTCGAACTCTCAGAGATTCCTGCTTCCTCCTCTCGTTCGTCTTCTGCTTTTTCATCGTCACCTGCGTCTCCCTCCGTCTCTGGAGTGTCGTCCACGCGCGCGTCTCTGAAGAACGCCGACTCTCCTCTCTCGTTCGTAGGCTGTTCGTGCCGTCTGTCGGCTCCCGTTCGCTCTCCTCCACGACGCGCTTCTCTGTCTGCTTCCTTTCCGCGCACACCCGCCAGCCGCCGAGTGCCTGGGAAAGGCGAGGCCAGCAGGGGAGTCTGGTGAGAGTCCAGGGCGCTTCGCTTTGTCTCCTTTCCTCGCTTTTGTCCAGCCAAGGCAATCCTGTGAACTCTCTCTTCTGAAGCTACATTCAAACAAGTGGAGGAAGAGGAGAGAGAAGAAGACATGCGGGGCTCCGAAGAAGAGACTGAATCAGCAACTTGAATGGACTCGTGAGTCCGACAAGTCCCCACGGGCGGGGCAGACGTCTCCTGGCAGCGCTTTGAAACGCAGAGGAAACGTTTTTCGGAAGCCTCGCTCTTGCCCTCTTTCGCTGAGCCGCTGGAAGGCCTCTGCGCGCCCAGCTCCCCTGTCTCTTTTTTCGAAGCCTCGCTTCGCGAGCCACTCCACGAAGCAAGCGAGGCTTCGAA

>comp3856_c0_seq1 
CGCACCATGGTGTCTCCTCTTCGCCTCAAGGAGTATCCTCTTCGCACCACGGTGTCTCCCCACAGATGAGTCCGGGCATGTCGACGGCGACATCTGGGGGCAGCGTGCATGCAAGAGACAGGCCGGCAGCCAGCGGATCGAGCGCGGGAGTTTCTCATGCATACTACGCGTCGCAGTTTTTTGCGCCTGGTTCAGCGACTCACTCCCCACAGCTCTCAGGTTCTTCGCGCCTCGCGGGGCAGTCTGCTGAGGGCGTCGCGGCGCATGCAGTCAGCCGCGGAGAGAGCTTCCACGGCCCTGTCCGCGCGAAGACCGACACACACACACATATGGGCGTCAGCCGAGCCGTCTCTGGAACTCCGCAGTGGACGGACATCGAACGGCACCACTCGCATGCAGTCAAGTCTGCGTCCAAGACATACAACAGCTGAGCCTGCTTAGATGGGGAAATTCGACAAACGTTGCTTGTCTTTTCCACGCCGCATTTGTTGACTGCGGAGGCCTCTCGTCGCTGCCCCGCCGTTCTCCAGACTCTTGCTTTGTGTCAAAGAAGAGCCGAGCGCAACTGGGAGGATGCAGCTCAAGCTGAAAGACTCTACAGCGCAAAAGCAAAGATTCAGACAGGAACAGAAACTCTCTCTCTTCTCCGCCTGTGTCTTGACGTGGACACAGAAGCCTCGCAAGACTTCCACCGAAAGCGAAGGTGGAGAAAGCAAATTGACGTTCATCAGTATTCATATGTGTGCATTTACTTTCATATGCGTATTCCTGCATCTACTGGTACCTAGTGTCGACCTGTGTATCTTGGAGGGGAAGGGGAGGGCACAGGGACGACTGTCTGCTCTCTGAGGGAGAGTTTTGTGTCGCCTTTGGAACCTGTAAGGGAAGCTTTGCTTTTTCAGTCCAGACTGCGGACGAGGGAATGATTTTTTTTAGCATGTGAGCGTCAAACCAGTGCAGACGCCTCGCTGTGTGTGCGCAGTCGAAACGCTTGTCTTGAAATTCATGCCGTAAAGCCTGCACAGCTGCCACCCGAACGAAGGACATGTAGAAAGGTCGAGAAGCCACTGCGAAGGACGCAGGCCAGAAAACGGGAATACATACACTGGCCCATATCAACATCGATGAAACTTTTTTGACTGACGTAACACCGTAGAAAATTAAGCTGAGTTTTTTATGTTCAAACTCTCCACTTGACACGTTGAACTGTAAACCTCCTGAACACAGTTGTCGCAACGGTAATTTCGAGAAAAGTAGACGGGAAGCCGCCTGGATGTCGAGGTCGGGAAGAACTGATTCGATACAAGGCACTCGCTTCTACATATTTCTGTAGCTCTTGAGACTCGCGCGCCTCTGAGTTTTTAGGGTATCACGAAGAAACAGCAGGCGTAATCCTTTTCCACAAAAAAAATGCGAATTCTCGAAACGAAAAGGTGGGTTGTTTGTTTTTGATTTTTGGCTCCACCGCAGTCCACATTTCGACTAAAGAGAGACACAAGGCCTCAAACTCTTCGAGAAGTGCGAAGGCGTGTGAACGTAGATACGACGAAATCGGAAGCAAAGAAGCTTCTGGTTGTCGAGCGAAGAGGCAGAAACGAGAGCGAGAGCAGAACAGCCACTACAGAGAGCTAGGTAG

>comp3530_c0_seq1 
AATTCAAATATACTCACCCCCGCCAGTGTCGCGGCGTGAACTGCAACAACACGACGAACTGGGAATTGCTTTTCGAGCGTTGCCGCTACGGTGACTGGCAGAAGATTCGTTTGCAGGAGCCTTCAAATGCGTCGGCGTCTTCCTCGGCAGTTCCGAGATCTCTGGACATCATCGCGAGACACGACCTCGTCGACTCGGTCTATGCCGGAGACGTCGTCGTTGTCTCGGGCGCTCTTGTCGCTCTTCCCGACCTCGCACCTCTCATGCGTCCCGGCCAGTTGGGCAGACGCGACCGGCCACGACGCAACGAGGCGAGTTTGGGCGTGACGCCTCTGACAGGCTTGAAAGGCCTGGGTGTAAGGGAAATGAATTTCCGCATTTCGCTTCTTGCCGTCGATGTCCAGACCGAAGGAGAGACGCGGAAGGACTACATGGAGAGTCAAGAGAACCGTGAATTCTTCCAAGCCTCAGACTTCCTTAACACGGGAGCCTTCGAGTGGCTGCGCGAAGTCGCCGAAGACCCGCAAACTCTCGACCGTCTTGCCAAGTCCGTCGCGCCTCGAGTTTGGGGAAACGAAGATATCAAGAAAGGCATCCTGCTGCTCATGACAGGTGGAGTCCCGAAAAGCACGGCGAATGCGCGACTCAGAGGAGACATCAACATGTGCATCGTCGGAGACCCCTCGACCAGCAAAAGTCAGTTGCTGACTTGGGTAGAACGTTTTTCGCCTCGCGCAGTCTTCGCCTCTGGCAAAGGGAGCACAGCCGCGGGTCTGACGGCTGCAGTTGTGCGAGACGCGGACCAAGGCGATTTCGTGCTCGAGGCCGGTGCCCTCATGTACGCCGACCAAGGTATTTGCTGCATCGATGAGTTTGACAAGATGGACGAGAAAGATCGGGTTGCGATTCACGAGGCGATGGAGCAGCAGTCCATCTCGATCTCCAAGGCAGGCATTGTCACCACCCTTCGCGCCCGATGCTCCGTCATTGCAGCGGCGAACCCAAAGTTCGGTCGCTACATTCCCTCGTACACATTCAAGGAAAATGTCGACTTGTCCGATCCCATCTTGTCCCGTTTCGACATCATCGCTGTCCTCAGAGATGTGCCGGATGCAGACGAAGACCACTACCTGGCGGAGTATGTGCTAACGCATCATCAACTGGCCCATCCCAACATATCGCACTTGGAGAACTACCAGCAGAGGATGGAAGAACTGGAACATATCATGCTTGGCAATCAAGCCTACGAGCCGATCCCTCAAGACCTCTTG

>comp2868_c0_seq1 
TGCGCATGCACTTTCAGCAGAGTATTTTTAGACAGTTTTAAAAAAAAGATGCGAGGCTCCAAGACACGCATCCCCAGAGCGGCAAATGCACTGGGGTCTCGAGAGACTAGCCAAGAAAAATTCAGAGTCGATTCCATGTGAGCACCGGTTCTTCACTGTTTATAAATCTGCGGCTTGATGCCTTTTCGACTACCGTTCCATGACGCACAGACAAAACAAGGAAGAACGAGAGAGCCTGTAGAGCCTAAAACCTCTACAAATCTCTGGACGGACGTCTTCCGAGTGTCGTCCTCTAGAGACTCCCTTTCACTTCTTCTGCTTTGTTTCTTGTTCCTTCTTCCTTCGTGCTCCTCTTGTTACTTTCTCTTCTCTCTCTCATCTTCTCTTCCTCTTCTTCTCTTCCTCTTCTTCTCTCTTCTCCCTGTTTCTTGTTAGTCTTCTTCCTGCTGTTTCTTTCTCTTCTTCTTTCTTCCGTGTTGTTCTCATTCGTCCTTTTTTTCTTTCTCCTCTTTTTCTCCGACTGCTGCGACGACTTCCTGTGTCACCCGAGTCGCCGCGGCCACAGCGTTCGCGAATTTCTCGTCCTGGAGGCGCAGCGTTTCGCGCATCCACTCGTCGAACGCAAAGACTTCGAAAACGCTGTCGAGAAAGTTCCGACGATACTTCGCTCTCGCCTTCTCAATATGTTGGGCTGCGCGAGCCGGCGTCATGAGAGCAGGATGCATCTCCTTTTTCGCGTTTTCTTCTCCTTCAAGCTCCTTCTCTTCTGCTGACTCTTGTTCTCCTTCCTCCTCGCCGCGCTCTGCAGCGTTGCGACGTCCTTGTTCGTCTTCTGTCTCCCCTTCTCGCTCTCCTGTTTTCTCTCCTTTCCGCGAGGCGCATCCCGCTGCCCGCGAACCTCGTTTCCCTTCCGACTCCGAAGAAATCGAGTTCCTCTCTTCATCGTCCAGTGAAAAGGGAGAAGACAAGACCTGGCGCATGCAGCGATACTTGAAGCTCTCGTTCGTCGTGCTGTTCCGCCACACAGCCGTGTACAGGTGGAAGGCGGTGAAGCCGAGAAGCAGAAAGAAGAAAACGATGAAGAGAACGGCGAGGAAAATCAACGATCCGAAGCGCCCAGCCATGTATTGGAAAATAATACTCCACGTTGCAGCAGACCTCCTGCCCGTTGAAGGATCGATGTATGTGGCGGAGAGGAGTTTCTGGGCGTCGATAATCCCCAGCAAGAGACTCAACGAGGCGACAGATCCGTATGCACAAGTTAGGAAGTGTGTGATGAGGAAAATGATGAAGACGCCATGGTTGCGAGCTCCGACACAGTTGCCGATCCAAACGCAGTGGTGATCGAAGCGCGCGACGCAGACGTTGCAGAGTCGACAGTGCTTGCTCCGGGCCGGCTTGGGGAAGCGACAGGTCGAACACTCGGTATCGGAAAAGTAGATGCACGCGTCGTAAGGGTAAAGGCGGACATGGTCGTCCACGTTCGTGTGGTTGATGATACCCGGATTTTTCAGCGAGCAGACAAGGAAGGTTGCGAGACAGGCGACGAAGGCGCCGAAGGCGATGAATTTGTGGTGGGCGCCGAGGTAAGCGTTTGGAATCCACGGATAGCCTGCAAGAGACATACACAGTCGGGAGAACACAGAAAGGAAACCGTCCAGTCCTGGGTGCACGATCATCGCGTGGAGCACAAGAACTCGCCGACCGTATATCGCATCTTCCTTGACGGACTCAGCAGGCGCGACAGCTGAGAAGTTCTTTCAACTACCGCGAAAGGCGTGATGTCTTCGACGACCTTCCCCCCGGCTTCGAGACAAGCCAGTGTCGGGAGAGAAAGAAGGCCCTGGAGGCCGACAGGAAACTCTTGGAACAAACTTGGAGAAGACAGAGACCGTGGAGACGCAGACTCAGACGCCGCGTTCTTAGAGGACGAGCGATACACAGTCCTCCTTGCTTGGGTCACCGTCGAGGAAACATCCTTCTTCTCTCTCCTCACGCGAGGCGAGAGCGTCGTGGAGAAAGGAGGCGCTCGGCGAGAGGAGAGAAAGCATGCATGCGCATGTGAGGAGAGGGACACCGGCTATCTCGGCAATTCTCTGGAAGACGCAGACAGAGGCCATGGGCCGCGTCTTCCTCCGCGTCATCCAGTTCACTTGAAAAGGAGTGCAGGGCATGAAGCCGTTTGAACCGACCGACGAGTCACGCTTGTTTCAGACTAGGAGCGAAAAAACAGAAAACTTCCCGCAGCTTTGCAGCTCTGGGCACCTTCGAGAAGATGTAGAAACTCACACTGTATTTTGCTTTGAAACGCGAAGAAACACACATCACAAAAGGACCTCGAAGACAAGAGAAAACTCTTCACAGCCGTCACGAGAACGGCTGTTGACCACTGGATCCCCGGCGTCTGTCGACTTCGCAGCCGGCCTCCAAACAGAAAAAAAAAGACCTGGAGACACCGTGTGGATCTAGCGTAGCCTTAGAGGAGACGCTCATTCGTATCAACAGACGAACTACACTTGGCCTTTTTTTTCCTGCGAGCCTTCAAGATGTCGAGACTCCCTCCCACAGTCTGGAGTGGAGTCACATCAAAGATCGACGCATACCGGCGCCTCCGCGCCTCTGAAAGAAAATCGAACTTCCTTCCTTCAGTGCCGCGTTTTGTCTACGTCACACGCGAGTCAGAGAGCGAGCGAAAACGGCTATCCCCGAGCTAGGACGCTCCGAACCACCGGACTGGGGGCAGGCATCTCTGAGAAAGAAGGCGTTCGGAGCTTCTTCCGGGGAGACCTTCTCCCCTCGATCAGAAGGGAGAAGTACAAACAGTGACAACAAACTCTCGGCGGTTTCGCTCGCCCAGACATCCTGGAGAGGAACTGCGGAGCGTGAGTTCTGCATGTCTGTCGAAAGCTTCTCTCCTTCTGAGGACCGGGGGGAAAGTCGTCTCAGGGGACGCGAGAGAGGACAGGCGAGTTTTTTTTCTGCTTCCAGTGCGAAGAGCCTGCGTCCTCAGCGTCGACCGACTGAGATCCGCGAGTCTCATAGAGTCCATGCCTAGATGCTTATCAACACCGGGAGAGCACAGGCGTCTCCTCAGAGAGGGACAGAGAGAAGCAAAGGGTGTGCCGTAGCGCGTACCGACGAGGACAACTTGAGAGTAGCCGCCTATCATCACCGCGAGGTAGACGATTTGGACGATCGGATTGTTGGTGTGAAAGACGTAGAAGCAAGCGCGCTCGACGCCCCGACGGACGCGAGTCCCGCAGACGCGCTCGAGCAAGTGGAGGAAGCGCGCGGGCAGCGCGAGAAAGACGACTCGGTGTAAAGTCGAGAAGGGGGAGGAGCCGTCGGGCGTCGAGAAAAACCACAGCAGCGCCAGACAGACGAGAAGCAAAAGAAACACACACGCGCCGAGAAGAAACATTGTGCAAACGAACGATGGAGCGAAGAAGAGAGAGAAGAGAGAGAAGAAGGAGAGGGAAGGAAAGGAGCGAGTAGCTGCGCGTTCCGGGATGGAACGTTCCGGCGACCGCAAGAAGAGAGCGACTCAGATTTCGAGGAAGACGACGAGCTCGTGCATGCACTGAAAGAAGCAGCAGGCGCCCAAGTTCTGTCGAGCAGAGAAAAGCTTGCGGTCGCGTGGATGCTCGACTGGGCCTCGTCACCGGTTGCCTCTTACGAGGAGTTCCTCAGAGCGCTTTCTCTTTCGCGTCACTTCATGACTCGCGCGGGCTTCGCCCTCGTCTGCATGCACTCAAAAAAGTTTGTGGAAGCTGCGAGAGAATACCATAGACTTGCTCTCGCCTTTCCAGACGTTCCCCACCTCTACGCTCAGCTCGCAAAGTGCAGCTACGAGATGAAGAGCTACTCACACAGTCTGAAGTTTTTCAACGCCTTTCACAAGCTCGCGCCGTACAGGCTGAACTACGTCGACGATCTGTCCCACATTTACTGCATGCGCAACGACGTGGAGGCGCTTGGAAATCTCACGCAGATGTGCTTCAGCGTGGATCCGCACGCGCCTCAGACGCTCTGTGTGTTGGGGAATTTCCTGTCTGCTCAAGATGACCGACCAGGTGCCATTCGCGCCTTTAAGCGAGCCGCGCGGCTGGCGCCTCATTTGGTGTCGGCCTGGGTGGCGCTGGGCCATGCCCAAGTGGAGTCGCGGGACTTGGCGTCTGCCGTGCATGCATACGAAGCTGCGACGCGCGCGGACGCAGGCGACTGTCGAGGCTGGGCAGGTCTCGGACAAGTCTACGCGCTCTGCGGAAATTGGTACCTTGGCGTTCGATTCTTTCACAAAGCCTGCTGTGCCCGACCGACAGAGCCGCGCCTGTGGACGCACCTCGGCGACGGCCTCGCCAGGCTGGGTCGCGGCGAGGAGGCGATTCGCGCATACGAGCAAGCCTGGTTTTGGCTGCCTCAAATCGAGACTGCAACGCGCCTCTTTCGTTGCTACCATGACCGGGACGCAGCTTGGGGCGTCGCGGCGTCGCCAGAGGGCGCGCACTGGGCGTTCGCCGTCACCGAGAGGTTCCTTTCGCAAGAGATTCCACGGTCGTCCTCGGGCCGAGGCGAGGCGCTTCTCGCCGTCTTCCGAGCGCCTTGGCACGACCTCTTTTCGTCTCCTTCTCTTCATTCCGCTTACAGTCGGACAAACGCCAAGCCGCCCTCGGAGGTAGCCTCTCGTCACCACGACTTGGTCCTTCTGGCGTCTGTCTTCCGCGGGGCGCCGGAGGACATTCTTGACAGTCTCCTCTACCTTGCATGCTTCTCTCGTCTCCAGAGAGACGTCCGTACAGCACAGCAGCTGATCACCATCGGTCAAAGAATCGGCGGCACCCACGGAGAGGAAATTGTTCAGACTCTCCGCGGCGACGGAACAGCTTTTCTGTGACTCTAGGGAAACGCCAGCTTCGTGCGCTTCTTCACACCTTAACGCATATATATATATATGTATATTCACGTGTAAATATTTATA

>comp2889_c0_seq1 
CGAGTTTCGAAGCCTCTTGGTGAAAAAGGGAAAGAAACTTCGACACGCTTCCGTCTTGTTCTCTTTCTTGTCAAGGTTTTGCTGGCTGCTTTCTGTTTTCTTCATGGACCAGGCAGATGCGCCTCAAAAACGTCGATGAGCCGGATGCCCTGACGAGTCGTGATGAACCGCATGGAACGCGTTCCCCAAGCGAAACCTTGAGGCGGTATTGATGCCCATGACGGTTGTGCACCTAAACGAGCGTTTAAACATTAATTGAAGTCATTTTGACCTCAGTGTGTAGGTGTAGTTGACGTGCCTCTCATCGTTATATGGAGCCGAGCGATTCACTCCGCTGCTCCGTCCAACCACAAGAGGTTCAAAGTATCATTACATGCAGTGATACCTCTGCCTCCCTCTCTGGTTAATACTTGTGTCTTCGTTTGACCTTTTCCGGTTTAGTATATACTCAACTGCCTTCGTAGGACGGGAGCCTTACTTTGGAAAGAGTGTTCTGACGACCCGCTTGGCGCGAGTGTTTTTATCCATCGTCAAGACGGAACACGTCCGCCTTACCCTGATGCGGCCCTTTTCGTCGTTTTTTTCTTCTTACGTGAAGAATGGGCGACTTTGAGGAACTGCCGGAGGCTTTTTTGAGACCCCAGTGTCGACAAGCAAAAGTCGCTGGGTGCACGTACCGGCAAATTGTGGTTGACGATGAGTCGCGTGACTTGTTTGACCTGCCCGTCTGGGATCAGAACGAAAATTTGCAGAAATGGCGCGAGAGGAAAGGGGTTGCCACTGGGAAGGAACAACACAGAGAAATGCCCTTGAGACACTGGGAAGATGAAGACGGTTATTTTGATGAGGAAGAAGCGAGTCTGTTAACTTTTGATGATGCATCTAGCTCGTGGACGTTGAAAATGAGCATTCCGAGTGATCTTCACTGTAGTGTTGTCGGGAAAAAGGGGCGTACACTGCGTGAGTTGCAGAAGGAGTTTCATGTGTCCATTCATATGCCATCCGGGAACGACGATGAGATAACCATACGGGGATCTCATCGCGATTCTCTGCTATCGGTGAAGGCGGAAATCGAAATTCTGCTCGAGCAGCAGAAACCTTCAAGACGGTATACCCACTTCATTTGCATCCCCCTCATAGACCCTCGATTGGGAGAGAGATTCAACATCTTCAAAGCTCAACTGACCGCGGCGTACCCTGACCTCGACGACGCACTCTTTGCTCAGCCAAATCGCCTGCACTTCACCATTCTTATGCTGCACCTTCCCACCAGAGACAGTGAAGAAAGGTGCCAGCAACTCCTGGAGTCTATTGGACCGCAAATCTACGACGCCGTCGACACACGCTCCATGCGGCTGCACCTCAAGGGTCTAGAAATAATGAACGACGACCCGTCTGCAACCCACGTTGTGTACACCACGCAGTATAGCGGGAACGACGCCGATCAGGAAACGCTCAACAGACTGAACCGCCTTTGCGAAGCGATTATAGTGGCATTTAAAGATGCAGGAATCGTCACGGTAGAGGAACTTCATCGCCAACGCCTCGTCGACAGTGAAGGGACGAACGTTTCAGTCAAACTGCACGCGACGGTCATGAACACAACGTATCAGATCCGAAAGGCCATACGGTCCCGCATTGACGCTGAAAACGAGGATTCTGCTTCGGCTCAAGAGAGGAAACGCGAGGCAATTCGGAAAGCTCGTGAAGGCTTCGATGCAACGCAGTTGCTCCGAGATTTCCGTCTCTTCGATTTCCTTAATGCCCAAGCCACTTGTGTCAGTCTGTGTAGGCTGACTGGCAGCGAAGAACAGGGAGGTTTCTATAGTACCGTCGCGTCGGTGCGACTTCCGTAGAAAGGAACCAGAGACTCTGTAGCGTCGCGTTACATTCATTCGCTCCCCACACGTCTAAGAGATTTCCAGTCTCTGTGGCAGCTAGAGAGAACGGTGCTCTTATTGCTTAGGTCGATTATGTTGCGACTTTCTCCCCCTAGCAGTTTTCGTCGTAGGCAAGAACGTGCTGCATAGCACTTTTGAGTCGTGCCTGCTCTCGTCCACCCTGAAAAGCCATGATACCGAATCTCGAAAACTTTTCAAACGCGTGTGCGTCAGTGTTTCTGTCCACCCGCCTAAACTCAAGGCATCGCTTGTAAACAAGTCAAAGACGTCAAGATCCGGAAGTGAGGCGACAACACACTACATTGTTTTTGAAAACTTGCCCCACACAAAAAATCCCGTTCAAGGAAGCCGCTAAGATGGAAACGGCGCCGCTGCCTCCGACGACTTACATCTGTAATGGGATGTTTTGATGGTAGAAACTCAGCTCATACGATACGGAAATAAGGGTTTGCACTGAAAATACGCGGCGCGCTTTCTACAAAAAAGGGATGAATTATAACACTCTGGAAATGCACAACGTGTATATGTGATTTTTATATCGATTTGTCAAACTGTTCCGATCAAACCGACATGGTAGAGGAAGAAACACCCCTATGGGCTGTGATATGCTCTCTGCCAAAATATGGCGTCAAATAAGAAAAGAGACACATGAATTTAGAGGATTACCGTGATTTGGTGAAACAAATAACGCTTACATGCCAGCAGCTATGTTCGAATATCCCGTCGAAACTGTTCTACGTTGAACTGCCTGCCTCAGTGCTTCCGTTGGACAGCTGTGGAAGCCACTTGCTCTCAAGTCTTTCCGCGCTTGGTCTCGACAGCCAGGAACTCCCTGACAGAATACATACATGCACTGAACGGTGTGCAAGAAGAAAGAGCTGTACAGCAATTTTCCCGCACACGATAACTCGACTCAGAAGTAGTCGTCTTCCTCTTCACTTTCCTCGCCTTCCAGCTTGTCACCTGCTTCGTTATCCCGCCACCACTGGGATATTTTTTCTTCTTCCGCTGTCATTAGGATCCGCTCCACGATTATCCGGCGTTCCTGCTGCGCCTTTTGGTTTTTGGCGCTCGCCAGTTTCCCGGATATCCCCCGGGAATCTTCGTCTCCTCTTGGCTTCGCCGCTATACTGCGGCGGCCCGGTCGGCAGCGCGTGCCACTTCCAGGTTTTGGAGTCTCGGCTAGGAAGCTCTGCATTGTCGCTTTGTTCCCGTGATGCGTCCCTGCGCCTCGTCCCCCCTTTTGGCACACTGGAGACGCTTTTGGCTTTTGCTCCTCTTTCCCGTTCTTCCTTCGCAGGGACATGCGGGACCGAACGCAGTTCGCCTCTCCAGCTGCAACTGCGGACGCGAGATACGACTGCTGCAGCACGATCGGATACTGATTGTGCTCATCGAAGTCCCCGAACCGCCCCGCACAGTGCTGGCCGTGAACGCACCCCCGCACCCGACACGGACACCCCTCTGACGCGATACTGTCAACACTACTTGTGCTTCCAGTGGACAGACGGTTGACCGGGTGACTACAAAACGCTGCGTTCCGTAGGTAGTACATCTCGCTGCATGCACTCTTTCCACCAGCGACGCCACATACGAACAGAGGACCGGCCGCTGCCGCCATAGAGATGTCGCCCTTCTTGTTACCTCCCTTTCTAGCCTTCCGAGAGACCATGGAACACGACATACCAGAGGCAAACGAGGAACCATGGACGGGAGATGCGCCCGGCATGCAGTTTCCGGTGACCGGCTCCATGTCCACTCCACAAGCAGAAGCGGAAGAACGAGGAGTAAGACCAGTGTGCAAGTCAGACAAAAGGGCGGCCGTCGCAGCCCTTGCCGCGTCAACGGCTGCCGTCACATCATCGTCTCCCGTGATTGTCGGTGAAATCATGGCATCCCGAGGAGAGACCCACGGCGACGCGTGGGTCTCATCAGCTGTCACTGCGCACATGTGGCTGTCGAGGTTGTATATCGACTTCTGCGTTTCAGCAGCCGCCTCTGGTGGAGAAGGGTGACTTAGCTCTTGGCTATTATCGGACCACTGGGGGGTGACAAAAAGCTGAGAAGTGCAACAGTGGTCCGCCAACGTCTCCTCGCCACCGGAAGTGAAGTAACATTCATCGGCGAGAGTCGTTACAGCTGGGAAGGCGCTTTGCGGCGACACTAAGCGCGAGACTGGAGTGGTCGGAAACGCAGCTGCTCTCTGTTCCGATTTCTCTCCCTGACAGGACTCACTAGACTCTTGGCTTTCTGGAGAGGCACAGACTGGACGCCAGGGTTGAACCAATGTGCCAGGTCCAAACCGTAATGTTTCTCTGCCGTCTCCTACGGTGCCAGGACGCTTGCTTTGGGGATCTACCGCACGCGCCTCCTCCTTGCCTCCTGTCCAAACAGTGTCTGTTTCGCCGGTGGACTGGTCCGCCCGGCTGATTTGAGATGGTTTTGCGTCCTGGCGAGTCACATGGTGATACACGCCGTCCACAACGACGGGGGAAGCCTCAGCTTCTTGCTCATGCTTTGCGATACGCACTGACGAGGCCACATGATTTCGGGAAATAGATCTCCGCTTGGAAACTTGAACCCCATCCACCACCTTGAGCACTGCACCATGGACAGGGACCTCTCCCCGACCTCGCTTCAACCCCCACAAGTGAGGAGGGCAGATCTCGATTGGCATTTCGACTTGTCTGTTTTCCAGGGCCTCGCCTTGGGCAGTCGATCTGCTGTCGCAGCCGCGGTGGCTGTCTTCGTTTGGCGGTGGAAGGCGGGTTAGACTGCTAAGTTTGCTACCATCTTCGACCGAGCATGCGCTCACAGCCAGTGCGGCCGCAGTTTTTGGTCGCCGAGGCATCGATGATGTTAAGCCTTGGACTTCCTGGACAGCGACGACTACAGGCTTCTTCAGAGCGACAAAGTGATTTTCGAGTTTGCAGTTATCAAGGGAAAAACATCAGCGGTCTAGTTAACTGCAACTCGTTGTCTCAAAACAAGCATCAGCGTTGGCTTGCGATCCAGAGGGGTTGTCCTGCTAACGGAAAACCAGACAAGAGCCGAAAACAGGCATGTATCGAACAGCAAGAGCCAGCCGCGAAACTGCATACCAGGAAAGGCTCTTGGTCACTTGAAGGTGCGGTCTGCCTTTCTTCCTGATCAGAGGGGCAAAACGGCATCCGCTAGTTGATTCGTCCATCGGAAGCACGCTGGACACGAACACGGGAGTGTGCGGACAACCGGTGATGCAGCCATGTGGGTGCCTTTGCATCTGTCGGAGCATGGAAAGAGAAACTACCTTCAACAGGTGCAAGAGACCTTACCTTCGTGTCCTTCGGCGACACATTTGCGAAATCGGGGTGAAGATATGCCAGCGACCACCACGATCGCCACATGAAGACACCAACACACTGCAAGCGAGGGCGGTTTCTGCCACCTGTGTAGCCGTACGTCGCAGAAAGTCCAATCCTTTTCCGAATCTCAAACCGTGAGTGCTTGTCCGAGATGCTGCATTTAAAAGGAGGCAACTTCAAATGAAACGGCACCATGGCGTGCCCGAAGGATTGCACAGCGCTCGCTGTATAGACGGGTCGTGGTCTTAGAAACACCGGAGCTATCACTTCACCATTAGGCAAATTCGATCGCAAGTTTCATATTTTGGGTGGAATTTGCAGTACAAATAGAATTCTACTGAAAGTATGAACTGCTTGGTCCTGGATGGTCATGCACCCGTCCGGACGCAATCCTGGCAGCATCCGGGCAAATGCCTCTTCCTGGGGAAAATGCGGCGCCCCGTGCTGTGCGTTACCACAGCTAATACATGCAGAAAGGAGCTAGTTAAACAAAGGGGTAGAACAGAAGCGGCACTCGAATGGTGGTTTCCTTTTGCTGCCATTTTCTT

>comp2904_c0_seq1 
GACATGTTCTGTCGCTGCGGACTCGGACTGCGTTTTAAAAAATCAGATCGGAGTCCTTCACTGCCGTTCTTCATCCAGTGGACATTTTTTTTCACTGGAGCAGAGCGGCTACGCGAGACCGTGAACGATGGCACGCCGTGGATCTCTCCACACTCTGTTCTTCCCCTGAAAAGATCGAGAGGAAAGAATCGCGTCGCATGCACTCAGAAGCGGGGACGACGGGGAGATCTGTGTGAAAAAGTTCGAGGAAAGAACAGGACCTCTCACAAATCGACGACACAACCACTGCCTGTGGCCGTTCAAAGCCGCTGGGTTTCGCCTCCGGAGAAAAAACGGCAAAGACGCGAACGTATACAGCCGCGAGTCTGCACATGTGCGGGGTAGCACTGTCTCGTCTGTGAACCAGATTTTTCTCTCAGACACAGTGCCGCCTCACGGACTCCACTATCCTGTTCTTCCTCACCGCTGCGGGCCGGAAACCTCCGCTTTCGTACTCCAACGTCGCTGTTTCCTTGACTGCGCCTGCTCTCTCATGTTCGCATTGCAGCTCATGCGTCGGTTTCTTCTCGCAAAAGAGTCAGACTGCCGACTCGGTGCCTTGACTCGACCCACAACAAAGACGCGCGAGTCGTTTCTCTCCGTCCACTGGTGGGGACTCCGTTCGTCTGCTTTCTCCTGCGAACTTGACCGCGTGCAGTCTCTCCTTCAAATGACAACGCCCAGTTCCCCCTTCCTTATTTACGCTCCGCCGTCTGTCTCTGCCTGCGTCTCGCCAGCCGCAGCGTCGCCCTCTCCCTCTTCTCGTCCCCGCAGCTGTCCGGCCTCCGCCGGTGACGCGTCGTCTTTCTTCAGCTGGTCACCTCCAGGTCCTGTCTCTCGCTCTGTTTCCTCGACTTGGCGTACGCACATCACCTGCTTACGCAGAGGCGGCAACTCCTCTCGCTCGTGTCTCTCGAAGGACGAAGCAGAGGAAGGCGACCAAGAAGAAGAGGTCGGATTCGCGGAAGAGACGGCTTCTGCGCAACAGTCCGCCTCCTTCAGCCTCGACGTGGAGGCCGCGAGAGTCGCGACGGAACTCCCTCGTCGCCTAAAAGAGTGCAGACGAGAAATCTGGGAACCTGAGTCCATCGTCGACGACCGGTAGCTCCGCATATTAGGTTTTAGATCGACCAGAATCGCCGTCATGTTGTCGCACCCATACTCGAACACGGCTGGGTTCGGAGACAGCAGACTGTCCAAGAGATCCTGCAGGATCTGAGACAAATCCGGCGTCTCCTCGATGCGCTTTCGAATGAAGTCGACTACCTCCTGAGAGCTCAGCAGTTCCCAAATGCCATCGCAGCCGATGATAAGGAACTCGTCTCTCGCCGCGTCTCTGTGTACACTGACGACGTCGGGGACTGCAGAGACGATCTGTTTTTCGGGTGGCAAAGTCGAGTCTTGTTTGTAGACAAGGTCCCCCAGAGCGCGACTTAAATTCAAGTTGCCGTTTACGCGACCCATTTCCAAGTACCCCCCTGCCGCGTAGATTCGAATTCTTTCTTCAGGAAGTTGAGGCTTGTGATCTCGTGAAAGCTCCACCGCCTCGTCGCCTCGACAAAGCACGCACCTTGAATCTCCGACATTTCCGACGATAATCCACGAAGGCGTGACGAAGACAGTGATGGCGGTGCATCCGGCGAGACTCGCAAGTGACTTTAACGGATTCTGCGCGTTCCCTGCACCTGCCCTGAAGAATCTCCCCACATTTAAAGAGTTCCTCACGGCTTCCAGGAGGCCCGCGAAGGACGCCCGAAAGCCCCTAGCTCGGCTCGGCTGGAGAGACCCCGCATGCGCAGTCTCTCTCGCTCCCGGCCTACTGGAAGAGCTGCTCCGGTCTGCCGAGACTGTTCCCTCTCTGGCCGCGATCATTTCTGCGGGAGGGAAGGCCGGCGCAGCAGCGACAGCAACCTCCTCAGGAGCCCCAGGAATCTCTGCGTCTCCTCTCGAATCGCTCCTGTCTCCACCAAGAAACACACCGGGAGGCGCTTCGTCGGGCGCGCGGTGCTCCGGAGACTCGAAGAGGCGCAGGCGCGGGCAGGACCTTCTCTGCGACGCGTCCGCGCCTCCGGCGACGCCTGCTGCGGGGCTTCGCGGCTGAGGTATGAAGAAGCCGTCGGAGGAGCTTTCGGAATCAAACGCCGTCGCTCCCGCCGACCCCCCACACGCTTCTGAGGGTGTCTCCGCTGTCTCCTCGTGCCTCGCGCGCTCCGCACTGTCCGCGAGCTCTTCAGGCTTCTCCGCCGCCTCGCGCACCGGCGCGTTGGGCTCCCAGCTCGCGGGTCGGGAGACTCCGCGTTCGGGCGCCTCTTCTGGGGTTTCGGATCCGCCGCGTTTGTCGCCTTCGCCCAGCGAGCCCCCGAAGGAGAAGGTCCGGTTGACGAGGCCGCTTCCAGAGAGACGATTGAGGCGGCGAGAGAAGGATCCGTTCGAGCCCAAGACGAGGGCGTTCTGCTCCAGTCTCAGGCGATGCGCGGAGGGATGGTGGGCGAGGTGATGCAGTTCTTCTTGGCAAGAAGCCTCGCGCAACTGCTCGTCGACCTCCAAGTACGCGCCCCGCAGTGCCGCGCCGTAGTGACCCTTTCGAAAGCCGTCCTGCGCCAGCAAGGCTTGCGGCAGGCGTTCCGCCGCGAATCTCGCCACATGGGCGCCGCCATGGCCGTCGAATACAGCGAAGAGAGCGAGCTTTACGTCTCCGGTTTCGACGTCCTCCGGAATCGCGTCTTCCTCCTCCGCGATCCCCTTCTCCTCCTCGCCTGCAGACGACCGGCGCCTCCGGCGGAAGCTTCTGCGCGCGGCGCCTCCTCGACAGACTCCGTTCTTACGTTTCTCTTCCTCTTCTCCTCTGAAGACAGCCTTCTCCTCCTCCTCAGCGTTCACCTCCACTGAGGCTCCGACAGGAATGCCGCCCACAGTTCCGCTGGAGCGTCTCTGGGCGCGACCGAGTCGCTTCACCATCGTCGCCTCGCCCCACTGGAAGTAGATCTTCTCGTCGGGCCCCACCGCCAGGGCGCTGGAGCCCAGAAGGCCCGAAGCGGAGGCGGAGGCGCCCGTGGGGCCTTCGGCGGAGGGGCTCCGGGGCTGGGAGGCGCGCGAGCTGGCGCGGACGGGCGACTCCGCGGGTGTCTCCGTTTCGGGCCCGAGGCGCTTGGGGCCCGAAGAGTCGCGGACGGGCGCTTCGCGGTCGGCGCCGAGGGAGGCTTGGGCGAGACGAGGGCAAGTCTTCGCGTAGAGAACCAAGTGCGAGTCCTCCATGCTGACGCGCCAGCCCTGCATGCTGCATGTGCTCCATCGGAGATTCATCGCTGTACACACACCACTCGTCGTCTCCTTCGAGGAGTCCGCAGCGGACAAGTACGCCCCCATCTTCAGTGCAAGAAGAGATCTGGAGGAGAGACCGACTCAACTTCTGCGGGAGAAACGCGACCTCAGGCGAGACCAGACTCCAGCAGAGGCAGACACCGCGCGAGCAACAGAGCAGAAAAGAGAAAGAAAGAGAGAAAAGAGAAGAGGAGGAGAAGAGAAAAGAGAAGAGGAAGAGAAGAGAAAGAGAAGAGGAAGAGAAGAAGAAAGCGAGGATCGACTTCGTGGCGTCTGTTGTCTCTGCGATCCGCCTCGAGCGCATCTCCGTTGCAGACACACCCGTGCGAGATGAGCGCGAGAAGATGCGTCAGAACTCGTTCTTCCCTGAAGTCCCGATCCACTTCAGAAAAAAGAACAGCAGGTGAAAGGCCAGACGTTCCCGCAGCCTCGCGCTGACGCTTCGGTGTACGTACACACGAGGCGGTGTGTTCAACGCACTCACGGCCACAGACGACGCTTCTCGGTGCGTCTTTGCGAGAGACACGAGAGACGGACAGGAAAGAAAGGAGTACGGAAGACCGAGAGAGAACGAAGAAAAAGGAAAGGACGGTCCTCACGGCTTCCCTGGGGAACGCCCCCGAGGTCGGCCCTGTCTCCCGTCGTCCATCGATGCGACAGGAAGCAGCCGAACCTGAACAAAGCAGAGGAAACGGGGACGGAGACGACCAGAGAAGAGAAGCGCGGAAGGAGACCAAGAAAAACGCAGAAGCACAGAGGGGGAGGAGGTCCGGCAAGACGTCTGGCAGCTCAGAGGAAGAAAGCAGAGACGAACAAAACTTTCTTTCCTTCGTACTCGCGAAAGGAAAAAGACGGATGCTCCTCCCTCGCATCCAACTGGCCACCAAGAAGCAGCAGCGCAGAGAGCAGACACGCCGCAGGACGCGAAAAAACGCGCAGAGAAACGAACGACTGCACGGAGGAAACTAGATCAGGAGACGAAGCGAGGGAAACAAGAGAGAAAGCAGTCGAAACAGAGAGGAGAGCAAGGCGAGAGCCCAGAAATCAAAGAAAGAGACGGGAGTTCGCAGAGAAGTCCGCGCCCCACCGGGAAGAGCAAACGCAGCTGGCTTTTTCTGTCTGGCACCTCACAGTTTTGCCACAAAACGAGGAAGGAGGCCTGAGAGTCTCGGGGGAAAAAGAACTCAATGGGCAAGAGCGATTCCGCCCACGAAAACGAGAAACGCGCTTGTTCGCAGACGGCGCAGGTGCGCGGGGCGTTGCGTCGTGTCGTCTCGAGTGACTTGGCTGCAGGTCGACTTCCTCGAAATTCAAGTTCCAACGACGCAGCGAGAACCGTGCGCTTTTGAAAAAGAAAACGCGAGAAAAAAAAGGCACACAAAGAGCGCGAGAAACGGAGGCGAACAAAGACTCAACAGCGTCTCCCAGGGGAAAACACGGTTGGAGTGTACAGACACCGCGTCAAGGCAGGCCGCCCGCCTCAGTTGCGCCTGTGGCTCGCGAAAGCAGCTTTTTCGCGAGAGAAGACGCGCGAGACTCGCC

>comp2887_c0_seq1 
TTCGTGACCACGTTTTGCCGTTGTCCCGAAACTTGTAGCCAGAACACAAGTGAGAATGGCTTTCTTTTCTGGTGAGTCCAGATCGTACGAGGAATAAATGACTCGCCACTGGAACCCGATATCACTTCTGCATTCCTTTCTTCGTTCGGATACAGTCTGGAGGTTCTTTCTTCCATCTTGACTTGCCTTAACAAAGAGTAGAGGCGCCACATACACCATGAAGAACATGCCAAGCACATCTCGTGTTCGGGCGTATCCACAAGAATACGGAGTACTCGATTCTTCTGAACGCGAACACAAACTTCGAAGAAAGGGACACGAATCATGCTCCACGCCTTCACCTGTTCAAAAACAAAACCTAGAAACCTCGTGGCAAGACTTCGAGATTCTGTTCGACTTCCCCGTGCTAAAGGCCGACGGAGAGGCACGCTGCTGACACAGACCGTGAAAATTTGAAAATAGACACTGAAGATCAAAACCAAGAGTCCAAGCGTGCGAAACAAAACACTCAAGTGCAGCTCTGTTGTCCCTTGGCTGGAGACTCACGCAGAGTGTCCTAAACATCTTGATCCATTCACGTCTGTACTTTTACACGCTGGATTCACATCGACTTATTCACAGATATGAAAGGTAAACTCCCCGCATTGCGTTACGGAGCCCCAAGTGTGGCACATGCACTTTTGCTGACTCATGTCGACACAACGGAACTGCTGTCCACTGCCTAGTTGCGTTTCTCCCTCGAAAGCAGCAGAACGCCTAGCCTTGTAGATGCCAGAAAACCAGCGAAGTTCGAAAGAAGAGCGGCACAATAGCCTTCAGCGTCTAGAGGCGCCGCGCAGCAGTGTTAACCGCTGCTTCTGCGTCGGATCCTCTGCGGTGATACGCACAGTTCCTCAGAAGCCTGAAACTGAAATGTCACATCGTCTTTCCGTATGTACCGGTCTCACCGAACCAGCAGACACAAAGCGCCGTCTCAGCAGAAAGTTGTCAACACGAGACAACAGAGTCCCTGTTTTACACAAAACATCAGCGTGACTCTCGGCCGTAGAGCATCGAGATCTGTTCTACTGCTAGAAACCCACAGATCACATAGCTCATCCCTTTAGAGGTTAAAAAGTGAAACACAGACGCCGGCACAAAAAATGGCGGCGGCGGCATGAACAGGAGAGCCCGAGGAAAGGAGGCCTGAGGGACTTCAACAGACACAGCTGCTGCTTCGACTGTCTTCACCAGTCGACGACTTGTGAACAGAACAGGTTTTCCGTTCCAGAGTTACTCGCTGGAAACTTTCCCCCTCCTTTTTTGCTGCTGCATGCGCTGACGCTTCTCACGAAGATCATTCGCTTCCTCCATGGCCTTTGTAACTACAACAAGCCGTTTCATGACTTGTCTCAACTGCTGTCGGTATTTAGCGCCTTCGGCTGCTAGACGCCGCGACGAGGCACACTCCTCGGAGTACAGGCGTCGGAGTCTTTCGATGAGGACATCTCGGGACCGCTCGTCTTTAGGCTCCGCCTCGACTCTCTGCCTCTCTTCTGTCCGTTCGTTCACCGCATTTCCTTCCCTATCTGGATCTCCAACAGTCGAAAACAAACCGGCGGACTGAGGCGTATCCGGCGCCGCCTCGGAACCTCGTGGAGGCGCCGGCGGTGTCCCCGACTGGCCTTCTCCGGGTCTTCTTGTGTCTTCTGAATTCTCTTTTTCGTCGCGGATTGTCGCCCGTCGAGGTCCCGCTCTTTCCTGAGGTTTTGCCATCCCGTCTCTGTCCACGTTCTCGCTGTCAGACGAGACATGCCGATCGCTTTTATCGCGTGAAGCTTCCTCTGAGTGCCTGCTGTCGCTCTGGACACCGGCTGCGAAAAACGCATGTCCGAAGTGCATTCCCTCGGTCTGCGAAGAACATTTCTGCAGCAGGCGCTGCCTTTCTTCATCGAGGCGCTTCAGCTCCTTGTATTGGGTCTCAGCGCGCTGACGCGCCTCCTCGCCAATTCTTCTCCACTTCAGGAGCTCGCTTTGCAAGTGCTCGAGTCTTTCTTTCAAGCCTCGGCTTTCTGCTACGTGCTGAGTCAACTCGCTGTTCTGTTGCGCTAGACGCTCGTAGTCTTTTTCTATTTGTTGTCGTTCCCTTCTTTCGCGCTCGAGTTCCCCCATTTGCTCCTTTTCTCTCCTCTTTGCTTCCTCGAGAGCCTCCAGTGCGTCCGCCAGAGGCTGAGCAGTTCGCTCCTCCATGAGGCTCAGCTGCTCTTGAAGACTCGCGTACCTTCTCTCGACTTCTTCCTTCGCTTCCTGAAGCCTCGTGAACTCCTCCATTATCGTCCTCTCTCGCGTCTGCCACCGGGCCATTTGCTCCGCCATGATTTGCTCTGTCTCCTTCAGCTGTCCTCGGACCTTCTCTTGCTCTGCCTTCCACGTCTTCGATTTCTCGAGGAAAAACGCTCGCTGAGAATTCAACTCGCTTATCAGCTCTCCAACCTCTTTCTCGCGCATGTCTCTCTCCTCGAGCTGACTCCGCTCCTCTCTCTCTACAAGAGAAACCTCTTTCTCCTCAACCTTTCGTCGCTCTTCAGCGTTCACCTTGTTGGCCTTCTCCTGGCATCTCTCCTCAAAACGTCCTCTCTTCGCCTCAGCCAAGTCTCGCCTCTCCTCGTCTATACTCTTCTTTTCCTTCTCTAATGCTCTTTTCTCACCCTGCAAGTCCTGCTTCGCCTTCGCCAACTCGTTCGTTTTCTCCTCGAACTCTCTCTTTTCCTTCTCTAATGCTCTCTTATCACCGAGCAAGTCCTGCTTGGCCTTCTCCAGATCGTTCGCGATTTCCTCGAACTCTCTCTGTTTCCTCTCGAGTTCCTTCTTCTCTCCTTGCAAGTCCTGCTTCGCCTTCTCCAGATCGTTCGCGATCTCCTCGAACTCTCTCTTTTCCT

>comp3942_c0_seq1 
CAGAAAACGCGCGAAAACGGCCGCTTCTCTTTTTTCCAGAGACGGGTACATAAACCCGCGAAATCGCCGCAGACAAGCAGTCAAACGCCAGTGCGAATGCACACCTTCCCCCCTTCCCCGGAACACTCCGAGATGCTTCATTACCGGGTGAACCCCGATAGATCAATTAGATTTCTTGGAGCGACAGGTTGCTTTTCTCGCAAGTCAACAAATCCCACACATTGTTCGAAAAGCCGTTAAAACGTGTTCTCCAATCGTTCGAGTGAAGCCCGTACACTATTGTTACCAAGAGAACTCTGCAGGACAAGAGTGCTCAGAACCTGCTTTCCGGTGCTACCTCACGGCTTCATACACGGTACTCTGCTCGGCCGCTTGCTTCTTTTGCGGATGCGTTTCTGCCGCCTCTGGAGCTTTATTTGGGACCAGGGCTGAGTTGGTTTGTCGTTCTCCACTCTCTACGAATTGCGGCTAGTCCACGTTTTGCCTTTCTCAATGCACTGGTGGAGGGTTTCTCTCGCTTCTTTGGCAGTCGCGAGGTACTCGGCGAGAAGTTCAGGGGGCAGTGGGGTTCCCTGCAGGTCGCTCGTGCCCTCTGTGGTCTTCTTCGCTTTCTTTTTCCCGATGTGCCGCACCAGGCGCTTGAGCGCCACGATCGTTTCGTCGACCTTCGCCCGCATGCGGCTGTCCAGGAAGCTGGCTTCTCCGAAGCTCGTGAGGAACGCGAGCAGCGCGCGCGCCTCTGCAGTCGCTTGGCCTGCCTCATCTTTCTTCCCCGAAACGCCGAGGCGTTTTGCGGAGTCTGCGCTGCCGCAAGCAGCATCCACCGCAGGCGGGAGCGCGAGTCGCAGCATGACGGGGCTCCAACGAATGAGGGAATAGTCCTTTTTCTTTCCTTCCACCTGGACACCGACCCAGTAGCGGCGCTCCTCGCCCAGATCGAGCGGCTGGACCGCGTCGGAGACCTCGATTTTCTCTTCCCTTTCCACGTCCTCTTCGCGCTGACGCGCAACCAAAGACACTTTCCGCGAAATCGCCGCAGACAGCGCCTCAGCCGGCGGTGCAAGGCTCCCGGGCGGCCCGCCCATCATCGGCCGGTGTACGTACACCCGAATTTCGGTGATCTCCGAGAAGGCCGGGTCCGCGCCAGGTCCTGCGGCTGAGACGTAGAGGAAGAAGGCGCCTAGAGCCTTTCTGCGAGGCGCAACTTCGACAGAGAACTCCGGGAAATACTGACGCGTCGGCAGCGCGCATGGGGACGCAGGAGCCGGTTCGGCTGGAGCAGGCGCAGGGCGCTTCGAGGAACCTGGAGAAATCCCTGGAGCGGGAGGCGGGGGAGGAGAGGCCGAAGGGTCCGGCGGCGGAGGCGGTTGCGCCCAGCTTGGATCCACGCGGCGCTGACTCAGAGTTCGAATCGCCTCCTCCACGGCCAGTTGGAAGGCTTTGAAAGCTTCAGTAGCCTGGTGAAGCAAATGCGGATGGATGCTGTGGAATTTATCTGGATGCAGCAACACGCGCCACTTCTTCTTCACTGCCTCAACCATTGGAACAGTCGCCGTGAGCGGATTGAGGCCGAGCAAGTAAAAGCAGTGTGAAATGCTTCTTTGTCTTACAAGAGCTGCGAGAGCCTGTGAGGAGCCTGGAATCGCAGAAGCGAGAGCAGCCGAAGCTTCCTCTTGTTCTCTCATGCGATCGGTCACGTAGGTGACGACTGATGCTGCTGCGCTCGCCTTCTTCAGTGCTTCTTCCTCTTGCTGCTTCCTTCGGGCACGTTCTTCTCTCCACCTGGCTACGCAGCGATCGAACTTTGCACGCGCCTCAGCCACCGTGGCGTCAGAGGGGAAGACGAAAGGCGGCAACAGAGGCAGACGAAGGAGCTGTGCTGTGGCTGCGATTCTCAGTTCCCGTCGACGTTCTTCTGTAGCAGACTCGTCTCCGTCGTCGCACATGACGAGGAGGACTTCAGTTTTTTTCTTTTTCTCCGCATCCGCGCTGTCGGGAGAGAAGAGCATGTGCGCGAGGCCCTGAGCTTCTTCGCTGGTGGACCGAATGCGGTCGACAGCCTCCCTGCGGAGTTTCTCGAGCTCCAACAGAAAGGCAGCCCACTGCCGCACGACACGCATCGCCCTGCGGCAGCGTTCCTTTCCGGTGACGCGCGGCGTCTGGCTGCCGGCCTCGCCAGAGTGGGGAGAAAAAGGACCTTCCTGCAAGCAGAGAAAGGGGGCGCTTTGCGTGAGCAGCTGGTCGACAGTGTCGAAGCGCCGAATGATTCCGCGGCGCCAGGCCTGGCGACACTCGGCTGCGGAGGTGAAGGCGGGGCGGGGACCTGGCGCGGAGAAGTCAGGCTGTTCTGTCTCGGCGCCTGCAGCCGCGGGCATGTGGACGTAAAGCACGCGCGAGATGGCGTGGGTGACGGACTCGAGGAAGTCTTCGGCGCCGAGCGCGGGGGGTCTCCGGAGACTCTCCAGAGTGCCGAGCAGCAAGCCAGCAACATGGGAAGCGACTTCTTGTCTCTCTCGAGGGCGCGGGGTTTGTGAGGGATTTCTCTCAGATTCGCATGCGTCGACATCCGAGCCTGAGTCCTCGGCGTCGTCCGTCTCCTCCGGTGTCGATCCCATGTCTCTCGCCTCCGTCGCGCCTCGCCGCGGCTCTCCAGTCTCCCTGCCGCTTCCCTCAGGCTTTGTCTCCGCCGCCATTCCGTCTTCGTCTTCTGCAAAGAGCGTCTCCTCTCTCTCCGCGTTCCCACACGCGCTCTCCTCGCCCTCTGTCGAGTCTTCTCTCTTCACCGCAGGCTCGTCTGCCGTCAGGCGACGTCTCTTCTTACCAGCTGTGGAGAAGTGGTTCGCCGCCTCCGCTCGCCGTCGCACGGTGTCTAGACGCCTGTCGGCCAAGACGCACACGGCGTGGAACATGTGGGCGTATTTCGCAGGAGTGTCGAGAGCTTCTGCGTCGAGGAGAAGCTGGTGGATCTCGGAGAAACTCAGGAAAGAGGCGCCCTGTTCGTCGGAGAGAGAAGCAACGTTGGAACCAACTGCTGGGCGCTTGCGGCCCAACGTCTCCAATACGTGAAGACACGCGAGCGTCGGCGCAGGCAGAGAGGCGAAACCGCCATTTTCGCCGAGCTGGGAAGAAGCCGACACGGAGGCTGCGCGACAGGAGTCCTCAGGGAAGGCACGGGGCGACACAGCTTGAAGCGGAGACACCGGCATCTTTTCAAAGCGGAAAAAGGGGGGAAAGGCGAGAAGAAGAGGTGAGGAAACAGACGACTCCCAGAGAAACTCTCTGTAGACAGGCGTGGCAACTCAGGAAGCAGACCCAACCATCTTCCTCGAGGTAGAGCGTTTTGGGGACACAGAAAAAAGACACAACGCAGGAGAAGATGTCGAGAAAAACATGGAAACTTCCGGGGGAAAAAGGGATTCCGTCTACAGCGCTTCTAGCCACTCGAAGATCAACTCTCATCGATACAAAATGCAGATGATACACACGCACCGCATTTTAGCGCATGCAGATATATATATATATAAATCAGTGGGTTATAAATTGCAGAGATGCTTATATATATATATATATATAGATATATGTAGATATATATATGTAGATATGTATATAAGTGTGTGTAGATGACGAATGAACGATTGGGATGCTGTCTAGGGATTTTTCTATAATAGAGAGGGAAGTGATTTCGTGCAGATGGTTTTCAAAGTGGGTCAGGCGAAGCGATGGGCAGTCACTCGCTGCGTAGAAACAGCGACCGTTTGTACTGTCACTTACTTTCACAGCTGCGAAAGAGATACTTTGCTCAGCAGTGGGGTGTCGCGGCGCGCGCGTCGTCCCTTGCGTACCTGCGTCTCCATGTCGGCCGAAGACGCGTCTTGAGCTCTGATGAGGCTTAGATGCATGCAGTCGCTGGACAGACAAGAAGCCTTTCGGCGCAGGGAACACACCCGAAAAAAAAACGACCTTCGACCGCACTCTTTTATGCACATGCGTTTCCAATTCTGCACACTCACACA

>comp3857_c0_seq1 
CTCTGTCAACAGCAGCGCTTTCATGCGGATAACGTTGCTTTGTCTTTACGACTGATGCGCGCGTTCTCTGGTTTTTCAGGTCGATGCATGCGGCACGCCAATGAACACAAGAGAAATCGACGTCACCGGTTGAGTGTCCGGTTTTGGGCTGCTTCCGATTTTTCCTTCCCTTCGCTTTATGCCTTTCTCTGTTTCTTTTCCTGTCGGTTCCATTCTCGCGCGTGCTGTCCAGTTACCCCAAATTACATACAGGGGACGAACCCGCGAACTCGTTACGCTGTCGCCAACGAAAATATCATCTGCGCATTGTAGCTTGCCAAGCGGCCATGCACGGCTTTAACTAAACAACAGAAACCATTGGAGGCATCACGTAAAAGCCACTCCGCTTCTCCCTTTCTGTTTACTAGATATGCATCGAGCTGTGTATCGCTGCAACTGACGCCGTGGCCACCTGCACTCTACGGCTTCTCTAAGCAAAACACGACTGTCGGCAATTTTTTACATAGCTCCGTAACCTGTACCTCGGGGTCACTCAGTTTTCGTACCTCTCCCGTGAATCACTCTGTCCCCCGTTCTTCAGCGTGAACTGCTCCCGCTCAAACTGTCGACTGATTTCAGCGTGGATGGCCTTGGATCAACCATTTCGAACAAGGGAAAAACCCTTGCCTGCCGAACCTATGAACTTCCTACTCGATGTTCTACCAGGCTGTTTGTGTCCGTCATTGCTGGTGTCTGGCGCTTGGACTTTGTAGTTTGAGGCGAAAGTCACAATAACCCAAGTGCAAACTCCCGCGCGGACGCAGCAAGTTCGAGACTACACAAGGTAGTTCTCTCCGGCGTAAGGAATTTCACACGGAACGGGACCCCTCAGTTTCGCTTCCTGGTCAAGTGTGCAGTTCCTGCCCATGCCTCTTCCCGTTTTCCTGCATTTTCACTGGTGCACTTTTGTGTAGATCTTCCATTTTCTTACTTGGGCGCCCCCGGGCCCTGACTCAGCCACATCGAGAACACCTCCACCATCGCGCTCTCGTTTACTCCTGTAGCCGCATCTTCGTCATTGTGGGTCTTCATGACAGGCCGAGAGTTGCGACCTTGTCGACCCGCGCCGGTGTGTGGTGGAGACACTGGAATCATATCTTGACTCAGTCGCCTCAGCTTCCCGAGAATCGTGTGGTCTTGTTCATATTCGTCTTCCGCGTCGTCGCTCGCGTCTGTGCCATCTTCGTTTTTCTCTTCCCCAGATCGCACGCCGCTCTCGCCGCGCGACCCCGAACAGGCGTTCCGTCTCTGAGCACCACGCCTCTGCCTCCGTCCGTTTTTCCTGAAGCCCATCTCGGGTCCGTCCGGCCCCGGTCGGTGGGCTTCGCGGCCCCGCTGAACTTGCGCGGCCTCAGCGCCACTCATTAGGTGCGAGGCTCTCTCCACATCCTTCGCCGCTGTTTTCGGTTTTCTTTGTCGCTGAGTTCCCTTGTCTTCTCCGAACTCGCTCAACTGTTGACGAGCGACACGGTCTCCAACTCCAGGCTTCTCCGTTTTCTTCGACCACCGTGTGTCCTTCTTGTTGCAACTTTCCTCGCCGGCCCCTGACGAGTCCTGGGCTCCTCCAGCTGCAGGCTCGCCCTCGGCACTGGCGGTTGCGGTTCCTAGAGGAGGTCGTTGCGCAGTCAGCGCCGGGGAGCCTGCATGCCCCCTGCCCGCACCTGCCGCCTCGGCGGATCCAGCTGTCCGTATGGCCCATCTGTTGTCTCCGCCTCGGGTGACGGAAGCGAAGTCTTCCCGCAATCCTTCATGTGCGTCCACTTCTCGCTCTTCAAACTCGTGAAGTTCGAAGGACGGAAGAGACGTCTCAGAGCCGAGAGCGTTGGCGAGGCGCCCCAGGTTGGGGCCTTCGCTCACGTATCCGGGCGAGTCCATTGAGTGCATGTACGGCGCGGGAGGCGGAGACGCCATCGCTCTGTACTCGCCATCGCTTTCACTCGAGCCCAAGCCGGACTCGGCCCACGCTTCCTGCTGTCGACGCTGCTTCTCCGCGACGTACCGGGGGGGCGAGACACACGAAGGGGTTTTCGGCGGAGACGAGACAGTGCCATCTCCTACTCCAGCGGCCGCCGTGTCTCTGCCTGGCCCCAGCATTTCAAATCGGTGGAAGGGCCCGGAGCTGCAAGCCATCTGCATTCCAGGCGAGTCCGCCAGCTGCCGCATTGCCATCGAGAGACACACCTTGGTCGTCCCCTCTGACGTAGCTAGCGTCGGTGTGGAGACGCGAGCCCCCTCTGCCTTGCTGGCCTTCCCATCTGTCTCTGTAGCTTTCGCGAGAAGCGAGGACTCCTGGGAGAGCACCAGTCCTCGCTGCTGCTCCTTCACTTTCTGAAGAAAAGCGTCGAAGACGAAGGGGCCCTTGATCGCGACTCCACTCTCTCGGGCCGCGGTCGTCGGAGCGACCACTGTCGCCTCGGGAGCTTCCGCGACACTCCTCTTGCCGTCACCCCCCACCTTGGCGTCCCCTCCCGCCTTGGCTCGCTGCTCGGCCGTTGTCCCTACATTCGTCTCCTTACCCCTCCCCTCGAGCGAAGATGCAGGCGGATTCACCCCTCCCTTCAGAAGCCCCAGAAGGGCGGCGGAAGCCTGGGCGTTCTGGCAAAGACGAGTGGGCGCCTCGGGCGCGCGCCCGACACTCCCTATACTTCCTTCCTTGAGCGTGGGGAGCCCAGGTGTAACGACACGCGACTCCGTCCATGGTCCCGACTTCTCAAGATTGCCGCCTGGCACGGCATTCCCTGTCGGGTGTTCGCTCTGGCTCCCTCCCGCCTTCGACGAGAGAGGCGTACTCGAGGCGCTCGCGCCCAGACGCCTTTTCTCTCCTTTCTCGTCCTCTCTCGCGCGACATACGCTCCCGTCGATACTGCACGACCCCACCGCCCCCTCGCTTCCACCCGCCGCTGCCATGGCTGCTTTCCCGGTACTTCCGTTTCCAGAACTTGCGCCGTTGCCTTCGCGTCCTCTTTCGGGATCCGCCGCGGCAATTCCGATTTGTCGAAGCGTCTGCTGGGTTTTGGGGATCGCGCTGGCAGGAGTTGGAAGTACGGTCGAGGAGGCATCTCCTCCAGACCTCGCGGAGCCGCGGCGAGGAATCCCCTCGCCTCCCTGCGGAGGCACCTTCTTTGGCAGCGGGACGGTGTATGACTCGATGTCGTATGTGGAGACGACTCCGAAGTTTTCTTCATTAAAGCGAAACATCTCTTCCACGCTCCACCCGCCGCCGTGGCCGCCTCCGAAAGTAGTGTTATTGCATCTGTCCTTACCCCACGCGCGAGCCTTCTTCGCACCAGGACCGGCGCGCTCTCCGCGCCTCCCCACCTTGCTCGGCACGTGGTACGAGACTCCCAAGTCGTCCAGCGACGTGGCTTTCTTCCGCTGCGGTGCCGCCACCGGCGAAGGCGGAGACTGCCCGCCAGAGGCCTCGCGGGTGTCTCCAGTGTCTCCCCCCGAGGACTTCTTCTTCCTGCCCGCAGCGCCGTGGCCCCTCTGGCCAACGGCCGCCGAGGCACCGCCTTCCCCGGGTGACTCGCTCGCGGACGAACAGCTCCCCCGCGGGGTCTTCGCCAGTCGCTCGCCCGAAGAAGGCGACAAGGGCACCTTTGTCATCAACGCACTTCCTTGTCCGCCAAACGTCAGCTGTTGAAGCGCGCGCCGCCGGTCGACGTCCTGGTCATCGAAGCTCCGCAGCCCCACTTCCCGGAGGCGCATGCCCACTAAATGGCCTCGACCCCTGCCCGCCGCCGGCAGGTGATACCCGGAAAAACCTGCTCCTCCACTGACCGTGCATCGATGCCCAAAGTGTCCGTCGTCTGCCACCCCCGCGCTCTCTTCCTGCGGCTCGACGCCCTCCGGTGTACACACAGCGCCACCCGCCCCTGCTTCTCCGGCCGGCTGCGGTGTACGTACGCCCGCGACCTCGCCGCCGGCTCCGGGCCTGGCCTGCAGCACCCGGGGCTTCCCCGTGTTGGTGTTCAGAACGGGCGTTTCTGCGTTGTAGCTCTCTGGGGCGCCGGTGGTCACGGAGCCCGTCCAGGGGAGCGTGCCGATTTGTTTTTGTGGCCGAGTGCCTTGGCTCGTGGCGGCCTGGAATGCTTCTGGGAGGGCGCCCGCAGGAGAACTGACGGGGCCTTTCTGGGGCGAGGGACTCTGGCGCGGAGCCGCAGACGGCTTGAGGCGAATGCCTGCGAGCGCGGCGCTGTACGGGAGCGCCCGCGCAGCGTCCTGGAGGTGTTCAATCACGTGGCGGGACACATCGGGGGCAACCTGGTAGTAGCAGCCGGCAATGCACGTCGATGTCGAGGTCGAAGGCAACGCATGCAGAGAGACAGAGGAGACCGGGCTCCCTCCCGCGCGCTTCGTAGACGCCGCGGCGACAGCTGCGAATCGGCGCCCAGACTTCTTCAGGAGCTCGATCCACCCTCGGAGTGCCGGGATGAAAGGTTCAACTTGCCAAGTCCGGAGAAACTTCTGTTGGTCAATCATCCCCGGGTGTGCGGAGTGCGGACTCTGCAGCAAGTGCCAGCCTGGGAGCCGCCAGGTGTCGATCCAGCCGATCCGGCCGATCTCCTTTCGCTTCAGCGGTTGGAAGTTCACCGTTTCCTTGATTCCAGGAATGATAAACAACTTAATTGGCTGCTCCTCGATAACGTGCTCCACGTACACCTCCTCGTCGATGTACGGCGAAATGTCCACGCCGACTTCCTCCCAAATCTCCCGACACGCACACACGGCGTCCTGCTCCATCTCGTCGACCTTCCCGCGGGGAAACATCCACGTGCCGCCCTTCCAACCTGTGACCATGAGACACTTGGAGAGATCTTCGTTGAGGATGATGGCCCCGCGCAGAGGAATCGTTCTACAATAGCGTTTCCAGTTGGCAAGGAACTTGTCGTGCTTCTCGGGGGGAATGTAGTGTTGGAGGATGGGGCAGTCGTGACAGATGAGGCACCCGAAATCCTTCAGCGTCAACTTTGGGAGGCGCTCTGCATGCTTCTCCCACCAAATATCGTCGTACCACCAGAACGCCTCCTGGATTTGAAAGTACAGGTGAATGCGGTCTCTGAGAAAGGCGTCGGGAAGAAGTGTGATGAAGCGCCCATAGCAGTCAAGCAGGGCTTCATCTAGGAGAGCAGGGTCGCGACACTTGCGCTTAATTCCATTCGCCTTCTCCCTCTCTGCTGTAAGATTGGTAGGCGCATCTGCCCCGTCCTCGCCCGGGGCTTGGTTGCTTGTCGCCTCACTGCAGCTCGAACTGCTCTGGGCGTCGCAGCTGTTGAGCGTGCTTCTCTCCTCCTTCTTCTCGTTCTCTTTCTCCTTTTTCCGCTTCTTCTTCTGACCCTTCTCCTTTTTATCGTCATTCTTCTCGCTTCCTGGCCCATCTTCCCGCCGGCCCGCCGAAGGCTCCCCCTCGGCAGGAAGTGTCTCCCGATTCTTTTCGGCAGACGGCACAAGAGAAACTCCAAGGATTCCCGTGGCCGTCTTGTCGCCAGGGGAAGCGAAGGCAAGGGGGTCGAAGCTAGACGTGATGCAAGAAACGTGGCCAGCAAAAGAGGTGGGAGCATCTCTGCCTGGACTGTCTCTCGGCGGAGACGCCACCTTTGGCTGCGTCCCTGCAACTGAGCTGTCTAGACACCCGACGGCGTTCGCGACCCCGGCGGCGTCGTGCATGGAGGCTTCAGCTCTCTCTGACGGTCTTCGCTGATGAATTTCCACTGTTCGCGTTTCGGCAAGAACGGTCGATTCGGAGTCTGGTGAACCCGCATTCGTTCTCTGAGTCGAGACTGAAAAACTCTGCTCCCTCATTACGATTGATGTCGGAACCTCTCCAGGAGGCAAATTTGCGTTCCCGAGTGTTCCGCTGCGGGCGCCAGCCACAGGCACATGCTCAGATTGCTCCACAGAGACTCCCGAGGATCCCACATCTTCCCGCTTCGATCGGGACAGCAAGGTCGGCTGCGCCGCTCCCAAGGCCGCCAGCAACACCCGTGTGGTGTTTGACACAGAAGAAGCTTCAGCAGGTAGATTCCTTGAATTCCTCTTTTCTGTGGAGCCTTCGGATCCAGGTCTCTGGTCGAGAGGAACGGAACCCTTGAAGGCGTCTGAACGAAGTCCGCCGCTCTGCGCCACCTCCGTCAAACACGCAGGCCCCTCGTTGCTTTGAAACGGCGCCGAGTGAAGGGATTTGGCAGTGGCAGCGGTGAACTCGGAGGCCTGGAGACAAGGCGACGAGGAGGTGTGCTGTAGAGACGAGAAGACAGACTGCGAGACGGTAACTGAGGTCTGCTGCGCAAGAGTCGTTTGCGGCGCTGATGGCGCTGAGCTGGTACAAGACGAAGAACGAGACGCAGAGAGAATGGCGGGGGCGCGCTGAAACGGACCCAAGTTCCCGTGAAAGGCGGGAGTCGATACACCTGAAGCTGCAGAAGGTTTCGCAGACGGGACGGAAAAACCAGAGGAGTGCTGCCTAGCAGCCTCAGAGGAAAAGTTCGCGCGAGCCACACCTGTTTGGAAGACACTCCCGCGAGAACTGTCGCCGGCGGGAGCGGAAAAACGCGACGGACCGCAGGTCGACGTTGCGGCCGCTTCGGCGGCCGGCCCGACCCGCACGTCAGCTGTACAAACACTGGAAGATTCGTACACGTAAGCGGAGGACTCCTGCCCGGTCCTTGCAGCATAGTGAGTGTGGGCAGAAGTGCGGTAGATAGATGAGAAAGTGCGCGGTTCTGGCGAGGAAGCAAAACGAAAACCTGTTCCAATGGTCCCTTCCGGGTTCTGGACTCTCCCATCGCTGCGTGTCCCTGGAACAACACTGGAATCTGCCCCCTCCAGCACCCGCAAGCTCGTCGGGTCTGCCACCGGGACGGCGCCGTTTCTCCGGCCTTCTTCTCGAGGCACGACCACTTGACTTCCTTCGCGTGAAGCGACAGGAAGAAACATTCTTTCGCGATTTCTTTGCGACTCAGCCGCTACGGGAGCGCTCGCGGAGCCACCAGAACCCTTTGCCTGTGGCCGCAGCAGAGCTAGGAGGGACTCGCCAGCAGACGACATGGATGCGATTATTGAATGGCTGCGAATGAGAAAGCGAGACGTGATCTCTTTACGGGACTCCCGTGGGTGCATTCGCTCCCCATCCTTTTCGCTGGGAGCCCTGACTCGCCCAGCGTTTTTTCTCCACTGCGAGAGCTCCTCTTTGCGGGGCCTTTACACGCACGCATCGACGCTCGTTCAAAGAGGTTCGTGCCGTTGACGGAGAGAAAAACGGCTTTCTTCAGTCGAAGAAGCTTCCTCCAAGTGGGAAGTGAAAGACAACACGAAACGTCCCGTCGCACTGCAACTTGCGAGACGAAAACAAATTATAAAAGGATTGCGAGAAACTGACAAATCCACATTCAAGAAACGGACACGTACCACGGCATCTTCTCGTCGAGAGAGGCAAAAGGCGCGAAAAAAAAATGTCGTCCTGGGGAAGTCCACGTGCCGCAGCCAAACGCTCGACGCATACAACGGGCGCCACGCGGAAGAAAGCCTCTTCGCTGACACATCAAAAACTCCCGCTCCGGCAGTCTTCGCTCTTCAGAATCGCCGCTATTTCGCTTTTTTTTCCACGCCAGCGGCTCTGCGGGCAGGAAATCCAGCTTACCTCTATGGACGCTGCCTCGCAAAAAAGAACGAAAGACACAGCAAAATCACCAAAAAAAAAGAACGATAGCGAAGTACTTCTTCGGAAGGGCAACGCGGACTGCGGGAATTTGCAGACACACAAAGGAGAGTCTTTTCCCTTGTTCTTGTCCCGGGCAGAACGCGAGAGACAAACAGCCAAAAACACACGGACGCTTTATCCACAGCACGCAGCTAATCCCCTCTGAGAAGCCAGCAGCCTTCAGTGGTTCTGGAAAAGAAGCGAAATGAGGCCAGCGGCCCGCAAAATTTCAAT

>comp2099_c0_seq1 
TGTTTTTTCGACAGTAACTGTAACATTTCCTGTGTTTTTTATATTCGTGTCTGCCGTAATTTCTCCACGAATTTGGGGGGATGTACAGGCTTCTTCCCTCGGTCCTTGCAATCGCAGCATGCGCTTTGCCTAGACAGTTGTAGACTCGAGGTTCTTTTGGTCGGTCATCTGGCCGTTTTCTGTGCAAAGCGGAAGGGGGAACTGTGAGCAGGCAAATCAGTTTTTCACTAGTTTGTAGTAAGATGAACGCTGTTGAGACTGTTGGTGGCGTGCTTCAGGGTGACAAAGCGGGGTCTTCACCGCGAGAAAAGCGACCTGAAGGTGGGGCCAGCACGAATTTTGTGTCTATGCCGTTTTTCCTCTATGTGTTCATCACATTGATCGTTATTTGCCACGCTCTTGCATTTGCCGCTTGGCTGTTTTACTTCTTGAAAGATCTTGCAGCGAACAAAACAGCGTCCGTGAAATTGCCGTCCGTGAAATCGGCCCCAGTTAAGAGGCAGAAGCTCTACCCTGACACTCTTTCTGGGCAGTCTACGACAGCGCTTAAGGGAGGGGTGTCTCCACACGCGATATCGCCAGAATCGTTACGACTTCGGAAACCGCCTGTTTCGACGTCTGCAGGGTCTTCCGCGTCCCTGAAAGACGCTAATCTGCAGTCGCAGAGCGGCCCCTCTTCCTCTAGTAGCTCTCGTGAAAAAACCAACAACGAATGAACCTTTTGGTTATTTCGTGTTGTTTTCTGCTCACCCTTGCGTGCCTCTTTGAGCCTCATGAACAGTTTCTCGTCGCTGTACCTACGAGAGCGTCTACAACTCTACGCGTGCAGCCGATTCAAAAAGCGAGCTGTCACTTGAGAAAACAGAGAACGGCCACCTTCTCTCACTTCCATTCAGACGTTCGAATCGTCTGGATGCACTCAGTTTATGGGAGTGAAGTAGCTGATTCCCTCATGTCCGGAACAGAACCTGCGGGAAGTGACTACCACCAGAGAGACGACATGGGGCAAGCTGCAACATATTTCCAGAAGAAAAACACGACGTTCATCTCTTTTGAAGACCTCGCCGATGACGTTCGGAAGGCAAAATATGTCGTGGCTCTCACCGGCGCGGGGGTCTCTGCCGAAAGTGGCATTCCGACATTCCGCGATCCCTCTGACGGCTTGTGGAAGAAATATGACCCGACGGTATACGCGACAATTTGGGGGTTCTGGCGATACCCTCACAAGATCTGGGAGCTTCTCCTCGATTTCCTGAGGACAAATGACCCGATGCCGAATGCGGCGCATGTGGCGTTAACAGATCTCCAGAGGCTTGGGTACCTGAAATTCATTGTAACGCAGAACGTTGACAATCTTCACCAGGACTCGGGATCCACCAACGTCATCGAGTACCACGGTAGTCTTCTCTCTGCTACGTGCCGGCAATGTGGGAAGAAAATGCGTCTCTCCAAGTCTATGCTGCAAGATGAAAACTTCGCAAAGGACCTTCCCCCGAAGTGCGCTTGTGGCGGAATCTTCAAACCCGATGTGATTCTGTTTGGAGAAGGCATTCCAGCGAACGCCGTGCGGGACGCGAATCGAGAAGTGGACAAGTGTGACCTGCTTTTGGTTGTTGGGACCAGCGCTTCTGTCAGCCCTGCCTCTGACTTGCCATATCGGGCGATGCGTGGTGGTGCGAAAGTTGTTGAGGTTAACTTAGAGACAACAGGACTAACAAACCGTATCAGCGATAAGTTTGTTCAGGGGCGGGCGAGCCAGTTGGCTCAAACAGTGAAGGCGCTGCAAAGGAGATAGGGGCACCGTAACTGAAACGCAGTCTTCTGCTCCGACAGATAGTTGATTCTCTTCTGTAGCCTCTCTACCTGGATGAACGGTGACCAAATCGTGTTTCGTTTCAGGCCGAGAGACGGACACGAAATTCAGAACGCCATGGCGGGGGGCTAAATGGAAAGGCAGCTTCCTTGGCGGGGATCTGGGTTACGACCCACCCCTGATTTACGAGTTTACTCTTGGACTCTGTACTCCCGTGGTTCATTTCTTTCTCCAAGCGCAACGTGACTCCCTTTTCAATAGCGTGTTCTTCTGTTCCGCACCGGTGTGCGACGAAGTACAGCGACACGTCGATGTTAAAAGTCGGAATATACGGGCTACGCTACCCTGCCACGCGCGCATACTCATTAAAGAGCGGTCGCCCATTTAACACATAGAGCTGGCAAAAATCCAACGTTTTAGCATCTGCGTGTCAGCAGACTTCCTGGAAGGAACAAATGCTTGGTATCATCTCTCACCTCCGGCAGTTGACGGCTGGCAGCACTTTTTGTATACATCGGCGACACGTGCATGAAAGGACAAGCCTTGCCAATAAAAAATTCAGCCATCATATCGTTTCGCATCATTACCACGGGCACTGGCAAGTCGTGGGAAGGAATACCCTCTACATGATTCTTCACACGGAACCTTGCATCAGAAGGAACAACTTGTAGTGTCCACGTATAGATCGGGACAGATGGCAAATACTTGATCCCCGCCCGCTGTGGGTGCGAGAACAAAACAGCCTGAAACCTGGGCGATAGCCGACAGGGTCGGCCGCCTGTTAGTCGAAAATAATAGACAGCAGGAAAAAATTTTACGAGTCGTTGCTGGCAGATTTGACTACCCGAACCAAAAAATGCCGCTGTAACTGCAACTGTTGTCAGCATTTGTTCTGCGACGGTGCGAGGAACATCATAGGACCGTCAGCCCCGCTCCCACGCGATCAGCTTTTTCGCGAAATAGGACGGGTGACAGTGTTTTACAGTCGAATTCCGAACAATCCACTGGAATCACGCCGACGACATCGACTTTGGACAAGTCGTACGCCACGCCTCTCTCGCATTTGACAACGGCGTTCGTGCCGGCTACGTGAAGAACGACAGTGATTGGCTTCGGCCCCTGGTTCTGGCTTATCACAGTCAGCTCGCCATCAAATTGTTTGAGTGTTTTGAGGAACGCACAAATTCCCTGGAAATATCTGGGAGGATCCAGCTGGACGTTCGTCGACAGCTGCATCCGGCCGCCGTTCCCCGTGTACTTGAAATTGGGAACTGGCTTTCGTGGATTAAAATAGATGAACGCGTCAGGAATTGCTTTTTTGGACCACGTCAAAACAATTGTTCCGCGACAGGAGGGGTCGAAAGTCAAGTAGGCACCCTCGGCGTCCTCCACGATCGGGTGAGAGTCATGTCGTAGGATAGACATCTTGAATAGACGGATGTTTCGAACCGACGGACCAAAATCCTACGGGAAGCTTGCCCAGTGAGACGAGCGCTTTAAAAGTGAGAGGTCGCCCAGTCTCTCGGAACCAAAAATGAGGGAAAACGCCGCAAAATCACGACGCAAGAAAGGGCCGTTGCGCAAATGCGTGACGGACGAGGCAACAGCACGTCAAACAGGTTTTCGCTTCTCGTTTCCTGATCAACCACGTTAAAGCTTCAACTTTACACGAGAAAAACAGATAGTAGAATATGCTACTTCAGTTTTCTCGTAAGGAATGAACTGACGAAGCAGAAATCAGCATGAGACTCGTCTAAAATTCTCGCGGCTTTGAAAGCCCCGCGCTGTGCAACACGTCGAGCATACCACGGGCCAAGCGTAGAATTCACAGCAAGATTTTGTGCGTTACCCCATGTGCCGAAACGCCACTACACGAATAAGGGATCTCTTATGTGTAGACTGACGGTCGATTGTTTCTGCAAAAGGTGAGAGGACGCATGAATGAAA

>comp2519_c0_seq1 
ACAGATTATCAATGCTTTCACCCCCCCCGCCGATGGTTCGAAAGACTACCATGTACGTCGTCGCAAGTGGTTCATTGTGGGAAACACCGACCGCTCAAAGCCAGGGCCATAGAGTCAGGATAAGCATATAATGCTTTTCTAACGACTTCCCGGTGAAGCGAAAACGTCCACACAGAACAACAGAGCAAAGTGTGGTATACCACCCCAAGCGTCGAACACAACCACACCATAATCTTCTACATTAATGATCCTTCAGTCCTCATCACTTCCAGAGTCTATCGGGTAGCTAAAATCTTCGGCTACGTCCTTCACAGCGCGGAGAACTCTTTGTTCAAACTCTGCTTCCCGAGCAAGTTTCTCCCGTTTTCTTCGCAATGCCTCGAGCTCTTTCTCCAAGTCCGAATTATGTTGTATCTTGGACTGAAGCTCCTTTATATATTTGGTGACATTTGACTTTGATGGTCGCCTTTTCTGAATGCTTTCCGTTATTTCGGATATCGTGCTTGTCGGTAGAATCGTAGTGCCTTGTGTTGCGTAGAAATTCCATAACACCCATTTGGAAACGTCTTCTCCTTTCGAGGCTTCGCGTGGGTGCTCTGGCTGTTTCTCTAGTTCCACAATCAGTTTTTCGAATGATGCAACGTCTTTTATCAGTCGTTCTATTCTCGCTTGAGACGCCTGAATATCTTCCAGAGAAGCCAGTGCGAGGTCACTATCACCTTCAATGCCTGGATGTAACAGTAATTCAGCGGAGCCTGGAGAACGACGCACTGTTTCCAGGATATCCCTGAGGGCCTCGGCATGCTGCTTTTCCATCCCTGCGGCTTCGATAAAACGCTCCCTCGGGTTCTGTTGGGCCAGTTCTTCCCGGCGGGCCCGCAGGTCGCTGAGTTCGTGATCCATTTGTTCAAAGCGGGTATCCCTAAATCTGTTTAGAGATCGATATGCTCCGAACGTCACAAACATGGTAACGGCGACAACTATCGCCGACCAGATGGCAGTGTTTGTCACAGTACCCGTGAAGAGCTTCTTCTTCGCGTTGTCATAGAAGGCCTTCCAACCTGGCTTGGCCACCTGAAGAGCTTTAGGAGTGGTAGACTTGCTTCCCTCTCCCACTCGTTTCTGCTTTGCAACCACCTTAGGTTTGTTCATTTGAGTTGCCCTGGCACCAGGAAGCAGAAGATTGTTTGTGCCTCCCAGATCCCCCAGCCATTCACCGTCCTCTCCGCTGTCATCTTTTTCCACCGGACGTGCAGCTCGGACAAAATTCAGGCCCCATATTATCCGAAGAACCGAATATACCGATCTCGTTTGATGCTTATCATGCACTGTGCACGGTGAGAATACAGCCGCAAGCAATAGGAAGAGGTACAGGTTCCGAGGGGAGCATACGAGGAAAAGCGGACGCTTTAAGATTGTGTGCCGTTCCATTGTGAAATAATGCTTTGAGATTCTGCAAAAGCTGCTTGACCTGATGTGTACCGTTTGCTCCTTTTTGGGCGATGGTAGTTGGACTGAAGGTGCTGAACCGATTATCAGAAAAGTCATGTCAATCGGAGCTTCACTTGAGGCTCTGAACACCTGAACATGTGCTTGTAACACAATATAGTTGACGCTCATCTCAGAGCCGACACTATGTTACCGTGTGCGTAGTCACGGATTCCTTTTCCGCTCTGAAAAGAACTCAACGCAGGCCACTTGATGACGGCGACCATGAATTCTGTGAAACCTACGAGAAGAGACGCCAGACAATCCGCACGTAGGTATACTCGTGAAAAGAGACGACAGCATGTTGCCACATAAAACATTGGTGAACAGTGTGATATTGCTTGACGCTTTTGCAGAAGGAGCTGGTAAAGAGGAAAATGTATGTCATACAGGCGGAGTTTTATCCGTCGACAACAGTCTTGCACGGACAGAACAACGCCACTCAGCTACAAATAGCTTGATGTGGGGAGTTCTTTGTTTGACTAGTAGTATGATGGTACTGACCGTAGTGGCATCTGATTACTCGTTGATTCTCACTGCAAATGTGAGAGATAACAGAATGCTTC

>comp2464_c0_seq1 
AGGACTCCCTCGAGACGGAGGCGATTGCGGCTGCTGCGTAGGACTCCCTTGAAAGGAAATTGACGATGGCATTGACGTGACTCGTGGCGGAGACACTTGGGGTCGAGGCGGCCGCTCAAGCAGCAGCTGCCTCACTGGCGGAAAACAGCCAACAGGAGAGCCATCGCAGCCAGCACCGAAGCCGTTACCGCCTTGGCTAACAACATATGTCGGCACGGTGTAACTCGAAGGGGGCTGTCCTCCACTGGGGTGTGTCACGACGAGCATCTGCGGCGGCTGCGGACCTGTGGAAGCCTGCGCCGTAGTCACCACGAGAACCGGTTGAGCACCTGCACGCGCTGGCGGGTGACCTGGAGCTGCGACGGACAGGACTGGGAGGACCGACGGACTGGTGGGCCCCGAGAGTATCTGAGGGGTACTACTCCGGAGGCCGCCAGGAACGAGAGCTGAGGCAATGCCGAGGGTTGCTGTTGGCGCCGTCGGGGTCAGCTGTCCAGACAGAGGCGTCTGGAAGACAACGGCAACCGGTGCAGAGGGGGAAGGACCTTGAGTCGTACGGGGCAACAAGCGTCGGAGAGATCTTTGCACGCCTCCTCCGCTCGAAACTGTGACCGATCCAGTTGACACCGCGCCCACAGTCGTTGTGGTGGGTCGCGTCTCGGAGGCAGACACCTCCAAAATGAGGGAGGGCCATCGTCCGCTCCCAGTGCGTGGCGTCCTCAGGGTCACCTGTTCATCCCCCGCTGAAGACTCATCGCAGAAGGCAGTCAGAGAAAAGGTTTCAAAAAAAAGACTGCGTGCTGCAGCAGTGCTGTATCCCTCCAGACTTTCGAGTTCAAGTGGCACAAACACCGCCAGCCAACTCCAGGCAGTTTGCGTCACGAGAAATGCAGCCAGAAGTGACAAAAACGCGCGCCTGCGTACTTGCCACATTTTTCGGATCAGTACACGCGACATTTGGACGTGAAAAGAGAGATTTTGTGTAAAAGATACCCGCGAATGAACGCACTTGGGGACAAAACCGACGAGAGTCGAGGAAGTGAACGGGCCTCTCGTGGGGTGACATGGGTAAACATCCTCTCCTACTTCCCCCAACCTATTTCGTCTAGTCTACCCATGACCTATATCTACCACGATATCAATAATGGAACTACGTTGGTCGTGCGATCAACATCGGGACAACTTTTTGTGGACCCCCAGTAAAAACAAAACGGTTGCTACTGCAGCCGACGACAGGTCTTCGGCAAGAAAGCTGGAAGACACTGAAAGGCAGTCACACGATTCAAAGTGACCCAAACGAACACAAAGAAGCACAGAACCTCCAACGAAGATCTCGACTGGAAAGCAAACCAAAACACGCCGTTTGGGAAAAAAGTGCTCACTGCCAAAAGGAGTTTTAGTGGTGCAGGCGTCCACGCTCTTCAGGCGGTCCTGGTTCATCCCCTGTCCCCCATCCCACGCACGGCCGCCTCCGCAGCAGGCCCCTTCTTCCGTCCTGCCACTGACAGTGCTG

>comp2986_c0_seq1 
AGGAACTTCACGGTGGACAATATTGCTTTTGACTTCGCTATGATTAGGGGAAGCCACTACGTTCACGAGGACTCGGCATAACATTTCATCGGCGTCCAGTATTGAATGTGAGTGGCCCTTGGTTCGTTGTCTTTTCTTGTGAAGCAGCCGCTCTCCGCGTAACAGAGAACTCACAGCCAGCGCTGCTGCGGTGACCGCTGTCGTTTGAGTTTTACCAGAGCGGCCTGAGTCACTACCTTTCTCGGTTTTTTAAAACTCGTCTTTTTCCGTCAATGTTTTTTCCTCGTTTTTCTCTGCATTTCGCTCCAGGTGGGACCCTCTTCCGAGCTACGCCTTTCTCGGCGTACAGCAAGCCACAGATCGAGTTTGGAAGACAGCGTTGCCGTCAATCGTCGCAACCGTGGTTTGACGAGCCACGCACTGGGCGCCTTTTTTCCGCAGCGTTCGGCGCCGTTTTCTTTTTTGCATCTCTGCAGGTCCCCACTTCCCTCGGAGTCGTGCACCTTCTACTTTTGAATAACATTCCAGATCATGTCTATTAACGGATTGCGGAACCCTTCCTGTACCTCATATCGCGTAGGATCCTTGCGCATGTTCTCTGGCGCTGTCCGTGCAATAGCGGTTTCCCCGACCACCCTTAGGGACAGTATTTAATATTATTTGACCAGCATGCCTGAGGTTAACTGCCTCGGTGCAGAACCTGCATTCTGCAACCCCTCCAAATGTATTTTCAACCTTCGTCTCCGTGGGGCCTCTCCTCTTGTTTCCATCTTTGTCTTGACTCTTCTTGTCGCTGCGCCAAAGTTGAGTCCTCAGTGGGCCACCGCGACGACCGTTTTAAAGGACCAGGGCTTCCATGCGGCAATTCACCATTTGGGAAATAACAGGGAAGGGAGGCGCCCTGAGTCGTCTTCTTGGGGATTGTCAGACCAGTCTCCCTCAGCTCCCAGGTTTGCAGCAATCCCGAAGTCAGTCGAGCTGTCCTCTTTCCTCCAGACTGATGCCTCACCCTCCAGCGGAGGCATCTGGGCTGGCGTAAAGAAATACGTCGAGCTCGGCACCAGTGGCGAGCGGCACGTAGCCCAAGATGATAATGAGAAAAAGACAACGAATGGCGATACTGCTCAAGGGGACATGCCTTCGCAGGAAGGTGCCACTGCGGCAGAAGCACAGCCGCAAGAAGCAAAGGAGTCGGAAGATGCATTTTCACACGAAACCACAGGAAAGGTGGAGACAGAAACGGAAAATAAATCGGAAGTGTACCGCCACATGGCCCAGGAAGAGCTACGAAGCGCCAGGGCCGATTTGGTCAAGCAAACAAACGGAACACCGGAAGAGTACGAGGAGACAGGAAGCTTTCCTTCCCTCTGTGGGTCATGGCAGACAGTACCGTCTTCGCCGCACTTCTCCTCAAATAAGGAGTTCACGCGCTACAGCCAGCAAAATGCCAGCCTTTTGGAAGGCGAGTCGGACACAGCAGATCCCTTACCGTATCCAACATGCCAGTGGCTACCGCGACGCGGCATTCACATTTCCGAGAGGCGTACTTACGGGTTCAAACCAAATGTCGTCAGCATAGAACGCCTCGAGTTCCATTCTGAAGAGGGATGCCTACCGAAACACCTGGCAAAAGTCTGGCGTTACTCGGGATACTGGGACCCGCAGTCTGCGGCAAAAGATCCGCAGACGAAATCAGAGGAAATCCCAGCAAAGCTTTCCTGGTCAAGAGTAAACATCAAGATGGAAGTCAATGCTCTATCGCGCTCACAGCACCTGGCGCCACCCGATGCGCGTTCAGGGGAGCCGACGCCTGTAGAGGCGGAGTGCTTGGGCGATGGAGACCGCATGTGGATTCCGCCGGTAAGGCACATGCACTTGGATCTTCGAGACACATGCACGCGACCTCACGGAAATTTCCTTTATTCTCAACCAGTACCACCTGAGTTCATCATCACGCCTCAAGAGATCCCCGTCAGCCACGAAGTGTTGGCGCATCGACTCAAACGCCGACTGCGGGCACGGATGAGTATTCTGCAACGGAAACACACGAACTCTCCTGATGTGCCGCGCGACGTCTCTCTAAAATCCGAGGCGGAGGAAGCGATTGCAAGCAAATGGACTGACGCCGTTGACCAGCGATTCGCCACCCGGTGGAGAGACTACTTGGTTCAACAGAACCTTTGGATCGAAAAAGTGTGCCAGTGGCATTTGCTCCGAGAAAGCTGTTTGGTCCCGCCTCCCTTGGCAGGTCCCACTCCACCGGAACATCACAAGGATAAAGGAGACGGCAAGAAGGAGCACGAGAGCCAGTGCTACATTCCATCAGTCCGACACTCTCTGACCCGAGAGAATGGCATTGACTACCTCGATGTTCCTCTGTTTCCTTTTACCGAAGACGCTGAACGCGTGCGGCTACGCAAAGTCGGCGGTTGTAATCCCCACTTACAAGTTGACTTACGACAGAACAAAGACGCTAGTAAATTGGCTGAAGAACAGGAACGGCACTCCGCAGACGAAGAGTTAGCCTCCGTTGCAGTTACTTCGAAGAGTATTCACCCTCACAACCACGCATCGTCGCCTGGTGTGAATCAGGGTGCCGCGGGAGGAACCGCGATTCCCGTGCCCAGTGTAACGGATGCGAAAAACGTTAATACACATGAACGTGCAGAAAACGCACCAGACGCTGTTGCACCGGAGATGCTGGCTCAGAACGTCCCGACTGATGAAGCTGGGCAGCAGGACGCAGCCAAGCTCGGCAGTCAAGATGAAGCAACTATCAAACCTGTGGCACAACAAGACATCCCGGTGGAAAAAGCTACCTCCACAGATGCGACAGAGTCGGTTGAAACGCCTGTTGAGAAGATTGGTGAAAACTCGCAGGAGGAGCCTGCGGCTGTCGAGCAGCCGTCGTCAGTAGAGGGACAGACGGAGCCAGACCAGCAGCCCAGTGACGAGGAAGCCCAAAAGGATGGTGCTGAAAACGAGACACCAGAATCTACGGGTGAAACAGCAGAGACACCAGCTGCAGAGATTCCAGAGCAAGAAGCAGAGAGTGCAGCTCCCGCCGTCGATGCTAGTTCGTCGGACGCAGCCGGTCCGGCAGCCACAGAGGCACCCGACCAGGAGACGGGTGAAGCAAACGAGGAAGCATCTTCGGCGACAGAAGACTCTTCTTAATAAGGTTGAAGGATGAGCCGACCTTCAAAGGGAGCTCTTTTCTATAGCCAAGAACATTCATTAACTGATAGGACAGCTACTATGCTGTCCCACGGTGTGTCATTCGAATCCACTAGGGTTTTCCAAGCGTCTTTCTGATGCATATGGGACGGGCAGTGACGGGCTGCTAGCAACTTTTTGCCTCTTTTTTCTGTCACATCGGCTTACCCTTCAAAATGTACTGAAGAGAAGTATTTTTATTTTTCATTGATTTTTGTTTTCTTTTTCCAACGCGGCTCGCAGTTTGCGTAGTGCTATCAACTCTGCGGTTGCATCATGCTGCACTGTCACCTAGCCGGACGAGGAATAAGTGAATCCTCAGTCTACTCCGGATTCGGATTCACAAAGCAGAAGGGAGGGTTTGGCCATGACTTGCAGGTTTCGTTTAATAAGTGTCATGCAGACACGGCGACAAA

>comp3872_c0_seq1 
CCCCCGCCCCCCGGGGGCCCCCCCCCCGCCACTGCCGATCGACACCCCGGTGTCTTCAAAAGCCGTCGAAGCTCGTCTCGTCGTTTCATCGCTTCCGCCAAAAACTCTCGCGTTTTCCACCATTTCACCTAGAAATGAAGAGCTCCGCTGTGACGGCAGCTCACTGCCAAGCTGCGCCGGCTGCGGCGGCAAGCATCAAACCTTCGCGCCCGGTGGAGACGGCGTACCTGCAAGGTCAGCCAGGCACGCCTTTTCCCGTCATTCGTGGAATTGGCTGGTCTGAAGACCAAGGCAGGCGACCCGACATGGAAGACGGAATGGTCGCGATTTCGAATTTGGCAGGTGTCGCGAACGCCTGGCTTCTTGGAATCTACGACGGCCACGGGGGTCGACAAACGGTGGAGATGCTGCTGCAGAAGATCCACGGCAATGTTTTGCAGCATCTGCGAAGCCGAGCAATCGAACGCTGGCAACGGTATCGCCAGCGAGCGATGTCTCGCCTGCAGGACATTCGCCGGCGCTTGGACGAACTTCACTTCCAGCAACAACTCGCGTGCAGGGACGTTCGAGTACTCATGCCGCCCACTCAACGGCTAGTTGAGTTATTGCGGCTCGGGCGGATTTGCGAATGGGTGCTTCAGTGCGAAGAACCTTCTCAAGAAGGTCGTACGGAGACTGAGAAGAGCTCTGCATCAAAGGCTCCCACACCCCCGAGTTTTTTGACGATCTGCACAGAAGAAGACGTGCACAGAGCTTTGGACGAGGCTTTCGTTCAGACAGACGTCGAAATTCTTCGTGACCGCGTTTACCAAAGCGGCGCTACCGCGTGCGTGTGTCTGGTTCGGCCAGTTCTACGGCTCGATCTTCTGCTGGAGATGCGTCCTGAAGAGATCTCGGATGCAGACTGGGCTTGGTTTTCCGTGGAGCGTCAAAAACCCAACGTCATCCCTGCGTCCACCCCGTCTCAGCATGCCATTGTCCAAGCAGACATAACAGTTGCGCACCTGGGCGACAGCCGCGCCGTTCTCGCTTACACGGACGGCCACGCAGAACGCCTGACGCATCCCTCGGACCACAAAGCTGGATGCGAAAGAGAAGTTCGTCGTGTGGAATCTCTAGGCGGTTGGGTCTTCGGCGAGCGCGTCAACGGAATGCTGGCAATAGGACGAGCGTTCGGAGATTGGTCCCTCAAGTTGCCCCCAGGAAAGGCGAATCCCCCTTACTCACCTACAAGCGGAGCATTCGATCGGCTCCTCAATATCTTCGGGACGTCTCCATCGCACGCTGCAGAACAGGCGGCCGCCGAGCGAAAAGAGTACGTGGTCAGCAACGCGCCAGATGTACGGAGTGTCAGTCTGACTCCTGAAAGGCCTGCACAGGTACCTGGAGGAATACGTCGGAATTCCCCGTCTTCCAGAGCATCTGAGTCCCAGACAGCGATGTCAGGACAAGAAACCGGAGCGGGTCGCGTACCTGGGCTGCTCGTCCTCGGCTGTGACGGCTTGTTCGATGTCTGCTCGGACCAAGTCGTTGCCCACCTAGCCCTGGAATTCCTAAGACAGTTAGTCGCCGTTCACCCGGACATGTCACCGTGTGAAGCGGCCAAGGCAACAGCCAGGATGCTCATTGAAGAAGCCATCGGCGTGCGGGGCAGCACTGATAACGTGTCTGTGATGGTTGCCCTCTTTCATTCCTTTGGATTCTCGGGGCGCGATGGGGTGACTCCTTCACCTCAGGCTTGCAATCCTCCTTCGGTTGTTCAGTTCTCATCGCTCTCTGATGGAGTGCCATGTCCTGTCTTCGTTGGAAGAGATCAACTGGGCTGCCCTGCAGAAGCAGTGGCTCCCGACGCTTTTGCAACGGCGGCACCCC

>comp2346_c0_seq1 
GCTGACTCCCCTCGCTTTCAGGTGTTTTCGACCTTCTGGCGGAACAGGTTACGCCAAACGATGAGACTCTGCCCCGAAGAGGCCGACATTTCTATGACCTTCCCGAGTGTCTCCCTGTCCTGGATACGTTTTCTACGTCTTCTTCGTTGACACCCGAAGGCTACCATCTGTGTCTCTTCCGTGATCGTGAGGACCAACAGCCGCATGCAGTAGTCTCCAGTGTCCCTTCAGAGGGCCCTTTGTTTGCTGTTGTGTGCGCGGATCCGGAGCTTCTCACGCTCCCCGACCCCCCCGTCGTCTCTAGATCGGTGGAAGAACCACCGCGAAAGCAGAGAGGAAAGAAGACACGGAAAGCTGAAGGACTCGATGCAGATCAAGCTGCGAGCAAGGCGGAAGATGCACATGTGCCACTGCTTCTCTCTGCCGTTTTGCTGCACTGCGACCGTATTCTGGCCGCGTCGTCTACGCCAACGGCTCGCGCGAAGAATGGAACGAAGAAATCTCGCACGGTGGAAAAGAAAACTGAGCAAAGGAGTCAGGACCCTGAAACACAGCAGAATGAATACCATGTAGAAGAAGCAAAGAGAATTCGAAGTGCTCTTGTCAACTGGCTGAACGCAGAGCTAGCTGTTGGTGATGCGTCTCTCGCGCGAATTGAGGCTAACACACAAAGCTGGAAGCAGAAGCGAAAGAAGGCCGTTGTATCTTCAGATCTGTCAGGCTTAGGCGTGCTGGTACCGTATGACGCCGAGACGGAGACAGGGTACCGGAGTCTGGGATTCACAGATTCCGGCCTTAGGAAGACGATCCTGGCCATCAAAGCTGCCCCGAAGGAAGAGAGAGACATGCAACCACTCGACGAGCTCTTGAATCTTGCAGGAATTGCAATGGATGAAGGAGACGTAGGGGCGGCTCTTCACCTAGGACGGAACCTCTTCCTTCTAGACGCGCCGAATGAGAAATGCTGCAGGATGTTGACGCCAGCAAAGCTGCTTCTACGAAGTGCTTATTATTTGCTCGAGCAGCCTCACTTCGCTCAAGTTGTAGAGGTAGCTGCAGAGTTCAGAGCCGAGAATCGGTGATAGTGAAGATGCAAAGCGATTCAGCAGATAAACTAGTAGTGCGGAGCCGAGATCGACGCTGACATACTACATTATTGAACGAAATGCCTCATTCCGGAGGAACGCACTGCCGCAAGATGCATGCTCCGTGGCAGCAGAGGAATAACGAGAAGGAATGTTAGAAGTTTGTCAAAAGCTCGCTTTCTATTAAAGGGAATGCTCGTCGTCTGCATCTTCTGTTGTCCCCTGCTTTTTGTTCTATATCTGTTGATAGGACATCCCCCTGGTCTTTTGAGTCCGCATAAACTGTTTTTCCCTTCTCTTGTTTTACTCGTGTCATCGCCTTACTCGTGTCCGCCCCGCATGACCAGTAAGGAGTTTGTCACATAGGATTACTTTTGTTATACATCTTGGTCAAGTCTGGTGCCAAAACTCGCAGTCGGCTCACGACTGTCGCCACTGAAACCAAATGAAGATACATGGATTTACAGATATGCGAAGGTGTGCGACAGATACGGAAGGCACCGAGTCGCTTAGCGACTCTGTTTCAGGCCGCGTCAGCTCTTCATTCTCGAGAAAACCGTGTTTCCCTTCAGCCTATTATTCATGGGCCGACTTTGATCGTATTTACCCGCTGCGGCATCGCGTTTAACAACGAAAGCGAAGTGAATAGTTCTGATAGTCGGCGACACAGTCCGTTAGACATGACCCACGTACCGATACTGCAGCCCGGCTGTATGCGAATGACGTCCCGGTTGACGCTGCGCGTGAACCGCTTCTGCAGCCAACCTAAAGCTACAGACGTATTTGCTTCTGCACAAGTCCGATGACTACCAAACCTCTACTTCCTCTCCCACCGATCCGTTCTGTACACAATCCTTTAAATATCAACGATGGTATCGGCTGCTAGCACGTAAGAGGTTTTGCCGGGATGCACAGAGCTCGGCGAAAACTGTGATCTCGACTTCGGCACCAAAGGTCGTGCACCTGAACGACATTCTGCAGGAACGTTCGCTTTCAAAAAAGGCGGTTCTTGTCGCTTGTTAAGAAATTTGAGAGTGTGAACAAAGTCGCTGCTATACTTCACAGTGTGTCCGGTGGTTTTACTCAATAACAAATGGCGCCTAAGGAAGCTCTGTGAAGGGCTAGCAGCGCAACGGCGCACGCAGTTGACTTCGGCACAACCGCAAGGAGGGCAGAAGCGGGCCTGTAGTGGGTAGCCGTGCAGAAAACGTGAAAATGCGGCTTTAAACTCATTCTGAAGGCGACAGTCTGGCTCGCGAGCTCCTTTGTATCATTCCAGAGTATAGGTTTCGAGCCCGTTCCTTTCTAAGCTCCCTTGTTTGCCGCCACTCGTGGCCAGCCCCAGGAACAAGAGGAACCAGTCTGTCCCCCGAAATAGAAAGACTTTGCCTACAGAATGACCACTCGGGGACCATCGGAAAAAGATCTTAAAATTAATGCGCGACCGCTGGCTTTCGCTGACGCACCAGTCCGGCTGCCTGGTTCACCAGAGTGGCACCGTCGTTCAAGGCTTGCTGCAGTCCCTCCGCGGCTGACGCCCCCACCTGGGAAATTTGTTCCACCGCGCCATCAATGGATCTCTGGTGCTCCAGCAGGTGGGGACGAATGACCTGGTTGTAGATTGTCTCCGCACCCTTAGTCCAGGGCAAGTAAAGATAGAGGAGAAATGCACACTTGAGCAGATAGTAGAAGGGAACCCAGAACAGGATGATGTCTACAAAGTATTCCAGCAGAGAAAACGCGGCATAGACGACCCAGTAGGTCAGCCAGAGCTTATCGTCGTCGCGTCCAGGTGTCTCAACTGCCTTGAAGGATTGCCAAGCTGGGTAAAGAAAACCCGTAAGATCGCAAACGATGCCTCCTCCCCATCCGAAGCCGAGGGAAAACAGAAGGAAAACTGAGAAGCCTGAAAACAGGATGGACGAGCGGATTCCCAATTTTTCTGAAGCTTGGGCAACGACAGGGTACGCATTCAGCTTGGCGTCCCAGTGAGACATCATTCGCTGAAGATCGAAGCCAGCGACTTGGATGCTTGGGCACTCCTCGGCGCCCATCGAGCTCGGTGCGTTCCCTCTTCCGATCGCCATGGTGAAGAGTTTTGAACGGGCAAGAGTAGATTAGTGGACAGTGCAACTCTGCCAGAGGTTCTGGCGGAATCGAAGCACTTGGTTATGAAGAAGAAATATTTTACGAGACTTTCCCCGTCCCGAACAACCACAGGAAGGAACAGAGACGCGACAAAGAGCGGGTTGCGTCCTCTGCACACACCGAGGGAAGTGGAAAATTAAGGGGACGCGCGAAACGGGAGAGAGCTCCGAACCCCTGAGTTCTGAGGACGCCAGGCTGCGCTTCGAAAGGTTGTAACGGCCTCGTACTCGTCAATGGAATCGTGAGATGGTCTCAAAGACAAACTGGACGTTACCGCGACCCGTCTGCAGGACAGATGGTGGAAGATGACGCAAAACAGACAATTCGTGCCTGCCCAGGCTTGGAAATGCTCGGAACTGGCATCCTGTGACGACTCTCGAGTGGCGGTGTTAGCCAGAAAATCTCAGCTCTTTTCTGC

>comp2682_c0_seq1 
GCAAGGACGGGAACTAAGAAATACTACGTAGTGTACGGTGTGCAAGTTTTGTCGTGCATCCGCAGGTGCTATCAAGTGTGCCAGCTCTCGTCTGATAGTTTTTTTAAACTCTGACTGACTGTCAACTGGGACCTAGAGCCCAATGTGTCTTAGGGATTGTGAATGGAATTGCCCGGTTCGGCGCTGGTAAGGCGGGACTGAATCTCCTCTCACCGTTCTGTGAGTTCATATCCTCACCTTTCGCCATTCGCGCATATCGCAATCTTATGTCTCTCTGATGTTGAAAGCTTTTACCACAGACACATGGGTGACAGGGAGCAGTCGAACATAGCTGGACGGATGATCCTTACAGTGCAGCCTTGACGGCTTGCCACCAGTCTGGCCTCTTCGGGAACAATGGGTGACTGTGTCTCTTCTGAGCTAGTATCTACTTACGCTTCCATGTGGTGACGCGTGCAGACGTTTCCCGAACAGCAGTTTCATGAGGAACTTGTATAACAACCTCTCTCGATTTTTTCCAGCCTGCCGCCAGTCCCAAGGCACCCCTGGCGTTTCCTGTCCAGCTTCGGTTTCAACACCTTATGTCTCAACTTAACTGTATGAGCGGCTAAGTACACACCATATTTACTCCTGCGACGGTGGTCGCCTGCAGCTAAAGTGCTGGTGTTGCGTACCAAGCTGTTTTTGGATTCTCACGTTAATCGGAAATCGGAGTCACATCCCGCGCACATACATATCGTATATCTTCGTTTTTTACATTTCGTGTAATCAGCGCGTCTATAAATGGCAGTAGACTAGATTGCGCGATTATGTTGGGAGCCAGCTGAAGCTCAGCCGGGCGCCATGGGCTGCACAACGAAAGCCGGAGCAGCGGTGGTTTACATCTTCCCCGCGTTATATGGCACGTTAATGATTGTCGCTGGGGCCGTGGAGCTGCAGCGACATCAGGTTTTCGGTTCCGTTTGCATCACATTCGGCGCTGTCTATGTTCTGACTTCTGTTGTTGGCGAGCTTGGTGTATGTTGCCTCAATGAGGCTGCGATTCGTGCCACAGTCGTTCTGGTTGTACTAGAGAATATTATTGCGTTCATACTTGCAACTTTCTTCCTCGTTGACGTTGTCCGAGCGCACCCGGTGGTGAAAGAACACCAACATACATCGCCTGTCTTAACGTTCCTCGCCACTCACGAGGCAGTGAGCATTTACATTTGCGTATTCCTCTACATCGGCGCTATCGCAACTTCCTGTTGCATTGGGTTTTTGTCTGAGTACCAGGCTCAGCTTGATGCAGAGCTCCTCATGCAGGAATCGCGACAGCTACAGGAGAGTGAGCGAGCAGCACTCCTTCGCACCTCTGGGAGGCTGGTTTCCAGAACGCTGGGAAGTTTGGATCAGACGCCCAATGCAGCGGCAACTGAATTCACCAATGGTGTTAACGAAGACATGTTTGCCCATCAGTTCAGTACCCTCCAGCGTGCAGCGGCAGCGTGTAGCGTCGTAAAGCAAGATGAACAATTTCAACCGGGCTTTGTGCAGCAATGCGTCACAAATCCCGAAAGGAGCTGATGTGTGCAAGAAGTATCGCAAATGCGGTCAAGGTACGCAAAAGATCATTGCGTCAAGAAGCGAACGAGGAGAAACTACTGAACTGTGTCGTTCAGTATCACACAGTGCTTTGTGGTGATCGCGAATTTTGGCGATCGGCTGTCACAGAGGCACTTTGTAAATGACACTGTTAACGATTTTTCTTCTTCATCCTTTTGACATAATGGTCTTCTGCGTACCGTGATCACATTTGCAATGGGAGTATATATATATATATATATATAAATGCACATATAGGTAAGACACGATGAGCTACACACATCCGTAGCCGCATTCAGCGTTGAGTCTCGCATTTAAACTTGTTTATCTGCTTAACAGATTTCCATAAAAACCAGTCCGGGTTTATAGACATGTGTTTGTGTCTATGTGGCAACCAAATGGGTGTCAGGAAAGTGAGAGTCCCCTCCTTTCGTGAGACTGGTGAGATTCCCAGAATGTCCCAGTGGCTTTGTCTGGAGTTCCACACGGAAGGCCGCCGAGATCAGACTATCGTGACACGCGACGGCACACTGTTTCTCGTAAATCCGCTGTACATGTTCTACCAGAAGTCATAAGATATACAAGAACTCTGACGCGTAAAGATTGAGTACCACAATAAACTATCCAGCTGATTTACCAACACCTGTGTCAAATGTGAGGCTTCGCTGCTTACTAGAAAAAGACGACTCAGACCACGTATGAATTTCGCCTTCGCGCCACAGAAAAATTATCGTGCAGGACTCCTCTGTAGTGAAACACCCCCGTTTCATATTTCCTGAAAATGCTCAACTCCTTCTTGACCAGCGCTTCGCTTATGTGAGGTACGGCATATGTCGGCTGTAGGCGGTGCGCAGCGCTGCAGGGAGGTTTATGTGCCATCCTTGGTCAACTGAAACTGCAGAAGGTCCACTGAAGTTGATCTCAAATCTGTACATGGAGCCCTCACACGGACTTCCGTGAAAAGGAGGTGGGAGGTGCCACTGCTTCTCTGTAGTCACCTGAATGACCTTCATCATGACCTGCCGAACGGCCCGTTCGACGCACCGCTGCGCTGCTCGTTCCTCTTGTAGCATCCACGAGGAAGAGGAAAATCGTGAAACATGTTTTGTCTGTTTTCCCCGTCGCCCCAATTCCCGAGTATGGTCAGTGTCATTCAGTCGCTCACCCAACGAACCCTCAAGGATAAGGTCACCTTGAACTGCCGTCGACTGGAACCAATTACATCCACTGCCTTGATCGTGTTCTTGTTCCGCACCTATGTCAGTAGGCACCATGTTTGTCGAAGAAACGCCAGCAATTTGTACATGCACATAGTCTTTGGCTCTATTCTGACACTCTGGTACACGTTGTGGTTCCTCCTCCTCTCTCAAGGTTTCGCTGTGCTGGTGAAAGCAGGTCAACCTTCCGTGGGCACTCCCCCCTGCGACCTGGCTTCTGGGCGAGTCAAGAGCTGAAGCTATAGAGGGAGACAGGAGGCCACCAACACGGGTCTCTGCAAGGTGTTTCTCTGAAAGGAAACTCCCGCTGGAACCGTTTGTAGTGGAGATTTGCCCACGCAAAACACTGGTGGATTCACCTCGTCGAATTGGCTTAACTGCACCCGACGCATTAGTCCCACCTATCGAATGTTCTACACCCGTCAGTGAGCGGGCAATCCGTCGGCCCTGGGTGAAAGAGCCGTTCAAAGAATACTTTTTCATCGGGAGGCTGAAACAGACCCAAGACTCGCTCGCGCGGACGTAAGTGATAGAAGGACAGAGAGAGCTGCGCAGTGTCGCAAGGCCCTCTCTCTAACATTTTTGTAAAAGCGACTACTTTGGATTCGATCTCGCGTTCCGCTTCTTCATCTCCGCATTTAAAAAACGCGATACTGAGAGGCTCCGCTGTCACGAGTTGAAGCGTATCTGAACCACCGAACATTCCTATACCACAACTCAGTATCCCTTGTGGAAGTTCTGCATCCGACAAACTAACAGCTGGGCCCTTCTGCCGACAAAAGAGAAGAGTATGAAGGATACAACGTAGACTGCACTTGATGTACGCGAGAGGGAGGGAAAGCGATGGCAAAATCACCTCTGCGCAATTTGCCTGCATAGTCGTTCTTCACACAACCGACGGAACGCCGAGGAGTAGAAATATCACAAAGAAAGGGAAAAATAATTCAAACACTGGGTCACGACTCCCGAGTCCGATTCGGCTCTAGACGCGCAAAAAACAAATCGAGTCTTCTGTCCCGAGAATCCGAGAACAAGTTATTTTTTCAGTGCCGCCGACGACGACTGCAAAGACAAACGGAAAAAATCGAGCCCTAGAAAACTGCGATTCGCCAGCGGGTGGAAGAAAAATTGGTAGCCACTCGGTACATACGGTCGTGTGGCATGCGAACACAGGGAGGCTCAGACACGTGTAATACAATTTTCATACATGCTAATAATTGGCTGTATTTTAGCATACATGTTTTCTAAAGTACGTATACTGCTCTGCTCGCCATGTAGCGTGAATTCGTACGAGCGCCCAAGTGTTTCCATATCATGAACTTCAGGAACTGACAGAGGAAAAAATGGCAGAAATATTCGACGTGTATCAGGTGGTGTTTCGGAGCAATTTGTCGAATATATATTCGTGCTGCACACAGACGAATGTGTGAAGGCATCACTTCACTGGAGAAAGACCCATTCTCGTCTCTTTCGTTTCGAGGCAGCGCGCGGAGGAAGCCAGCTAACAAAAGGACGGGAGAAAATGGGAAGGCAGGGGGTACTGTCCGCAAAAAAAAAGACTTGCGAGACAATCCTTTGGCGGTTAGGAACGAAGGAAATGAT

>comp2321_c0_seq1 
CGACGGGGAAAGGAAGATTCATTTGAACTTGTTCGTTGGCGAAAGGAAGTTTTAGGAAGACTGTAGGGTACGACGCAGTCAGCAGAAGCGACCTCTATGTCTGGGCGATGCGCCAATAAAAAAGGAAAGGCCCCGAGCGACACAACTTGTCGCCACACTAGGTGTCCCCGGAAATGCAATCCTTTTAAAAACAGGAACTGCACCAAGTCCAAAAAAAGAGGGGAAACATTGTACACGCAAAACAATTTAGAGAGGCACTTTTCACACGCACCAACACGCATGCAGAGCCCCCAGCAAGACACTCGACGGCTCCGCTGTTGACCAGCTGGTCTCGCATTCTCTAAAGCGGTTTCCGTGGAGAAAACCCTTCTTCCGAGCCACTTCCTGTTTTCAAAGCGGTCCTTTCTCTCCTATTCCAGAGTTCTGTCATCTTGTTCATCCTGAGCTGCTCCGACTCTCGCAGCTTCTCTCCTCACTCAACGCGTCCCATGCCTTTGCCCGTCCCTTTTCCCCTCTCCCTTCAGTCAAGCAAGCGCATATGCCCTCACCACGCTCATAAACGCAATATATATATATATATACATATATCTATATACATATATAGATATATATGCATGGATATACGCACATGTGTATATGCGTATGCCATTTCTCCCCGTTCACTTGTTTATCCGTGGACATCCAGCTCTCTCTCTCTCTCTCCGAACCTTCCTCTCTATGTCTCTACATATCTCGACATATATAAATAGATATAGCCGCAATCTCTCTGTGTGCGAAAATATATTGTAGGGAAGAGACCTAGCATCCTGGCGCCTCACACAAATACGGTAGTTCAGCATCTTCGTATGTCTTTTTCTCCGTTTCCTTTCTCTGCCTTGTTCACCGCACATTCCCCTCTCGCAGAAACAAAGGGGGAAGGAAAGTCTCTTCTCTCTCTTGTTTTTCTCCGAGCGATCACGGGACTACGGAGCAAAAACTCGAGAACTCAGTCACGCGACGGTACATACAGCTGAGGCTGTTTCGTTCGACTGTGCGAGTCTCGGGATCGTTTGATAAATTCCTTTTCCTTGGCGAAATCTCCGTCTTTCTGCATTTGCTGGCCCAGACGAGGAGACCCTTTCGTCGCGAGAAACTCTCGCCTTTCGGCCGGTCCTTTTTCCTGACCGAAAATCTTCGGACGTTCCTTTTCTCGACCTCAAGTCCCCATAAACATCCTAAACAGTTTCCACACCCTCCAAGCGAGGGCCGTCTCTTTCTTAGTCTCCCTGGACGCCTTCACTACATTATCTGCAAAGCAATATGCATGTTGAGACAAGGACGTCGCAGAACTCGGAGGGAGAATCTGAGGGATGTGGACGCCTTTCGGAGAAGAATCCGGCGAAACGAACACACCTCCTCTCTGCCGAAGGAGAATCGTTTCTCTCCCTTTAAAAAAATGATGCACTTTTTTCTCTCTCTCCTCGCGATTGCAGCAGCCTCTCTGCCGCTGCAAGCAGACTGCGCCAGCCTCGCCGAGTACACATCTTTTTTAAGCATGGCGCTCCTACTTTTTCCTGCTTCCCTCCCTTTGCTCTCGTCTTTTGGCCCTGTTTAACCGTTGATTCCTCGTTCTTCTGTTTCTCTCAGAGACTCAGACCTAGAAGTTTCTTTCTGGGTCTCTTGTCGAACTCCACCACGAAATTCGGAAGCAGCAGATGCGCGTCGTCCACGTGCATCGAGAGATCCTTGATGCTGTCGAGATAAAAAGTCCCGTGCCACAGATGAGCGGGCAGGTAAGGACGCATGCATGCGAAGGCCGCTTTGAAGAGAAGACCGGGATGCAGAACGAGGAGCTGATCGAGTGTGTTTTCGTATTGCGAAAAAAGATGGAAAAACTCTTTCCAAAGAGCCATTGACGGCATATGGCTGTGGTGAACCTCGGTGTTGACGTAGAGCAGAGTGTATTTGTCACGAATGTACGGATCGAGGCTTTTGATAATGTAGAGAAGGACGAGGTGTGCGTCGACGGGAGTTGAGGGGAAGAGAGCCGCGAAGAAAAGAATAAGAGGCCTGCCTGCGCGGTCAGTGCCGCGAGGAGAGAGAAAACCGACTGCGTCAAGCTGCTTGAACGCCGTGCAGTCTGCAATTGCAGAGGCCTGCCGCAGATATCGGTGGTACAGCGCCTCGCTGTCTACGCCGGCTGCGAGATCCCGGGGGGCGCTGAGCGCTTGCAGGCGCTTCTCCGTCTCCGTGCAGGCCTTTGCGTCTGTGAAGCTGACGTCTGCCGAGTTGAGAATTCGAGAGGCTTCTTCGAACGGAGCGCGCGGATCTTCGTCCGCGTCGCTGTCGCACGCAGGCATGAAAAGGCTGCCGAATTGAGAAGTGATTTCCCCGCGAGAAAGAGACGGACTTGCGCGCAAACTGCTTCTGCTTCCTTCGCGCTCAACGCGCATGCGCCGCTCCGCGACTTCGATTTGACCGCAAGCGTCGCCGACCTCCTCAGGCAGGCCTCGCAGCGCCGCCGCCTACGCAGATGAACAGTGTGAAGAGGCAACAGGAGAGAAAGAAAGCGGAGAAGACGAAAAAGAAAAAAGGGAAGGAGACACGGAAGAAGAAGGAGAAGCAGCAAGAGAAGAAGAGAGAGAAGACGAAAGAGAAGACGAGAGAGACGACGAGAGAGAAGACGAGAGAGAAGACGAGAGAGAA

>comp2616_c0_seq1 
ATTTTTCCCAGCCGCGTGACTTCCTTAGCGCGTGCAGGAGTTTTCTTACAAAGAGCAATGGCTGTCTATCCAGCATCGGACAAGAAACGTTTACGGCTAGAACCACGCGCAAACGTTTCCTCGAGAAAAGACGAAAAAACGTCTACACACTGCATTGGAATCCGCAGCCTTCTTGGTCTCTCTTACTCAACCTTTCCGATCGAAAACCTCTTCTCTCAGGCACTCAGAATTGTGCATCCTTGATTTTTTTGCAGTGTGCTTCCAGATGCACCTCGACGCGCGTCGCTTTTTGCCTGCACTCTACACCCCCACAATCGTTCCTTCTTCAACCAGGTAAGGAACTTCCGCAGCCAACCACGGACCCAGTCCCAAAGCGAGTGCATGCGCAATGCCGTATTTCGGTGCGTTTTTCTGCCAGAGGGGCGCGAAATGGACATCGAGGCAGATGCGTCCTCCTCTGTACATTTTACTGGTTTTGCCGTCCAGTTCTGGAAGCCGCAGCTCGATGGGAGTCAGAGGGTATGTGGGGGGGATATCAAAAAGAAGCTGGAACTCGTACTTGACCATCTCGTGGATGTACCAGCAGCGTCCCTTCCACGCGGTTCCCTCTGGATTCGATTCGATTTTGAACCACTCTTTGTCGCTGCGCTTGTTCTGAGAAATGTACGCGATGAGGGATATGTATTCCTCCTTCAGTCTCTCCTTCCACTCTGGACTCCGCGGCCCGGCGCTGACCGAGCAGACCGGAATTTCCTCAACTCCGTGAGCGGACATCTTTCTGCGGGCGACAGCGAGGAGTTCTGGTCAGAGAAGGGCAGGAAGCAACCGATCGGAGAGGGGAACGGACAGAAGCGCGAGAGGAGAGCGAGGAAAGAGAGGATCGCATAAAGAAGGGAGAAACAGGCAGACGCAGGGAGGAGAGCGAGACGGAGCCCGACCGAGAGAACAGAGCGAGGACGAACAGCCGAACGGCGCGCTTATGCGCGTTCCGCCTGTGTGAATAAACAGGTGACTTTTGCGGAGCAAAGCGAGACAGGAAAGAAAAGGAACAGAGGCAGTCGCGCCAGGAGACGCGCGAGGGATACTCAACTGTGAAACAAGCAGATGCGAACGTTCTAACGAAGAAGGCACTTGCAACTCCTAGTGGCAGAGATGTACGCACGCGCACAGAAGTGGAAATCTTTCGGGAGTTTTCAAGTGGACGGATGTTTCCAAACAACCAGAAACCCACCGCAAAAAACTCCAGCCCTTCCGACAGATGACTCGCTGCTTTTCAGACTCGAGGACGAAGGGCGGAAAGGAAGCAGAGAAGTCAGGGAAGGTGCAAAGCCGGAACGCAAAGAAATCCCATTCGGATGCACAACTCGGAGCCTCTTTGCTAAAGGACAGAAACGATAAAAGCAGGCGACAAAAGCGACGGAAGTCGCTGCTAGACAATCCACTCCCAGCTGTATCTGTGTGTGTGTGTGTGTCGGTGCTCGGGTGTACATCCACCTCGATGGTCTCCCGCGCCCCAGAAGGCAAGTCTTTCCTCGGTTTCTCTCCAGAGCTGTGTTTTTCGTTCTTTCGGATTGCACTTTTTCCAAAG

>comp2563_c0_seq1 
TTTCCGTCAGATTTTTTGCGAAGCACGCGTTCTGTTTTCTTATGTGGAGACTCAAATTTGGATTTAACGTCTTCTGTCGAGCAGTGTAGAAGCCGCACGCGGGACCTCCGGACTCCGAGACGGAAGCGGGACAGAATTCCTTGTCTCAACGCAGTCGGCGACAAGTTTCTCCAAGTTGAGAGCTTCTCGAGAGACGAGGCGTTTTCGACGTGGAACAGTCACTGTCGCCCTCTCTGTGTCGTCTCGTTCGTTCCCTCGCAGAGTAGCGTTGTTTTCAGCGACTTGAGTCTTCAAGCAGCTCTTTCACGACCAGCGAGCGCCTGCTTGCTTTGCCTTCGTGTCTCCCGCGTCTCCACTTTCCTTTTCCGATTCTCTGCCATGGCGAAACTTTCCTCCGCTCCCCGCGTTCTGGTGCTGAGTGCTGAAGACTCGGTCGTCTCAGCTGCGGACGCAAGCAAGAAAGACACAGTTTTGACCGTACTGCACCCCGACACGATCATCGAAAACGCAGCGGACGCGCCGAGCGTCCTTTACGACGGAGTCCTCATTCTAGACGCAGGAAAAAGCAGAGAAAACGCCACAGGAAACTCCCAAGGCAAAAGCGCCGAGTTCGCAGCTGCGCGATCGGCGCTCCAGGCGTTCGCCCAAGCAGTCTGCCGGCTGGTGGCGGCTGGAGGCTTCGTCTTCCTTGCCGGCGGCAGCGGAGAACGCGAAGAAGTCCATCGGCTGGTGAAACGCCTGCTGATCTACGAAGGCCTCGTCTCCGCCCAAGACTCCGAAGTCGCCGCGTTCGTGGCGGATCACTTGCCCCGCGTTGATTCTTCGTTGATGTGGACCGGACGCAAACCGACATGGGCCGCAGGCGTGGCAGACGCGCTGTCGGGGAACAGAGGCGCGTTGCCAAATGGAACGGCTCAAACAGATGGTGACGACTTCATCGATGAATCCACTTTGATTGACCCGACTGAGTCGTATCAGCCTTTGGGAAAAGACCGGTCGAGTTGTGCGTCGCGACCGAAAGCGTGTCCGAACTGCACCTGCGGGCGCAAGGAGGCGGAGGAGGCGGCCGAGAAGGAGGAGAGAAGAAGGAAGCTCGAGACAGGGGAAATTCGGTCTTCGTGTGGCAATTGCTACCTCGGAGACGCCTTCCGCTGCGCTGGTTGTCCATACAGAGGCATGCCGGCCTTCAAACCCGGCGAGAAGGTTTCTCTGGAGGCGACGAGCGTGGAGGCGCCCGGGGGGGGAATGCAAAAGCAAGTGGCAACTGTAATGAGCAACAAGGTGCAGATTACAGATCTCGGGGACGACATGTAGACTGAAAAACACGAGGCGCCGCTTCTCGTCGGGAGCAGCTTTGTTTTCGTTCTACACAAAGATTTCGATCCCCACGGGCACACTTGGCAATGCGGGGTTATTCCCTTTGCCGGCACTTGAGTTTTTTCAGCGGGTGTTTCGTCAGTATGGGAAATGCTCTGTCCCGAAAAGATGTGCTGCCCACGTTTTGAAGTTTCTCACTTGAGTTTCGTCTGTCTTAGCAAGGAATCGTTTTTTTAGTCCTTTCTGTTCAGTGGATCTTTGGCAACGGTTTGCGACAACCACTCTGCTTCCCTCCGGCTGAAGTTCCTGATCAGAAACCCGTGCAGACGACGAAGGTGGCAATGCAGTTGGCGCGTTGCTAAGCTGTAGAGTAGTCGGTTCAGTCAGTTGTTTTTCTCTCCGTGCTAGCGGCAGGCTTTTGTGGTTTGGGGGGCTGCATGAAAAACCCAGGAGTTCTGCGGGCGAACTGTGGGACCTGAAGCTCTTGGCGAGTCTTTCACGTCAAAAAAACTCATCTTAGTGATGCACGACTAGGATTTAACGGTACGCCAAGAAGATTCCCAGTATGTACCCAGACTAGCTTGGCTGCATCAGTCCATGGCGTTCAGTTGGTTCTATGTGTACACCGACTGTCATCTTGGCTGTGCCCTCTTAGCACCATAGAAAAACTGGATGGAGACGTTTCGGCGCAATGTATTCTGGTTACTCGCTCCCGGCAATAGATTTAACGATGTTTAGGGTGTCCGGTAAAAAACACAGAACACTGAATTCAGAGAATCGTGGAGAGTTCTTTATTCGCATTGGAACCGCTGCAGCGGCAACAGGCACACGATACCAGGATTAGACAAGTCTCCTGCTTAGTCGATGCCGTGGAAAGGCTTGAATGGGCTTGCGAGTTTTGCTCATGATGGCACGCAAGACGCGTTTTATTTTTTAACAGATCTTCGGGAGAACTGCAAACGCAGCTTAGTGAACGACAGTGTGAAAAAACGCTCAGAGATCGTCGTCTCCGGGCTTGGCCTCCACGGACTGGCTCTTCATGTACTCGAGATATGCTTCAAACTGGTCTGTGTCAAAGCGCATCTGCATCTCCCGCAGACTAAAGTGCTCAGCCTGAAACTCGTGCTTCTTCCCGTTTATCAGTTCGATCTTTATGGTCGACGGCGCGTTGTACCCAAGAAGCTGATAAGACGCCTGAAGAGAGGGGAATCTCTTTCTGACAGAATCGGACTTCATGTGGTGGATCAGCTGCCTGCACACTTCGGAGCGCGGTCTACCCGGGTGGTAGGCCACATGGACACTCTTGACGCAAGCCAAAAAGTCCAGCGGTTTGAACAGATCATACTTCGGCATGCTGAAGGGTAGCGCTACACCTGCAGTATTCTCATTTGGGCAGCGGCGCTCGTGACTTGCGGAGGTTGGCCGAATGCAGGCGATGAGAGGGAATGAGATGCTCCGGACCTGCTCAAAAACTGGCTGAGCCCCCGCCGACACGACGATTCGACACCCAGATAAAACCAGCTTTTTCTAGAAAGTTAGGAACTTCCACATGATACTGAGACATTTGACGCATCAGGAGATCCAAAATATGGCAAAT

>comp3287_c0_seq1 
AAAACGAAGACAGTTACTGTGACACTTGCCAGCGGACAAAAAAAGACCTGCGAGTGCCCTGTTGTTGCTGCATTCGTCTGCGGCATGGACGGAAAAACGTACGCAAACGAATGCACTCGCGACTGCCACGGTGCAGGCCAGCATCATCCGGGACCTTGCAAGGGATACGATCACCCGACTGCGCAGGAAAAATGCCCTTGCGACAAATCCTTCACTCCGATGTGCGGCGTCGACGGCAAGACATACCAGAATCTGTGTTACTTGCAATGCTTTGGAGTCAGGAAGCTGCACGATGGCACATGCTGGAACTAATTGGAGAAATGAAAAAATTTCGAAACTATCTGTTCTAAGGACTGAAAGCTAGCGGAGAGAAAGTCTCACAGTTTCGTTGTAACCTTTCAGGCGACAGCCGGGAGCTGTGGGCGTGGGAACACATGAGTTTTGTCTCCATGGCAAGGGTGTCATGGAAGTGTATTTTTGTGAAATGTCATATGTTGATCACACCGCGCTTATATATTCCTCTGGAATGACCAGCGCAGCGAAACCATTACAAATAAATTGTCCACAAGAGATGCCGAATGGTATTTGTAAGGAACGCCCCTGCTGCCTTCCGTGATGGTCTGAAAACTCGACAGACATACCCCACGTACATGCGTGCACTGCATCTATACAATGAAAACAGCCTCCTTCTGGCTGCGTACACTAGAACCGTTTCCGTCTGGTTTCGTTCCCCATGGCCAACTCTGTCGGCTTGGCGGCCTTTCGGCGCCGAGCTTCCGTTGCCGAGTCTGCAAAGCGTGATTCACGGAGGGGATGAACCCGGGGAATGCGAAGAACGAAAGCCTTTGCAGGAATTCAAAACAACGCTGCATGCTACCGCTGTGCCAAAAGTAAGGTTACAGGTTGGAGCAAACGGGAGACCGGAGACTGAAACAGAGACGAGAAGCGTTTCACGCTGCGGCGACTGTGGAACCGCAGCAGCGCGATATCCGGTTGCCTTTTCACTGTCTCCAGTCGCTGTGCGTTACGCAAACACGGACATTCTCGCGTCCATTCGCAAAGGCAAAAACGGCAAAAAGCTCTGGCAGACTCGCAGGCGGCTTCGCTGCAGCTGATCCCGCAAGGAACTGTTGTGACTCACGCGCGGTCTGTCGCATTTTAATGCCAGACAGCTCATTCCATTCACATCCTCCCTCCTGTGTCCCACTGTATATCCGAACACGCCGAGACAAATACGTTTTACGCAACTTGTTCTCGTGCGTACGCCAAAAGGTGGATGCATGGATGCATGCATGCCGGGTGTCGGTGACAGCCACACCCGAGCGGCTGTTTATGTATCCCTCTGAATCTAGAGCACTCTCTGCCGCCCTAAGCAGCTAAACACCTTGACACAGAAAAAACTACGCGTGCGTCTCTGAAACATCTTACAAATACGTATCGGCTGTACGTTGTAAAACCGGACGGCGGCCGATGATTTGTAAGGTTTGCAGACTACCTGCATCGAAGCCGACACAGCTTGTGGGACCTCTCGGACGGGGCCTCCACAAATAGACAGCGAGGAGAAGCTGTCTGGAGAAAAGAGAGGCAGACGCGAGTCGCCTTTCCAAACCACAATCGAAGCTCTCTAAACGCCTCTCTTTAACCTCATGCACCAACGCGGCACCCCCTTCACCAAATAACCACATACAACACGAGAAAGGGGGACCGAAAAAACGCACGTCAGCACAAAGGCAAATTCTCAATCCGAAAGAGAACGGAAAAAGCCAGTTGCGCTTGTTTTTGTTTCGAGATGCGTCTGGAGAGAGTCATGTGGCGAATCCAGCCGACCTCGTGAGTTAAGACTTGGAGGGTTTCGCAGAAACCGGCCGGCGAGCGATGTCGCTTCCGTCGTTGCTGCCGTAGCTCCGACCGCGCACGCGCATGTCGGGTAAAGACCCGCCAGGGCCGCGATAGGCTTCGGAGCCGTCTCCGTGGTGAGCGAGAGCGGTTTCGCGCAAGAGCTGCGTCTGTCTCTGGTGCTGCATGCGACAGTCCGCCACGAGACCCGTGAGATGTGGAGACATTTCCGTCGAGGAGGTGAGAAACTCTTGGAAGAGCCGGGAAATCGAGCGCGTCAGCGGAGTGGCTGGCGGCGGCTTGTACGGGTGATGGGGAAACATCTTGATGGGCATGTAGTCCTCAGCTGGAGGACACAACCACCAATGGACCTGGGGAATGAAGATAATGAGAGCCGCAGCAGCATATGCGACGACGACGAGGGCGAGGCCCGAGTTCCGGAGGTTCGCAGAAGGCGCCATGCTGCTCCAGCGCATGTCGAACTCTGTCAGACCTTGAAGGACGGGCAGGAACGCAGCGCCTGGAACCACGTATCTGATGCAGAACGACCAGTACATGGAGGGTCGACAGAGAAAGAAGGGACCCGTGCTACAGCAGCAGCAGAAGAGTCGCTTCAAAAAACTCAAAAAAACGTCCGCCGGCCGGATTGAACGCGGAGGGAAGAGGGTCACACGACAAACGTCCCGTCGGAACGTCTCGATGTTCCCCAGCCAAAGCGCCCAAAAGCGAGTAGCAAAGTCGGGCGCCGCTTGCGGTTCCTTGAAGATGAAGGCGAACAACGCCGCCAAAGCCGAGTTGACGACCGGAATGACGAGAATGGATGACGACCACGACCCAGCTAAAATCACCATCAAGGCGATGTACACCACTGTGAAAATCCAAGACGCTGACAGGTGCCAAAGATACGCTTTTTTTCCGGCAATGCGAATCTGTAGGCGATAATTGTGAAACCATCCAAGAGCAATGGCCTCCAACAAAATCACCACGGGATTCAGAAACGTCACCATCAAGTACCTGAAGTAGTCGACGCGCACTTGTTGGTTTGAGCCGCAGAAGGGGATTGAGAAAAGAAAACAGATGATGACGAGAACTATGGAGACCAGCTTCCTGTGCCTCTTGGGGCAGACGCGCGCTTCCGCCACCATGTTAATCATGCTGTTGATTGAGACAGCGGCGACTTGGGTGTTGAGGACGAAAATGCCGCCGAAGAGAAACATGGCAAAAACGTTCGGTACAGAGACACGTGTGAAGGCCGCCGGGAAAATGACGAAATACGCCGTTGCTCCTCGAGTCTTAGAAACCAAGTGATTGACAGAAACGCCCGTTTCAGCCTTGATGCTGCCGATAGCCGCGAGAAGAGCAGCGAAGGCAACCAGAGACATGGTGCAGTTGACGAAGGTCGCGTAGGCGACGCTCGGCACAGCGTTGTAGCCAATTTTGGTGAAACTCCCGACGGTGCCGAAGATTCCGTAGCCGAGAGAGAGGTCATCGAAGATGCACTGGATGACCGCACTCGTGAGATGGGACATCTTGAACGAGGAAAAAAGTTGCCCGATGTCAAAGGTCGACCAGAACACCGCCCCGATGTCTCTCCCCGAGTCCGAGTCGCCCAAGAAGCAAACCATCATGAGCGTCACGCAGAGGACGCCCGCCACGAACATCAAGATCGCTGACAAGAAGCCAAGTTTGAAGAGGCCTCGCCAGATATAGGCAAGGATGTACAGCCAGACGACGGCCACCGTGGCGATATATTTTCCTTGAAGTTTATCTGGATTGATACTTGGATCGACTGCCGATGGTTGCAGCTCCTTGAGGTAGTAGTAAGTTGCCTTTCCAGTAGGAGACGCCATACACACATCTTCGTCGTCGATGTAGTGACAAAGGGCGCCGTGCATGGTTGCCTCACACTGAAACTTGTGACCACTCAAGATCAGACAGTCATGCAGATCTTGCGCAGTCAGTTCCCACGGATGAGGCGTCTTTACACTCGCAACAAAGTACACCAGCAACTGGGCACTGCGATTGGCGATGAGAACAACACGAAGGAGGCAACTGAAGAAACAAAGAATACCGGCGCCCACAAACTTGTGGCTGATCTGAGAAAACTGTTTGATGGACGCGCCTCGGAACAGATTTCCCATCAGAATCTCCATCTGGATGGTGGGTAGACCGACGAGGAAAATGAAGACGGCGAAAGGGAGGAAGAACATGCTGCTTTTCCAGATTTGCAGTTGGCCCCAGAAGAGCGTGAAGTTCTGTCCGCCAACGATCCCGCCCAGAACAGTCATGTAGAACAGAGCCTCGTTCGTGAACCAGCCGCGCTGTCTCTGGCGCTGAACCCACGCACGCCAGTCCAGCGCATGCGGCTCGCCGC

>comp2476_c0_seq1 
CTTTGCAATGCTCCGTGTATCTCCACCATAACGTCACTCCGACTTCTGAAGGCCCTGCCTACCTATCTATCTATAAATGTAACTACAAATATACCTTTGCACCTGTGGGTTCCACCTTCGGCGCCCGCTTTGACAGAACCAAGATGTTCATGAGCGCACTTGCAAAATCTTCGGTATTTCTCATGCACAGACACTTCCCCGAATCGGCCCTCTTCGGGCAATAAACATGTCAGCAATCCGTAGCCGCTTCGCCAGAGGACTCCACGGCGTACGTGGCTTCTCCTCTAAGCCTGCTGACACTCGCAAGGCACACTTCCCTTTGAATGATCCGTTTTCGGACTCGTTCCATCGAACAATTCAGAAGCAACAGCTTTTCAGTGGCCTTCCGCACTGCCGCCACTCCTGGTTTTCAGCCGTGCAGCACGCCTGCCTCTCAAAAAAAAGAGCGAACAGTTGGATTTTGAAAGACTAGGAAAAGCTGCTTTCCCCGCACTGCGTGAGAACCATTTTGCACTCGTGCCCTTTACTTCTCCCTCTCTGGAACGTTGTGAGTCTTCTCTGTCCCCCCACGGGCGGCGAGAAGTACAGACCGTCCACAGTCTTGGACTGCTCACAATCGCGTCCACGTGATACATTTGCAGCTTCTCCAAGACGATGGAGCAACTCTTTCCTCAGTCGAGACCTTCCAGTCTCCTGATCAAGAATGCGAAGATCCGAATGAGAGGGAAGTCGAGAATCGCGGCTGCAGCAACGGCTCGCGGGTCGCAGACTTCTCCTCGGAGCCCGTCTACCAACGAGCGACCATCGAATTTCCGCCCTGCCGCTGCATGTGCTCTGGTAGTCTCCATCGCTCCTGATGACCCTGACTGCTGTCTGAAGGTTTCGACCTCGTCGTGCGACTTCCCGAAGTGGCGGGACGTTTCCGTGTCTAGACACCCGGAGCAAGGCGCAGCGCCGTCCCCGGTCGCCACAGTTGCGAGCCATGCCGCGTTGGCTTTCTCCACCCAGATGAGAGAAAGAATCATATGGTACGCGGTGTAGATCGCGAAGCCG

>comp3496_c0_seq1 
TTGGCCAACTGGTACACCTTCTCGCTCACCAAGAGCAGGGCCGGGTGACGCACGAGATGACAAGACGCACACGGAAAAACTTCCCCCGCTTCGATGCCTTTTCCCGAACTGCGCTCCGCAAATTTCTCAAACGACTGTTAAGGGTCGGGAAGGTCGGGACCACACGTTTTCTTTTCTTGCACCACACAGTGAAGATACTTGGGCAAATCACCAAGATTTTGATTTCACAAACACGCACAATGACAGTTTCTCCGCAACCATATACCCGACTGCCACCGTGTTTTCAGGCTTCGGCCTATAGACGACGTTCGCAGGCTATTTGTGTTTCGACAGATGTGTTTGTCGCTCTTCTTCACCTAAATTCACCGTTGCGACTTTTGCCGCGTAAGCGCCCTTTACAGGCATTCCACGAAGCGACAGGGCAGGAGACAGAACGCCATAATTATTCAGCTCCCACCTGCTCAGCTTGCTTCGCCCTCTTGACCATGACACGCAAGAAGAAGACAAACCCGTTGCGGTGCTCCTCATCCACAAAAACGAGGGAAAGGGTTCGGTCTGCCGGAAGGTGGACGACGGAGCATAACTTTGGGGAAGGGAGCGTTTCGTCGAGCTGGCCGTCGTAAATGCGCTGCTCCATGGCTTCGAACTCTCGCGAGTTTCGACCGAGGGCGACAGACTCGATGGACGTCAGAGCAACCCTGCGGGGGCTGATGCTCGTTTGCAGCCAGTTGGTAGGCTGCGCGATGGTCAAAAGGCAATCTTTGATGGTCACGTTTCTGATGAAGGCCACGCCGAGGCAGTTGATTTTCATGAGAATCACGCCGTGCGTGTACGCAGCCTCCATGCTCTCCATCCACTGAACCATATTGTTGGCGAGGAATTCGCGCTGCATGTCGTTAAGCTTGTTGAGTTGCTGAGGACTGAAGTCTTCGTCGTCGTCATCGTCATCATCTTCGTCGCCTTCTCCGTCGTTACCCTCGTCGGCGTCGTAGCCTTCGTAGCCTTCACCGTCGTTGCCGGCGTCGCCTTCGTAGCCGGCGTTGTCTTCGTCGTTTTCGTAGTCGCCTTCTTGAGCCATCTCACTATGGGAGTATTCCGCGAACTTGGCTAGCGCTTCGAGTTGCTGCGGAGACAGCGCGTCGGGAGTGACGCTGTAGCGCTGGATCACTTGGTTCAGTGCAGCTGCTTCGTCGATTTCCTCTCGGGTGACGGTGTCTTCGGGAAGTTGGCCAGCTTCTGCCTCGATGTTTTCTATCGCGTCCAGCAGTTGATCCCGGTTCTGCTCCGCCAAAATCGACTTTCCTCGTTCGGTCTTCAGCGCCTCAGGAACATTCGCGTACTGGCTGCCCCATCCTTCGTCTCCTGACTCTGCGCCCTCGTCGTGGACCACGGAGAACTTTTCGCGGAGGCTCTGCACCTGCTCTGTCGCGGTCTGCTTGGCAGAGGTGTTCTGGAGCTTGAACACCGAGTTCCTCGCGTCGGCGCGGGGGCCGCCCCGCCCTTCCGACACAAAGTGGATCGCTCTCTCGTCAACGAACACGCGCTGCTGACGAAGCACGCGCAGGAGCTCCCCTTGGCCTCGAGAGCTTTTGCGGCGACCCTCCGACGCCGCTTGGAGGGCTCGCAGCCTGTTGCACGGACGCTGACCCGTGGAAACCATCTCGAAGACGTGTTGTGGAGGCGGAGGAAAAGGTACTGGTGAAAGAACTCCAGGGCAGCAAACGCCGCTCGTTTTCAACTCGCAGTCTCCACAAGGAAGTGAAAAAAAAGGGCTGCGAAAGCAGGTTCCCACTCTGAGATAGCGCACGGTGAACGTCTTTGTCGCACTGGCTCGGTGAACCTAACGAGATCACGGGAGAAGTCACACTGCGTGTGAGATTCTCGAGAGGAAAAAGACGGAGAACGAAATGCCTGCGAAGTGAGACTGAAGTGGACCTTGGAACTTCAGCCAGACGAGATCTCGACGCTCGCGCACGAGGGAGGACCCGGGAGTGTTGTGCACAAAGACCTCGGCGAGAAACACTCAAACGAAGCTGAGTTTTGCTAGACAAACAAGAGGGAACAGATGCTCGACAGAGCTGTCCTCGAATCCACAAACGTTCTCGACACGAACCAGCGGCCGAGCTTGTCGCAGGAAAAGACCTGTTCGCGGCAGCAGCGCCCTCTCCACGATTCCTCAGAAGAATGATGGCCCAGAGTCGTGTTTTCTCACAAACTCAAAGGCGGCGAAAACAAAGATCTCGGCGAAGGCACTCGTGGGAAATGTGCAGGTCGCCACGAACTGGTTCCGAATCCTCGGATCGCTAGTGGGCGCTGCCGGTTGTCGGTTTCTGCCGTGGTTTCCGCGGAAAACGCGCGAAGAAATCCTTTTATGCTCGAAGCGGATGGAGCAGAGGTGCAGAAGGCCGGGAAATGAAAGAATGCGAAACCCTTTTTTTGTTTTGACCGCGAGGAGGCGAGAACTGCG

>comp3480_c0_seq1 
TCATGCTCGACTTTTCCAGCCTTTTGACTCGAGAAGCTGCTTAAGAGCCGAAAACGCGTCTCCCATTTCTCCGCCGCCGCAACAGAAGCTGTGTTCCATTTTCAGGTGACTGTGTCTTTTCCCGCAACCGATTTTGGGGGTATCCATCTGTGCCGTACTCCGCGAGAGCACCCTGTGTAAGTAATGCTGTGAGTCTCATGGCTTACTCTACGCATTTATCCCCTCTGGGGTGGTGTCGGGTGTTGAAGAATCCTTTTCACTTTCTCGTGTCGACAGAGGCGTTCTCTCGAGCGTCTACTTTTCTTGCGCGTCCCGTGGCAGCCGTGTCGCAGCCATTTTCGCTCCGGCGAAACTGCGGAGCGCTTGGTCTCTCTGAGCATCGGTCTGGTCTCGAGAACATCACACTGGTTCAGGCAAAGAAGAATCACACTCGCGCGCTCGGAACTTCCGCCCGTGCTGGCGGCTGTCTAGAAGCTGACGCTCCTCGCGGTGATAGCGCAGCACCCACTAGTCAGATCACTCTCTCTGTGGAGCTCACTCCCAACCCACAGGCACGGAAATTTGTGGTTGTAAACGGTCCCAGCCTGATTTCAGAGCCGTCCTCCGGTTCCTCGAGGAGCTACACACGACAGCAAAGACGACACGGAGACTCTCCCCTAGCTGACTGTCTATTCAAGATAGATGGGACGTCTTCTGTGCTAATCGCTGGAGGCTATGTGACGGTGGTGAAGGCGAGAGATACAGACTGGAAGGACTTGGAAGAGCCGGTAAAGCGGTGCATTCAGGACCACCTAACGTCGGGGATACCTGCTGTCCAGCGCGCTGTATCTTCAGAGGACGTCTCTGGCGCCGCAGAGGGCCGGCCAGAGGTCCCGGAAAAAAAGAATGCCAAATCAGAGGAAGAGGAGGATTTGTCTGAAGCGATTAGAGAGCTGTTGCACATGCGAGCACGACCGATGCTGCAGGCTGATGGAGGTGATCTCGAGATGATGCGGTTCGATGAAGAGACTGGTATTGTCTGGGTGCACTTGAAAGGAAGCTGCGAGGGCTGTCCAAGTTCTCTTATCACCGTCAAGAGAGGAATGAAACAAATGCTGCAATATTACATTCCGGAGGTGGAAGACGTGCGTCAATGCGACGAAAATGGCGATCCTCTTGAAGACGACGAGGAGTAAATCATGTTTTTCGCCGCGTGGCCAGCCACGTTGAACTGTCACACAGCATGTTGCCGAATTTCGACGCAACTGTGCTGGAACGTCGTCCCTGCGAAGGGGAAAGGCTTCCTTTTCGAATGATAAACCTAAAGTCTGGCATTCAATGCGTGGACCCCACATGGCACTGTTGAGTCATTTGCGCGAAAGAGAGTCTTATGGGAGCTCCCACATTCGACACGACATAGGGTCGGGGCGATGCGCAACGTTATGGTACCTTTTCACCTTTTCTTCGATCGCTGAGACTTCTGCTCTGTGGCTGCCAACGGGTTGACACTGCGGCAAAAAACCGTCTCTTGAGACGGGAGGCAGACGGATTTCCAGCAAGAACAACGGCATGTGAGTACGCATCGAAGTCAGTGATCAGCAAGTGTTCTACCATGGACAGAACCTTAAGTGAATCATCGCAGTCTAACATTGCAGTCGGCCGGAAACCAAGTTTCCACATTCCAGTAAACCGTCCAAAGGGCAACTGTATTCAGCCGTCCAATCCGATGTGCGGAAAGTCGCTTTCTGCCTCAGCTACGATGGCTTCCTTCATTCGAGTGCGTGACGCCTTCTCTTCCCAAAGTTCGTAGTAGCTTTCCAGCCGAGGCATCAGTTTCTCGAATTCCAATAGTTCTTCTTCGTTGAACCACATTAGAAGGTTGTCTTGGCTGTCGACGAAACATAGGACCGGTTCCAGTTCTCCATCTTGGTCCCTCTTGGCATTGAAAACGAAGCATTTTTTGCCCGAAGGAAGCCGTATCCTTTTTGACCTGTCCTTCCGCGTAGGTGGCCAGTAAAGTGTGCGCCTCTGAATGCAGATCGTTGCCGTAGGCTCCCACGCTGCTGATGGCGCTTTGTTCTGTACACACACTCCCGCAGTCCGTTCATCGAAGGGTGGCTGCCACCACCGGATCTGTGGTGCCCCAACTGTAGACAGACTAGATTGAGACCGGAACGGTAGGACCTCCGAAACAGTTTTTGGAAAAGAAAGGCTGGTCACGCCGATAGCAATCTTCGTGAGTCTTTCGCGGGTTTGATGGAGTCCGAGAGGGCCAGGTGAAATCAAACCCCTCACGAGGAAAGACATTGCTGCACCGCACCGCTTGTCATACGGGCCCTTTGAAGGCAAACATTTAGAGCTTTCACACCACGTGTCCCGTGAAAAGAAGATATTTGGGCAATGCAACTGGTGTGCCGGCTGCCAACATGCCAACACAACGACAGTAGTTCAAGTGGCAGCTGCTATTTTTCCACATGAAGTGGACAGTGCCCGTCACGCACAGGAGCAGGTATTTTTAAAGTGAGTTACCCAACGAACACTGCGGAGGAAAAGAACTTGCATTAATGTGAGGCCCGAG

>comp2424_c0_seq1 
TGAGGGGTTCAGCAACAGCGTCAACCGCAGCTGGGATATCGACGAAGGCTTTGAGGTCCCTCACCCCCGCGAGGAAGAGGGTCAGGAACATGTCTTCGTTTTTCAGGACGGCGGAATGAGCCTGGCATCTTCCTCAGAGTCTCCGGGGGCCTCCGGCCGCGCGGGAGATGGCGAGACGTCGTCCCTGCCGGGCGCCGCGCTTCCGCCGGCCCCTGGGGCTCCACGCGGTGCATCGAGCGCGGGTGAGAGCGACGACGGCAGCAGTGCCGAAGAGGCGGACGATTTGCAAGACGCAGTTGGAGAAGAGGGGGAGGCGCTGCACCCGAACGCGACGGCTTCTTTGTCAAGAACCGCCTCCGGTGCCTCAGATGTCTTCACGCGAGGGTACGTCGCCGGGGTCGACCGACTCGCTGAGGAGCTTTGGACGCTCTACGAACTCCTCGTCTTCCGCGAGTGTGTTAAGAGAGTGAAGAATGCCGAGAGAGCAAAGAGGGAGGAACGAGAGAGGAGGGCGAAGCGGCGTCCAACCCAGAGAGCAGAGGGCCTTCGGAAGACGCACAAACAAACACCGTGTGGAGACTCAAGCCGTAGATCGTGCGCAGCCCCTGCAAGCTCCGCCTCTGCCTCAATCGCCGCGGTGCGGTCGCAAGGCGCGAGGCGTCAGAGACAGAGAGAGCCAAGAGAAATGGAGAGACGAAGCACAGCGGCAGAAGCAGGAGAAGGCAGTGAAAGAGCACAAGTTGAAGCAAGAGAAGAAATTGAAGAAAGAGAGCAAGGAAGGGAGGGAGGAGGTCGTCGACGCAGCCGAAGACAGGACACGGGGCACTGTCATGCCTCATCCTCTTTCCCGTACTACGAAGGCATTCTCGCTGTCATTGAGGAAGACGAGGCGAGTGCACTCTTTGACCAATCAAAGTCGCTGCGCGCAGGGTGCGAAGCCGACGGGGAGAATGAGGAGGGAGGCTCAGAAGCGATCTCACAAGGAGAACGAAAAGAAGACGGTCTCTCGAGACGGGGCGCCAAGCCTTTCCTCACAGGCTCCTCGCCCATCTACACTGCTGTGGCGTCTCCGCTAGTCGAACTTCCCTCTTTCTGTTCTCCGCTCCTTTACCAAGTTCTCTACGAAATTCTTCTTCTCTTTCTTCGCCTCGGTCTGGCGCGATGCGTCGCCAGGGGCTCCTCTTCCTCAGCTGATCTTCTTCGCTATTGGCCCCCGACAGTGGGGGACATCAGAGCCGCTCTGCAGCTCAGGCTCAGGTATCTCCACCAAGTCAATGTCTCTTTCCTCTTTCTCTCTCCGTTCCTCCCCACAATCCCGCCGCCGCACCCCTACACGTATGCCGAGCGCCACGAAGTTCATCTGGGCCTCGCCGCGTCGGCTGTCTCCTCGAGAGGAGACACTGCAGAGCGAGAGGAGGGCGGCGCGACGACTGGCGCTCGGAGACGGGGGTTCAGGCTCAAACACCCGCGCAACTCGGTCGCGTTCGCGTGGCTTCCAACTGGTGCACCGGCTCGAGAGGACCTTCCCGGCGCCGCGACGACTGAGGGCTTGCGAGCGCGCGCGGCGTGGGGCCTTCGCACCCTTCCGCCCGTCTCCTGGAGGCCCAGAAAAGAAGCGGCTCGCAGGCCGAGAACCCCGGGAGGTGCACGCACATGCAACCGAGACACAGACGAAAACCTATCTTTTCAGAAAGAAGGAAGGAAACGTTCTCTAAATCAAAACTGTGTCCGCGGTACGCCTGGATCGGCTTCTCTCGCCGGGATTCCTGCCTTTTCTTCTTCGCTGTGGGGTCGTAGGGAAAGCGAGGCGTCCCTCGAAGATCGAGACAAGGTCTTAGTCGCATTGGCGGGGACGAAGTCGCTTCTTCTCCCCGCTGTGAAGAACTTTCTTTTCCGGGCCTCGACGATCTACCGCGTCCACGCCGTCCGCCAACAAATTCTGCGTCTCCCCGGCTTCTCGTACGCCTTTCGAGAGCCGGACAGGCCTCGGCAGGCCCTCGCGACCGTTTCGCTGTCACCCTCCTTCTCTGCTCTTCTCCCTGCCAGCCACGGATTCTGCGCAACTCAGCCCCAGCTCGCCTCAGAGTTCCCCAGCCTCTCGCCTGCGGGAGTGGCGCAAACCGCGCCACGGATGTCCCTCGCGTGGGAAGCGACCGTCAGTTTGGTGCGCCTGCATGCGCCGTTGGAGGCTCTCTGCGTTTTGTCTCCTTCCCGGCAGCCCAGGTCTCTTCTCGCGGAAGGGAGAAGCGGGTCGAGTGCGACGCTGGTCGTCGACGTGGCGGCGCCTCTGCCGGAGTCCTGGGGCAACGTGGGAGCTGCGGCGGTGCTGCTGGACCGAATCGCGGCGCGCCAACCGGAGACGGCGGCGGCGTCTTCTGTCTCGCTCTCGCAGACTCTGCCAGGAGTACGTACACCCGGGAGTGGCGGCGAGGGTGCAGGCGCGGAGGCCAGGGGGCTGGACGCTGGGGACGGGAGGTTGTTTGCGGAGGCGCGGTTCGCGAAAAGTTTGACTGGACAGCTGGCGCGGCAGCTGCAGCACGTGGAGACGCTGAAACTGGTGGCGCGTGAGCGCGCGTTCGTCGTGCAGTTGCGCGGTGAAGGAGCGCAAGACCTCGGCGGGCCGTACGCAGAGATTCTGAGCAATCTGTGCGACGACTTAGTCAGCCAGCGACTCGTCGTCGAGTGCCCCAACGCCCGCAACTCGGTCGGAAACAACCGCGACGTCGCGATCCTCAATCCGCATGTGCGCGAATTCCTCCTCGGCGCCGACCTCGCCGCGCCCGACTCGGGTGTACATACACCTCAGCTGCCGGGTGGTTCCCCTGGAAGCGACGCGAGCGACTCGGAACCGTTTGACGAGAACACCGATGTGTGGCCTAAACGCGGGACAGGGTGTTTCGAGTCGCATCTGCGTTCTCTCGAAGAAGCAACGGAACTTGTTTCTCTCGGTTGTCAAGGACCTTCGCCGCTCGGTTTTTCCGATGCGTCCTGTGCCTCCGGCTGGGCTCCGATATTGCCGCCTCAGCCGCTGCTGCCTGTCGGCCCTGCGGCGGCCCGAGGCGTCCGGAGCGTAGAAGCTTTGCAGGCGCAATGGGTCGAGTTTTGTGGTCTCTTTGGCTTCTTCGCGGCTTCGCCCTCTGTCGCCACGCTCTCGGCAGCGACGCCGACGCTCTCCACGACTTCCCGCTCGAGCTCGTCCTCCGCACCGAGTTCTCTCGACGCAGAAGCGCGGGAGACTGAGCGGCGACGCATGCGAGAGGCGCCGGATCATGGGCGACGGTCTGCGACTTGTCTCCTCTCCTCGCTGGGCCAAGGGCTGGCGTCGACCCTCTTTGTGGTTGGGCGTCTCATGGCGTGTGCTGTCCTGACGCAGAGTCCGTTGAATCTGTCGCTCTCTCCCGCCCTCTGGAAGCTCCTGCTTTTTCAGCTGCCTTCGCTTCAGGACATCCAGGCGGTCGATGTCCTGGCCGCCAAACAGCTGAAGACGTTCCTTGCATGCGCGGGCCTCACCCAGAGAGAGGGCGGACGCCTCGCGCCAGCTCACGACAAAGGCGCAGACGCCGGAGAAGAAGAAGAGAGTGAAGGAGAACGTGGAGACGTTGAAGGTGGAGAGGCCGGAGAAGGCCGAGAAACAGGTCGTGTGGGGAGACTGGAGAGAGAGAGAGACCAAGCCATTCTGCAGGCCTTCGCGCAGAACGGATGGACGTTCGGCGACGCCTTGGGCAGAAATGTGGAACTTTTCCCTGGAGGTTCACAGCGTCCTGTCGACGATGCAGAGATTGCTGAGGCCGTTCAAGCGGCTCTCTTCGCCAAGCTCACAGAAGGGCGAGAGGCAGCGGCCTGGCTAGCCTACGGCCTGTATGACTTGCTGCCTCTTCCGCAAGTTCAGGCGACGCTGACGGCAGACGATCTGCGTCAGCTGGTTTGTGGAGATGACGATATTGCAATTTCTGTCTTGATGCGGCACTCGAAAGTAACATGGGACACCAGCGACGCGCGAGAAAGGGCTCTCATTGACAATCTGTGGGAGGTCCTCAACGCCTTCACCAAGAAAGAGAAACAAATGTTCCTTCGGTTCGTCTCGGGCCGTTCAAGACTACCGCGATCTTGGGTAGCAGGAGACCCTTCTGCCTCTTCACACAAATTCGAAATTCATATCATGAGAGACGAAGAAGCTCTGGAAATCCAAGACGCGTCGCTGCGGTCCGTGCGAGTCGCCGAGCACCAAACAGTGGACGATCGGCTGCCGACCGCGAGCACATGTTTCTTCATGATTAAGCTGCCGAAATACTCGAGCAAAGAAGTACTGAGACAGAAGTTGAAGCTGGCCATCACGTCTTGCGTGGACATCGACCTCGACGCTCTCCACCACGACTTCGAGTTTGCTCAGTTCGAATAGCGCACGACCGCCCACAGCCTGCAGAGGAATCAAACAGCTCCATACCTGTGGCCAACCCCGTTTCCAGTGTCTACACATATATACGTTCTATATCTGTATGTATGCATATGTATGTATATGGTTATATATATATATATATATACATTTCTGTGTTTATGTCTATTTTGAGGTATATACTTGTGTCCTCCTGCCAAGACAGCACGATGTGTGCCTTGAACTTCAGGAAAGGGGTCGAAGTACAGTCGTGTTTGCTTCTTCGCGTAGACTGATAGAACTGAGGCACCTCTCTATTGTCCTGTCGGTATTTTTCTAGGAATGAAGCCTTCAGGGGTTCGACATTTTCCCGCCTGTTTTGGAGGGGCGAGAGAGCGAGCCGAAGCTATCACGCGTGTATGCTGGGGTCTTGTTCATCTAGCATCTGCGTGGTGCAAATTTCGGGGTCAACCGTGTTTCCAGGCACTGGTGAGTGGGAGTCTTTCTGTGTTTCTCGTGGCTGTTTGTCGCGTTTCCTGTGGCCTTCCACGATTTAGTGCGCACAAGACACCCGGGTCCTAAGTGCTTGGACCGTCTGAGAACGCATGCAGCGAACAGTTTCGGTAAATATACAACTCCATGGCACATTTGAGATTTCTGGCCTGAAAAGCGATCATGTCCTCTTCGCCGCGAGACTTATTCTTGGGCCAGCTCAGACGGGACGCAGTCCATTGTCTCTGTATAGAAGTTCGGTTCCTCGACACCACACAAATTTCTGATGTTCGGACTCCGATAGAAGCATTTAAATGCGGCCCTCCGTCGAAATGGTGTGTGCACCGGCTCTCACCCCACAACTGGTGCAGCGCTCCGGAGGCAGCGCGTCTGAGTCAACGGGGGAAGTTCTAGGCGCCGAAAAAAGCATACTGAACGGCCTCGTCACAAAAAACATTTTTCTAGAAGCTTTTCAAAAGAACTGGACAAAGCGCCTCCCCCCGCAAAGAGGCACCGGTGACACCTCGGGCCGTCGTTTCTACGGCGCGACGAATTGAGAGACGGAACAAGGTTAAAGTAACAATTTTAGGATGGCGAAGTGTAAACCAGTGCAGCTGAGGATACTGGTGGTAGAGCAAAAGGTACAGTGACTTCAAGTGACGCTCGGCTGGATACTCGAGGGAATGCCAACGCGTTCTGGATACGTGAAGTTCGACAGCAAGACGACGCCAGTGAGGACTAGGGAACTCCCGAGAGAAAAAACGGCAACTGCGCCGCCGCGCAGTTCGCGGAAAAACAAAATGCCCCAGCACCCGCTGACGACGATGGCGGTCTGTTTCGACGGATACGCAACTGCGAATGATATTCTTGGGATGGCGATGATGACAGCAAGGATTGCCATCATGTAGAGAAATCCGGAAAGGAGGCCGAATGGGAAAGCACGTCTAAAGTGCCACGCAGGTTTTTGTTTGCCGACGAAAAGGCGGATGGAAAGGGCAAGTACAGCTGCCATGATGATTCCCGTCGCGAAACTCGGAAGAAAAGCAATGCCTTTGTCCTCTGGAGGGACGAAGGACATGGGGCCTAGAGAAAGGCCACCACAAACTCCCGACACAACGCAAAGGAGAAGGCCACAGGCGTGGCCGATTTTGTGATTCTCTAGAAGTTGCGTTTCTTCGACTATAAGCGGGCGCGCTTCCGGAGTGTCCACGAGAACTGCCTCAGGTTCCGCACACTTTAGTGGAGTGCCTTTGAGGCAGCAGGATTCACAGGACCGAGCGATTTCTTTGGGGAAGGCCGAGATGCTGCTTCCAGCAATGAGGCACACAACAGCGAAAATGTCCACCCACAAGAGGGCAAGGCGGTCGTTGTTCACCAGGACCCCCCACAAGAACGACGTGACGACGGCGGTGCCCATAGAAATTGCAGCATGCACAGCCATTCCGACTCTGGAAATGGCGGCGAAGCCTGCATTGATTGCGGCGACAACGAGCGCCCCTGATAGAGCGCCCCACCAAGTGAAGGCACAACTTATCCGCATGCTGTAGTCGTCCATGATGACCTGGTTCAGGGGTAGCAATCCACAAGCTAGGAAAGCCGACCCGGCGTAGCCACAGCAAAGGTAGAGAACGTATACCGCATCTTCGAGAGGCGGTTCCAGCTTGCGGATCCTCTCCAGTTTCCGCGGAACAGCGACGGAGCCAGTCGCGAGTATCGCCGCCAAAACGGCGATGCCGCCGACAATAGAGTTTCCGTCAGGCATGTCTGCGGGAGGTTTTCGTAGATCTGTGAAGGCGAGTAGAAAAAGGCAGGACGTGGCCGTCCTGGGTGCGACCGTCGAGTCTCATCTGCATCGCACCAGGTTTCCTCTGTGTTTTGTCCGAGCGACCGGTACAGGGAATTCAGCAAGTCTCATGAGGCTTTCTCACAACCAAGGACGGAACTGAGTCAGAAAACAAGGAGAAAAGGGGTCCGGTAAGGCGAGATGTGCCAGCTTTTCCACTGCGTTTATCTCGCCGCCAAGACAATGGCTTCCTCTCATCACACCCGGATCCGGGTGCAAGACATGCGGAACCAGCTGGGGCTGCTTCCTTTCTTGGAAACAGAAGCGGCCACAGAAATCTACAGTGTTACTGGGGTCAGGTTCCTTGATAAAGAGTCGTTTT

>comp2317_c0_seq1 
CGCAAAACTCTGCAACCGAAATTTCTTGATTCGATTTTTCATTGACGGCAAGGGAAGGGAATTCGTTTTGAAGCTCCAAAACCAACCCCACTGCCGCTTGCTTCTCTGCGACAAATCAGGGGAACCTATCAAGGAGATCCGAACAACTCGAATCAAGTATATTCAGCGCCAGAATGTGAGAGTGGAGGTGTATGTCAAGACAGAGAGAAACGAGATGTCGTCCTTGTCGTTTGATTTCGAGAACGCGAAGGAGTGTGACCTTTTTTCAGAGTTTTTTAAAATGCTCTTCGGCATACAGGTTCACCATTTCGGCTTCCGCGACATGGGCAGTGGAATGGCAGACTTGATGAAGAACGACGACGGCTCCGATGACAGCGATTGGTCGGGAACCGATGAAGACGATTACGAACGCCGACAGAAAGCGCAAGCTCAACAACGCCGACAGAGAAAAATGGCTCTTCAGAGACGCACGGGATGTCCGCTACACGGAGATAAACCTTGTGCATGTGCAGTTGAGAGGCCCACCATAACTCAGGGTGACGATGAGTCATCGTCTTCTGAAGATGAAGTCCAAGCCGCATGGTCCAGTCGGTTCCCTGTGTCCATTGAAGGAGTCTGCGAGTCTGGGAGCACTGTGCGGATGAAAGATCTCACAGCTCGACTGGTGAATAAGGCGCCTGCTCGAGTTGTCGAGTGGTTTTTCTCAAATGAGCCAGGGAAGGATCCCTCCTTTCCAACAGTGCCCATAAAGACTGGGCTTTCCTTGAGAATCGAGGAACGATACGTAGGGAGCTCCATTCAAATTCGAGTTGCGCGTCGCATGGAGGGGTCGAACTTGGCCAATCCGTTCGTCTACTCTGTTGCGGTCAAAGGCCCTGTAACTGTCAATTCAGTGACCGCGAGACTGATGCTGGAATACCTGGCCGAGACTGAAACGCCAATCGAAGTGACAATGACGAATCAGTCGCTTCACACCCTCTTTGACCTTCCCCCAGACTGTGTCGCAAACACCAGACCTTTCTTTGATTCGACGCTTTATCTCACCCGCTTAGGGCTCGCTTTCAGGGCAAACGTTCGCGACCTTGAAGATCCTCTGGAAAGAGCGATTCCTTGGGAGTTTTTCTACGTCACACGGCCGGAACCGGATGAACTGGACTACAGAGAAGACGACATCACCATGATTTTTCATATTCTCAGTTACTCATTCTCCGTAGCGGGCTTCAGAGAAACCACAGTGACAATCCGTCTGCCGTCAGAGAGTATTCGCGATGCGGTGTACCACACCGTTGTTTTTTTCCGGCTTCAAAGGAAAGTGACGTCGTACGAGCGATTTGCGCGCGATCTGGCGACGGGGAACTGCACGGAGATCAAGCATCGGTACGCCCGCTTGTGGACGGAGAACTCTTGGACGAGTTACGCGACTCTCGCGCCTTCGCAGGAGGCTCTGGCGCGAGTGGCGGAGGCCGCGGTCGCCGCGGGGCCTTACGTTCCCCGTCCCTCGGCCGCGGCGCGCCTACCTCGGACAGAGAGCAGCAATTGTACGCCTGGAAAGCCGAAGCAGAAACCGGCTCAGCCAGCAGCTCGTACCGGGAAAAGCGCTGCGGGGCGAGAAGAGGCGGAGCGGAAACGAGAAGCTCCGGCAGCGCGCGCGGGAGGGAAGCAGATGCCGGGAGACAGCGGCAAAGCAGAGACACAGGCTCCCGCCAAGCAGAGTGCCGCAGAAGCCGTCCGAGCAAGGCTCGCAAACAAACAGCCGAAGCGAGACTACAACGGCTTCGCAGAAGTCTTTGCGGAGACCGTGCAGACCAAACCCCCCCCTGTGAAAACTCCAACGAAAAAAGCTGGACCTCAGTGATGGGAACAAAGCGGCCACGAACGAGGCTCGAGAAGAGAGAGGAAGACGCAGGGAGGCAGATCTTGGTATTCCATGCGCTAAACCAGAGAGTTCGTCTGCGCTGCGGCTCCTCTCGTGCTCTAGAACCACCCTGGGAGGCGGCAGTCAAGACCAAAAAGGTTTTCCCCGCGTCGACTCGCGTTCGACGCCCTGTCCACGGACAGTGCACGGCACTGTGGTGCTGTTTGTACAGAGAGCGAGAAGAAACCTGCGCATGCACCTTAGGCCACTGGGCGTTTCAACAGACACGCAACACAGCGTGGAAAGACGCCTCGAGGCGAGAGTCGCACAGGGAGCGCCTCTCGCAATTCATTGCGGTTTCCATGGGGAGTTATAACCGAGGGTCGCGGCATTTGCCTGGAGATCTGCGACATTGCGATCGCCTGGCCCTGGGACCGGAAACGACCCGACGGTTCAACCCTGTGAATTCGTTTTAGTTAAATAGGATTAGGATTGACACTCCGAACCACTTGACAAGGTGACTTCGACTTCGTACCATTCTGTCTGGAGGTGAGAAATTCCATCAGTCAAACATGCGCATAAGGGATGAACTGGAAGCCAGCTGAATCTCCTAGAGCATCAGCGGCAAGGCCTGTGGCCCATCGTGCCGTCACAGAAGGACTCATTTCCGAGGACAGGTGTGCGAAAGAAGCTGCCGTCAAGACAGGAGAGAAAGCTTCTTCCTTTCTCTAGCGAGGGGCCTCGATGTTTTTCTGCATGCACGCGCCGCGCGTAAGGGCGCTCAGGGCGTCTCTCAGCATGTGTCTGCACTTGGCCGCGACACCGAAGAGAGCGGTCGACCCCGCCCACGAGAAGAAAACCACCGGCGAAAGAAACGGGAAGAATGGCAAGAACAATAAGTGTGACACACGAGTTGAAACGCGTGGTGCGAAACAGATCCTGAGTATGCTGAAAAGTTGAGTGAGAAAACTCCATCACACCAGACCAAGTGTCAAGACCCCACAGTCTGGAAAACCCAGACTCTTTTGTGAGTCTGCATTTCCCTGTTGGCGAGAAGACGGTTTTCTTCGCAGACGTACGACCACAGACAACAGCACTCCAAACTCTTCACTGTCTTCCCTCGTCCTCCGGTTCAGGCACACTGAACGCATCATGAGGAGTCGTGCTCAAACAGAGAGAGAGCACAAAAAAAACCGAAAGTGGCTGTCTCTTTGCTTGCCAAGAGCCGCAATTCACGCGGAGAGGAAGGTAAAAGATTGTGCACGGTGTCCCTCTTGTTTCACCCACCAAATTGTAAATACACAACGGTGAAAAACGACACAAACAGATGAAAAAACGTTCTGCGTTTGCCATCTGCGTCGCTCCCGCAGAAGGCTGCTTCCTTTCTTTGTACGCCGCCTCCAGGATCGACAGACAGTTTCAGGCTGTGTCTTCATTTCTGCAGTCCTTCTGTCGGTCTCAGGCTTGCCTCTTCTACGTTTAAAGGAAAACATTGGGAGCTGTGTTCTCGTCTCGGTCAGCCTCTTCTCCCGACATCAGTGAGTCCGGGCGTTTCCTCGAGACCTCGTCCTTGACGCTCGGCGATGCTTGGGACAGCAGTTCCTTGGTCAAAGCTACCAGGCGGCGTGCCGTCTCTGCAGGCGAAAGTTTCTCGATTTTTATCGCCGTTCTTTGGACCCGTTCCTCGCCGTTGTACATTTCCACACGAGCTCGAATTACCACGCGGAAATAAACATCGAGAGGAAGGAGACAGTCCAAGAGTTTCTCCTTTTCCTTCAGGGACCAAGTTTGGAGTTCGTTGGCCGGGACTCCGAGCAGCTCCTCAGCTTGATCCGCGAAACAGCGAATCGTTATGTTGCTTGTATGGTCCACGAAGTTAACCATCAACATGTAACGCCAGTCTGCCTGCGCATGAGGTTTGTCGCATGCGTAGCAGGTGTAGTCTCCCTCGCCGTTCTCCACGAGTTTCTTTCGACACGAACTGCATGCAGGATACATGATGACAGCCTGTTGAGCGTCTGCACCCGAAGTCCCCATTTGTCGATCTCGATCTTCGCCAGCGTCTCTTCTCCGCGCTCGCCAGTACACCCGACGAATCTGGCCAATAAAACTAAAGGCTCCATCTGTCATTTGCTTGATTTCATCGACGCATTTCTCTTCCACGCGTCGCTTCTCGAGCGCCCCGGCGCCGCCCATTTCTCCCGTACCGCTGCGAGACATGGAGGCGAAGCGAACAGAGCCGCTGTTCTCTTTGTACCACTGAAGAAGGGTTTGAGAGTCTTTGTCCGCTCCTGCGAACGACTGGAGAGACGTCAGAATCTCGCCGCCCTTTCCCGTAGAGGCCTGGCGGCCGCCTTGCCACTCTCGAACTTGAAGACCAGTGAACGCGACAACTCGAGGCAGAGAGACGCCTTCCAGCGCATCCACCTGATTCCCCCAGAGCGAGATTTCCATTTCGTACTGCGAGCGATCCACAACTTTCACATTTCTGCGTTTGAATTCTTCGCCGGTTTTCTTCGACACGACGGAAGTGACCGGCTGAGACTCGACCACGACAACGAGGACATCTGCGAAGAAAGGCAACTCGCGCTTCGATTCTGCGATGTCTCTCAGACTCATTAGCGCCTTCAACTTTCGCGCAGTGGAGATGTCGCCTTCGTCAGCAACTTCTGTGATTTCCGAATCGCGGTAAAATACTAATTCGTACTGGTGCCCGACCGTGTTGAATCGCTTGTTCGCCACTTGCACTCTGCCCTTGCTCATCTGATACACCTTGCCTTGTTTGAGAACTGGACTCCAGTGCTCGGCAGCGTCACCCCAGAAGACCGCGCGAATTACCTCGCCCGACGCGTCTTTCAAGTCTGCTGTAAAGAACTGGCGCGCATTCTTCGTCGACATCAGATCCGTCCGCTCCACCACGCGAACTTTCAGACGCCAGCGCACGACGTAGGGGTTCAGAGTCTTCAGGCAGCAGTACTTGACTCCGCCCTGTGAGGCGACTTGTGCGGCCGTCATTTCGTCTGTCTTTTTCGTTTCTGAAGAAATCGGTCTTCTCCTCTCTCGGGTGTCTCCCGCGTCCGGTGGATGTCCACAGGGTCTGGATGGATACCGTGCTTGAGGCTCTGATCTGCCGAGGGGGGCGGAGCTTGATGCAGGCAGTCGACGGCGAAGTGGCGCGAACGCAGAAGAGTGGAGGGAGACAGAGGCCTGGCTGTGTCTGAGAAAAAGAAGAGCGACTGAGAGAAAGAGAAGAAGATAAAAAGAGAAATGCAAAGACGAACGCCGCCGAGAGGGCAGAGGCGAACCCGCAAGGCACACGGCCGGGAGAGGGGGGAGGAGACAGCCGACAGCAACTGCTTTTCGACCGAAGAGAGGTTGTCTTCAACCTGCGAATCTGAAAAAGCGAATCGGAGAACCGGAGAACGAAAACAAGTCTCCTGCTGGAGTGAACTCGAGGGAGAGAAAACGTACCAGTAACAGAATGGCACGCAGAAAAGAAAGCGAGACACGCTTCTCTCAATCTGGAGCGGGCTGCTTGGATTCTTTTCTGGGGTGGTGAAAGCACACCTAGTCTTCCGGTGTGAGAAAAGTAGCCTGTAGAACTGTGCGTGGAACCTCGATCGGGGGAGTGCATTTCTGAACAGTCTGCGTCTCGAAAGGCAGATAAAAACTGGACTCGAAAACGCCCA

>comp2024_c0_seq1 
CGTCCCCCTTTTTGTCCCTGCAGCTTTTTCGCGTCTCCTTGTGAGCGCAGATTGGCGTAGCAGCTCACTTTTTGCGGAACCTAGAAAATGGTGCGTAGTTTTGCTTCCCGCAACATTAGAGACAGGATGCGGAGGACGGTCCAGCCGAAAATGCGTCGTTCGCTTCTCTGTGTGGTAGACAACTGAACCGCGGGAAGAGCCACATTCGGAGCGAAACACGTATTTGGCATTGAAAAGGTTCCGTTTCTTCTGGCGTTTTTCTCTGGCGCGTGAAGTTCCGCCCACAAACCAACCAGCTTCTCCTCTTTCGTGCGGGCAGTTCTTTGCTTTGTGAGAGACAGAGCGCGTGGCGAAGCCGCGGCCAGTCTCCGAACAAGCAATTCCACCTGGCGTGACAGAGGGACGGAACTCTCTCACTTTTCATCTTTCAAAGGGAAACAAACGATCTATTTTGCTGGTGATTCCAGTGTCTGGCCTTTTACTCGCTCTCCGGCCGCCTATGTGCATTGTGCCACTTTAAAGCTTTTCTTCGCTTCCTCCGCGAAGAATCTAGCAGAACGTTGTCTCTCTTCTTTTTTTCCTCAGGACGACCACGTCCTTTCTTTCAGAGTTTCTCATGCCGGTCTGTGTGGCGCAGTGTACTGAATCTCTCCCGTTTGATCAACGTCCCCTACGTTGTCGGGGTTACGGGGCGCAGCGGGTGGAGGAAATTGGGAATCTTCGGGAATCCAGAGGCCCTCATCTTCACATCCCGTGATCGGTCTTAATTGGGTGTTTTTTGGGCCTCTGCCCCGTTGAATGTGGAACCACTCGGGTTTCTTTTATTATTCTTCTACATTCATCTCTTCACTGGAGACAACAGTATCTAGGCACGGATGTGAATGCGCGGATTTTTGCCTACGCTTTTTGATTGTTTGTTGCACCCTGTTTTCTTCTCGCGCTGCTGTAGATACACATACTAGGCTGCTTCCCCGTGATCTGCCTTGTCTGTCTCCGGAAACCCGCAAGTGGAGTCGACTTTCTTCGATTCAGTCCGACGAAGACGGGAAACGCGCCTCTCGTCTCCGTTCCTTCTCTTCTAAGTTGCATCACTTCGAATCTTTTCCCACACGCGTCGGATCTAGTCCAGGGTCTCAGAGTGCAACGGATCTCTCGGCTCGTTGCTCCGTCTTTGAGGGTTTATATATATATATATATATATCCCTGTAGCGGCGGTCGTGGGCAAACGCGCAGGACTGCGGCACTTCTTCCTCCTCGCCGTCGCCCCTGCCTTTCTCTGTTTGCAATCGTGACCGTGTTTTTCTCCGTTTTTCCACATGGGGAAGACAGACGCGCAGTCGCCGAGCTCGGGGCCCGCAGGCCGCCCGGAGAGCGGCCGGAAGTCGGTGACGCCGGCCGAGGTGAACGAGCTGCGCCTGAACTACTGTATGGCGGTTCTCGCGGGGCGAGAGGTCCGCGTGAACCTGGAGAACGGCGGCCGCGTTCAGGGGCTCTTCCATGCGTACGAGAAGAAGGACCGGAAGGACGGCCAAGAGGGGTCCTTGGTGCTCTCCTGCGCCAGAGACTTGCCCTCGAAGACGCGCGTCAGTGGCGAGATCAAGCGCCAGATGCACCTGCCCGACCGTTGCTTCGTCTCCTTCCACGCGACTGATGTGCCGCTCGCGCCGTCCGGGCCTGCAGGTCCGGCGTCGAGCTCCAGTTCGGGCCTCCAGGGGGCTGCAGTCCACGCGGGCTCGGGCTTCCAGACAGACACGCAGATCAGCGCGCACAGTGGCAAGCGCTTCAATGACAGGAGCACGCGGGGCGGCGCAGGCCAACCGCGAGAGCTGCAGAAGTGGGTAGGCGACGGCTCTCGAGGCGAGGACACCTTCGGCGCCCTCGAGCCCGCCGGAGGCGTAGGCGCCCGTCGAGTGAACGGCGGAACCGCCTCCGACTGGGATCAGTTCGCTGTGAACGAGCAACGCTTCGGCGTCCGCAGCTCGTATAAAGAGGAGTTGTACACGACCAAACTCGACCTAGATGCCATTCCGCTTCAGGTTCAGCAGCAGGCAGACAGAATCGCCACCGAACTCGAGAAACAACAACAGGGAACCCGCGATGGCGCCGTCGATGACTCCCGCGGGGTTGAGGACGAGGAGGCTTTGTTCAGCGCTGTTACGGGCACTGGGGGCTACTCGCAGCATCGGCGAGCGCCCCCAGACGGCCCGGGACCTGGCGTTCCGTCTTCGAGTCGTTCTTCATCATCCTGTGGAGCCGACAGTGGGGTCGGTGGCGGCTCGCGAGGATCAAGTAGAAACACGGCGTCCTCCGGTTCATTCCCTCACGTCATGGCCTCGGGTGCCCACGCCAACAAGAGTGGCGCGGCTGTCGGTGGCCTTTCTGCAACTGGAGAGAGAGGTGGAGATAGAGGAGCTGCGAGCTCTGCAGCTGTCTCAGCTTCGGGGTCCGCTAATCGATCGGGAGGCGTCGGCGCGCAAGGCAAGGGAGTCGCTGGCGCTCATGCCAGTGGAAGCACTGGACACGTGGCGAAAGTCGCCGGTGGTGCGCTCCGGAAGCTGCGAGAAAATCTCGAGATCGCTGCCAAGGAAAATCAACGCAAGGAGCTCTCCAGGGTCCACACCCCCGCGTTGGGAGCTGCAGGCGGCGCCATGGGACCAGGTGTCGCGTCGACTCCTCCCCCTCACAAGGAACTCCACGAGACTCACAAGAAAATGCGAAGCATTCTCGCATCTGGGTCGCCTGCGAGAGCGCCGGCAATGCATGAGTTGGGAGGCATCCATGCGTTGAATCTGGAGCCCGCGTTGCCCAAGTTGGACGACCAGACTCAAGAGGAGTGGCTGAACTTCAAGAAGAACAAGAATCAGCAGTCACAGCCTGGTGGCGGGGAAATCAAGCGACGCGATCGCGCGCAAGACAAGAACGAGTTCCTTAGTGCGTCGAAAGTCTTCACGCAGCTACTGGAGAAGAACAAGTCCTCTCCGTCAGGAAGCAGCAGCTCGGGAAGCGGCACCTCTGCCGACGGCTCCCCTGCATCTGCCACATCGTCCTCTGCAGATTCTTCCCAGTCTTCGTCTTTCGGTTCCAAGAAGGGCTTCCAGTTCAATCCGCACGCGAACGCCTTCACGCCGTCAACCCCTTCTCACGCAACTGCGGCTACCCTTCGGGGCCAGCACGTGGGAGGTGGCGCATCGGCGCTCGGTGCGAATGCGTACCCTCATAGGCCGTACCCGGGGGTAGGCAATGGAGGAATGATGGCGCCTGTGGCGCCCCAGCTCGGCCCAGGGACGGGGATGGCTCTGCCAGGCGTAGGTGGGCCCCCGGATGCTCGCGCGGGTCAGGCATCCGCCGCAGTCTCCCTAGGGGCGCCTGGAGGTACAGGCAGTCTTGGAGATCACGCTCAAGTCCCCGTGCCACACTCCGTCTCAGGCTCTCGTCACGCGCCGCACGCGGGCGCTGCGGCTTCCAACGGCGACGCCAGCGGCGCCGGTTCGCGCGGAAATGGCAAGGCGAGCACGGGCGCCAGTGGCCCCGGAGGGCTGCAGGCGGCCCCTGCGGGGGGTGCAGGTGCCCCTGGGGCGCCGGACGGTGCAGTTGTGCCCCAGGGCAGAAGCGCAGGCAGCGGATCCGGCTCAGGAGGCGCGAACCGGGGCCCTGCAGGGCACCTGCCTCAGGGGACAGTGGGGAGCGGAGGCAGCCCGACCCCGGGCCCGCCCCAGCATCTCAACCCCGCCGGAATGCTTGCTCAGAACCCCCAAGGGTGCACGCCTCCTGCGCATGCCTTCGCGAACCAGGCGGGCGCGCCTCAAGCCCCTGGTTGCTGGCCTGGAGGCGTGAGCCTCGGAGGCGCAAATGCAGGCTTGGTTGCAGGCGTCGTCGTCGCAGGCGCAGGCGGCGCAGGTGCGGCAGGCTTCCCGCCCCATCCGCAAACCCCGGGGGCGACCCTAGTGGGCCCGCACCCGAATCACGCCGGAGCGAGTGTGCCTGCCCCAGCGGGCGCAGCTGCGGTGGGCCTCATGGGCCCCCCCGGTGCGACATCGGAGCCTCAGAGCCAAGCTGCGGCAGCTGCAGCGGCGGCGGGCATGGGTGGCGCACTCGGAGCAGGGGGCATGATAGCCGGTCCTGGAGGCGCTGCCATGATTCCCGATGGACTCGCGGCAGGCGCGATGCCATTCGGAATGGGTGGCTTCGCGATCAACAGCCACATGGCTCAGATGAACATGATGGGCGGCAATTTCATTGGGCAGCCGCCACCGCCTCCGACCCACCACGGCCACCAGAGGCAGCCACCGCACCAACAGGCCTTAATCGGCAACGCGATGAACATGCGTATGGGCCCAGGGGCAGTGGCGGGCGTCCCGCATCCCCAAGGAGGCACAAGTGGTCACCCGAATGGCGGCAGTGCGCCTCATTACGCGCCTTTCCAACCCCTTTCTGCGGAAAAAACTGGAAAGGGCGGCAGAGGATCGTCAGGAGCCTCTAGAACTCGCGAGGTTGGGGAGTTTGTTAATTCGCTCGTTAACAAAGCCCGGCAAGAAAAACTGTCTCAGATTTCTCCAGAGTGGACAGGTCTTGGCACTGACTCTTACCGAGTGATCCTTGGCCAGATTCCCCCGACTTCCTTTCCTCAAGCAGCGACTCTCCCCGCAGCAGCACTCAGTGCGCCCATTGCGCCGTTTCCAATTTTGCATCCGCAGCTGTCGGCGCCGCTGCCCGCGGGTCCCCTCTTCAGTCTCCACCCCCGCATTTTGTTTCCTGCGGGTCCTCAAGCGTTCCTGTCTCCGGCAGCAGGGGCGCCGCCCCACCCAGGTGCGATGTCTTACCCTCTGATGTATCCGCCACTCCCTCTCGCGCAGCACCTGTCTCCGGTTGTCTCCAACCCAGCAGCTGCGGCCGCAGTGGCGGCCGCGGCCGCAGCGGCTGCAGCCCATCAGGGCCACGCGTCGGCGCACCCAGGAGGAGCGGCTCAGCCTCTTCCAGCTGCGGGTGCCCCTGGTGCCGCAGGCTTGCCGAACAACAACCAACCTAGCGGCGTGGTGGCCACGGGAACCTTGTGCCCGAGCAATGGAGCGACTGCGGGGGCTCAGGGAGCAGGGTTCCAGCAGTCTCAGCTGATGATGCAGCAGCAGGCGCCGAACCGCGGCGCGGTTCAGCCCCAGCGAGGCGTAGGCGCCGTCGCTGGCCTTCCCTGCACGTTTCCGGTGCCGCAGGGACAACCACAGCCAGGCCAGCCACAGCCGCAGCCGGTAGTGGGCATGACCGGAGCGATGGGGCAGCCTGTCGCTGCTCAGGCGGGGCCGAACTTCGCGGCCATGGCGGCTGCTCTCGGCCATCAACACTTCCAGGGAGCTGCAGCTGGAGGAGGCGTCATGGGCGCCGCCCACGCTGTCCCGTACGTTCCGCAACCGCTAGCAGGCCTGACGGGAGCAGGGCGGCCGTTGGCGTACGCGCCGATGGTGGCGGGGACGCCACAGCAGGGCCTTCTTCACGGCTTAGGCGCACCGCAGCAAGCGATCATGCCGGGGCCCCCCTTGCTGGCAACACCTGCAGCTGCGGGCGTCACTCACCCCACTGCGGGGGCTTCCATCACCCAGCCAATTCCACCAGAAACTAGAGCTTTGCAAACTGCGGGCGCTGGACAGAGTGGCGACAGCGCGTCTGCAGGGGCACGGGGTGCTCAAAACACTGGGGTGGCTGCGACCACTTCGGTGGGAAGTTCAGGGAATGGTGGAGCGACGCCTGCCGGCACCTCGGGATCGCAGGTTCCTGGAACCGACGGTGGTGCCGCTGCCAGTAGTGGCAGCACAAGTGTAGGTACACCGGCCGCCGGCGCGATGGTAAACGGCTCGGGTAGCGGTGGAGCAGGGAGTGGAGCGGGAAGCGGCGCGGAGTGAAAGGAGAGAGTGGTTGAAGGGAACAGTAAGCAGGGTACGGAAAGGGGTGTACGGAGGAAGATTTCCTGCGCGAAAACCGTTGCTTGATGTTAAGCAATCTCTGGACTCAGGCGAAGGAAACAGTCGAGACAAAGTGTCTGAAGAAAAAACGGCTATGGATGACTTCTAACTCTCTTCGTGCTTTTAATAGATGCTTGTGTGTGGTGACTGACAAAAGAAAATAAAAACGCGCTTGGAACACTCGAGGTTCCCTGGAGATGTTGTGTGCAGCAGATAGAAGATTGCGTAGTCGGAAAGAACCGGCTGCCGTGACGCAAGCAAGAGGGGCACTGCAGGCGTCGAACCCGTCTGACTTGCGGTGTCACTTGCGGGGCTTTGCATGTCCCCTTTCGATAAAAGGGAAATGCCTATCACAGGCCCCATGAGCATGAATGTTTGACCCAGGGAAAATTCACTGTTTGTGTATCATAAATACCGTCGAGACTGATATGCGCCTGAGAATGTGAGGAATGTCCCGAGTCGTGAATTCTGCAATACATGAATTTCCAGTGTGGCAACTGACACATTTGCTGGAAGACCTTAAGACAGAAGGATCCGTTGCTCCACTAGAACGCAGCTGGAAATTGACTAGAAAATATGTTGCTGCTG

>comp2869_c0_seq1 
TGTAACAGCGTGCCGGCGTTTCAGAATATTTGACTCAACTAGTCCTGGTGCCCCTCAGTTGACAGGATGGCCTCAGTTTTTGCACGACTTTGCCATGCACACAGACTTCTTTGTTAGTTCCTTTTCGTTCCAATGCTGCATCAGCATTCCCCAGGGTCAGAAGACGTCCAATAATAATCTTGATGCAACGACGAACACTCTCGGTTCGTAGTGCCGGAAAACGACCATGTCGTGGTCTCTCCACAACAAAATCAGGTTATACCTGCTTCACTGTATAACAGACGGGAGGTCACACGCTTTGCCAAGACTAGTCTTTTGCACTGTTTCTCGGTAGTTAGCCGTCTTTCTCCTGTCTCTTCTGTGCCTTCCCTCTCCAATTCCGGACCCGCACTTTGCCTTTTTCAAAAAACAAACTGGGTTCCGAGGCGGAATCATTTTCGTATGCCTCTGTTAGATTGTAGCCTTCCCACTTCCCCGTCGAGTTTTCCCCTTGTTTTTTGCTGTAACCCTCTGGCTCGTCCCACTCCGTCACTTCACTTTTTCTTGCGACATCCTGTGGCAAAGCTACACTCTCGCTGGTGTCCCCCTCGCTCTGACCAAACTCCCCGAAATATTTTTCCCCCTGATACTTTGTCCTGGGCTGGCGGTGGCCACTAACTGCTCTGGTGTCATCTGCACCCTTGTCAGTTGCAGTGCTTTCGACTGTCCACGATGGGAGAGCGAGTGACACTGTGTCAGTGACTGGATCGTGTCTCTCCCCCAGACGTTTTCTATCCCAGCCAAAATTTCGGTCGTCAAAGGGCAGCGCTTCCAACGGCACTCCTCCCGCTGTTAAAACGCCGGGTTCCGTTTCCCTGTGGCGACTAAGAGAAAACTCCGCAGTTAAGCCCCGACCCTCTGTTCGCGGACTGAAAAGTGGGTGCGAATTGAGTGTCTCAGCAGCGCCAAGTCCAGCCGCGGCAAGCGCTCCCGGCTGTACGGACGCTTGGACGTCTGCCGCGACTGCTGCAAGAGCGGCGATTTCTGCTTCCCGGGACTCGTGCTGTTCACTTGAGTCCAATCCCTTGAGCAGCGTCTTGCCGCTCCAGTTCGGGGCCACTACAGAGACTTGCGACCGCGAGTATTCACCACCATTTCCGGAACCGAGCGCCTGCCTCCCCCTTTCTCCGTCATCTAGGCAATCTAAGGAATCTGAGAGAAGCGGGAAGCGCTCGCTCGCAGAAAGGCGGCCACTGTTCTGATCTTTCAGGCGCTCTTCAATCATCACAAATTGAGCTGTGCGAGGTAGGAGAGGATCGACTGCGTTGCCGATCCACAGCGCGCCCAGGTCGTGAAGACATAAAAGATGCTCTTCGCCGACACCCTGGTCGCGAAGACTAGCGTTTTTCCGAGCTATCCACCGCTGTCTGCGGTTCCGCACGAGAGCAGCCAGAAGCCACGCTGCACGAAGCAGCTTCCGCGTATTGTCTGGGTGCGGTTCTGCTTTCAGGGCCGCGAGCTCCATGTACGAGGTCAGGATGCGCTCGTTGTACCTCACAAGTGTCGGGTGAACTTTCGACGCCTTCATCAGATTCAGCACCTCCCAAGCCTGGGCATTGTCGTGTCGCGAAGACAAAAGCACGCCGTACAGGTGGAGGGTGAAGGAAACCTCATCGGGACGCAAACGCGCCGCCCTGCAAAAGGCGAGGGAGCGAGGCAGCTCGGACACACCGCCGGCGAAACAAGCGAATGAACTGACGTTTCCAGAGAGACCGGGAAAACAGGATACGAACTGAAAGAGCCACGATCGACAAACACTTCCCTCACATGCCCATTCACGGACGCATGCACGAAGACACCTTTCCCGCAAAAAACCAAAGAAACAAACACACACACACACACACGTATGTCCCCTTCCGCGAGGCTACGCAGAAGCGACACCGGGACGCACACCAACAAATATATATTATATATATATATATATATGGAAAAGGATTTCTTGTCTCATTTGTACGAACGTATATGAAGTGTCTCGACAGTTGTGAGGGGAATGCTGCAGGGCGTTTTGGTTTGGGGATTTTCGAATGTGGACTTTGCAGAGTTTTTTGAAAAGCGGTGATTCAAGGTTTAGGATTTGCCTCGATTTTCCTAAACGGTAAACAGCGTCCTCAGGAGAAGTTCTCGCGCTTGTGCAGAGACAGCTGAGGCGTCGACTGGGAGGGAGAGAGAGAAGAAAGAGAAACAGCGAATCGGGCATCCTTTTCAGATGAGAAAGAAAGGGATTTTAAGCAAGAGATTTGTGTCGCTTTGATGCATGGAGGGTGCCTGTTTGCGGGAGAAATTGTCTTCTTTATGAATCTTTGTCAAAAACGTTTCTCGCTCGTTCCCGAACGCGGGAGGGATGACGGTAGTTCTCAAGGTCTCTTAAGGACTATCACTCTCGCCATTCGCTTCCCGTCAGAAAATGCCTTCTCA

>comp2802_c0_seq1 
CGACAGACCGATGTGGAGTCTGTATCGCCGGGTGCTGGATCCCGATGCTCGCAACTGCCCTTTTTCTCGAAGTACCCTGGGACTGTGGTGGTGTACAGCAGAAACGCAGAGAAGTTGCCTGTTTCTCTCTTGTCTACCTGGAGGTGATCCAGTTTCCTAAGGACCGTAATGGCGGAAATCATTGAACACAAGAGTTGTCTGTACTTCAAATAACTGGAAGCAAACGTTTAGGACTCCACGTGCCGGTGTTCAGCCCACTTGCACAGAGACAATGCATATTCGTATACGGTGAAACTTGCAGACCACGGAGTAGACAGGCTCGCACTGCTCTGAACTTTCCTTCTGTCCACAGAGCACCACTCTCCACAGAGTCCTCTCCGTCAGGGACAACAAAGGAATGCTGAGTTCCCCCTGCCTCTCTCTCCATCGCACACAACACCTGGATCGTTTGTGCTGCGGCCCTGGAAACATGGTAAATCGACAGTTTGAGTCGCTTCGTCGAGGACTCCTGTGCTCCAGGAAACGTCTACAGTTCTCCTTCGAAGGGGAACTGTGTCCGCCTCCATCCAAAAACTGGAAAGCCGCTCTCCTCCCGCAGAACGACGAAACATCCGCGAAAAATCCAGATCCCTGAGACCCCGGGAAAACCAAAGCCTTCCACCTGTGTTCCACCGACACTCCCACTCTCCCCATCGACACCCGGGAGTGCTAACAGACACGCATGCAGATGCAAACATCAACATATCGGGTCGAACTCACACACATAAATACTTATATATATGTTTACACATATACATATATATACAAACATATACATATATATCCATATATATATATATATAGATATATAGATATATATATATGCACACTGGGTTGTGTACCAGCGTCAATGTGGTACGCACAGTCAATCGCATCTGCATAGAGAAACTTGTGATGAAAACATTTATGACAACGTGATTGTACAGCTTCCAGTTTTCTTGTTGACATCAGTTTTCGTTTTCGATCTCTTTGCTCTATCCGCTGTCCTTTTCGAGTAATTGCTTCCGTAAAGACAAACGCGTTTCCGACGTGCGAGGTCATGAGAAACCTGTTCATGGGGCACACGGCTTTTCTCCACGAGTCTGTCTGTTGGGGGTGTCTGGGTTGCGTGAGGGGAAGTGCTGCATGCGTTTTTCGTGGATTTCCAGGAAGAACTGAGCAAGCGTGTATTCTGTCACGGTGTCACGCACAAACTCTCTTCTGCTTCGCTTTTCGTAGAGAAGCGGGAGCGGCGGACACGCGAGGGGAAGACTCAGTTTCAGGAGAATCAAAAGTGAAATCACACGCTGAATTCTTGTACATGCAGTGTCTAGACAGCGGGAGCGGTGACGGGTCTCTTTATTGGTCTGTCGCTGTTCTGGGATAGTTTCCGGTGGATCTTCGTTCCGATTTTTTATGTCTTCGCGTCTCATGCGTTTCCACGGAAGGTTCTGACGGGCGGCAGTGCAAAGCGTGATTTCTGGCGTCTCTGGAGTCCGTCTTTTCCGTCAAACGTGGCGCAAAAACGGAAGAGTGATATGCGTCTTCGCGAGTCGCGCCGTTTTGTAGCATGCACTTGCTGACGG

>comp3341_c0_seq1 
CACGGCGTTGTCTGCTTATTTGTCTTTCGTGCTTCTGGGGAAATGCGCTTCGCTTCGTGATCTCTGCCCCTCGTCCCCTCGTTTCTTCCGGGAGGAGCTCCCCGAGAGGACGCGTTTCTTCGGCAGAGGCAAGTGAGTTTTCGCTGTCTCTGCTTCATTGTGAGTCCCCGTCTCGAAATTATTGCCGTAAAAGTCGAGGAAAGCGTCTCGCGCTCACGCCCCGCTTCTTCCTGCTCTGCTCTCTCCCCTCCGCTCTCGTCTTTTCTCTCTGCCATTTGCTTGCTTGGCGGCAGGAAACCGTACAGGGGTGTCGAGCGCGAGAGGAAAATACGAGCAAGTGAACACCGCAGAACGAGGAAGAGCCAGGGTCCGCAGACGGCCAGACCGGGAGTGGCGGCGAGGAAGAAGCAGACAACGCTGAATGCGAGGGAAGGCGGAAAGAGGAGGGAGAGAACTGTGAGCACCTCGTCTTCTTCCTTTTTTTTTTGCTCCCGCTCTTTCCGTGTCTTCAACTCCTCTCCTCAGCGGTCCGCCTCAGGTGTCGCCGTGATACAGGACTTCTCCGACGCCTCCGAGTCTGCGTCTCCGTCGACCCTTTCTCCGATCGACTGGGCTCTGTATTTTCGCTTTCGTTTCCGTCTCTCTCATCTCGTGTGTCTCTCTCATCTAGTGTCTCTGTTCTCGCCTGCTCCACCGTCCTTCTCCCGCGCTGTTTTGTGCCGTTTCTTCCGCCCTCTGCTGCTTGGCTTCGTTTTCCTCGTCTTCTTTCGCGTCCTCTTTCTTCCTCCGGTACTTCTCCCTCCGCGATTCTTCTCGTCTCTTCTGCAGGCTGTGCCTTTCCTCTGCTTCTCTTGCCTGGTCCCTGCCTTTTCTCTCCCTCGCGTCTTCAAGTCTGTTCACCCGTTCTTCGTGCTTCTCCTCCCTCTCTTGATTTCCTGTTTTCGTCTCCTCCGCTCCCAGACTTTCCACGATGGCGACGGAGAGTGCGTCTGCGCTGTCCAACGGGACTTCCGCCGACAGGGGCGCTTCGCAAGAAGGCCTTTCGTCGGCGCTGAAGGAGCTCCGGAAGCAGAACCCCGGGGAAGTGTCGAAGCTCCTGCGGCTGCTGAAGAGGAAGAAGGCCAGACAGAACCGGGGACAGAGACAGCTGCAGAGCGCGGTGGAGGCCGAGCGCGAGCAACTGAGGAAGTGCGTTTCGCTCAAGTCGTCGGGCCGCCAGCTCCTTGGAGCCCCGCAGCCGATGGGGGGACGGAGACACCTCCGCGGGGGGGGTCAGCGCGCGGGGACTCTCGCAGACGCGATCGACGAGGGTGACGAAGATGAGACCGAGAGCGAAGACGAGGGGGAGTCTCCGAAGCGCGCAGACGGAGCGCAGGGCCTCGCTTCGACGACCGAGCCGGGAGAGAGCTCCGAGGAAGAAGAGACGAGCGTCGGGGACGCAGTGGAAGTCGAGTACGTGGTCGCCGACGAGACGGAAGGCCCGAACGGAGACGTCGCGAGGGAGTTCTTCGGTGAGGTCTTCGACCGATTCAGAACCGCTGAGGAAGAGGAAGAAGAGGAAGAAGAGAAAGAAGAGGAAGAAGAGAGAGAAGAGAAACGGAGATGACGGTGGCTCGCGCAGCAGCGGAGGAGACCGAGAAGATACGGCAGGGAAGTGAGACGACGCGTTCACGGAGATACACGCATGCAGAGGAGTCCGGCGACTACACACAGAGGAAGATCTGGGCGAGAAGCGAAGGAAGGGGGGAGGGCAAACGTCGAGCGGTAGATGCGAGAAGACGAAACAGAGGCAAGAGAACCTTGGAGAAGAGACGGGGAACGGGAAGGACACAGAGCGCGAGCAAGTCGGAGACACCGCCCTCGCTGCGGCGGTCAGGAGAACCGGAAGGTCCTGAAGTGCAGCGACGGCCGAGAGGAGCCGAAAGGCAAAGAAGACAAAAGAGAGACCAGACAGGCGAGGAGATTTCGCGGAAACGAAGAAAGACGTGGAGCGAAGAACGCCTTCCTCCTTGTTGCGGAGCGCCGAGCCGCCGGCTCTGTCAGTCTTTTTGGTTGTTCGGACGCCTCATCAGCAGCCAGGACATTAGGTAGCGAATATCCGAGAGGAAGATAGAAGAGAAAGTGGAGGCCGCGAGACATCGAGGACACAAGGAAGCAACGCAGAACGCCGCAGGCGACAACCACCGGGAGGACTTTTCTT

>comp2510_c0_seq1 
TTTGCGGTAAAGGCGTTTTGGTATATGTTTTATTTTAATCGTTGAAGTACGGGGCAAAACCAGGCCTGAGAATACCGACAGTAGATATGTCCACGACAACACGAATGCATGTGTGTGTGTGGATGCACGTTATCAAGAAGGAACCGTCACGGTCCTTGTTTTTTCCCGACACACGAGATACACCTAGCCTAGAGAACCGCCTGCACCATTTCAAAAGAAACTGGGGACACCGCCACGGCCGAAAACATGGTGCAACTACAGAAGGAGACAAAATACAATGGGGGACGGAACAAAAGAGCCTGCCCACATAATTGACATGTGGCTATCCTGCCTTAGGATAGCAAAAACCGTTCATCGCTTCCTCTTCCCCGCTGGACGATCACAGAACGATACAAAACAGACACTGGAAATGAGGACACAAGTGCACGAGAACGAAAGGTCAACATTCGTGGTAGAGACGCGAAACGCGTAGCATAAGTTCGGCGGAAAAAATCTTTCATTCTTAACGGAAATGCAGCAGACTAGTCTAGGAACAAAAAACAACATGTTCACCAGCACTTCAGCCTTGCGTGAGCTCGATCAGCATCAAAACTGCAGCAGAAAAAAACGCGACAAGGGAAGAATGGCCTAGAGAGTTTAGCCACTCCACGAAAGGTGTCAGAAAGTTGTCCCCGTACAGATGTACCTACGCTGGACGACTACCGTAAATCGTTGCTTGTCACATCCTTTTCACTAAGATACCAAAACACACTCCAGAGAAAACTGAACTTCCGACTCCCTCCCGGGATACAAACAGGAACCGAAACTAAGACCGGGCGCACGGGATGTTCTTCTTATTCTTTTACGCGGCAAACTCTGTATCGATGCTATCCTTCGCGGAGCCGGGATCTGAGGGGAAGCACTCCACATTCTCCCAACTGTTGAAAACCAGAAGCGCGGGGGGAGAATGCCAGGACGGAAGACAGGTGTGAAACGCCAGCGTTCTTCCTCCGGAACTTTTGCTCTTCGCTTCCCCATTTGTCCGTTCTTGCTTTCCTCCTAGATTCGGTTAGAGGTTCTGTCTGACGGCACTTCCCTCGATCCAGACGGTAGACGAAGACACATTGTAAAAATATTCTTCTTACGAAAAGCCACAACTTGGTTCTCCCTTCCCAGATTCTTCCCTTCCACTACACAAAAGGAATGCCCCGCTAACGAAGAATTGCTGCCGCCCTTGCTGACACCTGTGCACCTTCCCGCATGTTTCGGCAAACTGCCGCGAGAGAAGCGACGGGTTCACTTGGCATGTAACAAAGTGAACAGGGAACGACCTTTTCTTTCTCGTTTTCTCCACACGTTTCTTGCGCGTTTGAGAACCACCCCAGGGAGGCATTGTCTTTTCCAGACGTAAGGCTGCCAGGGACACCTCTGCATGCATTCAACGAATATACATTCCACCACACTTCTGCCTCCCCACCCCGGTCATAATCTCCGTTTAGATCCACCCAGAAAAAGTATTAACGTACTTCTCCTGCATATCGACTTAAGCCAAAAAAGGGAACACTTGGGTCAATTCAAAGCGATGCAGATGCTTACGTCACTCTGAGAGACTCCCCCCCCCTCGCAGGACGCCACGCACACATGTTCCCACTTACTCACATTCACTTACATACCCTGAGATACATGTACGTATATATATATATATATATACATGCATAGAGCGCCCGTGGTTCTATGTCTGCATGTGCATTCCGAGTTAAGACCAGTGAACAGCGTATCGTGGTGATTCGCTGAGAGGAAGATGTAGACAGATGCATGCGGGGGTATGTATCAGCGTGCATCTGTCGTTTAGGTTTTACGTCTTGCAGAGACTCCCAGATGTTTCTGTGGTGTCATTTGCCTTTTTTACGCGTACGCGGGGGCAAGCGGCTAGAGCCGCATGTGTCCGTACTTCTCGTAGGGGGTTTGCGCTCCACTCTGCCAGAGTGCCTCATCTCTGCAGTCCGGCGACAACAATGTTGTGTTCGATGGTTGGCAGTCAGTCTTACCTCACACATTCCCTTCGCGACCCCAGTTGGGTTTCACGAGGCTTTGGCATTCCGTCCTACACATGCGTGCAACTCAGTTGGTGTGTGGCTCCCGCGTCTTGCGGCTGGGTATGGCGGTTTGGAGTTTAACGCGTGGAAGCTCGGGGCTTCTCACGGAAACCTTCTACCGTCAGTGAAATGGGAAACGATCTATAATACAAATCGCTGGATGTCGTCACATAGCCCCCACATCAGGA

>comp3587_c0_seq1 
ACTGATATCTCCAAGTATGCATGTTCGCCTACCCTTCCTGTTCCCCTATCACCAACATTTCTGACGTAGTACCCTTCCGGACCTCGCTCAACCGCATCTAGTTCTTCACACAAAAAACAGAACCTAGTGAATAACAAAAGCGCGCCTCACCTCCTGTGGCTGTCCACAATCATATTCCAACGTTATTCGGAGATGGATCCCACCGCAGTCCGCAAACCACATGTTACATTATGGCAGCCCGCGCTGACGTACCGGCGCAACCATATACAATTGCTATTGCCACTGCCTTCCCACTAGGCTTCTTCACGGCTTTGGAGTTGTAGGCTATCCGAGGATGGTCTTTAGAAGGATTTCTTCACATTGGATGCGATTTCTATCACCGTGGTGTGCCCCTTATCCGGGTTTCTCTGGGCATTCCGACCGGAAACGAGATACTGGGAGTAGTGCGGACGCGGACGACACTAATGTACATACTTCTGAGTTATTATTTTCCGGTGTCGCCAAACCTCGGCAAGTCTTCAAAGATAACAAAACTGCCTTGCAGGGACTGGAAAGCGAGAATGACCACTTCTTGTATCGCTATATCCAAGTCCGTTTCTTCTCTGCTGATGCGGGGCATGCTCAATGAAGGTTTCAACGAGAACGAACGATGAGCTTTTGCAAAGATAGGCAACGCAGGACCACTGCTAGGAGGCATCGGGTCGAGTAGCGCCAGCAGAGTGGACGGACGACCCCACCGGTGAGACAGCTGTCACCGTCTTTGAAACCCACGCAAGACGAATCGTCGTCCTTGCTCATCATAGCGCAGGCTCAGGCGCTTTTCTATGCTGCGCAAAAGGACAGATGCTTTTGACATTCCCTATCATGCATCGTTTAACCCATGCTGTCCCCTCTTAACAGCATCATCTACAAGAACGCAACACTCTCTCCGATACATAACGTCCGGCAGCCGTGCACAACTATGTGCATGCACCTGGTGTGCTTCTTCCAGCGGCAGCCGACGTAGTCAGTGACCTGCACTTCTGAGGAGTCCGCCACACTTCACCGACGAGCAAAAATTGCCCGACCCTAACGAAGCATTTTCATCAAAGCACTGTTCTGTATCCTCAGAATTCGAGTTTTGGGTGGTAACTTCAGAAGGGGCAACCGACGACAGGATATGCACCGCTATGTGCAGTCGAGGCCACCATGCCATTTTTACGATTTGGTCGGTGTACATCGCAGAGGCGTACAGTTAATCCTCACGGTACGTGCAACACAATACTAGCCTTCTGGAAAAGATGTAGTGCTTGTCGCGACGCTCTTGCTCAAGATGCTGGTGCATTCGCTTGTGGTCTCCCGAGTCTTGCTGAGCGCAATGCCAGCGGCAACCGTTGCTAGTCCAGCAACTATGAGCTCCCGTCTCATTGAATCTTTTTTCTTGGTAACCAGAGAACTCCCCGTATGCTCACTTGCGCCGTAACTAGCATGTAAGCGTTGTCTGTGGGACCGCGCAACGCAGCAAGTCGCCGGGGTTTGCTCTCGCTCGCCAAAACCAGGCTATTTAACCCGTTGAGACGATATGGACGATGACAACGAAGACTCGCCAGTCGTTACACATTCCACCTCAACTGACCGATCATCCATCCTCCTCGGCGACGAAGCCACAGTGTGATACAGTATTTGATATACGTATCATCAGTGACGCCTGAGTCATTCCATCCGATATCGGCTGGGGGAATACTTTCTCTACTCCTTCAACATCCGCGATTTCCGGTGGTGTCGCGTTTGGAGATGGTGTAGTTTCTGTAATCAAAATCCTGTCCGAGTTGAGAAAGATGGCGCCGAGGATGATAGAAAGCACAACGCTTGCAAGGATTCCAGAGACAACTATTGGACGAGCTTGTCCGGAGCGGTGGATCCTTGGAACCAGCGCGGCGACGCTCGGACTTCTGCTCGGTGCTCGCAGTGATTCGATAGCATAAGACTCGGTCGCCTCGCCTAGAGTCATGCTCATTCCTTCTGTAACGCCGCCTTCCACGTCTATGGCGCCGCCGTCTGCGTCTGTAGCACCGCCATATACGTCTGTAGCACCGCCATCTAGTTCTGTAGCACTGCCGTCTTCTCGAGCATCAGCGCTCCCTTCGACCGCGGTGTCCTGCTGCGTGTCAGTCCAACTGGACGAATCATTCCAACCAGTATCCGTCTCAAGACTGGTAACAGCGTCAGCCAGGGCTGTGCATGTACGACGTGTAGGACAATCGAAAGGAACGAACGGCGCAAGAACCACCAGACAGAGCGCAACCGAGAGAAGCAGTACACTCGAGCCACGACGGAACAGCAGCCCACGTCTCGCCT

>comp2406_c0_seq1 
TCCTCTTCTTCCTCTCCTTCTCCTTCCTCTCCTTCTTCTTCCCGTTCTTCTTCTCCGTCGCTTGGAAGTCGAGCGATGTCGTTTTTGCTGGGACGAGGCTCGGAAAACGCGCAAAAGACAGAAGACCAGAAAGGAGACAGCGTGTCTCCTTCCTCGCCGAGTCCTTCTCCAACTGCGGCGGCGCTGGATGCACCACTCCTCGCAGGTGTGTCTTCGGGAGCCTCGGAGACGGTCTCTTCTTCCGGCGCGAAGGGCGAGGCGTCTGGCGCCCAGAACGATCCGGCGAAAACGGAGACAGCCGCGACGCGTCCGGAACCGGAGTCTGCCTCCACCTCCGCGAGTCCGCCAACGCGTTCTCCCGCGGCTAGCACTGAGGGGACTCCTTCTTCCGCTTTGGACCATCCGGATGGTGAGAAGGACGAGGCGGGAGGCGCCGAGCGCGAGGAGGGGGAGAAAGGCTCGAAGTCGCGAGAAGAGCCGCCGCCTCCAGTGTTTCGGGTGAGTTCGACGTCTCCGTCCAACGCGGCTGTCTTCGTCCCGGCGGTGTTTCAGCAGAACAGTGGGGAGGGGAATCATGTGACTCTGACGATTCCACTCGAAGTGCTCCCGTCGCTCGCCGCTGCCGGCGAGACTGCGGCGCCGCATCCCGAGGAGAAGCTCGCGTCTCAGGGCTCCGACAAGGAGAGACTGGCGCTGTCTTCACTCCAGTGGCTTCCGGCGCGCGAGTCTGGAGCACGCGAGGGCGAGGCCTCTCTCCATCACATGGGGGAGAAGCGGAGACGCGGGGCGCTTGCGCAGATGGGAGCCTCCGGCGAGGAGGTGCCAGAGACCTCGCCGGCGTCGCTTGAGGAGCTGAGCAGCAACGAACGCGAGATGGTTCTGAGTGCTGGTCTCCTCACGCTTCTCCTCGTCCTCTCCGTCTCCCTCGTCCTCTCTCACGTCTCGAGAAAGTGCCACCTTCGCTGGCTGCAGATGCCTGTCGCGGCGACGCTCCTCGGTCTCCTCGTCGGAGCCGTGCTAAAGTTCGGCCTCAAAGTGCAAGGTCCGATCCTCGGCAGCGTCCTCGCCATGAACGAGGACGTCTTCTTCGTCATGCTCCTCCCGCCGATCATCTTCGAAGGAGGTCTTAGTCTGTCCGAGGGCTCGCTGTCGGGACCGTTCATGCGGAACTTCGGCGCGATTATGTGGCTTGCGTGCTTCTGCACGATTCTCTCTTTCTGCTGGGTCGGGACGCTGATGTTCTTCGGCGGAGTCCTCGGCCTGTCGATGTTCCTCACCGTCCGCCAGGCCTTCGCCTTCGGCGCCCTCATCAGCAGCACCGACCCCGTCTCCGTCCTGGCCCTCTTCAAGGAACTGCATGCGAAGAAACTCATCCATGTCCTCGTTTTCGGTGAGAGTCTGTTGAACGACGCGATTTCGATCGTTCTGTATCGCACGATCGCGAGCGAAGACACTGCAAGCGTCGGCTCGGCGATCCTCGCGTTCTTCCTCACCTTCTTCGTCTCGCTGGTCATTGGACTCGCCGTCGGACTCTTTTGCGCTCTGACGTACAAATACATGGATCTGCACAAGGAAGAAAATCAGACTCTCGAGTCGGCTCTTCTCCTGCTCTTCCCCTGGATGGCTTACCTCGTCGCGGATGGTCTGGGCTACTCAGGAATCGTCGCCATCTGCTTCTGTGGCGTAACGATCGGGAAGTACGCCGTTCCTAATCTCTCGACTTCTGCGCGCACCGCCTCTCGAAGTGTCTTCAACTCGTTTTCTCTGTTGGCGGAAACGGTGGTTTTCGCCTTCTTGGGTCTCGCCGTCTTCTCCTTCGACCAGCCTCTCCACGACGAACTGGCTGTTGGGCTGTACGTCCTCGGATTCGTTGCCACCTTCTCCGCGCGGGCCGTCAGTGTCTTCGTCACATGCACGTTGATCAATCTTTTTCGGACGAACGCGAAAATCACTCCGCAGCAGCAACTCGCTCTCGTGCTTTGCGGCCTGCGAGGCGCCATCGCTTTTGCGTTGTCGGAGAGAGCGCGTCGAGATTTCGGCGGAAAGGAAGGCGCAGCTCTCCTTTCTCTCACCCTCTTTCTCGCCCTCTTCACCATTCTCGTACTCGGTCCTTCGCTGGTGTTTATTTTGGATCGTTTGGGCATTTTCGAGAAGCATGTTCCACATCGCTCGAGCTCTTCTCTGGAAGGCGGTCGCGTCGGGCGCCTCGACTCAGACGTGGAACTCATACGCACATCCTCGCAGAGCACAGCAGATTTTTCTCTTCCGGACTTCTCTTCTGCAAGACGGAGAGATCGTATGCGACGTCAAAGTCGAGAGGAAGACAGCGACGTCGACGACATGACTCGCGGCACCTGTGGAGGCCTCAAGAGGCTTCTTCTCCACCTCGATCGCAGATTCATGATTCCGCTGTTGACGCACAGCGACAGTCGGCACGGTGTGTCGGCGCGTTTTGCGGGTGCTCGCTTTCCCTCGTTTTTTCGGGACCTTCAGCGGGAGTCTGTGTCTTCTTCTTCGGCGTCGAGTTCGAGCGTTTTTTCGAGTTTCCCTGGCCTCTCAAAGTCGAAAACTTCCCCGGGCTCTGCGCCGTCTCCCTCCTCTCGCGACAGCCGGCGCGGCTTGTTCACCTCGCCTGCGTATATGCGCGTACCTACCTTCGCCAGCGCCTCGAGTCTCCCCGGCTTCCCAGGCGAAAAGCGAGAAAGTGGGCTCTCCTGGGACGACCTCCGCCGCTCGCTAGGTGTACATACACCCGAGGGTTTGCGCCGCCAGCAGGGGGAGGGCGGCGCGCGGGAGGTCGCGATGACGGCTCTCCCTCTGAAGGGTCGCCAGGCGCCAGGCCTCCGCGCCGAGGCGAGTGGAGAGACAGAGGAGAGAAGGCCCTCGGGAAAGGTCTCCGCGCGATGCGAAGCCAAGGGAGGAGACACGGATGACGAGGACGCACCGAGATTCAGGGCGCCGGGACTGGAGAGAGACGAGATGCGCGGTCGAGAGAGGAGAGAAGACGAGAGAAGCCGCGAGGGAAGTTGCGGGAGAGGTGAACGTGAGACGGGTGTAGAAGACCCTTTCACAGAGGAAGACTTCGACGACGTTCGAGTCGCTCTCCCTGACGCACTTCGCGCCTCCGCTCTTCTTTCGGACAGCGAAAACCAAGAATTTCACTCTGAAGAAGAAAGCTGGACCGAACGCATTGAGTCCTTCTCTGCGACCCCGGAGTCTCTACCGGTCGTCGTCGGACGCGGAGGCATGCGAGGAGACAGGCGAAGAGACAGCATTTCCGAGGAGATGCGAGACAGAGTGCCCGAGAAGGCGGGCGCTCAAGGATTTGAATTGCAGAATGGATGGCAGCCGAACGGACACCAAAACGGAGTTGAACGCGAAACAGACGCGAGGGAAACCATCGTTGGAAAGAGACAAGTGCTCTGAGGAAGGAGTGCGAAAGCGATGCACAGGGAGCTCTCGAGTCGGCAGAGACACACGAGAGAGAGAGAGAAAGAAGAGAAAGAGAGAGACAAAAGAAGAAGGAGAGACGGAACGAGGGTTGTGTCAAAGGTGGGGAGGTCTGGCTCGTGAGAGAAGGAGAGAAGTTCCTAAAACGGAGAAAAATTAAGGCAGAAGTCATGGTCTTCACCCTGAATGGCGGAATGTCGTATGTAGATGAATTTAAGAACATGTTGCGTGAGGTGTCTTTCTTCCAACTCAAGACACAGAACATGGTACAAGCGGCGCGTCACAGTTTTTCATCGAAACGCATAGCTGAGCACCAATCAGTGTATGTTTCTTGTATGTCCCTTTGTAAGATATTTGTGAAAAGAAAAAATACAGTTGTCTTTTGACACCCACAAAGTGGATGCACTTGTTTTAAAACGCATATATATATTTTGATGAGTATGCGCATATATGTGTATGTATGAAAATGTGTATAAATATATATATATATATATATGTCCACGCATATGTATGTATATGAATGTATGATCCACTTTGTATATCTTTTGCGAGGGTGAGTTTTCTGGTCGAGTGTCAGTGAAAGAAAACGATTTTCCGAGCTTTCAGAGCTGCCGCGTTCACCGCACGCCTCTGTGCGAGAGCAGACGGCTATCCACGGTGGCTCACATGCATGCAGACGCTTCTTGCATGCGTTTCAAATAGGACATTTCTTTTGAAAAGTCGCGGCGTATTCAGCCTCACTTCCTCCACGCATCTTCTTGCGCCCAGCAACGCTTCACCTCTTCCTCAGTCCGAGCACTCGACGAGCCCTATATGTGTGTACGTATGTCTACCTTCACATCAACATACATAAACATATGCGTATGCGTAGATGTGTACGTATGTCGATAAATAGAGATGCGTATCCTTCGCATGCAGCTCTGTCTTTTGTGGCATTTGGTGTCTGCAGAGGCTTTCCTCGGAGCAGAGTCCGATTTTCTCCAGCGTCCGTCGACTCGAGAAGTCCAGTGCTGCTCCTCGAGCTGTCTGGGAGATTTGGAGATTTCTTTCGACGGAGAGGACGTCTCCCGGAGTCTGCATTTCTCCGGCTCCAGCAAAAGACCGCAGTCTTCTCGGCGAGATACGCAGCTTTCTCTTTCTGTTTACGCGGAGGAGTTGGCCGGTCGCAAGTCTCCAGTCGTCGTTGGCCGAACTCCCTCCGCCACAGCATCGGTCGAACGCCCCCCCACCCCCCTGTACCCTCTGCAAGTCTCGCGTAGCTGCTGGCGTTGCAGAGCATGCGAGGAGCGGCGGAGAGATCGAACGAGAAATCCTGTCGGGACTTGCTCTGAAGAAAGTCCTACGTGTTTGCCTTCGTGAGCTTTATCAGGCGAGTCTTCAGCGTCGAGCTCTCGTCCTTCAGCCTTCGCATTTCTTCTTCCTGTCGAGCGAGAACGTCCGTCAACTCCGTCACCTTCGCTCGCAGCAAATGTTCTTCTCCCTCGCCTGCACTTTCGCTCTCCGGTCCCGGCCGCGCCTGAGACCGCAGCTGTTCGATTTCGGCCTTCATTTGCGCGAGCTGCGCGTCCTTCTCAGTCAGTCTGCTTTGCACTGCCGCCAGCTGCTGGCTGCCAGCGTCTGCGCGCTGCTGCTGAAGCATGCGACCTTGCTGTTCCTGCTGCAGCGCCTTCCGCGTCTCCTCCAGCTGTCTAGACACCTCGTCTGCCCGCCGCTGCGCCTCCTGCACGCGCCGCAAGCTCTCTTGCTGCTTCAGTTGTTCTTCTCGAGAGCTGAGCTGCTCCTGTCTCTGCTGCCGCTGCACTACCTCAGCGAGACGAATCTCCAGTTGCTGCTTCTCCGAAGCCACCGTCTGTTGCCTGGCAGCCGCAGCATCGAGAGCTGCACGCGACTTCTCTAAGTCTCTCGTGAGAGATTCAAGAACTTTTTTCAGGCGATTCCGTTCGGCCTGCAGCTCCGACAACTCCTCCCGAGCCGCCTCCAGCTGCTTCGTCTGCTCGCTACACTGCGTCTCGCGGGAGAGCAGCAAATCCTCATACACTTTTACTTTCTGCGAGACGCCTTCTTCAGCAGAGTCCCGAGACTCCCGAAGCGCTTGCATTTCCTCCAGCAGGCAGTCGTAGCGCGCTTTCATGTGAACGAGACCGTCTTGCACACTGGCGAGTGCAGCCTCCTTCTCTTGCCTCTCTCTCGCCGCCGTCGCCTTCATCTCCTCCAGCTCATGCGCCAGCTGATGCTTTCCTAGGTGAGCTTCTTCAACCTCTCTCCTCAGGCGCCGCAGCTCCGCCTGCAGACGTTCCGGCGCCTCCAGGCCTCCCGCGCCAGCTCCCGCGCTTCCTTCTGCCGCCTGCTTGATCAGACGGGAACCCAGCTGTTCGTTCGCAGCTTGCAGCTGTCGGTTCTCCTCGACGAGCGTCTCCAGTCGTTTGCTCAGCAGTTCCTGGAAGGTGTGGCGCTCGTTTTCGAGGCGCATGACCATCTCGTTTTGTGCGATTTTCAGCTGTTCGATTTCCTCCACGTAGGCGCGATTCTGTGCTCGAACCGCCTGCATGTCGTCCGTCATCTGCAGCAGCCTTGAATTCCAGTTTCCACAAGATCCCTCCGACGGCGCCGCTGTCGAAGCTTGCTCGTTTGCGAGGTCTGCAATCTGACTCTGAAACGCTTGGATGGTGGACGTCATTTCCTCCTCCAGAGCCTCCTTTTCCTTCGAGACTCGCGCCCAATCGCGCATCGTTCGCAGTCGCCCGGCCACCGCGCTATGGAGCTCCGAACAGAGGGAATGCACCATCACGTAGAGATCGACGCGCTTGTCTTCAAGTTCAGAAATGATTTCATCGGCTGCAGGAGGCGTCCTTCCTGTGCAAGACATGGAGTGCACAAGGTCGAGAAGGGTGGAGGCTCCGACGATTGCGCGAGCGTGGAAAGAACGGAGAGTGACTGCTACCAGGTCGCGCTGGTGGCGAGTGTACGCATCCAAAACAAAGACTTTCTCCTCGCTCAGAGCGACTGTGAAACGTTTGGGATGTTGAGAGTGGAGAAGCAGCTTCGGATACTCCGCCGAGAAGCGCGCACTCCAGCGACGGTCGAGGAGACTACTCACTCCTCCACTTGCCAGAAAACTTTCACTTTCGCTCGAGGTGGCGGGGCCGCCTCTCTGCGTGATAACAACCTCCTCGTGGTTAACGTAGACGAAAAATTCTCTTCCTTCTTCTCTCCGCGCCATTCGGTCTGCCTCCAGACTGCTTGCCGCAAGCCGGCCGTCTCTCCCCGCCAGGTCTTCTTCCAGAACTGCGCAGCAAGGGAATCTCGAGCCGCCGCGCGCGAGAGAGTTCAAAACGCAAGACCTCGACCGGCTGTCGACCTGGAAAGGTCCCAGAGACGCATGCATCTCCCCCACAAACGCCGAGCGCGGACAGCTGCAAGTCACCTGGACCTTGCAGCCGATGTCGTCCGCAGAAATAAAGTACGTATTTCCTGTGACATCGGGAACGTCGACGAGGACGCCGTTCGGGAAGACTCTTCTCCATCGGTACGTGAAACGCTCTGGGTTCACTCTTCCTTCACCTTCTTTCGCTCTGGGTTCTGCAGTGAGTTGTCCTGCGGCGTCTTCACTTTGTCTCTGTTCCTGCAGAATCACATGGAAGTTTCCGTCACCCCAGACGTCGGCCGCCACTGAGGGCGACGCCAGCCAGGCGCCGAGAGAGAAAGGCGCGGAGTCGAGACTCCATGCCTTCTGGCCTGCGGACAGTTGCAGCTGGAAGCAAGTGGCGGAGGAGACTGCAGACGCAAGCGAAGACGAAGAGAGCGAAGAGGAAATCAGCGCAGCTGCAGACGGCGAAGAGAGACCTGTCCCGGAGCCGCCGCGCGTCTGGAGTCCATGCTGGACAATCACCTGCCCAGCTGCCGTGACAGCCGAGCGCCAGAGAAGCTCGCCGCCGTGTTTGACTTGCTCGCCGAGACCAGTGACAGCGACGCTGAGAGCGCGGCCGAGCTTCTGTGTGTCGATTCTGACGGTTCCATCGTCTTCTGTTCGCGGCTTCCCAGTGAGAGACGGTGACCGCTTGCACCCTCCAGTGTCGCGCCAGTCCTGCAAGCCAGACTCGACGCCGCTGCCGAGAAATGCCGTGGTTTCGTCGGAGCCTGACGACGCAACTCGGTCCGGCGCGACTGCGGCACCGCCCCCGCGGCCGCCCGCGTAGTCTGGGTCGTGCTTGACGAGGAATTCATCGAGACTCTCGTCGATGACGTTGCTGCAGCCGCGGAAGAGAGCCATCTTGGGGAAAACTCGAGGAACGCGGCGGGAGCCTCGGACGCGGCGAAGAGCTGGACTTCAGTATCCTGCACCAACGAGGTTGTTTCACATCGGTGGTGTTCTGCACGTAAGATACGAGTGAGTATTTAAATGCGAACAGATGGTTTGCCGTTGCCGCTCCTTGAACGGGGGAAAAAGAGAGGAGACGCAGAAGAAAGAGAGCAGGGAGGAGGAGGCACGAGCAACAGAGTTATTCAGGGAGGAAGCGGCGGTTTCGCGCCGACGAGAGGCGCATGGTGCGAGGAAGGAAAAAACGAAAACGGAAAAGAGACAACCGTGCAATTTTGCTATCTTGCGGATCTCCGTGAGTGCTGGCTTCGCGTCGAAACCGTCGCAGACGGGGAGAGGACGGGAAGAAGACTTGACAGAGTCCTGCGGTGCGGAAGCAGGGCGCAGATTCCAGGTAGAAGACAGGAGAAGCGGCCACAAGAGAAGCGAGTTTTCGGGTGTCTTCACGGCGGAGTCGAAGTCGCGGAAACGCGTGGTGAGAAAAGAGCGGCGTATTCGCAAAAAGGGCGGCGAGGAGCGAAACGCGCGCCCGCGAGAAACGGCTGTGACAGAGCAGACAAACTTACGAAAGCGCAGTTCGCCGCGCAGCAGCAGGAAACAGTCTTTGCCGCACTCTTTCGCGGAGTCGGTCGAGAAGAAAACGCGAGAGTCTCGAAGAAAACCGGAAAAAATCGCTGTGTCTTTTCCACTTTTTCCTCGCGAATTTGCGCAAGCCGCACAGCAGTCGACAGCCAGCCTGATATAGAAACGAAGGTTGACTCTGCTCTCTGATCCTCTCTGATCTTCTGGACAGCGAACTCGAGGGACGAACACTGGCGGGTCGGACGAGAAGCCGAGCAAAGCAGAGCAGCGAAGAAGGTGAGGTCAGAACTGCCGCGACTATTTAGGAACGTTGCCAGTTTCGCGTTTCCGCCCCGGCGGGACCCACTCCGCGACTGCGATAACGTGGTTTTTCC

>comp3193_c0_seq1 
CTCACCCAGATATACATATATATATGTATATATGTATATGTATATGTATTTATGTATATGTGTGTATGTGTGTACACGAGACTGTATGTGTGTGCCTGTATACCTATAGATACAAATGTGTATTTGTAGTGTGGAAGATGGAGTCGTTTGTTTTGTGTAGCGACGTATGGACGTGGCGGCGTTTGTCCTGCCTATAACAAGAATGGGATTTCTTGTAAAATTGGAGTTTCTGTTGGGGACATTCTAATTTGCGGGCGCTGTCTCTGACAGCAACCTCGCTGGAGCCCTCTGGGATTTTCACGAAAGGTACAGATGATTCTGAGGGACTTCCTTTTGTTTTTGATTTCTTGGCCTGAACAGCAAGTGCAGAAAAAAAGACAACTGCGACGGCACCCACGCTGATTGAAGATCAAATGCTAGTCCTTCGGAAAAAGAGACTTTCCGGGTCGCTTGCCGTGAAGGATGCGTCTGCAGATGTTTCGTGTCGCAGCTGATGGAGACACTGTGCGCTGATTCGGTGCGGGACTTTGTGAGAAGTACATGCATCTGAGACCTAAGTGCACCCCTTACGCTGTATCCTCTGTGCGCAATATGATTGACCAACACAGATACATATATATATATATATATGGATCTGGGGTTCTACATTCAGAGGTACATCGATTCACACGGCACCGAAGGATACAGAAATAGAGACAGAGATATGCTGATATGTATATATATC

>comp2360_c0_seq1 
GCAAAAGTGAAGCTTTTTTTTTCGTGTGTAAAATCCCTTCCTTCTTTTTTTTCAAACGGAAACTGCGTCTGAAAAAACTTGCCTGTATCGAGGCGCCCCGAGAAAAACGTAGACACGTTGTCGTCCGAGGGAAGCGCTGGAGATTCCGCCGCGTTTCCCCATCCAATCTGCGTGCATTCTCCTCGGTGCGGAACTTTCCTCTTCGCAAAACGTTTCCTTTCTTCTTTTTTCTTTTTGTCTCGTCTTGCAACTCTTGTTCCCTCACTGCATGGTTACCAGGCTTTTCCAGAACCTGCTCTTCTGCCTGCCGTCTGAACGACGCGAGAGGAGAAGGATCCTGATCCACGTGCACTTTGCGTCGCTGTCTTCTCCCACACTCCTCCCGTTGTTTCTGTTTGCATTCCTCGTATTTCTTCTTGGCACCGTGCTCGGCCGTTTCGTCGCCTTCCGTTTTCACTCGCGAAAGAGAGTTTCGCAGCCTAGGAGCGGACTTCTTCTCGGCGTAAACCACCGTCGCTCGTTTCCTTTTCTCGACTCTCGCCCCCGAGATTCTCTTCCGTCTCCTTCGAGCGTATCTCTCGGGCGCTCCAAGCTTCTCTGAGAGCTTGTTCCAGCTGTTCTGCTGCTCGAGGCTTTCTCCTCTCCTGCCCCCTTCGGTCCAGAAGCGAAGCTGCTCGTGCCTTCTCGTGTGTCGCGCCAGTACCTCTCCCTGTCCCTTGCGTGTCTACTTCGAAGTCTCTCTTCGAGGGCTACAGAGTCCGACCGGCTTCTCCAATTCGTTGTCGAGGAAGTCGTCTGCGGCGTTTCTCTCTCTCGCTGGCTCCGCCTCCCTCTCTCGACTCTCTTTGTTCTCGTGCGACTGCTTTTTTCGCGACTTCTCGTCATCGAAGATGTCGCGCCACTCTCCCTCGCCGCGCCGCCGCCGGTCTCCCAGCCCTCGCCAGGGAAGCCGAATCTTCGTTGCCAACCTCCCACTGGATGTGACGGAGAACGAATTGGAGGACCTCTTCTACAAGTTCGGCAGAATCGAGGACATCGAGATGCGGCGCGACCGCACGAACGACTCAACGATTGCTTTCGTCCAGTTCGCCGAATATAAAGCTGCGGATGACGCGATTGAGGGCCGCGACGGGGCGCATCTCGGCTTCCACCGAATCCGCATTGAGAGGTCGAGACAGCGTCTTCGGAGACCAGGCGAGTTTCGCCGAGATCGCGGGGGATATGGCGGCCGGGAAAGCGGCGGCAATGGTCCTGCCTATGGGCCTCCTCGCAGATCTGAGTTCCGCGTACGCGTGTACGGCCTGCCGCCGACAGCGAGTTGGCAGGACTTGAAGGATCACATGCGCCGGGCAGGAGACGTCGGCTACGCCAATATCGAAGGCGGAGTGGGGGTCGTCGAATACTCGAATGGAGACGACATGGACTACGCGCTGCGCAAACTCCACGGGAGCGTTTTCAGAAACATCTTCCACACCGCCAAGATCCGCGTCGAACGAGATCTCGGAGATGACTACGTTCCTTCTCGTCGTCGGCCGAGCCTGGGGCGAGAGCGCGACAGGTCTCGTCACCGCAGTCGATCCCCGCGCGGCGGCCGGCGCGGCTCGCGGTCCCCGGTGGAGTACTCGTCGCCAGAGAGGCGACGCGAGGAGGCGGAGAGAGAGAGGCGGAGATGCGCGAGAGACGAGGAAGAAGCGCGACACACACGCAGATCCAGAAGCGCGTCTTCTCGCCACGGTCGGCGCCGAGAGGAGGCATACTCTGACCATGAAGAGCGCAGAGAGAAGTCCCTAGATGGAGACCGCTTCGAGGAGACAGAGCGAGGGAAGCCCCGCGAGCGCGAGGACGGACGGAGACCGCGCAGCGTGAGCAGAAGCAGTCAGGAGTCTCGCGGCGAGAGGGATGGCTTGGCAAAAGACGAACGGGAGAAAGGGGAGACGAGACGAGACGACGAACGAGAGAGAAGAAGGTCTCGGTCGCCTTCGGACTACCGCGGTCGCGGACAGAAGCGTGACCGAGAAGACGAGAGAGAAGACGACAGACGCAGGGTGCGAGGAGATGATTTCTCAGAGGAAACGCGCCGCAACGGCCTAGAGAGAGACGAGAGGGGGGAGCGAGACGAAAGAGACGAGAGAGACGACAGGGAGGGCGTCAGAAGAAGTTTCGAAAGAGACAGAGAAGAGACGCGACGAGGACGGAGAGACGAGGAACGAGAAGAGGCAAGACACTCTGGTGACGAGGAATGAGTCGAGGAAGGCGACGCCGTCGCCGGAAGTTGCAGTACAGCTGAGAAGGCATGACTGCGCGAAAGTGAAGAGGCCTTGCCGACAAACAGCTCACTGATGTCTCATGCAGACAGGAGGACAAGCGCCAGCTCGCCGGACAGACACGGCAGAAAAGACGCGGCATGTCACGGGGGTGTTCGACATGCGAAAGCAAAGGGGGTCTGGTCGCGTTTCTCCTCTGCTTTGCTCAGCCAAGTCGCGTCCTCGCTTCTGTTTCTCCAATGCTTTGAAAGAACAGAGAGGGAGACGCATCGGGAACATCCTTCGAAGGCTGCCCGGGGCCATGTCGAGTTCGCTGTACACAGGGCAGAGCGTCTCTTGTCTCCTCTTTTTGCTCTTTCCGCGGCCTTTCTGTGCATGCACGATTGGTATGTGGGACGCTTGTACTGAGGCTCACATCGTAGAGGAGAAGAGAACGAGTGAAATGCCTAACGCGCTTCACGGTCGCATGCAGTTATTAGAGGAAAAAACATATGTAGGCATAGGTCGAGTTTTAAACGCGACGGGTTCTGCTGCGTGCAGGAACGAGATATTTTTCGTGGGTCTGCATGCGCAGGCACGGTAACGTATTCATCGATCCCGCCGGTTTGTATCGTCAATTCCGCAGCTCAACTTCTTGGATCTTTCCTCTTCGCGTGAGGAGCGACGCCTTCGCGACCGTCGCGCGGAAATGTTTCAAAGTTTATTTTTCCAGAAAACGAAGAACCACGTTTTTATGCGTCGGCTCTCAATATTCGTGGACTGCCGTTTCTCTTGCATCATCTCGACGCATGTACGTATCCCTGTCTTCTACCTTGTGAAAAATTTGCACTCTTTCGCAAAGTGTGTATGAACCTTTGTTTGCCCACCATACCTGTTCATCGAGTCTACTTTCACGCGACCGTCTTTGGTATCCTTCGTATCCGCAATATACGCA

>comp2350_c0_seq1 
GCTGCCCCCTCTGGGACAACTGTCCCGTTGCTGCCATAGCGCCAAGCCGGCGGAGAAGTCGGCCAAATCCTATCTAGTGCCCCTGTGGCAGCGAATTGGATCCCGGAAAGCGCGTTTTTTTACGGCGAAACAGGGACTTCTTGCTCTTCTCTTCCGCGAACTTTCGTCTCGAAAGGCGAGCGAGAGACACATCGTTTTTCTTCTACGTTTTTTGCATCAAAGGCCGAGTCGCTGCGGACCGCACGGTGAAGATCAAAAACGCGTGGCCGAGCGAGGAAGAGTGACCCTCCGTCTGTCCAGCTGCCTCGCAGTGGAGGAGATCCTTTTCAAGGGGTGTTCAGTTTCAAGTTTTCCGCTGAAAAGCAGTGAATCGCAAGGAAGAGGGGCCTTCACTCTTCCGCGAAAGCGGTTCTCAGGCGTTTCGCCATTCTTCTCTCGAGTTTAAAGAGAACACACCACTCCAATGAGTCATGTTCGAGTGCAGTTAGCTGCACGAGCGAAGAGAGAGAGAGACGGAACTCTCCACGCACCGCTTTGCGGCACACGACTCTTATTCAAGATTGATGGTCACCCTTTTTTAGTTGCTGTCTCCGCAAGCTGGCTCTTGCTTCTGCTCGCCTCCTAGGAGGGAAGTCACCACATTCGCTCGTACCGCTTCGCCGACAAGTAGGCGAAGTTCGACGCGTCCCGGAAGTTGGAGTTTCTCTGCTCTTTGTCTTCCTTCTTTCTTCGCTCTTCATCCCGTCGGCTGGTCTTCCTTCGACTTTCACCGCTTGTGCACAGCAGCTGCGAGAGCGAAAAGAAAATGAAGGAAGAGGTCTGCAAGGCCCTGAGGGAAGGGACAGAACAGTGCCTTCCTTCAGACGAAGAAAGTCCTGGAACTGTGGAGCCACTGAGGGCGGAAGAACTCACGGAACAAGGCGAGAGGACGGTGGCGAACAGGCGACCCTACTCGGCAGAGTGCGAGGACAAGGTCGTCGGCGAACTGAGAGAACGCATTCGTCAAAGACTCGCGAGACACAAAGCTTTCCTCCTCGACGTTCGGCAGCTCCTAGGAGAAAGGAATTTCTATTTCGACAAGCTCAGTTGCATTCAGCGGAAAATCCTGGACGACTACGGAGGGACGTCTGTCGGTCGGAAGGTACTGGCGATCATCGGATCTCGTCCTGCAGACTTTTAGCGCTTTTACATTCTAAAGGCAGCGTCCCGATCCGTTTTTCCTCGAAAGTGCCTCTCTTGGACTGCTTTCGTCGATACATCTCTGTGCCACCTCTTGCGCATGTGTTGACAATGCAGCATGACTAATGCGATGTCTGTGACGTTGCGGTTCGTTCTTTACGGATACGCGCAAGCAAGTCAGCCTCGGTGTGCATATGCGCGTGTGGACGGCGGCAAGCATTCAAAAGTCGATCTAACTGCATATATCTGTATATATATATATATGAGTCTGAAAACAGTGGGGAATTGCTTTCCTTCCGGCATCCGTTGAGAGATGGGATCGTGAGAGACTGTGCTTTCTCTTGTCGGCTCAACCTCTCATCTCTCCGTCTTTGCTCAGGGTCCCTCAAACGCCTGTCACCCGTGAGGTCGCCTCACGCCTGTGCTCGACCGCAGAACGCGTTTTTCGCGTCACCAAACGAGAAAGTGAATGGGTACTTCGTGCCAGTTTCGCTTTCGCTCAGTGACGGAGACGCTCCAAACTTTGTTTGATTTTCGTTCTCTCTCGTTTTCCCCTTTCATGCGCGAACTCTCTTGTCGATACTATTTGAAGGCATCAGGTCGATACAAACAGAGGGTTGGGGCCTAGGGATAAAAGCGCTCGGGTTCGCTGTCTACGCAGTTGATGCCACTTGACAAGGACCGTATCCGTGAAAAAACTAATTCTTTTTTCGCTCGCTTTTCTGAAGCACAGTCGCCCGCAGAAGCCGGGCTCCTAGGAAAACAGACGGCTGCGCGCAGCTTGCAGATTCCGGTCTCTTGTTCCACCTTTATTCGGAGTTCTGGGGAGAAAGAAGAAATTGCAGAAAGCTGGCAACGACGCCACGCGGACGGAGATGGAAGAGAGAAGTTATGGTGTTATCACTACGCCGGGAGGAACGTCGAGAGACCAACTCTTGGCACCAAGCCACACACATCACAGACAAGAGGAATAGAGGGTGAAAAAAGGAACTCGGACCTGCCGCATAAGCCGAGGGAAACTGAGTCTGTACACGTGTTTCCCATAAGATGTTGTGCGGGTTATGTCTCCTTGTCATTTTCTCGCCTCGAAACTAGGAATCTCTGAGGTCCCGACTCCACGGCTGAAGTGGCACGAAAAGCCTGCAGCCGCGGTTTCGTTTGTGATCACGCTGGATTGGATTCCAAAAAAAACATTAGGTCTGACCTCAGAGGTATAAAACGAAGTCTTGAGCCTCGATAAAGTCTTTCCTTCTTTTCCAGAATCAATGGAAACAGGTCCGAAACCTGAATTGGCCGTGGGAGGCTGGGACACAGGAGAGAGATGAAAGAGCGACATCTGTGTGTTTTCCCGCGTTTTCAATCTCGCACCTCTTCCGTGAAAGAGTTGACTTTCTTTAGACGAAGCCAAGCCTCTGAATCCTGAGACTCCGCAGTTGTTTCCACCTCTCCTCCGTCGTTGCCCTGAATCTCCACTTCCAAGGCGAAAGCGCATTTTTAGGTGCCCGGGGGAGCATTGGGAACTCCTGAATTCTGCGTTTCGTCTTTTGCTGGAGTGCGAACCGCTTCTCGCAAAGGACGACGAGTGAGGAGGAGAATGCGAGACACGTCGTTGATTCCAAACAAGTGCAACAGAAAGAAAGCTTTCTTCTTAATTTCTGCCGACGTCGCCTCTCGGGATCCCGGCGGAACGCTTGAGTCCCCTTCTTGAACCAAGGCACGCGCTGTGCACTCGCAAACCGTGTTGACGACTGCTTCCACGAAGTTCGGGAAGTACAGTCGGCCCACTTCAGCTTCAGGTGAAGGCGCGGCTTTCCTTAGCTTTCCGTTTGGTCCTCGTCGTGTGTCTCCTTGAATTTCGGGCATCGAGAGGAGTCTCCGGAACTCTGGTTCTTCGGCCGCAGAGTCTTTCGCGTTTGGAACGCCAGTATCACCACCGCCCGGGTCTTGAGAATCTGCGGTTTTGCGTACCGCGTTTTTCTTCCCCCTGGAACCTCCAATCGCGACGCGAGCGATCGACATGGCGGCATCGCAGTCGATGAATCCGGGGATCACAGAGAACTCTCTCCACATTTGAATGAGCACTCCGAGCGACACCCAGGCGCGTGTGGAGACGTGCTCCGCCCCTGTCTCCTCCAGAGACGTTTGGGCCACGAAGCGCCTTCCAGTCACCTGCGCCTTGGGTTTCGGGCGCTGCGGCTCCTGGCCCTTCGGCGAGGCCTTGGGCGGCCGTTTTGTCTCCGCGCCGTCTCCTTTTTTTGCAGGCGCCACCGAGCCCTTTGAAGCCGTGGGGAGAGTCGCCTCAGCGCGGGCGCGACCGAGCGCCGGCTGCGCAGAC

>comp2525_c0_seq1 
CTGTTGATTCGATGTGACTTATGCAGCTCTGGATCGCAACGTTATTTGTCCGGCTTCGCACGTACCAAGTCAACAGCAAGACCTCCAGGTTCGAACGCCACACTGAGATACGATTCCAAGTCACACGTTCGAATACAACACACACAGAAAAAACAAGGTCGTACATGGCCCTAAGCACACCCCGTGGGACCCACACCGCAACAGCCGCTCAGCGGAATACCAAATTTATATATATATATATATAAAGATATATATAAGTAGATATAGATAGATATAGATATGCATACATACACACATGTCTACACGCATGCGTCCCCCGAAAGGCAGTTCGACCGAGCAGGTGAGGAGGACGTTGCAGTGGCGAAGAAGTTCAGCAGACGCCGAAGACCGCGAGGACGGAGTAGGCGAGGAGAAAGACACACCAGGTCGGCACAGCGACGTTCTCGTCGGCAAAAAGGTAGAAAACATCGTTGGAAGGCAGAGGCTTTCTCTTTCCTCCCCCGACCACAGGGGCGTCGACCGCGACTGCGTGAGAAGGCGGCGGCTCCAGTGCAGGCGCCGCTTTTTCTGGAACGGTCTCTCTGGGGGTTCGAACGACGTTCTCCGTTGCCTTCACTGCGCGCGACTCCATGCCCTGCTCCGTGTGGCTTGCGTCTTCCTCTCTCTGCTCTTGGGCATTCGTCTCTTCCCTCTCTTCTTCTTCTCCTTCTTCTTCTTCTCCTTCTTCTTCTCTTTCTCCTTCTTCTCCTCTGAGAGGCAGTTCTTCCTCAGCTGCAGGTTGAGGCTCGCGCGTCTCCTCCTGAGGACGAGGAACTTCAACTGTCTGGTAACTTGGAATTTCCTGCAGGGCTTCCAACGCTTCTCTGTTTGGAAAGCACACAATCGCCGCTTGTGTTTGTGGAAGGTGCTCTACAATTTTTCCTTCGTAAGGCGTTAAAATCATTTTCAACATATCCAGTTCCGTCTCGGGAACAGGCGACACTTGGCCGAAGACCTCCGCGTCCGCCATGCTGGCTGGCAGTGGAAACAGAAGAATGTCAAGGAGGGAGAGAAGAGAGAAGGAGGGAGGAAAGCGACTCGGAAAAAGGACGAGTGTCTTAGAGGGGACAGGCAACTGAAAAAAACGCGGAGAGGAGTGTGAATACACCTGAGAGGTGGAATCCAGTTGGGAGAGAGAGAGAGGAGAGAAACTTCGACAGAGAAGGGAGCGGATTTTGAATTGCGTTTCGCCTGCTCGAGAGCAGCAACAGCTCGACACCAATCGCTCTCACACTACACACACAAGCAGCTGAAGACCCTGCGGAACGCATTCATGCAGAAACTGCAAACGGAACTTTCGTAGGAAATAAAATCAGAACGGCGCTTCCTGGTCCACGGGCAGAGTAAAAAACCGGAAAGGCAGAGGAAACAGAGAGACAGAGAGAC

>comp3714_c0_seq1 
ACCCGGAGTTTTTCTCTGCGGCGGTTGCGCCACTCGATGGCCATCTCGCGCGCAACGCGGAAGCCGTACTTGCGAATGGTGAACATCTTGAGGATCTCTCGGCCGTCGGCCATGCGCGAGAGGCGCGTCCCGTGGGCCGTGGCGCCCTCGCCCTTGTCGCTCCCCGCCCCCCGGGCACCCCCCTTGAGCAACAGGCCGCTGCCCTGCGGGAAGGGCGTGACTACCCAGGCTTTCAGTTCCTCGCTCCACTCTACCTGCTCTTCCTTCGGGAGCTGCGCAACTCTCTCCAGGTAGTCCACGCGGCACCCGCCGCCCCCTCCACTGGAGCTTGTCGCCGTCGTGCCGTTCGGAGACGGGGGAGGGAAGGTCGCAGACGCAGGCGCGCCCCCGAGGGCCGGGTCAAAGTTTCCGGGCCTCGGGGCCCCCGCCGGAAACCCCACGCCCCTGGGCCCCGTCGCCGGGTAGTAGTTCGGCTGGCCGCTCGGGTACGCGCCGGGGACGCCCGGTGCCATCACGCCCTGGCTGGGCGCGAGAAAGGGGGGCGCAGCAGGGACCGCGCAACCCAGGCCTCGGTCCTGCGACAAGAGCAACTGGCACCCATGCGCATGCATCCCGTCCATCTGCCCACAATTGCACACGGGACGGGCCACACACTCAGCCGCATGCGGCGCGCCTCCACTCGTCTGCAGGCCCGTGTTCATCCCGCCGGCGAAAGCGTCCAGTCCCACAGCCGCCAGTCCCGGCGACGCACGGACGTTGCTCAGGCCCTCGCCCTTCTCCGCACCGTCCTTGGACTCCACACTGCCCGGAGGCGCGGGGGTCCCCGGACTCGCTGGCCCCGTCCCACAGTTCACAGCGAGAACAAGGCCCGCCGTCAACTGTCTCCGGCGCTGCTGCATGGCCATCGCTGCTTGACGCCGCGTGAGGAGGGCAAGTTCGTGGGCGCGCTGGAACCCATGCTTGTTCACCGTAAAGTACCGGATCACTCGGCGGCCGCCTTCATGCCAGAAAGCCCTCCAGATCATTCGCGCGCTGTCGTAGTAGACTCCGGGGACCTTAAGCATTTCGCGAGCCTTCTCGGCGAGGGCAACAGGATCCAGAGCGCCCCCCGGCCGTTTGCCGTCCTCGTCGCGTGCTGGCGAGGCGCCCTCGGCCGTGGGCGGGTCGCTGACGGGCTGAGGGCCTCCTGGCCCCGCCGTGAGGGAGCCTTCATCCTTCACGAGCATCTCACATGGTGTCGCTTGAATTTCCGGGGTGCCTGGCACCTCCAGCCCTGCCGGCGCGGCAGGCGCGGGCCCCTCCTTCGCATCTTCGGCTTTGACCGGGGCCGTCACGGGAGCCTGTTGGCTCGGGACTGGACTGTCGCCTGGCTTTTCACTCGAGAAGGCTTTGGAGCCCAACTCCGCGGGATCTAGCTTCGGCGTCGCCACGAGAGTGCCACCAGGCGGATGCGCCGGGCCGCGGCCGCTCGCGGCCGAGGGTAGACGAATCTTCTTTCTCTCAACGGCCCGTTCCTTTGTGACTTTCGCAAGTTGCAAAGCGTGGCGGTGCCCGAACTTGGCCGCGGAAAAGTATCGAAACTTGCGTTTTCCACTTGTGGCACAGACCCAAGACGCCCGCCAGCAGTTCTGCTGCGGATCGAACCAAATGCCACTGTACTTCTTCGGCAGTGCGTTGCTCGGAATCGACTCTGCGGTGTCTGCGCCCGAAGGACTCGCGACGGGAAGCCCCGCCGCGGCCGGCGAGCTGCCCCGATTCACCGTCCCCGCGGTCGGGAGGGGAGATTGAAGGGACGGCTGCGCATGCACGGATCCCTCCCGCCGCTGTCCCTGGATAGAACTGTGCGGCACCAGGGCCGGTGGCGCCGCGGGGCAGCCTGGGCTCCCCGGCACGACCCCCAGGCTCGGTAGGGCCTGCGCCCCCTCGGGTGCGAAAACCTCGGGGCTTTGCACACTCGAGGGCAACCGAGGAGAGGGATTCAGAGATAGGGAAGACGAAGGCCACGGGCCCGGACATCCTGACGCCTGCGGCGCCACGCCCGCTCCGAACGGGTACACACCGTAGTTGGTCGGGGACTGCATCGAGAAATTCGTGACAGTCCCCACATTCGACGAGGCATCCAAAAAGCTGTGTGACTGTTCAGCGGGAGGCAGGCCTGCGGGGCCGCTCCCGAACAGAGACATCGCGGGCTGCGGTGCTGTTATGAAATTCCCGGGGCTTTCGGGCCCGCTCGCCCCGACCGCGCCCGCGGCTGCCGAAGCGCGCGGGTTGGGGCCCGCAGGACTCAACGCAACGTTAGGCGGGCCTGCCGCGCCCGGAGACACCCCGGGCTGCGGCACTGCGCCGTTCTGGCAGGCCAACGACTGTGGTGGACACGAATTCTGAGCGAAGAAAAGAGCCGCGCGTGCGGCGTCCACTCCCCCAAACGAAGAGAATGCCGGAAACCCCTGGGGGCCACCGAGTCCCCCGATACCCGACAGCTGCGGGAGAAAGCTCCCCTCGTGCGGCGCGCGAGACGCGGCGCCGGGCTGTGACCCGAGTGAGAGATCTGAGGAGAAGGAGGGCATGTGGAGTTGCCCGCGAAACTGCATGCCGGCGCCTCCAGAGTTGAAGGGAGGCAGCAGGCCCGGAAAACACGAAGACTGACACACGGAAACGTTCGAGGCTGAGTGCGCAGGCCCCGTCCCGCCCAGAGCATCCAGTGACCCCACAGACGCGTCCAGGCTGCCGTCTGGGCCCAGCCCCTGGGGGCCCTGCTGGGGGGCGCCCTGGCCCATTTGGAGCCCAGAAGGCGAGGCGGCGCGCCCCTGCGCACCCAGAAGGCTCTGGGCACTGACGCCCAGCTCGAGCAGAGACGACGGAGAGTCCGCCGCGGTAAACAGATTTGCAGGCGAGGGCATGCCGGTCGAGTGAGACGGGAAGAAGTTGCCGACCCCGGAGGCTGCAGAAGGTGAGCTGTCCTGCGAGGCCGTGGAGGAGAGAGACAGAGAAAAGAACGGGCCCGACGCCTTCGCCGGGGTCACCACAGGAGACGACTGAGACGGCACAGAGCCGGCACACGCAGCGGCTGCCATCCTGGCGGTCGCGCCCGAAGCGAGGCAAGCAGGCGCCCCGCGAACGGGACCTCGCAAAGACCCAGAGTCCGCAGAGAAAAGAAGCTCGGAAACGCCCGAAGCGCTGTGCCGAGCGCCCGGAAGAACCGCACGTGAAGACCTGGATCGAAGTCGAGGTCGACGGCGTAGAGAGCACCTCGGAACGTCGAAAGCTTTGTCTCCGTTGCTTGCGCGCTGGGGCTTGTTTTAGACTTCTGTCCGACACGAGTGTTTATTTGGGTTCACTTATTCCCTCAGACCGTAAAAGAAAAGCGTGAGAATCGAGAAACACCGAAATCAACGACGAAGACCAAGGACTGCCACGCCACTGCGAGGCGCAACCGACGGTCGCTCGGGAGACGCCCAAGAGCAGAGGCATCGCGGGAAATGTGCACACGCCCGCATTTACGCGACCCCCAGAGCTCCACACAGAAAAGAGAAACAAACGGCTTGTAAACGAAGAAAAGTAATGAAGGCCTCGGAGTTCTAGAAAGCAGGCATACACCAGAATCGAGGATTTGAGAGACAGAAGGACGCAAGCGGGTATTCAGGGTCTGCAAAGGCGTACGACCTGCCAAGAAAAGACAGTACAGGGGAACTCTGGGAACATCAGACAGAAGAAGACAAGGTGAAGAAACGAAAACGAGAGGATTTCCTGACGCAAAACGCGGAAGCGAAGACACCCGCCGCTCGGAGAACAGGACAGCAGAGAGACCACAGCTCCGTCAGAGAAGGGGTTGCCGAGGCGCGGACGTCGACGGAGAGTTTCTCTCGGGACGCATCTGCATACAATACTTGTTGCAAATCCAGAAATGGACAGCCGGAAAGGAAGAGATTGGCGAAAAGGCGATTTGCATAATCATCTTCCAACCCGGAAAGACCAAAGAGACGAAGTCAGAGAAGGACGGAGCGACGAGTGGAAACTGTGACAGTGACGTCAGTTTGTCCGGAGAGGCGACCGTCTTGTTCAGTGATAAAAGAGAGGTGCGCCGACATGGAAGCGCCGGCGGCGTCTCAGGATTAACTCTCCCAGAGTGTGTAGACGCTTTCTCCGCCGCGGATTTGAGACTGCGAGTTGGACGACTGATTCAGACCTTGAATGTCTTCTTTACGAATTACGGAACGTCGTGTGTAAAAGACGAAACTGTTGCGACATGTCCGCCTTTTCGGAGTCAAAAAACAACTGAATCGACGACCTCACATCTGCTTCACAGTCTCCCGAGAAATGAAACCGTGGATGAAAAACCGAGGATTCGAGAGCCGAGGCACGGGCGCGAGACAGGGGATTCAAACGACGCCTGTCACCAACAAAAACCTTTTTTGGGGGACAAGAGCGTCGAGGAAAACCGCGAGCGTCGGTTGCGCAACAGCGAACCGAGTCTTCCGCGAAAGACCTGGGAGAAGAAAGCGGTTTTTTCCGAATATCGTGAAACTTCTTCTGCTTGACACAAAAACACTACCACCCCTCCTCGCAGAAATCCACTCGTCTGGTCGCCACCGACCAGAACATGCGACCGAGAAAGCACCCCCGGATGAAGTCGCGCGTCTCCGTTCCTCCTCGAGCTTTTGCAGCTTTTTTTGCGATACTTCTTCGAGACAACCCACTTACGACAGCACGCCGCAGCTGAACTTCCTTTCCGTGAAAGAAAATCAGACCATCCGCGGTTTTTTCCACACACTTTTACTCTCTCGGCCAAAAACCAG

>comp2491_c0_seq1 
GTGGCTTCTGGAATCCTTGCAAGCATCGTGCTTGCTGTCCTCCTCGGCACCATCTTTCTCAACTCGGGCAGAAATTTGCGTAAAGCAACTGCGCCAGCTTCAAGCGCGGCGCTACAGGTAAGCACCACCGGCTTGCAGAAGCGAGTCTGTTTTGCCGATTCAGAAGGAGACATGATTGAATCACTTTTCCGGAGGACCTCTTGTTCTTCTGTCCTTGGCGATATGAAGCGAGAGAGATTTCGCCGGTTAGGGCTCGGCGAGAATTGATATTGTCTGATTCTGAGGGCACAAGGTAAGATAGTGCTTTCGATATTGGAGCAGTCGCATGTGAAGGAATTCTCTGCTGCACACGGCGCTTTCCTCGAGCTAGATTCACGAAATGCTTCTATCGGGTGCCCACTGTTTCTGCCCCTCGAATCTGACTGTTGCAGTGGAGTTCTTGACGTCAGGGTGAGGGTGCCGAGTAGGGGCAGCAGTCCCATGGGCGGATTGGATGCAAGTGATCATTCTGTTGTCCCCTTGGGCGCCTGACGCAGGCCTCGAATCCTTAAGTCGAGGTTGCCATCGTGGAAGTCCTTGATACGAGCAGAGGCTGTAATACCTCCGGCGACGTTTTGCACCTGTGAACAGTGAACCCGTGCTTGCATTTATGATTTCATATGCTGATTCAAACTGTTGGCATTTGTAGCGGACTCATCCGAACGAGACAATGCTCCAACAATGAGTTTAGACTGATCGACTTTAAATACGCAGTAAACTGACCTGGATGCTTGCATCTGCGACGATTTGCAAGCTTGCCGACATCATACCACAGTGACATCAACATGTTCCGGCAGGAGTTTCTCTTAAGAGCTGGTTTCAGCCTTTTGGGAGACAAGGTGCTATCGGCCTCTTGGAGCGTCGTTAGCACACCTGGATGACCAGCTTGGCTTCTGCGGCGGCCTTGAGTGTTTCGATGTGGTGCCAGCGAGTTCGATCGCAGCGGCCATTGCCTGAAAAATGGATGACAACCACGTGCTAAGGTGTTCGTTCGGTGGAATGCTAGTCTTTCCACCAGTTACTGAACGAGCACAAACAATGAG

>comp3109_c0_seq1 
CCTAGTGGCTTTTGAGGGTTATTTTGGGGGGGGGGCCCGGGGGCCCCCCCCCCCCGCCGCCGCCGCCGCCGCCGTCGCCGTCCGGCTTATAAGCGGAGAGTCCTCGCTCGTGGGGCCGCCAGCGGTGCTCGGAGAAAGCCGCGAAGACCGCGAGGAGCGCGGGAGATCTTTGAGAGAACGGGTGGAAGACGAAGAACGGCGAACAAGTGCAGAAGTGCCGAGGAAAATCTCCATTCGGGAGCTGGCAGGCAGAGGCGACGGCGGTGGGGGCCTCGAGGATAAGGCAGCGGCGGTGCGCGAGAGTGGAGACGAGAACGGAACGAAAGACTCGACGACGCGATTCCTCGAGGCTGCCGAGCACGCTGGATCGAGAGGTGAAGGATGTGGCGGGGGGGGGGGGGAGGGGGGGGGGCGGGGGGGGGGAT

>comp2639_c0_seq1 
TTTAGATTCAGAAGCGTCAAAAAAGCATCTCCGTGTGGAACAGTAACGAGCAAGTTTCGTTTCTTTGCGGCTTCTCCAAGAGTCGTGTCGCGACACAGGAGTCGCCTCCTGTAGTTTGACTGGAACCCGCGAAACACCACCAACGGGAGCCTCTCTCCTTGGTAGCGGTCAAGAGAAGCGAAAACCATAAAAAGAAGAAAGGATGAAAGAGAAAAAGGAGAGAAGACCGAGAAAGATACTCGCTAGGCAACAGACAGACAGCATCTCGGACCACCCGAAGGTCAAGACTGTTCTCATCGGCTGTCTGTGCTCGGACAGCGGCGTCCTCCCTCTTGGGTTGTCTCCGTCGCTTTTCCTCTTCGCTCTTCTCTTGTCTCGCGACTTCTCTCCTGTTCTATGCGACCATCTTCTGTCGATCCTCGACGCCGTCTGCAGTCTGGAGAGTGCCGGGAATGCTTGAGTTCTCTGTCTTCTCCGTATCGCTCTCGTCGACGGTTGGATCGTCCAGAGTCGCCCTCTTCGTGTTTCACGCGACGAGACACTTCCTCTTCGTGTCTCTGCGGTTCTCGTCTCGCCTCTCTCCTCAAATCTGAAGTATCTCGCCTTCCCCAGTCTCCAGAGTCTCTCCTCCTCTCCGCATACTCCCTCCTCCTCTCGCTCGACTCTCTTCTCTCTCTGGAGTCTTTTCTCTCTCTGGAGTTTCTCCTTCTCTCTCTGAAATCTCTTCTCTCCCTCGATTCTCTTCTCTCTCTGGAGTTTCTCCGTCTCTCTCTGGTCTCGCGTTTCTGTTCTCCTGCCCCCTCGCTCTCGTCATCGGCGTCTTCGGGAACGTCCCCTTTTCTGCGTCGACCATCTTGGAAAGCTCTGCGGTCTCTGGGAATCGGTGAGCTCTGCCGCACACGTTTGCGCTCTTGCTCGTCCTCCTCGAAAGAATTATCCCTCCGAGGCGCTCGCCTTCTCTCGTCCTTGTCTCTGTCGTCTCTCTCCGTCTCCCTTCGTGCCTGTCTCTTGCCTCTGTTGTGGCCTCTGGAACCTTCCTCTCCCAGTTTGCTTCTCCTCTTGTTTTCCCGGTTCCTCTTAGAGGCCTCCTCGTCGCGCTTCTTTCCAGGCTCGTCTCCGTCCTCACTCCACCGTCCTCCTCCGTCACTTGCCTCTCCCTTTACTCCAGGGGCTTCGCCCTCCTCTTTGACCTTCTTCTTCTCCTTCTTCTTGCCAGCCTCCTTCTTCACGCGAGTCTTCTTTCGATCGTCATCGCTGCTGTCGTCAGACGAACTGGAGTCTGACGAAGAAGAGGATGATGATGAAGAGGAAGACGAAGAGGACGAAGACGAGGAAGAAGATGAAGAAGATGAA

>comp2761_c0_seq1 
CGACAACTCCGTTTCCGTCACGCATCTCGGATGCGTCTTGTGATATTCAGTGCACTATATACTGCATCATCTTTTTCGACAAAACTATATAATTTCCCTTTTTCGCGCAGAAGTGTCAAGGCACGGGTTCGTTGCATGCGCGCACTCACCGTATGCAGCATGGCAGATCGTGCTGCGCCTTATTCCAGTAAAGAGCACCCCTGTAGAGTAGAAATAGAGAAAGGTGTTGTCAACCCTCTCTTCCCAGCGTTTCTTGCTCGTGAATCTTGGGAGAGTGATGCTGACCCTAATGACTGTGGACACGATCCAGAAGACGTATTTAACAATGGCGACAACGTAACAGACTCCGGTTCGGGGTTCGCAAGTTGTGCAAGTGCTGGTGATCGCCATGATCCATGCCTGGAAGCTCTTTTCAGTGATACTCCATCTGCAGCGCTGTGCACCCTCATTGACACAGCCCCGCACTGTCTCTACTCAGGAGAGGTTCAAGACCGTCTGATTCGGAACTGTGTACAACCACAGCATTCCGACGCAGAAAGCGCCTCCGTCTGCGACCTACTTCTACGGCACTGCCGGTCGACCTCTGAGCACGATGTCCAAACAAGTGAACAGAGTGATGGTCCCGCGAGGATCCCCATGAGTCACTTTGCCGTATGGCAAGCACTACGCTGCTCCTGTCTTCAAGGAAAGAAACGTACTTTCGAGACTCTTTGCGCACTTGGCGTTGATGTTCAAGCAGCGGACGTGGCAGCGCAGCAGCAACAGAAAGGAAGCCTTGTGCACGCCGCGGCAGTGGGAGGTTCACAGTCGATCATTCAGAGGCTCCTCGACGACTATCATCTGAGCCCGGAAGGTCTCACAACAAATTCAAATCACAATGAGCCTGTCCATCTTGCTGCGGCACACGGTCGTACTCATGCATTGCTGCAATTAATCAATCGAGGCGTATCCATTGACACACGAGACCGGCATGGTAGGACTCCGCTTTTCCATGCTGCTGTCAATGGGCATCTATCAACTGTGAAGGCCCTTGCTGAGTCTGGCGCTCGCATCCAGGTGACCGACTACGACGGCATTTCACTCATCGAAGAAGTCACTAGGCGAGCTCGAATTAGAGACGGCCAAGGTCGGCAGGCGCTCGCAGAGTATCTGCAACATATGCTCCAGCAACGGAAGGAAGAGGACGGAGCTTGCTCCTAACATGAAAACCGAGACGGTGTTCAATGGTTATCGTAGGCGTGAACATCTGAATGGAAGCTCACCATCCTTGCGTAGCAAGATGGCTCCGCTGCATTCCTGCGCAAAACCGGTATATTATAGTGGTGTGGTGACGCAGACAAAAGAGTGGAAGGAGGGTAGCCACGCTGCCATGTCTGAAACATGTGTCGGTTCACGACGCAGAGACATCCGTCGCTTGTTAAAATGTATTGGCAAAAAGTGCTTTTGATAAAACGAGCCGCTCCACCCCAAACACGCCAGTGAAATGCGCATCCACAGGCGTAAGATGAAATTTGAACTTTCTTCCCTTCGAACCACATAGAGTTCGCGTGTTCGCATTATGAGATTGAGCAAAACGTTTAGTTCCGTGGGTAAGCGTATGACACGGATTCCTGATCATCTTTTCATATACTCAGCTTCAACGGGATTCATAGACGCGTACATCGCTGTCGCGCCTCCCACCCCATACATGCTTGGTGGAGGTAGCACTCCACTTGCCGCCTCCACATTGTGCCTCACGGGGGCTCCGCGATTTGCATCCGCCGAATCCAACATGAATGGGAGAGGTACTGGAGCACGGATGGAAGGAAGGCCCGGAAGAGGTGGAGGAATCACAGTCACACCAGGATCCTCCTGAGCTGCCGTCACATCATTATCATCAGGCTTTTTCTTTTTGTCGGACGGTTTCGCCCAAGCGACACGAAGCCTCACACCTTTGATCACTAGATTCGAATGCAGCTGCTTAACCGCCTCCTCTGCCGAACTTCGCTCGGCGTAACAGAGAAAAGCAAATTGTTGCCCCCTGTACATTTTGATAGAAAGCAGTTCTCCGAAGGCATAGAACGCGTCTCGTAGGTCTTGTTCGGTGACTCCTTTCGTAAGACCACCAACAAACACAGTGGTATTGGTCGTGTCCGCCGGTGGCGTTACGCTATCAGCGTTAGGCTTGCTGGCCGCCAGGCGCAAAATCTTCTCTGCAACTGGGTCATCTTGTCCACTATACCTGTCCCGGAGGTTCTGGTTCGCAAGAGCTGGGTCATGGTGGACTTCCTGATGAAGGTACGGACATTCGTCGCCTCTTTTACACTCCCCTCTTTGCCAGAATGTGCAAACTCTTGGAGCGTTCCGGCGATAATATGGCTGAGTTCTGGCGATCGCTCGTAGTCTCCCTTCGTGGTCCTCTAGCTTTCCGTAAGGAAGTTGATCAGCAGCCTTTTCCAGCCGGTCGGCCATGTAATCGCGGTTTAGTGGATGGTCAGGTAGTTCTACCTTCGCTCCTTCCAGAAGCTTGTCCCGAACCTGAACGGGCAGACCGTACTGCAAATCAAATAAGCAAGTCTGACAGACATTTTTCAGCTTCGCACAAGTCTGACAGACGACCGTCGACTTGTAACGCGCCTTCGGGCCCGGTTTCCACCTGAAAGCCGTGTATGGTCTCGTACATATCCTGCATTCTTTGCCTTCCCTGTTTCTCTGCATACGAACATAGGGATTATCACCCAGGCATGTCTCGCAGAGAATCGGGAAATCTGATTGCTCCTGCGTCCGCCCCTTGAAGTCGTGCGCAATGCCGAAGCCGCTCTTCTCCAGCCCCGACATTGTGCTCACTGTCAACACCTCAATCACTAGCAGACAGCTTGACAATAAAGTGGAAAAACCCTTGTCTCTCCACACAAAAAAATGGGATGCAAACGTGAGAAATGAATTCGTGGCAACGTGGACGAGGTAAAACTGCCGCAGTAACTTCGCACGCCGCGGGATGGATCCTCAAAACCTTTCTCGTCAAAGTGATCCTATCTTCTGCATCCAGTTAACAATTTTACGACCCCTAATGCAATACTACGGATGGAATGAACAAGGAAGCTTTTTATGGCTGCCCTGTCAAGTGCCGTTTACCCTGATACGAATTTTTGTTC

>comp2535_c0_seq1 
ATCGCTTCTCTACCACTGTTCAACTGACACTCGAATTCAAATAAGGGCCGGACTAAAAACGTGCTACACGCGCCGTCTTATTGATGGTAATGGTCGCTTTGCTGTTAGCAAGTGAACCCCCAAAAGCAAGTGTTATTTGTCGTTTCGTGCAAGAAATCCAGACCCTGAAACAGCAAACACATGTGGCAACGTGGGCACTTGCCTCCTCTACAACCAAGGAAATTGCATGCAAACAGGTTCCTTGTGTAGTTCGTGTAGTACCTGAATGATCCTCGAACGGCTGTTCCAGATCCGCCGGGATTCCACATATACCCCTTAGCGGATCGAAACGACACTCCATGACAGGAATACGGATAAGAAAAAAGTGAACGTTCCGTTGAGAATGAGCCATGCCGCAACGCCGCCTTCCAAGAAACTCCCTCTACGAGGACTACGAAACAGGATCGCCCCATAGTGAACACCGTAAAACGGTTCAGATACGGTGATTCTTCTCGAAACCGACTGTTTTCTAATCGACCGAAGAAAACTGAAGACACCCGTTCCCTGATTGACGCTTTCCAATTTGACTGCTCAAATACATTCGTGTTTGTGGAAACGCGTTGGTGAAACGTCGCTGTGTCTAAGCGTTGTCAATACTTCACGCCGCTTCCGAAGTACAGCCCCAACCCCTCCTGAAGACGCTGACAAACCCCAAAACACCTTCCTTCATAGAGAACCAGAAAACAGACGGCGCGCATACTGGCTCTGTTACCGGCAGACGGAGGACTTCCGAAGGCATACCACTGCTAATTTCATTTTGACACTGAAACTGGGATCCTGTGTGCCAACTCGCATGACAAGGAACAGTCCTTGTTACTGCTTGACGGCGCCGCATACTCAAGAACACTGAGCGGCTCAAACCAAGAACGCGGTGAGCACGTATTGGAATTTGACAGTCGCCACAGTAGTGTTACGGGGCACGTTTTCGCTTGTTTCACTGCCGCTTATCTTTTCTGGCAATATCAAATGACAACCTGAGGATCTTCAAGCAAGTGTACACCTTGTCCCGATGTTGGCGTGACGCTGCTTCAAGAACAACATCAGGATTGTCTGACGATGTTAAGACAAGAACACGGTTGAGGTCGCAGTCACCGGTGATAGATGAATGTGAGACCGCGTCGTCACCCTTAAAAATACCAGTCAGATCCTCCATGGGAAGTGACATGTGGGGCAACGGGCTGTCGTCGTCGTCGTTACGCAAGTCAATCGTCGTGAGGAATCGGTCCATGGAGAAGGTCGTCTTCGCTCGAACCCCTGTGTCGTTGTCAATGCGCTCAATGGAGAAACCAGCTACTGCTTCCTTCGCAAATTCTTTAACGAGTGCTTGCAATCTCTTCTTCTCTTCCTCCTTTTCTTCTGGTGTCAATTCAGACAGTTTCGTGGGCACTCTGTCATTTGCGGAAAGACTCTTAGCTGGAGACATTGGCGGTGGAACGCTGCCATCCCCGTCAAACGCCTTTGACCGGGTAGCAACTCTGGCTGGGGGAGAGGGCTCTCGCCTTTTGGAGGCTGCTCGGGCAAGTGACGGGGCCCTGTATGGCGGCTTTGCCGAGGTCGACTGTAGTTCAAGTGGAGTGGTGCCCTGACGTTCGTCAAAAGATGTGCGTGTGGGTGGAAACTGACCTCCGGAACGCAACCTGTTAAGCGAAGTCTGGGAGCGTGTCTCCGGAGACCGTTCCGATTTCTGGGGCAACGACGCAGCCACCCGTGAGGTCTGGCGGCTGGGCTGTGACCGGTGACACTGAGCCGCTGGCGCAACGGGCATTTCATCATCGCTATGGAAATCGAGAAGGTCGCTGTCGGAGAGGCCAATCTTGGGTGAAATGCGGTCGGTCATCCACACGTCCCGATCATCATCGGCACACAGTCCGCAGCAGTCCATGTTTGATGAATTTTTCTGTTTGAAACCTGAAGGTCAACTTTCTTGTCCTCAAGGAACGGCTGATGGGAGGCGAGAGACTTTCGGGGACCTGCAATCGACGGCAGCCTTTCCGATGTCGACTGAACAACGCCCGTCTCAACGGGCACTGAGGAAGAAAGCTTTGTGTATACCCTTCCCCGATGCGTTGCTATGTGGTTTGAAAAAAGAAGATCGTAGAGAGGGATGGGCTGACGATGACGCAGTGAAACTCCGCAGCGTCTCCTGGTGTATATTCGACACTGCAGCGGCATCTAATTCCGAGAGAACAACGACAGGAAACCTCTCTTGGACGCACCCGCAAACAGGAGAGACAACTGCGGAACCAAAAGAGTCACCGGAACAAATCCTGAGCATGTAGATGCACGGAATTTAAGGGGCACCCACGGCTGTTTTTCGCGTGTTCGCTGCACGGAGCGGCTGTCACTTCGTTCCGCGCGCAGGAGAGACGGGAATGAGAAGGCAGAAAACTGCCCTTCTTCATTCAGGACGTCAGGCAGAAAACAAAAAAGAAGGAAATCGTTTTGTTCCGATCTGTACATCCGATCCAGCCTCTTTCCGTAGAAGAACCTTGAAAACTCAGACCAACTTAGAAGTTGCAGGTCAGGATTCGCCGCAGGCACGCGCGTGTCGTCTGGCTCGTGCTCAGGCACGGAGTTCTCCCGCTCCGCTCTTTACTGGCTTGTGAGGAAGTTCGTCATCAAATGAATTCGAAAATCCCCCCTCAAAACATGCCGATTCACCAAATATGCCTAGATATCTGCGGCGACAAGCGGC

>comp3371_c0_seq1 
CCGGCCTCCTGCCTCCGGCGGGTGGACATGCACCTGCGCAGGCGGCGGGTGCCGGCGTGAGGCCCAAGCTGAAGATTGTTTCGGTCAAGAAGGCGACGAAGAGCGAACAAGGGGAGGCTGTGCGTCAGACCAGTCCTCAGAGCGCTCCTCACGCGACGACAAAAAGCGAGGCTTCTGCTGCTGCCTCCTCCAGTGTCCATCCACTGCTACCAAAGATCAAAGGCGAGCCCACAGACGCCGGAAAGTCTTCTGCCTCTTCTTCTTCCTTTGCTTCGCCGGGGTCTGGTCCTGGTGGAATGAAGGAGGAGAAGTCGAGTCTGTGTACAGAATCAAGTCAGAGGTCGGAAAACTCCTCTCCTGTCCCGAGGTCTGGAGTGTTTCCTGCTCCGCCAGCATCCGCCGCTTCTTCGTCCGTCTCTCCCTCCGCTTCTGCCGCAGGAGACGCGGCCGCTAGAGCCGTCAGCTTTCTTCCCTCGTCCGTCTTCGCCGGCAAACGCGCCGGTTTCGTCTTTCAGCTGGGCAGCCATGGCCTGGGGTACTACGCGGACTCGCCTGAGGAGTCGAGACGCCGGAGGCCTCCGGAACAAGGCGCGAACGCCGACGCGGCGCCACACGCCCCAGGCGATGTATGGAGTCTGACAGAGAAACCAGAGAAACCAGAGAAGCCAGAGAAGTCAGAGAAGGCAGCGGGAGGAGAGAGAAGGCGGGAGTTTTCTCGCGGCGACCGCGGACGCAGAAGCGGAGGGTGGTTGCGAGGGCAGAGGCCCGGAGCGAGTGAGGAGAGGAGAAACCCGGCCATGAAGGCGACGCCCGAGGGAGAAGAAGGCGGAGAGGAGACGGAGGCGAAGAAGGAAGGAGGTCGAACAGCACAGAGTGGAGAAGAAGCGCCGGAGGAAACTCTTCAGAGCGATTTGTCGAGAGAAAGCAAAGCGGCGATAGGTCCCAACATCGGAGAGTGGGAAGAAGTCAAACCTGGAGATTACAGCGCCTTTGGAAGCTGCACGCACGAGGAAGAAGAAGCTCCACAAGATGAAGGAGAAGAAGAGCCGTTCACGGAGGCTGAATATCTCAGAGATCTGCGCTGGGACGTCGCTTGCCAGGGTCCTCTCCATCGAGACGACCTCGAACCGCAGGAGAAACCTGTGTACCATCCTCGAACTGATGAGGAATCGAATTCGGAGTCCGCGACGCAGGTGGCGTTCAAAAAAGCGAGGAAAATGAAAGTCGAAGGTCTCAGGAAACTGACAGCAGACTGAAAGCGGGGAAGTTTTCCGCGACAAAACTGTGTTTCTCTCTCGACAAGGCCGCGTTTTGTGGGTTCGGGGTAAACATCGGGGGCCAGCACTAAAACAGTACACTCTATACGCCGACAGGGAAGTACTTTCTTGGCGTCGACGTGCAGACGCATGCGAACTCGTTTCCACTTTTCAATCTTTCTTCTGCATCGCGGCGCCTGCTCAGGTGTATTTGTCGCGTTTATTCGGCAGAGGGCAACACTGTTGGTCTGCGCATGCGACTGAGTTTCTGCTTTTTCACTTCCCGTCCACGCTTCCTGCACATGAAGCAGCTACGCACTGGCCAAGTTGTCAGCTGGATATCTCAGTCACCCGGTTCCTAGAGGCATACGTTTCTGTCGCACAGCAACTGCGACCGCCAAAAGAAACATCTGGAAGCAAATGGTCTGTCAACAGGTCGAGTCTCAGCGGCAGCAGCAGCCGCGTCTTTCCGCTGGTCCCTGGGCTCTTTGTTTTTGCCCTGACAGCCTCAAGAGAAGTGCAAGAGCGGAACGTTCACAGTTCGTCTCCCAGAGGAATTTCAGTTCCTCGGAGTCACAGGAATGGTGACAGAACATGACGCACATCAGACAGACCCCCAGGTACACTGCGTTTTCTGTCGCATTCTCTCCCAAAAGCTTTGTCACGGAGAGCCTGGATGTATCCCTCGAGGACACTGAATCCCGCCCATGTACCGTTCTCTGGGACGGAATCAGGACTCCGCTGTACAAAGAGAGACAGACGACAAACCAAGGTGGAGCTCAAGAATATAGACAGGCATATGTACATTTATATATATTTTTATATATTTATATTTAGGTATATAAATCTGTGTGTGTGTATATCGATGTATGTACACGACTGAATAGCGTGCTCGACGCCAGCAGACGGCGCCGCCGCCAGTGGAACACAGGCCCACAGTCTTCGCAGAACCAGTTCATTCAAAATAAATTTTCACTTCTCGAGCGACACCAGACCCTGAGACGCACATCCGCGCGTGAGTCGGACCTTTTGTTTCGCGTTTTTTCCACGCGAAAAAAGAAAGTATCGACTGACCGACCCTATGCCAACAGCTGAAGCTGTTCCTTCTCGACCTTCTGAGGGAGGACAGCAGCATTTTGTCCAGCTCCTCTAGCTGTGACCTTCGAGGAGAACAAACACCTTCCTGAAAATGCGGCCTGTCTGAGATTTTCGAAAACCCAAAAGACTGCGCGCGCAGGGCCTCTCTCAGAAGAGTCTCTTCCCTCTCTGTGCGTCTGACTTGACGCTGGGTCGAGACTCCTGCTCCATGGTCTCTCGTTTCGCAAAAGAAAGTGGAAGACCGGTGAGACGCCGCAGTACCTCCTACTCCGCCTTCGAGTCTTGGGTTGACAGACCGCTTCTCAGAGGACTGACGCAACTCGTTTTTCTCCAACACACGGCTTTCTCAGAACTCGAGCGGCCTGCGCGGTGAAACCGCTGTCCAGGGTACGCTGAGAAGAATCCCGGCGCATCCAGCCAGGACACCGCCTACTGGTTTGGACCCTCGAGACTTCACGGGCCGTCGAAAGACGTTGATCTCTCGTAAGTTCGAAGGACTCACTCCTCGCGACACGGTGTCCGAGCAGTTCCTGTTCCTCACCAGCACAGCTTCGCCATTCTCTGCAAGAACACTCTGAATCTGTCTCCGACACCTCTACAGGGCGTTGCGAACCCGCGGCGCGCATAGTACGCTGAGGCGGTGAGGATGTCTATCTCGTCCTCGTCTTCGAGAATGACCAGCCGCCTGCGTCGTCTGCCTTTCTGCTTCCCGTCGTCTCCCTCCTCCGACTTCTCCATCACGAAGAAAGACACGCCTGAATCGGTCTCTTCGGGCAGAGACAAAACTCGCGAAAAGTTCCCGCTGGGGGCGGCAGCAGCTGCATCTCGCGCTGCCTGCGCGGCGCGACTCGCAAACGAGTTCTGCGACTTCGCGACGGGACTCTGCGCTGGAGTAGTCGACTGCTTCTCTTCTGGCGCCTTCAGCAAGCTCTTGAGCGTCGCGCCTGACAGGAACGTCCGAGAGTTGAAGTTCTTTTTGGCCGCCCTCTGCAGCTTGAGCAGATCCTGGGGCGTCAGCGTCGGAGGCATGCTCTCCTTGGAAACTTTTAGTTGATGTTCGTCGGCAGGCATGAGAGCAGGCATCGAAGCGTGTCTGGGGAGAAGTCGCGCAGCTTTTGCGGGGGGGTCCGTGGGGTCCTTTGTTGTGTTTGATTCCGCGGAGTTTCCGCTTAGATCTGCGGCGAATGCTGCGTCGTCCGCGAGAGAAATCGCAACTGCTGCAGCGTCTTCCATGAAGACGCTCATGCGACTTGTCAGCCGGCTTGTTTCACCCGTAACTTGGCGCACGACGCCGAGAGTGCACAGCGAAATTTCTTCATTGGCGCAGTCCAAGCTCAGAGTTCGACCCGCTCTTCTTGGCCCGGCATGTGTTTCCTGTGTCAGCGCCACGAGCCGCGACGAAGTTCCTGCGACTGCATCTGCGTTCCCCTCGCTTGCTTCTGAGTTGCCGACAGACTCGGAGGCCGCGCAGGTCCCCGCGAGAGCGCCGAGAGAAACGCTGTCTACACTGCTGGCGCTTCCGCAGCTGCTGAGGCGAGAGGCAACGCTGTCGGCGGTGACCCTGGACTGGCAGTTCAGGGAGAAGTACCCGACGGACGCTCGTCCTGCCTGCGCCGTCGCTACGGGGTCGGAGGCGCGAAGCAGTCCGTTCTGATGTCCTTCCTTCTGTGTCTCGAAACAGCCTCCCGTCGACCCGACCGCAGGCGCCGCCGACGTCGTGCGAGTAAGAAACGACTTCCGGCGCACGTAGGGGCCGGCAGAAGCCGTAGACGCCTCGCTGTTGCGAGTCCCAAGGGACGGCCTGAACGTTTCGGAACTCATTTCGTTGCTCGGAAAGTGGATTCTCGCTTCCGCGCCGTCGCCCATCGAACTGCTGGTCACTCTGAAGGAGTCCAGCGAGCTCCTAGCTGTCGCGCAAGACACACTCGCCGACCTGGCGTCCTCCACGGGAAGAAACCTCCTGCAAAGCAAGCCGGAAGAGGCGCTGCGTCTTTCCACCGAAGACTCCTCCCTGGAGAACGCCGTTTCCTGGACGCATTCGTCGGCAGCCAGCGAGGCGGCCTGCGCCGCACGCAGTGCCATGTCAGCCGCGTGTTCTGTGACAATTTCGCGAGTTCTCGGGGTGGACTGTAGAGAGTAAAAGCGCGAAGGTGCGATACTTTGTTGAGGGAAAGACGCGACACCCGCGGAAGACGCATACTCAAAGTGGCACTCTTCGCCTTGACCCGCAGTCAACGCCCGGCGGCGCCTATCCTGCACGAGCGCCGAGGCGGGTGCGATCCGAGCTACGAGGGCCATGAGTCGAGAAGAAGACAGAAATTTTCACGGCAAAAAGACACGATCGGCCGTGGAAGCAGCGCGGAGCGAAACACCGAAACTCCCTCGAGACACACAAAAAAACACCGTGAAATTCCAGACAACACTCGAGACAACAACAGAAACTGAGCGCGCGCCGGGACGAGGAGCGCTAGCTAGCCTGGGTCGTGCGCACAAGCGCGTTGTAGCTTGAGCAGAAAAGAGGAAATGACAAAGTCACAGGCTTGTCACAAGAGACGAGCGAAGAAGAAGGCGAAGAGATTCAAACAAAG

>comp3390_c0_seq1 
ATCTTCACCTCTCTCGTCTGCTGCTTCTCCTCTCTCGTCTGCTGCTTCTCCTTCTTCTTCTTCTGCCTCTTCCCCCGCTGCTTCTTCTCCACTGGTCAGCTACGAGAGTTACCGAGGGGCGTTGGCAATTGTCGAGCGGTCGTTGGAGTTCTTGTGTGAGAAGCCTCTGTCGGTGAAGACGAGCAGTCAGAGTCGCGGCCGCCCTTTCTCCATTCCTCCTGCGTCTTCTCCTCTGGACGCCGAGTGGCCGCTCTTGCAGTTTTCTTCTCTTTCTTCTCTTTCTTCTCTTTCTTTGCTTGTTCTCCGACTTCGCTCCTTCAACTAGAAACACAGGAAACGTCTCTGCGTAAACTCCCGAAAAATATTTGCACGAATGGAAGAGTCCTAACGCGGCTGTCGCGCCGCCGAGCTCGCTGCGCGCAGTCGGTCGGCGAAGGTAGGACCTTCTGACTCAGCCGGAAACGGAGCTAGACTGTCTCCTTGGCCTCCCGACGAGAAACAGCGTCTGGAGTTGCTTGTCTCTCGCCGTCCGTCGACTTCATTTCGCTTGTCCATCCCACTGCCGGCAGCCTGTGCATGCAGGCCGTTGTGGAGCGCCCCTGTCCTCAGTTGTTCGACCGTGTCTTCCCGCGCTCTCCCCTGAGACAGAACTTCACACGCATGCGAGTCGCTTCTTCTGTCGATTCCTGCGAGAGCCGCGAGCGTGGATTGCGCCGCTGCAGAGAAGAGAGGTCGAGAGAACTCTCTTTCTCCCTGTCTCTCGGCCTCTGCCTCTCCACGGCTCTTGGCATCCACGCCCTGCGTCAAGGAGGCCGACGCCGGTGTCGGGGATACACCACATGCTGAGAAGGTCGTCGACGCAGTCGCCGCAGAGCTCGGTCGTTCTTTCTCCCCAGAAGGAAAGGAAGAAGGAAACGAAGACGCAGGAAGGCCGGAGAGAGCAGAGGAGTCCCAGGTTCCCGGAGACGCCGCAGAACCGCGGCCTGTTCCATAGCGCCGCATGTACGTTTCCAGTTGCCGAGTCGTCAGTTCCTTGTTCAATCGAAGATTCACGTCTTTTGCAGCAGCAAGTTCCTCCTGCAGCTGCTCGATTTCAAGGGAAAGCTGTTCACAACGATGCGAGAGAGCACCGACTTGCTCCATCTTCTGTTGCTCTTCTGCATGCTTCTGCTCAAGCTGCTGCTGAAGAGACGCGCTCTTCAGCGTCAGCGCCGCAACGTCTTTTTCTAACGCCTGTCGATCTGCGCTTCTCGCCTTTCGCTTCATTTTGAAGGTGCGAATATGTTGCTGAAGTTTCGCGATGATGTCGTTCCCTCGGTGAATTTCTTGGATCGCCGTGTTCAGCTCCTCCTCCAGTCGGACCTCCCTCGCCTTCTGCTGCGTAACTGTTTCCTGAAGAGCCGCCTTCTGGGCCTGCAGTTCCGCGAGCAGCGCCTCTCGCTCCCTTAGCACCGCAGAGTGCGAGACATCTCTCTCTCGGAGTTTCGCAACTTCCGCTCGCAGTTCCTCCGTCCTTTGCTCGAGGAGACACCGACCCTCTCGCTCTTGCTTTTCGCGGCCTTCAACTTCGCCACAGCGTCCAACGGCCTCCCCCACTTGGCTTCGAACTTCCTCGTACAAGCTCTGCAGCTGCCGAAGCTCCTCCTCCAATGTTCGGTTCCGCCCTGTCGTGAGAAGGAGTTCTTGTTCAGCTTTTTCGACTTTGCGCTTGAGTTCTTCTCTCTCAGCAGCGTGCCTCTCCTCTGCTTCTCGCTGCTCCTCTCCTAAACGCTTCACCACCTCTTCCGCCTCGGCTGCATGCGCCGCCAGCGTCTTCTCCAGAGTCTCTTGCTGCTTCTCCTTCGTCTCCTCCACAAAGCGCGCAATTTCGGCTTGCGAGGCGTCGAAAAGATGAGAGATACTCGCGAGCTGTTCTTGCAGTTGCATGCACTGTTTCTCGAGCGCCGAATTTGCCTCCATTTTCTTGGCACTGAAGATTTGGAAAGTTGCGAGTTGTTGGGCGAGGTGGAGTTTCAGAGTTTCGTCGGAGCTCTTTCGCACGCGGAGAGACAGATGCGTCAACTCTTTGAATAAATTCATCTCGACCAAGCTCAACCACGCGTCCTCTCCAGCGGTGGAGACAGCCGACATCTTGCCCGAGCTGCAGCACTCGAGACTGGGCAGAAAGCTCGAGAACTCTGCATTCCCCGCATGCGTCTCTGCAGGTGCAGCCGGTGCTCGCGAGCCGCAGAATCCCGGACAGTTGAACACCGCCGCCAGTCTCTGAGGCGGTCCAGTGTCGCCGCCTTGTGCAGAAGCGTAGGAGAAAGCGCATTCTTCCAGCAAATCGACAAATTTCCCGGGAAACGCCTGGAAATCGATCAACAGCCGCTGCTCGCTGCGCATGCGCGCAAAGTCCGTCTCTCCGACTTCGGCGCTGTAGTGGACGAACAGGTTCTGTCGATCCGTCAGCTCGACGCGCAGCACTTGCTGGAAGCCAGTGCCATGCGCCCCGCCG

>comp2042_c0_seq1 
TAGACGCTAACTTCCCGGCTAAACTTTGACTTATTAAACCAGCCTGGGATCATAAAAGTATTATGTATGGTAAGATTGAGCGTGGACTATCGAATGAAACAATGTGCTCCAACGCTAGTCTAAGTCTCTAACATACCTTTTACCTACAACTGTACGGAACGTAACAAACCTCCAGGCAAAGAACTTGATATTCTGTTCTAATTCCCCGTGGTAAACACAGTCAACGAATGGCGGAAGGAGCATTTATATGTTATGCAGTGTCATAGGAGATATACTCTATAATTAGCATTCATCTACAGCTACGGTAACTGTTGTGTTTAAATAGCGGTTAACCTTTCCTTTTCCTTACGTACTCAGGGCATGCAATACCAATCAGATAAC

>comp3984_c0_seq1 
ACGCAAACGAAGACGACGAAGAGGGGAACGAAGACGACGAAGACGCAAAAGAAGATGACGAAGACGCAAACGAAGACGACGAAGAGGAGAACGAAGAAGAAAAGAAGCCGGAGCCTGTCGAGTTCTGCGCAGCCAAAGCCGCGAAGCCGCCGCCCGTGGGTGCCGTGACCGTGGAGAACGCCGCGAAGCCCCCACTTCCATTCCCGGCGAGATTCGCAAAGCCGGTGCGTTCTGGAGTCGGCCCTGAGTTTCCAAGCGAGCTACCACCGAGATTAACAGAAGAGAGGTTGCTGCTGTTATCCGCCATGCCGAAGCTGTAGGTCTGTCTCTGTCCGATGCTGAGGTCGTCGACGGCAACGTCCCTGAAAGAGACAGAAGGCGCTGCGGCCGCGGCGTCTCCGCCAGCGCCTATTCCGCCGAAGGGCGCGGCTGTTACCCCGGAGAAAGGCGACGCGTTCGAGCCGAAGGCGGCGGAGAAAGGCGAAGCAAAGGAAGGCTGCTGGGTCGAGAGACCTAGGAGGCCGCCTCCGACCTGCGCACCAGAGTTCGCGCCTCCCGCGAGCTTCTCGCCAGGCTGCGCCGACGCGGAGAACGCGGGCGACGACCCAAAGAGGCCCCCGGAGAGAAAAGAATTTCCAGCGAAGCCGGAAGTCATCGGAGGAGGCGCGGCGAGCGACTCACTCAGGCTCTTCAGATCCAGTTTGGAGCCTCCAAACAGCGAAGAGCCTCCCGCGCTCGGCTTCGTGTCAAATGTCCCCGTGAAAAAGCTTCCGGCGGTCTGACTGGAGGCAGAGCCAAAGCTCGGCGCCTGAGACGAGAACGGAGACCCCGCCTGCGGCCCGACAGCGGCGAAGGATGAAGTCGTCGAGTCGCCGAAAGGTGAAGACGCAGGCGGCGCGGCGTTTGAGGCGCCAAGAGATGTGACGCCCAAGAGAGAAGATGCAATCTTCGGCTTGTCTTCGCCGGCCTCGGCCTTCTTCTCCACGTCCCCCGCCTTCTTCTCGGACGTCTGCAACTCCGGCTGACTCAATTCGCGCGCCTGGGCGTAGGAAGAAGAACCAGAAGAGAGACTAGTCTCCGACAGATCAGGAGACACCTCGGCAACCTTCTCTCCCAAGTCTGAGACGATTCTCTCTCCTTCTCCTGTCTCTTCTTCGCCTTTCTCCCTGCCGACAGCTCCAGGATCCAAAGGTTCTGGAGGACGAGGAGCTGAGGTAGAAGAAGAAGAGGGTTGTTTTTCGACTGGGGACGTAAAACTGGCTCGGTGTCTCCTTTCCGGGAAGCGTGGGGGAGTCTTCGGTGGCGTTCCGGAACGCCAGATCCCGCGGTTGTCTCTCGAGATGCGTTGTTCGTCTGAAGGCGAGAGTTCGAGGCTGTCCTCGCGAGACGAAAGGCCGAACCGAAGCATAGAGGAAGACGAGGGACCGACGGACGAGGCCCTCTGTGTCCTTTCGTCCTCCTCCATGGCGGCGCTGCTGCGAGTCGTGCAG

>comp3891_c0_seq1 
GAAAAAGAAGAAGAAGAAAAAGAAAAAGACGGCTGGTGCAGCAGACAAGACGGCGAACGGAGTCTGCGCACCCGGATCCGCGGCAGTTGCTGCTGCGAAGAAACAATCCGAGGAGAACTCGACAGTCCTGCGTCGCGTGAAAGAGTGGACCTCTTTCCCCGAAAAACAGACATGGCCGCCGACAAAGCCCATGCATGAAGTCTTCTCCGATGGCTTGTACCCGCCAGGCGAAATCCGACAAACCAAGCGGACGACTGCGGCGGAAGATCGCGAGGCGGTGCGCTTGGAGGCAGTCGACATCCAAGCAATCCGCCAGGCCGCCGAATGCCATCGCCAGGTGCGGCGGTACATCCAAGGCGTCGCGCGCCCAGGTGTGAAGCTGGTTGATCTGTGTCGTTCGCTGGAGGCGAAGTCGAAGGAACTGATTGCAGCGCACAAACTGGACCGCGGCTGGGGCTTCCCTACCGGCTGTTCCCTGAACAACTGTGCAGCGCACTATACACCGAATCCCGGAGACAATCGAGTGCTCGAGCAAGGCGACATCTGCAAGCTGGACTTCGGAGTTCAAGTTGGTGGCCGCATTATCGATTGCGCGTTCTCGATTGCCTTTGACGAAAAGTTCGACAGCCTCATTCAAGCGACGCAGGATGGAACAAACGTCGGCATTTCGCACGCAGGAGCGGACGCCCGCCTTTCGGAGATTGGCGGCTTCATCCAAGAAGCAATTGAAAGTTACGAGATGGAAATCGACGGGAAGATGGTGCCGATAAAGTCCATCCGCAACCTGACAGGACATTCCATCGACCTGTACAGAATCCACGCAGGAAAGTCAGTGCCGATCGTCAAGGCGCCGGGAGGGCAGACAAGTCACGCGCCGTCGAACATCATGGAAGAGGGGGAGGTGTATGCGATCGAGACTTTTGCGTCAACGGGACGTGCTCACGTTTCTGAGGAAAACGACTGCTCTCACTACATGAAAGACGCGCATGCACAGTTCGCCGCACTGCGTTTGAAGAGCGCGAAAGATCTCCTCAAAGTCATTGACGACAACTTTGGAACTTTGGCCTTTTGCCGACGCTGGCTAGAAGATCTGGGGTGTACGCACCACCTGCTGGCGCTGAAGCAACTGGTGGAGAAGCAGATCGTCTGTCCGTATCCACCTCTAAGCGACGTTCGCGGTTCCTTCACGTCGCAGATGGAGCACACTGTCTTCATCGGCAAGAACTCTGTCGAGGTCGTTTCTCGCGGAGACGACTTCTGAGGAACGGAGGAAAAAGAGAATCGAAAAGACTCAAGAGGCTCCTGGGCGCATGGCGAGTCGCTGGAAAGGGAGTGCCTCCAGCAGCGGAACTGTGCTAGGAAATCGCGATTTGTGCGCATCTTTCTGTCCGTGTGGAAACACTCTGTCAACCGTGCAATCCCTCTGCAAACCTCTTGCTTGAAGGAAGTCCCCAGCTGCACAGAGCTCTAGCAATCCTGGTGGAGAGAAGTCCTGAGTCGAGAGATGCGGAGACGGAGAAAATCCGAGCTTCCGCCCCTGCGAGAACGAGAAGAGACGAACTTCTTCAAAAGACTGCTATTTCGTCTGCTTGCTTCGGTGAAGGAACGACCCCGCTAGACTGTTGGGTAACGCTGAAGCTCGCGTGGAAGCCAGCGACGCACTCGGTTGCGTTAGCGAGAGATCCTGACAAGGCGAAGAAGCCCGCTTGTCCTCGCCGGACCTAGACACAGCTTTGGAAAAGACACAGCTTTGGAAAAGACACA

>comp3923_c0_seq1 
CTTCTCTCTCTTCTCCATTTTCTTCTTTCTCTTCTCTCTCCACTACCTTTTCGTCTTCTCCCAGTTCTTCGCTGAATTCGCATCGATTGTTAAAGCCATCGGGATGGTCAGGGAAGAGGCGGTATCTCAGTCCTTCCTCTCAAAAGGAAGGAAGAAGTCTCGTAAAACATAGTTTTTTCCTCCGTTCGGAAGGCTTCGGGGAGCTTGCGAGACGCAGCGATGGCCTCGCAATGACAGATGGCGAGTCCGTGGGGTGTATGTACACCCCAGGGCACGTCTCGCCGTACACGGTTTCGGATGGGAGTTCGTTTCCAGGTCGAGAGGTCTCGGAGACGCTCGACCGCTTCTTCCTCCGTCGGCGAGTCCTGTTCCTCCAAGGTCCGTTGACTGACGAATTGGCGTCTTTCCTCGCTTCTCAGCTGCTCTTCTTGGCGGCGCATGCAGAGGACGAGAAGGGAGGACGCGACGAAGGAGAGAGAAAGGAAGACGAAGAAGACGACAGAGGACAAGACCGGAACAGGGCGTGGAGGTCGGACGAGAGAGTCTTCTGTGTGTCCTCCCAGAGAGACCGACGTTTCGCGTCTCCGCATGACAGAAAGCGACGTCGACAGATGCCCTTCTTCTCCTCGCTCTTTCCAGACTCCTGCACAGAATCCGAGTGCTTGACTTCAAGGAGACAACAAGAAAGTGAACAGAGACAGACGACCGCCTCTTGTCTTCCTCCTGTTGACCTTCTCATCAACTCCCCGGGGGGATCGGTGACAGCAGCGCTGAGCCTCTTGGATCTCCGTCACTCGCTGCCTTTTGAAGTCCACACCACATCCATCGGTCAGGCAGGGGGCGTCGCGGCGCTTCTCCTCGCTGCGGGGACGCCCGGGCATCGCCGCGCGTTTCCTTCCTGCCGCTTTTCTCTTCGACAAATCGAAGGTCGCGTCGAAGGCCAGGCGGAAACGATTGAGCGAGAAACCGCCGAGATCGAAAGCGTCCAGCGCCTGGTGTACAGACACCTCGCGGCGTTCTGCACTCGGCGCGGTCCAGGAGATCGCGGGAGCGAACGAGAGAGCCATTCAGAAAGGGGAGAAGCGGGGGAGGACAGAGAACGGCTTGCGAAGAGGGAGAAAGAAATTCAAGAGGACTGCGAGAACGAATTATTTCTCAGTGCGGAACAAGGCGTGGAGTATGGACTCATCGACCAGGTCATCCAACCTCTCAGAGGCAGGCCTCATTGAAGTGAAATCGATACCCGATGAAAACCGCAGATTCCGCTTTTTTTCCGAGGGTCCCCACCGTTGCAACTTATATCCTTATCTCTACAGAGAGATATATTACGTCCCTGACTGTACATACATATATATATATTTATATTTATTTATATCTATTTATATATAGGGATTGTGGGTGTAGGTGATTTGGTAGATCCAGGGAAAGTGAAGGCACAGGTATTGGGTATTTCCTTCTCCTTCGTGAGTGTGGGTGGGGGAGAAAAAACCGGTACGTTTTTCGATGCATGCATTGCCGACTGGCGAGAACTCCGAACTTCTCCACAGTTTTGACGAGCTTCGCAGTGCCGAGTGTGTCTTTCACTCTATTTCCGAGAAGCCGTAAGCAACTGTTAGTTCATTTGATCCTTTGAGTTCTCTCTCCCGCGACCGCTTCTCTCTTCTACGATTGATTTGTTCGCTTTCCTCATGTACGTCCGTTCCCTCCGTCTTCGTTTCTCTTGTTCCGCTCGCCCATGGTCTCATTCCTCGCTCTCGGCTCTCTCCCTCACGTCTGGCCTCGAGTGAGTGGTGGAGAGACAGACGGCAGGAGGCAGCGCGATCGAAAAAGCAGAGACACGGCGACGGCCGTCCGAGAGAAAGCACCCGAAGCCTCCAGAGCAAAACGACTCGGAGAGAGGAAAAGCAGCGTCTTGCGGACGTGGAGAAATGCATGCCAGTTACGACTTTTGCGTGGAACGAGCACAAGTTGTGGATCACGACGGATCGAGGCAATTCGTTTCAGGGGGACATACACCCGGAACTCCGGCACAAAACATTTTTTCGGAGGAAAGCGCTCGTCGACGCTCGCTTGAGGACGCGAGATCCAGTCCTCTGCTCCTCTCTGGCGGTCCGTTTAGCCTCGAATGCGTTTTGTCTTTTCTTCCGACCGTTTCGTCTCCCTGCGCGCCTCTCTGTTCTCTGCGCGAGTACTTGTCCACTAGAAAGGGGCTTGGAACTCCTCAATTCGCTTGGCGATGTTCGCCGGAGAAAAGCCGAAAAACTCGTAGAGAGCCTTCGCCGGCGCGCTCCCTCCGAACGTCGGCAGACCGACATGGACGTCAAAGTACTTCTCCCATCCGAAGGGAGACGCAGCTTCCACGTAGGCAGTGAGGACTTTGCCTTGTCTGCGTTCGGAGAGACACAGAACTTGGTTTCTGTACTCTGCAGGTTGTTCATCGAAGAGCGTCCAGCAAGGCATCGAGACGAGGCGCACATCCCAGTTGTTCGTCAGGAGTTTCTTCGCCTCTACGCAGAAGTGGACTTCGCTCCCGCTGCCCGCGATGACGACCTTCTTCTTTCCGTTGTTCTCGAAGTCGCTGAGAACGTACGCGCCCTTGATGACGCCGTCGAAGGAACTTCCTTGCAGGACAGGAACGGAACTACGACACAGAGAGAGAACCGTGACGCGCTTCAACTCGTCTCGCAGCCAGACCGCGTAGGCGCCAGCGACTTCGGTGCCGTCCGCAGGTCGAATGGCGATGAGGTTTGGAGTCGCCCTGCAGAGCGCGAGGACTTCGATGGGCTGGTGGGTGGGGCCGTCTTGGCCGAGTTCGATGGAGTCATGCGTCGCGACTACCAAGACTCCACACTTGGACAGCGCCGCGAGACGCACTGCTCCCCAGCCGTAAGTCACAAAGTTCAGGAACGTCGCGCAGAAGGGGCGCATGCAGCCGAAGTGATACAGGCCGTTCGCCATGGCAATCATGGCATGTTCGCGGACTCCAAAGTGGATGTAGCGTCCAGATCGGTTCGCCACCTGGAACGAAGGCTCTTTCAAGTCTGTGCAATTCGACCCGGTCAAATCCGCACTGCCGCCGATCAGTTCGGGCATGAAGTCTTTAATTCCCAACAGCATGCGTCCCGAGTGCGCGCGCGTCGAGTCGGCTTTCTCTTTGGCTTTCTCGCCCAGCGTCTTCAAGGTTTCCAAGACTTCCGGCCGCAGTTTGTGACTGAACATTCTCTCGATCTCCTCACCCTCAGATGGGTACTCTTTCTTGTATCTCTCAAACAGCGCGTTCCACGCCTCCACGGAACGTTCACCGCGCTCCTGCACTTGTGCGTAGAATTGTTTGACTTCTTCAGGGATTTGCAGCTTCTCGTCGGGGCTCAGTCCGCACTGTTCCTTGACGGCTCGCAGCTCTTCTTCAGACAGGGGTGATCCATGGACTTTCGCAGTTCCTGCCTTGCTTGAGAGGAAACCGATTGTGGTTCGGACGCAAATCAGCGTCGGCTTGTCGGTGCGTTTCTTCGCGTTCTCCATGGCCTGAACCAAGCCGGCGACGTCGGTGTTCCCGTCCTCCACGACGTCCACATGCCAGTCGTAGGCTTTGAAGCGCTGCTGAACTTTCTCCGAAAACGCGAGATGGAGTTCGCCGTCGATGGTGATGTTGTTGTCGTCGTAGAGCACCGTCAGGCGGTGCAGGCCAAGATGGCCCGCGAGAGAGCAAGCTTCGCTCGACACTCCTTCTTCGAGACAGCCGTCTCCGCAAAAGACAAAGACATGATTGTCGAAGAGCGGGAACCCATCCTTGTTGAACTTCGCGGACATGTATTCACTCGCGAGTGCAAGGCCCACTGCGTTGCTGATTCCCTGGCCCAGGGGACCGGTTGTGGTTTCAATGCCCGCGGCGTAGTGTGCCTCAGGGTGCCCAGGAGTCTTGCTGTGCAGCTGGCGGAACTGACGCAGATCCTCGAGGGACATGTCGTAGCCTGTCAAGTGCAGCATCGAGTAGAGAAGCGCACAGGCATGGCCATTCGAGAGAACGAAGCGGTCGCGGTTGAACCATTGCGGATGTTTTCCCGAGTGTCGTAGCACGTAGCCCCAGAGCGCATGCGCCATCGCAGCCATGCCCATGGGGGCGCCAGGATGCCCGCTGTTGGCAATGGTAGGCAGGTCCGCGCCGAGACAGCGAATCGTGTTCACGCAGAGGACGTCAGTGGCGCCGAGTTCGGTTTTTCCAGGAGAAACTTTCTTCTTCTCAGGCTGGTTGTTGGCCTCGCCCAGATGGGCGTTGGAGCCCCGGCGCTTCTGCGGCATCGTGGAAGAAAACGAAGGAAAAAACGGAGAAGGAGAAGAGGAAAAAAGAGAAACGGAAAAGAGACGGAAAAGACGAGAGAGAAAGAAGGAAACGATCAGAGTGCAGGAGCTTGATCGTCGAAAGTCGCGATGAGACGCGAGACGAGGTCGAGGGCGTTCCGGAAGAAAGAAGTCTTCTTGTGAAGCAGAGACCGATCGGCCGACTGCAGAACTACGGCGATTCGGGGAGCGAGGGCAGAGAAGTCGGATTTGCGCGTGGAAGTCCAGAGCTTCCAGCGAGTGAGGTCGCGAAGTTCTTCAGCATTCGCTGCGCGCGAGTTTTCAGCAGTCTCCGCCTGCGCGGCAATCAGGAACGTCGTGCGAAACTCTTCGCGGTGCAGCTCCTGTTCTGCCGACAGCGCTTCAAAACAGACTTGCGCCTCTGAGGGTCGCGCGAAGGTAACGCAGAAGGCGTGCTCGTAGGGAAGCGAGGCGCTTCCGTCGTTCTCGATTTCTTTCGCTCGGAGGTTTCGACAGAAGAGAACTGCCGATTCAGGAGAGAGCCTTCCTGTCTGTGTGTCTCGTTCTTCGTCGCCGAAGGCAAAGCTCTCAACTGGAAACGAACGCGCTTCGGCGCTCGAAAGGAAACTGCAAGAGGAGAGGGGAGAGACGCCCCGCGCAGACTCCGACTGCGGCATGCTCCAGAGTCTCCCGAGATTCTTCTGTGCTCGCGTCGCTCGTCAGTCACGACGCAAAGTCAAGACGCGTGGAAGACAGGAGACTCGAGTTTCTGGAAACGTTGAGGGAGCGAAGATCTGTTGTCTATGGGACTGGCGGTCCACCGCGTAAAGGCGAGAAAAGATGTCGTGTGCCGTCGAGGCTTTTGGAGACTCAGAAGCGTCG

>comp2467_c0_seq1 
TTCCTCCTCTCCGTCTTCTCTGTCTTCCTCTTCTTTCTCTTCTTCTGGGTCTCCTTTCTTCCTCGTTGTCATCTTCTTGGCCATCTTTCTTCTTCACTCTTTTTCTGGGTCTCTCCTCGCTCACTCTTCGTCCGGCAGCTCATCTTCCCTTTCGAGCCGCGTCTCCCGTTCGACCTCTCTTCTCTTGGTGTCTCGCAACTCGCCCTGCCGTCTGCGATGACGTGGAGGAACGCTTCGCAGGCCTCAAACTCGCCTAGCTGCGCTTCATCCCCGCCGCCTGCGGCCCTGTCTCCGTTTTCTTCTCTCTACGCGCCCACCTTCGGCGCTGCTCCGGATGCTGCCGAGGAGACGCCTATTCTGAGAGAGACTGCGGCGGACCTCGCAGGACCTTTCTTCGCGTCTCCAGCCGTTTCTGACTCGCCTGCTCCTGCATGGAGAGACTCTTCCCCCCCAGGAACGGACAGTTCTGCGGTACGAAGTCGACGTCCACAGAGCCTTTCGCATTGTCCCTCAGCCTCCTCGCAGAACTCTGCGCCCGGGTATACGTACAGCCCAGACTTTCAGCAAGCGCTCTGCCTGGAGGAGAGCGAGGAGAACCTCAGGGAGTGGGCCAGCAGCCTCCTCGCCGCCGTCGAGACACGCGTGCGGCGCGTAGCCGAGGACGCAACCGAGAGCGTCAAAGAGCACCTGGGAGGAACTGTCTCCTCTGAGGATTCGCAGAGGCCGGAGTCCATTTCTGTGAAGATTTCGAATCCGAAGCTGGCAGCGCTTGAAGTGTCTGTCCAGTCCAGGCTCTTGCCGCATGTCGAAGCGTCTCTAGAGAGTCTGCAAGCTTTCCTCGACTCTGTGCGAACTGAGAAGCAAGCGACAGTCGCAGCTCTTCCGCTTGGAGCTCTCTCACGTCGCCTCTGTTCTGCGATCGAGGTCGAGAGCAAACGCCCACTTCGTTGGAACGCGGAGGATGCCAACAAGCCTGGTAAAAGTGGAAGTTAACTGACAGCAACCTTTACTTCCAGTGTCGCTTACGCAGGCGCATTTTATCCGTTTATATCAATACCGATGTGTGCGTGCAACTGAGTGCGTAGAGTTTATTAGATCTGGGTTTCACTTTATGTCTGCGCTTTTTTGGGAATGTTCGCGAGTTCGGACGAACGTCTCGTTCGCCGCTGTGTGAAGTCGAGGAGACAGGTTTGCAGGTGGACGTACGGTATATCAGTTTGTAGGGACATCATTTAAAAAGGTCCTTTTTACGCGCCTTCATCGGGGGGCGTCTGTTGTGTGCCAAGTGTCTTCCACGTCTGGCTGTATGAGCAGTTCCTTTGTGGGGCAGAAAATCTTCATGAAACCGACTGATCAAACGCGCTGTGGCTCGCCACTTCTGAGGCTCCTCGTTGTCTCCGAATATAAGCTTGGTCTCGCCCGCCTCCGGGCCGAGGTGACTGCGTCCCGTACGGCGAGTCTCCTCTCGAGAATCAACTGCGCAGCACTGGACACACAAGCCGCCTGCGTTTCGCAAGGAAAATCCAGGTCTCCACGAGTGTAACAAGGTAGACGCAGCTTCTCGTTCTATCCCAGCGCACCTGCCGGTGGATAAAGAGAGAGCGACAGAGACAAGCATATAGTGAGAGATCTAGGTGTATGGATTCTATGTATATACGGATCAAAGTGTATCTGTGTATCAAGACGGGTGTCCGGGTATCTGCGCACATAACCTCTGCCATGTACGTTGTCGTACAAAGTTTTTACAGGATCTTTCTGCTTGAAAGCTCCGTTTTGACCGGGGTGTACGTACATATCAACGTTCTCCTAAAGGCAGCCTCTGCCTGTGTGAAAGAACGGGGCTGGATGTCACGAAAAACGTCTGTACAGCTGAGCGGCTGTAAGTGGACGAGGTCCGGGAGGAGGCTCTGTACAGCACCTGTGGGAAGAAACGAAGGCTATCTGTAAAGCGGTAAACGACGAGGTGTCTGTACGCCCGAGTGTGAGTGCGACTCTGCGGGCCGACATCGCTGAGACCCTTGACCGGGAAGGTCTTTTTTTCAGAAAAGTTTGAGTTTTTTCCATTTGCAGAAACGAGGTTTCGCCGAAACGGTTTTTCCCGGGTCTCACAGAAGAACCAGCATCCCTGCTTCTAAGCTGCGGAATTCCGATGGAGTTTCAAGTTTGGTCACCACGCAGACATGCGTTTCTCTCGGCTTCTCTCTGAGGTCCCGCCAGCGGAACAGGCCTGCGGTGACACTTCAGAGACGGTCTTTGGCCGTCTCACGCCTTCTTGTTCCACGCTGCAACTCCCGGCAATTTGTCGCCCATGGTGGTGATGTCCACGAGAAGCGGAGTCAGCGTGCGACTGTCAGGCTCAGGCTCGAAAGTGACTTCACTTAAAACCGGGCGAGGGCTCTTCTCTTCCGCGACATATTCCTTCTGAATGTCGAGCAGCTGGGAGACAAGCGCATCAAGGGAAGGCTTGAAGTGCGTCTTGAAGACCTCGGCCGGCATCTTCTTCTCGTAGAACTTGCTCATCTCAGTGAACGCGTCGAGGACGGTCGAAAGCGGGAGGTCTGCTTCCTGAAAGAGGTCGAGCATGACTTTGGTAGAAGCCCTGCTGAGGAATTCCCCCCGAAGTTGTCCCGCGCATGCAAACTGGAGAAGTCTGTGAAGGCGGCGGACTTCGAACTTGAGGAGCTCGCGGGGGAAGTTCTGGGTCTGTGCTGTCTGGACACCCGAGTCGGCTTGCGCGCCCGCGGCCTCCAGAGCCTCGGGCTCCAGAGCCACCATAACTCGCGCGGCGTCCGCGCCAGGAAGGTGGTGGACGTTCGTGTGGAGTTCCAGAGGCGAGAGAAGACGGTCGTGGGCGTCCGCAGCGCGAAAAAGAAACATCAAGTTTCCGTTGTTAAAGGCAGGCGAGGTGTCCGAGAGCAGCGACATGTGACACCGCAGGTAGGACCGGAGAGTCATCGCCAGCGGGGTCGCCTCGGCGTCGTTTCCGGTGTCTGTACACCCCGGGGCGGCGCCTAGAGCGGGGCTCCGGAGGCAGCCGTTAATCTCGCTGGGAGCAGATGCGAGGGATGCAAGGCCGGGGGGGACAGTCGCGAGTATTCTGTCTTCATGGAAAGAGCTTTTCGACGCAGAGCTCTTCTGCTCTGAAACTCCGAGGCCATGCGTCGAGGACGACAGGCGAGGCAGCGACGGCACCGGCGGAGTGGAAATGTAGGCGCTGGTGGCGAGCCTCGAACTCAGGGGGGCAGGCCTCACGCCGGGGACGAAGGACTGGAACTGGAAGGCGCATGCGGCAGTGAGGAGGAGAGAGACGACTAGCCCAGAGAGGAGAGGACTGCAGGCAGACAAGATGCAGAGGCGAGAGACGGAGGCACAGAGAAGCCTCGCGGGGAAGGCCGAGAAGGAAAAGCGGAAAAAAACGCCCGCCATTTGCGTCGAGGGTGAAACGCGGGAGACAAGAGACACAGCAGGCCGGTGTGAGTTCAACTCACACAGACCCGGCGGCACAGGTGTCAAGACACCGGAGCGAGGTGAGGCGAAACGACGAGCTTCGAGTAGAAGACGAGGAAAAAAATTGAAAAGCCCTGCTAATGTGTCGCGGTCAACGAAAACAACTTAAAAAGGGGTCTCTTTACTGCCATCAGT

>comp3578_c0_seq1 
TCTCCTCGATCCCTGAAACGTCGGATTTCCATCCTTTCTCGTCTATCTCTGTCATTAGTCTTGCACCTTCCTCTCTCCTCTCGTGATCCTTCGTTCTCTCTGCATCTTTGTGAGAGTCGTCTTCTCTCGCCGTGGAGAAGCGAACTGTTCTGCAGTCTTCTCGCACAAGCGTTCCTGTCGTCCCTCGCGTCCTCGCCGACTTCCAACATGGAAAAGTACCGCGTCTTCGGCGACGAAAGCACTGGAGTTCATCCCTTCGTCCCTGTCGCGTATATGAAGGCTCAGCTGTCGCCGCCGCCAGCCTCGGTCGTCTCTCGTCTTCTCTCCGCCGGCGCGTCTGTCTGTTCTCTCGCCTTCTCGAGTCTGTTGGTGACCCTGCGACTGCTGCTGCTGCTTGTCGCTGCGCTCTGGGCGATTCTTCTCCAGCAGCTTCTCCTCGTCTTCTCGCTCTTTCCGAGCCTTCACTGGCGCCTCTCCCTCTCTCTCCTTGCCCCCCCGGCGCGCCTCGCTCTCTTTGCTCTCGGCGTCTGGTGGCTGGACGAACAGCCTGCAGACTTCCGTCGGCTGAAGATTCGGGCGCCTCCTCCGAACGCGCCAGCGCCGTGGTTTGCGTTCCTCTCTCTCTCTGCGCCTCCGCGCTCTTCCGCCTCAGCTGCGAGGACCAGCAGCTGTCGAGTCTGTCTCTCGAGCTTCGCGAGTCTCGTCGAGCCGCTCTATCTCTCCTACCGCCTCTCCCCGCAGTTCGTCCTCCTCCACGAGGAGGGCGGCTTCTCCTTCTGCTCGCTCTGGGCCGTCCTCAAGTTCAGCATGCAGTTTCGACTCGCGCCGGGGAAAGGCGCCTTCCGCTCGCTCTCTGCGCTGATGCTGGCCCACGAGAAAAACTCGTCTCCTCGGATCCCCCTCGTCATCTTTCCTGAAGGGCAAAAGAGCAACGGAACTTGCATTCTCCAGTGGACAGCGGCAGAGGGAGGCGCTGGAAGAGAAGACCGAGAAAAAGTCGACGCTGGCTTCGACGCCGCTGCCCTGCATGCCTTAGACGGCCGCATCGCTGAAGTCGGGTGTCTGTACACCTCACTCCTCGCCAGTGGGAAGGCGGGAAGCCCCTCGCGAGCAGTGCCCTATGGTCTTCCCCACACAGTGAACGCGCCGCTGGAGCATCTGCGCCGAGTGTTGGCCGAGAAGGCTCACGGAGTATCTGCGGTGTGGGCGGCGCCGGCGGCGGTGCAGGCGTCGGTGCAGCAGCAGCTGCAGAGCCGGGGCGTCAGTACGCCTGCGTCTGTCCTCGACTGTCTGCGGGAGGTGATGATTCGGATGCTTCCTGGAGTTACGGGAGTCCAGAGCAAAGGCGGCGCAGATCTCCGCGCCTTCAACGCGTACTGGGAAAGAACTCAGAAGGAACAGTATTTGAAGAACCGGTAGAAAATAACGGCAGGCGACTCTGAGAGGGGCGCGCTTGCGACGAAGCGCCGACTGAAATCACGTCGAACGAAAGTGAACTGCGAGACAGACGCAGCAGGGTCGCAGAACCGAGAAGTGTGTCGCCGAGAAGTAGTTCTGCTTGGCCACCGTCCTTGCTTCTGTTCAACAGCGTTCTGTCTTCTCGTTTCTTCTCTCTTGTTCTTGGAGGTTTGTCTTCTTTTCTTCCTCCTCTGTTGCCGCGGTTGGTTGTTGCGTTTCCTCCCGCTCTTCGTTGTCATTTCTCGTCTTTTTCCGCGTTCATTCCAACATCATCATCGTCGCTGGGTCCTCTCGCCTCGGGTCCCTCTCATGTCCTCTTCGCGTCCCCAACTGCGGCAAGGCCTGCCTCCGAGAGCGCATGCACTGTTTCAGTTTTTCCCTGACTCTTGAGACGTCAAACTCCAAAACATGCTTCCGAAACGAGACGTCTATACCCAGTTGTTGCTGACGCAGAACATGTCAACTCAAAAGAATCGAAAGAGCCTTTGCTCCTTGCAAGAGCGAGGCCGTCGCACATGCAAGTCCACGCTCGTGTCACCGGTGTATGTACACCCTACTCACCACAGGCGCTCCCAAGATTGCAGCTCTTTTTTCATTTCCCTCTCGCTTCTGAGAACTCCCGCCAAGAGCGAGCGCTTGCCAGAGAGTTGCCGGTCGTCAGATGCGTTGAGTCTCGAGTTTCTCTCAGAGTTGACTCCCGGCCGCTGTCTTTCGAAGTCCGGCTGTTTCTGCAGGTGACGAGAAAAGGAGCGAGTGCGTTGTGCTTTTCTGGGGGTTTGCTCTATCTCTCGAAGGTCCTACGCGCTTCTGTCTGCTCTTCCGCTGTCGTGGAAGCCTCCGTTCTTCTGTGTCTTCTCTTGAAAAAGCGCATGTCCAAGTATGCGTTGAATCAGTGAAAATGAGGAACTAATATTGGTCCCGCGGCTCTTACCTCGAAGCGTCTGTCGAGCGCGAGAGAGACTTTCAGAAGGTACGCTCTGTTTTTCAACGTCGGCAATTTCCAAGGTGCTTCTGGAAGTCATATCGATTACTGCAGTTCCTTTTTTGCGTGTCAACATACGGTTTTGATGGAAATGTAAGGAACAAATCTGGAAGGCAGTCAGTCGGAGAGACGACGCGTGACTCTGGGTTTCGTCTGGAACTTCTAAAGAATCAGTTCTTGACTCTAGAACGGCCTCTGAGAATCTTCAGAACCTCTTGTATCAGAAACGTCTCACCAGCAGCGTCGCTCGAGCCACTGAAATGTGAGAAGACGGCAGGAGAAACTAAAAGACGGCAATGCAACATTCAGCAACGAAAATCGCCTGAGAAAGGCGCGCGAAGCAGAGACAATTTCCTCGAGAGAAAACCTCAGTGTTCTGTCTCAGGGAGAAAAGGCAAGCACTCGGCAGATCGGCAGACGCTCTTCTGGAAGTCAGTGGAACAGGCGCGTTGTCAAAAAAAAAACATGAGAATCGTCCCGTAAAAGTGACAAGCGACATACGGTGTTGCTCTCAAGAATCGAACGCATGGGGGGGGAGCAGGGGGCAAAGACTGCAGACGCTCCACAGGCTTTCCTCGCTTCTTTCTTCCCCCTCTACGACCTGCACGGTGACTTCGAACGTATCGTAAGGTTCTCGAGAAAAAAAAACCAAAGCAGGTCGTTCGCTGTCTCCATGTCATCCAGCTCTTCTAATCTAGAGCTGCTTCGTGAGCTCCGACCTTCCTTCCGCTTCTCCTCCTTCGCTTCCTTGTGGTATTCCTTCTTCCTCTGTCGCGTTCGCCTCGCCATCTTTCGCTCCCTTCATGCTCTCTCTGCGTTGTTCCCAGTGGGCGCTCTCTCGGAACTTCCTGTCCCCCGCGCTGCCTTCCGTTCGCGCTTCTCGACCGCGCGTAACCGACGCAGAATAGACGGCGTAGGGGATTCTCAGACATCTCTTGGATGCATGCAGTTGCCTCTCTCGCCTCACCCCACATCGGGCCTTCGAGGAGACACCTTTCTCCTGCGGGATCGAAGTCGCCAAGCCCACCAATGGGTCTTCTGGAAACGCGAGAAAAACAGAGGAAAGCGAAGAAGAAAACGAAGAAGGAGAAAACCAAGAAGATGGAGAGGACGAAGCCGAGGATAAAGATGACGAAGTCGAGGACGAAGAAGAATTTTCCGGCAGAGAAAAGTCCTTGGAGCGGTCGTTTTTGGGCGTAGGTTGGCGATCCGCTTGCGAGTCTCCTTGGCTGTCGGTGTCGCGCCTTTCTGGTCTCTGAGACGTATCTGTCACTCCAGAGAAAGTCCGTGAATCCGGAGAGGAGAGCTCGCGCATAGGCGCGTTCGAAGGAGGCGAAAAAGCCTCGAGCGGAGAAGGAGGCGGCAAGGAAGACGCAGAGGGCGGAGACGCGGGAGGGAACAGGGAAGAGAGACACTCGACGACGTCTGCGAGCGTCAAGCCTTTTCGCCGAAGGAGCGCAAACAACTGAGACCGCAGAGACGCGAGCTGGAAATTGTGTCTCTGGCGAGCTTTGTCGGCTTGTTCTCGCTGGTGCTCCAGCTGCTGAACTGCGTAGCGAAGCCACCAGGTCCGCAGACGATTCAACTCTTCGTCTCGTGCAAGCAACTCCTCATGGCGCGCCGCGAGCGCCTTCACTCTGTCTTCGCTTTCTTCTTCTCCTCCTTCTCCGTCTTCGCTTTCTTCTTCTTTTCCGTTCATTTCGCGGCTGTCTCGTTTCGCTTCCAGGCGTCGCAGTTCTCTGCGGAGGTGACCGAGCCTCGCGTCTTCTCTCTTGAGAGCCTCGTCGAGTTGCTGTTCTTCCGCCTTCGCAGCTTCCAGCTGGGCGTCGAGGTTTTCCTGCTCGTCGACCAAGTCTTCAGAGAGACATGCAGGCGCGTCGCAGTCCCGATGGCTGCGCTTGTTCTCCAGAAAGCTCCGCAGCTCCTCCACTGCCGCATGCAGCTTCGCCGTGAGGCTCTCTGCAGTTGCACGCGTCTCTTCTCGGTGAAGGCGCAACGCTTCTTGCCGTTTGTTCAGCGCCTCTTTTCGCTTTTCTAATTCGTTATCCGTGTGGGATGGTCCTCCTGTTGCATCGCGTAAAAGACGAACTTCCTCCTCTAGTTGCTGCACCTCCTCTGACAGGTCGTTGGCAGCTTGGCAGAGTGTCTGCTCCTCCTCTTTGAGTTTCCTTGTCTGAGCGCGAGTTTTCTGAGTTTCTGCTTCGATTCGCTCCACTGTAGAGAAGTCCGCCTGCGTCTTTTCTTCTTCCTCGACAAGTTTTGTCCTCAGCGTCTCTGCCACGATAGCGGCAGGCAGGCCGGAGGACTTCGACGCGTCTTCTGCTCTGTCTTCTGCCCCCCTTGGCTTCGTCTTGTCGCCTCCATCCATCAGTCTGAACAAGTCGTTCATCTCGCGCTCTTCCTCGCTCTCCATCTCTTCTCCCTCTGCCGTCGTCCTCTCCTGGAATGCTTCTTCTCCTTCCCCAGCAATTCTCTCACAGTGCTTGTCCATAACGCTGCAGACTTCTTCTTGCGTCGCTGCCTTGAGCAGCCCCGCGACCGCCTCTCGGGTGTCTGTACACCTGAAGACCGTCGTGGCTTGTTCAAGTCTCCTCTCCAGAGCCTCCGTGAGAGTTTCCAGCTCGACGATTCGTCGCCGGTCTTTCTCCAGTTCGCTCTCGTAAAACTTCCAGAGCGAGAGACCTGCGCCGCACTCGCAGTCGCGGGAGAGCAGTTGCAGATCCTGCGCTAGAGCATGTCGCTTTGCAGCGCGGACGTCTGCTTCAGTCGCGGGTCGATTCTCTTCCAGCCTCCAGCCGGTTTTTCCGTCCGGTTCCTCTGCGATGTCTCCTTTTGCAGCCGCGCTTGAGCTCCGCTCTCTCCTCAGTCTCTCTCTTGTCTTTGCCTTCACTCCATCTCTGCCCTCCTCCGACGCTCGCCTCTCTTCCGGTCCGCGTTGCCTCTCGCCTTCGTGATGTCGCGACACCCGGCTCGGTCCCCTGTCGCGTTCCGTCACCACCCTTCCGAGTGCGACGCCGTTGCTGTCCGAACGGCTCTTCTCCTGCTCGGCTTCGCCAGCCGCCTTCGAGCGAGACGAGGGAAGAATGCGTCTGCCAGGCGCTGACGAAGGCGGCCGGGGACGCTGCGGAGAAGTCGCGGAGGCGCCGGAAAAGGCAGAGGCGCCGGGAGAAGCAGAGACGAGGGTCGCGCGTCGTGGAGCTGGACGCCCGGCAGGTCCTCCAGCGCTTTTCAGAGAGGCTTTCTCCGTCGAGTTTTCTGTTTTTTCCCCCTTCTCTGGAGTCCTTCGAAGTCGGTTTCTCGCCGCAGCCTCGGCGCGAGCTGCAGCGCGAGCTGCGGTCGC

>comp3177_c0_seq1 
CAAATACCCCAGTTCACTCATTTTTTGTGTATATGCACGTGTTTCCATAAGCTTCTGTTCTGTGACGCTCCTGTACATTTCTGCGTTTTCTGGAACAGCCTTGCTACCGCTCGCGGGCCTGGGGGCTACCAGAGACAAGGCCCGTTGCTGCCACTGTGCTGATTCGTCGCGGCTATTTCGCTGAGATTCTGTGCTTTCCGTGCTCCAATGTTTCCTAATGCGTCGATATCCTTTCGAATTCTTGTCTTTTTACCACCTGCCGCATGCGCCGTGCTCTGCAGTTCCCACAAAGCGGTAGATTCCACCTTTCGATGCTAATCCGTGCTGGCCCCTCTGTAGGCATGGGCATGTCCATCCAGAAGACACAGTCAGCTGCCAGAACTGTGGAGAAATTTCATGGTGTTTCCTCCGACTTTTCTGAAGACGAAGTGGGAGGTGTTGCTTCAAAACGGACACGCATCTTCACGCGCTCTCTCTCCGGAGATGGCGAGCGAATCTTGCGTACCTAGTTGTGTGGCTCGACCCTCCCCAAAAGTCTCAAGATAGGGCACCTGTTGGTGTTTTCCCTTTTGTCAGTGAGTCCCTGGAGACAGCTTGTATGCGGTCCTGAGGAACTCCGCAGCTCTACGTTTTCCCCTCGATTTTTCAACGGTGTCCTGAGCAGCATTCATCGTTAGGGAGCATGCTGACCGACGGCATTCTTCCCCCGTCAGGGCGGGGGAGTGCCCACGGCGACCAGACCCCCGAGCCTGTCTCCATGTCTCCTTCCTCTTCATCCGTCATTAGCACTGCTCCTTGCTCGTCTTTCTCTTGTTCTCCTCATTCTGTCGTCAGCTTGTCCTCTGCTGCCTCGTCTGCACCGGGGAAGGTCCACCACGTGGTACAGTCTCGTCGAAAGTCTGACAAGTCGATTGGTGCCGGTGAAGCCCAGAGTTTGGCTTCTTCCCACCCACTTTCGCCTGCGGGCGGAGGAGCGGGAGGACCCTCAACGATCCCAGTGGCTTCTCCGAGCGGCTCTCAGGGGGGTCATGGACCTTCTGGGCAAGGCGCCACTCTTCCGCCTTCTCCTGGAGGAGGTGGAACAAGCCACCACGGAGCTATGGGCGGGTCTGGACGGCGACAAGAGAGCAACAAAGCCGTCGCTGTCGGCTCGGGCAACAATGTACAGTGTCACAGCCACTTGCGATTCCTTAGTCACTTGCCCCCCTATGACCGGTCGGTCATCCCCATGTGCTCCTTCACAGCTGAAGGAGTGCCGATTCTCAAACGGCAACAAAAAGGTCGGAGACAGAAGTGCGTCAACAAACGCGACGAACAGGTGTCTCTACAGACTCGCGTGGTCATGGATTTTCAGCAGGACCAGGTCCACCCCGCAGTCATTCGCATCGGCCTTCAAATGGGGAAGAGGCGCGTGACAGGCACAAATGCACGGACGGTCGCCATGCTGACGGCCTTTGAGCGGTTTATTGAGGATTACTGTCCTCCGCCGTACGAAGCAATTGACAAGCATTTGAAGATCGCTCTGGATCGACAAATCAATTTCATCACGCACTGTCGGCCTCACAGTCTCTCAATGGGTGGAGCTATCCGTTGGTTGAAGAAGAGACTCTCCAGTTACGCCACCATGCCCCTGCAAGAAACAAAGGTCTCTCTTTGTTCGGAGATTTCCACTTTCATCAGTCAGAGGATTCTAGCGGCTACCTGCGCCGTCGCGGATGTTTTTCAAGAGCAACTGGCCGAGGACGGGGACTGTCTTCTCGTCTACGGAAAGTCAACTGCCGTGGTTAGAGCTGTTCTGCAGGCAAAACAAAGAGGCCGCCGGTTCACCGTTGTTGTCGTCGACTCTCACCCCCATCTCGTCGGTCAAGGAACCGCGAGGTTGTTTGCGGCTGCCGGTATTGAGGTTACCTACACTCTGATAAATGGTTTGTCATATCATATGGAAGATGTGACGAAGGTGGTTTTGGGAGCAGCAGCCGTGCTGGCAAATGCAGCGGTAGTGAATCGAGCAGGTGCAGCACTGGTGGCGATGGTCGGCAAGAGATACGCGAAACCGATTTTCGTTCTATGTGAAAGCTACAAGTTGTTCGACCGCATTGTGTTTGATTCATGTTCATTTAATGAGTTAGATGATCCAGAGTTAGTCTGGACGACGCCGGCGAGTTATTCTTCATCTGCGCGTGAACGTAAGGCGGGAGGCAGTGATTCTCGCTTCGCCGACAGTACCCGTCAGTATCCCCGTCTCTCCCTTCTCATGCCGACTTCGCCTCCCCTTCCAGGGTATCCTCTCATTCGAGCTCCCTGTGCCTCGGAGTCACGCAGATCACATGTCAGTGGCGGACCAAGTGCGACATCTACAGGGGTTTGTGCGGAGTCTCCGGTTACATCGCAGCTTTCCTCATCGACCTTGGCCAATGGTCCTGTATCAAGACAGCAAAATGGACAAGCTGAGTACTCCTCCGGCCACGCGGGAGGAAAGCCGGATGGACAGCACATCGCACCGACACCGTGTGGCAGCAGCCAGCCTTGCGTCGCTTCCCCGTGTGGCGGAGACGAAGAATCAGAGTTAAGGAGCTCAAGCAGAAGCAAAATGTCACGGGGAGGTGGAGCAGAAAGCGTACATCCTGTTACTGGTCGACAAGCAGAAGGCGGAAACTTACCAGCCTCCGAAGTTTGTGTCATGAATCTCTGTTATGATGTAACGCCTGCTCAGTTTGTCGACTTTGTTGTTATTGAAGACGGCGTTTATCCTGCTTCCAATGTGCCTGCTCTCGTTCGCGGGGCTGGCCGAGTTGGCGGGGTTGCGGGGGACTAGGTGGAGAGAGGCCAAGCAACGAACAGTTCGAAGAAGATAGGCGGACGAACAAGAAGAAAGAAAACATAGAAGGTGTCTTTTGCGAATAACAACATTGCTAGGATAATCGAGGAAATGGTCGAGTTCCTGATCACGGTTGTGGGCGGGTTTGATGGCGGTGTCACGGCGGGGCGCGCCTGGAGATCAGATCTGAGAAAGACCACGAGACTCGTCACTGTTTAGGCGAGTCACCTCGAAGAGCTTGGTCCATGAAACGAGCGAGTTAGCGGGTGATGCCGGCTTCTTTACATCTGGTTCCTTTTTAGATGGGCGTTACGATCGTGGACGTGGAAAGCATATAAAAGCAAACGACGCTGAGGTCTTTTCAAGAATTGTAGGTTGAGAAAACAATGATTGTGATCGGTGCCCTTGTGTGTCACAGACATTATAAGAGTTCATTGTATCGCAGGACCAGTGTGCGAAGGGGATCACGCAGTGAGTCATTTTGCCTTCTGGTTTCCCTGTCCTTGTCTTTGTTATTTGGGCGCGACGGTTTCTGTTGTTTCCTGCTGCTTGTCGGTGGCGAACGCTGTTTTGCAAGCCGTGCATGCGCATTCGGCTCGTAAATATATGCAGTATAGCGGCAGCGACGAGAAGATGCTTACTTCTGATCACGAACATGCGAATGGACGGAACCAAAGGTTTCGTTTGGGTAGAGCAAGGTGGACGGCCCCGATGAAAATGCCAATTGGGATACTCCTTCAGAGGTGTCAT

>comp2034_c0_seq1 
GTTTAGCTACACAGTCTCCCGCTGGCATTTTGCATTTTCACGCAGGTACTATCGTTAAAACTTGACCTTTATAGTTCCTTTCTCTATCGCGGGACACAGATGGAGTTCCGAAAAGCCCAACCAAAACCTTTGAGTCGTCTCCAGCACAGGAAAGGAGTTCAGTTTGAATGCGTGCCACGAGTCGTCCACCATCCCGTGTGACTTTTAAAAACTTGCCAGAGAAACTCGCCTACCTCCAGCGCTCAACAAGCAATGAGTGGGCTTCCCACCCCATGAACCATAACGTACCCGCAGACAGCTGCCACGCAGTAGGTTGTGCTTTCCCCACTCCTTCTACACATACGTTGACGCCGACGCCGCTGCTGTTTTTCACGTGTTTCGCCCGTGTGACACCACATAACCTCACTTCTCTCTCCCGACTGTGTACAGAGACCCGGTGCTCACCGGCTGAGAGAGTGAGAATACGTTTGCCCAGAAATACCGACTGAGGCAGTGAGAGTCGTTATGCTGCGGCGGGAGAACGGTTGGAGGAAGTGGATCGTCTTTTTATTAAAGACGATCCCTCCATTCACCCCGTCCCTCCCCCCCCCCCCCCCCCCCCTTTTGCCCTTCTGCGTCTTCTCTTACCGACACAGTCCCCCCGCATACCCACGACTCATATATGCACATAGAATTACCAATTTATTTGTATATACCTAGTTATATATACCTATTTATAAATAGATGTGCGTGCATGCATGTATGCGTTTTTCCGTTTTTTAATTGTTTTTCGTTCGTCTTAAGATGGAGGCGGTTGCTGAGCTCTCTGCGCCCTCGCTGGCAGGCGCGCCAGGAGAGTATACGTGGATCGTCGCTGTGGCGGGAGTTACTTGTTTCCTCACTGCGTTTGCGATTGGCGCGAATGACGTCGCGAATACGTTCAGCAGTTCGGTGGGGTCGAGAGCCATTCCTCTCTGGGCGGCGATCGGCATGTCCGCCGTTTTGGAGACCGTCGGAGCCACCCTCCTCGGAGGCGCCGTCACCGACAGCATTCGCTCGAAAATCATCGACTTCGAGGTCTTTCGCGAGACGCCGTCGATCCTGATGACGGGGATGTTGTGCGCGTTGGTCGGCGCTGGGCTCTGGTTGTTCCTCGCAAACCATCTGGGACTGCCGGTGTCGACGACACACTCGATCATTGGCGCTCTGCTGGGATTCGGCCTCGCCTCCGGCAACGTACGAGCAGTCAAGTGGACGCAAGTCGCGTTCATCGTCGGTTCCTGGGTCGCCGCACCGCTCGCAGCGAGTGCCGCAGGCGCGACGATCTTCGTCTGCATGCGCAGGTTGATTCTCCGCAGTCGCCAGCCGCTGCGTCGTGCCAAGCGCTTCCTCTGGATCTTCATTTACCTCATTACGCTCACGTTCTCCGTCTTCCTCGTCTTCAAGAACTTCTTCGAGCTCAACGTGAGCTGCGACCAGATGGTGGCGGGAGGCCGTGTGGAGCACTTTGAGCCGTGTCGCATTTCGCGCTGGGCAGACGCTCACTCGGGGACCGCTCTGGGGATCGCGGTCGCGTTGTCCGTCGCGTTGACCTTCGTCATTTCCTGCCTGGTCTACCGCTTCGCCTTCTACCGCGTGGAGAGCTACCGGCGTCGGCAGAAACGAAGCAGCAGAACAGAGCCTCGAGACGCCTCCGAGGAAGGCACTGGGCCGTCACACGCGCGACCCGGGGGCCTGCTCCTCACACCAAGGTCCTGCGTCGCGAAGGAGGGGGAACGGCGCCCAGGCGCTCTCGAGGATGCGCTGCGGCTTGCGGGAGAAGAAAACGCGAGAATCGCCTCCGCGGAAAGTCGCTTGCAAAAGCCCCCGCCTCTCGAGTGTATGGACACCTGCGCTGACAGCCTCCAGATCAACGACGGCCGCGCCGCGGCAGCGAAACCAGACGTCGGAACTGCAGCTCAGAGTCCTGAGTCCAGATTTGCGGCCGACCCTGTGGGGTCTTCTGTTCCGGATCGGAGTGTCTTGGCGTTTTCTCGAAGTTTAGCTGAAGATGCACAGGCGGCTTTTCACGCGTCTGTTCAGCACTGTGCGTCCCCGCGTTGTTCTGCTGCTTCGCGTGGGGACTCGCGGTATCCACTTCAGCGGTCGACGTCGGATTTCAGCGCGTTTCTCTCCTCTCCGAGCTCATCTGTTCCACCTTCTTCCCCGTCTCCTTCTTCGACTCCCTCTTCTCCTTCGGCTTCTCCCCGTCGACCGCCTTCGCGCCCGCCAGTGCCGCGGACTTGCTCGCCTGCTCCAGTGTCTCCGTCTGTTCCTCGAGCGTTTGCCTCCACGGCGACGCACGGGCATCCCCCGGCGCTGAGCGACACCGACGCAGACACCCCGGAAGGCCCCGACAGAAGGAGACAGAGCGCGGCACTGGCGGGCGCGAAGGACGCGGAAGCGTCTCCACTTTTCGCGGATCTGGCGCCGCACCCGGAGCGACGCGATGAGGTGCCTGCTGCGAAGCGGGAGCGCGACGCGCGCAGGACTTTGCTTCTTCCGCCGCGGGTGACCGGCGAGGCTCCGGAGGGATTCTTCGCGCCCACCGTCTCGCACGACGACAACGGCCTCGTCTTCGTTTCACAGGCAGACCTCGCGGACTCTCTCGGCTCGGGTGTCGACGAAGAAGAAGACGCGCCGCGCTCCTGGAGGGGGAAGCTGAAGGCTGCATGGCGGAGCATGCCTTGGTTCAAAGACATCCACGCTGAGGGGAGCACAGAAGACGACTTGGTGGCGCGTCTGCAGACGGGAGCCGAGGTATTTGACACGGAGACCGAGTTGTTTTTTTCAGCTTGCCAAGTTGTCTCTGCATGCATGGGGTGCATCGCCCACAGCGCGAATGACACGGCGAACGCAATTGGGCCGTTCGCGGCGATCCTCACGGTCTACCAGTCTGGGTCGGCAGACAGCGAGATCGGTTCGCCGTGGTACATTCTCCTCTTTGGAGGCCTGAGCATGTCGCTGGGCCTGGCGCTGCTGGGGTACCGAGTCATCAAAACCGTCGGAGTGAAGCTGGTGAAAATCACTCCCGCGCGCGGATTCTCCATGGAACTCGGCGCTGCCTGGACCGTTTTGATTTTCAGCGCCATAGGCATCCCGCTGTCGACGACGCACTGCGCCGTGGGCAGCACTGTGGGTGTGGGCCTGATGGAGCCCAAGCATCCGCGGCGGGAGACAGGCGACGGGCCGGTAGCCGAGGGCGAGGAGCCCAAGAAGCGAGCCGTACAGTGTCCTGTGATCAACACGGCGTCCGTCAACTGGAAGCTCTTTGGTGGAGTCTTCGTCTCCTGGATCATCACCATCGCCTTCTCCGCTCTGGTGACCGCGGCTCTCTTCTCCTTCGCGGCCTACTCCCCTCGCATGGTCTCCTAATAGAGAGTTGTCATTCAACTCTCCACGCTCACCACGTCGACGTACCTACAAATGGCTGTGTATATACATACATAAATATAAGCATGTATATGCACAGGCGCCTTGACATACGTCTACCTATATGCAGAGACATATATATATATATATATA

>comp3986_c0_seq1 
GTGCTTTCAGCAGCCTCGCAGACTGACGACGGCGCCAGCGAGGAGAAGGCTGCATTGCAGAGCAGAGAAACTCAGAGAGGAGAGACGAAGGCAGGAAACATGTGCAGGAGAGAGCAGCCGAGACGCCGGGAGGAAGAATTCCACCGGAAAGACGAAGGCGTCTCAGAGCAGCGAAGAAGGGGGGGAGAGAAGACCGAGTGGAACTCCACGCAGGTTTTTCACAAAGATAATCAGGGACTCTGGGATTCGCGGCGCTTTGGATCAGTCCTCCCTGAACGAGAGTCAGAGTCAGCTAGGAATCAGGAAAAAAAACTGTCAGATCGAATACGTGGTTTCGGTTCCAACCGCAGCCATACAGGTGTTTCTGTTCTTTCTTTTGGAATCTGCTGCGGCCTTCTTCGTGGGAGACTCTCAGTGGAGCGCATGCACGAAAGGAAGGACTGTGTGGTGAAAAAGAGACCTGAACAACTCTCTTGTGACGCGCAAAAAGACCTCTCAGAATCAGTTCTGCCGCCAACAGCCCCGACCCCTGCAGATGCGATTATGGAGCTTGACGCATGTCACCTGCTGTTTCGAAACTCTCCCTGCGTCCTCGCTTGTCCGGAAAGCTTTAGGAGACGAGAGAGAAAACACTAGGAAACTCTCATGGCCGTGATAAGAAGAGAATGAAGGATCAGAAGAAGCCAGGAACGAAAAAGGGAAGTCTTTTTCTCAGAAAATTCTCATTCGTCCTTGCCGAAACCTCCACCCTTCTCACACGGTGCTTCTTTCCCCGCGTTCGCTCTTCAGACTGCCTTCTTTTCCCCGTGTTTCCACCTTTTAGTCTTCCCAGTGCTCACCCTCCTCCGCCTTCTCCAGCCGCGACTCTTCACAGCTTCCTCCTTGTTTCCACTCACACCATCCTTCGTCTCTCTCCTCTGTACGCAGTCCGAAGGCTGCAGACTTTCCGGCTTCGTCTCCCCCTCGTGTCGAGGTGTCTGTACACCCCAGCACGGGAGACTCTGCCTTCAGGTGCTCGACGGCGATGGAGTCCTGGCGGATCGTGTGAAAGGCCGAGGCCGCCGCAGGTCTTTGTTCCTAAGAAAGAGAAATCTCAAGTTCTCGGTTGGTCGGTGCGGCGTTCTCAGCAGCTGCAGAGAGAGACCGAGCTCCGGAAGAGAGACAGGCGCTCGAGGACGCATTCGCGCTGTCAGAGGTGACTCCTACGAAGTGCGAAGAATTCGCGCATGCGTCTTGCACGGCGAAAGCCGAGTCGCCACCCTCTTCTTCCTCGAATCCCACCTTGGGCGTGTACACCCCAGAACCGCCGAATCCGTCCTCCAGTGTTCGTACAGCTGGCAGCGTCGTCAGCGCGCCTTCTTCCAAGTCCAAACTCCCCGGATCCTCGTTGAGGATCATCTGCTGGTAGTACAGCAACTCGCCGACCACAGCTTCCCACTGTTGCTGCCAGCTGAGCGGCAGGAGGTCCATGAGCTCCGGTTTCGCCTCGAGCGTGGCGCCGACCAGCTGAGCAACTTGGAGCAGGTGTGCGGTGTATCCGCAGGTCTCGCGTCTTTCTTTCTTCTGTCTGCCGCGTCTGCAGCCGCCTTCCCCCTCGTCCTCCCCGTCCGTCTCTCTCCGTCGCCTGTCTCCTTCTGTGCTGGTCCCGGACCCCAAACGCTCGCGAGAGCTCTCTCGCCGCGCCGACTCTCGATCGCCGCGCTTCCGCTGAAAGTGAGTGACAAGGAGCGGCACAAGCCGAGTCCGGAGAAGAAGGCGGGCGCCTTCGGAATCGCCACGGTGCAGCAGAGACTGCAGCATGTCGGTAACCGTGAGGTGAAGAAGTGTGTTCCACGGATGGAGAAAGAGGAGTTCGACTGCGAGGTCGAGCACCCCTCGTTCCAGCAACGCGGAGGCCGTCTTCACAGCGTTGCTCTTTAGCAAAGACTTGACCAACGTCAGCAACTCAAGCGTCTCCATTCCGACCGCGGGAAAAACGCCGTTCGCCAGACGCGCAACTCCAGCAGACGGACGCCTCGTCTTCTTCAGCCTCCAGCGAGGACGAAACATGGACGCAGAAGACAGACCTCCAGACGACTCTACGGGACGCGCAGCCGCCTGCGAAGAAGAGGGAGAAGGCAGAGAAGAAGAAGAGGGAGAAGAAGAAGAGGGAGAAGAAGGAGAAGAGGGAGAAGAAGGAGAAGCTGAGAGATTCGAGGAACAGAGAGGCAGTGAAGGCGAGACCGCGAATCCGCAGCGAGAGAAGTTTTCTCTTCACCCTGCGTTGGCGGCGTTCCGAGCTCGCCAGGAAGAAGAGCTGCTAGGCACAACCTTTTCTTCCGAGAACAGAGGCGTTTCTCGTTCTTCCGGAGAGAAGGGAGCGAGAGACTGGAAAGAAGAGAGCGAGGCGACGCCGAGCGGGACTGTGTTCTGCGCGGATGCGTTTCGATGCATCTGTCGCGTAATCGGCCAGAGAAATTCTCCAAAGCTATGCGTCGCCACGCAAGACCGACGCCTGAGAGAGAAGTTGAGAGCAGTGCCGGGCGTTCCGCTCATCTTTCTGTACAAAGGCGGCATTCTTCAGCTGGAGCCGCCGACGTCGAAGACCCGCGCGAAGCACGAACTCGAGGAAAAGAAGAAGCTGCGAATGGGCAAAGAAGAACGACGGCTGTTCCATGAGACTCGAAGAAGAGTCAAGGCGCAGAACGCTGGGGCTCCCGGCGGCACTGCCTCGTCTCCCTCCTCGGCTCTCCGAGGCGCCGAGAAGAAAAAGAAGAAGGCGCGGAAAGGCGTCAATCCTCTCTCCTGCAAAAAGTCGCAAAAAACAGTCGTTAATGCGCCGCCAACGAAAGCAAAGAAGACGCGCTCGCGCAGAAAGAAGGGATCAGGACCGGCGTCTGGCGAAGGGGGCGGCCCTACGACGTCGTAGTCCTTTTTCGTTGTCAAGAGAACATCAGGACCTCTCTGAATTCAAGATGAGGAGTCTTTACAGAGGTTCTAAGACCAGAATGCTTCTCATGTGTCTCATCGAAATGAGGAAGCTTCTTCAGAGACTAGGCAACGGCGAACAAGCTGGATGTACACACAGTTCAAGCTCGTTTCTCTTTTTCCGTTGACTGTATGCATATATGTGTCCATATAAAAACTCTATAAGTAAACATATATATCTATATATCTATATAGAGAGAGATATATAGAGATGTATATAGATATATAGGGATAGATATACACATTTACATCGATGTATAGGTATATACAGAGGTAGCTACATAAATCTATATAAACAGATACATATCGATATACAGGTATGTGTGTCTCTTTCGAAAGGAAGTCTTTAGAGGCCTGTGTCTAGGAAGAACCGTCTTCAGTGCGATCGAAAGGGGAAGAAGTAATCCTTATGTTCAACGGAGCGAGTGAACGTGGATTCTGGAAAGCGTTTTCGGGGGCGTTTTCTGACAGACCGTGTTGAGCCTCCCCGGAGGTCGAGGCGCTGCGTCCGCAGAGGCGCTTAGAGACATTCTCCCGTTTGAATACACCCGCGAGACGTCGTCCCTGTCTTCCTCTTCTTCTCGTTTCCAGCTTCCTTCCTCGTTCGGCATTTCTCCTGTTCCTTTCCTCCTTTCTCTCCGTCTTCTCCCCTCTCTGTCTGTCTTGTTCTCGTGGTTGTTCTCGCCTCTCTTTGTCCTCGCCCCTCCAAAAACAAACGACCGAAGCAGGCGCCGCAGCTGGCACCCGTCGGCCTCCGAAGTTACATGCACAGGGACGGAAAACGAGAGGGGAAATACTTGAAATCATTTCTCGGTCCAAGCAGGGAGGCGCTTGTATCTCTCTCCTCGACGCAGGCGTCTTCTGTCCTCTCAAAGAACCTTGGGGAGTCAGAGGCGGACCCCGCGAGAGACACGGGCAAAAATAGATTTACAGGTTCTCCCCTGACTGCCCTCGAGCAACCGCCGAGTTTCTCAATTTTCACGCATGCAAGTGTTTGTCGCAAGGCGCTGCCAGCACTTGGACCGTCCGGTTGTGTTCGATCGTCACAAAGTCGGGGCGCGCCATCTGGAAAAATTCGCCGTCGACCTGGAAGTAAACTTTGGCATGGGCAGACAAGTCCTTGAAAAGAATCTTCCAGGGACCGCGACCTTGATTTATCCGACGCGCTCGGCCGTGACAGGCAAATTCGACACCCATCGACGTGACGGAGGGGAAAGAAAGAAACTCGAGTTCGCGGTCTCCGGTCAACTGTTTCTCCTGAGCAATTGTTCTAAGTTCGCGGTTCAGGCTTGTCGACTTGGTGAGGATTCCGACGCTGTGGGAGGTGGCCCAGATGTCGTTTCCCGCACTAAAACTAGGAATGTTTAGTGCAATCAACGAAACAGACTTTTTGAGAATGGGTCCGTCTGGCAAGGTACTGTCCTTGGTGCGAAAAACGACGCGCTCATCCGGCTCCCCAGGGGACTCAAGCAGACCGTCGACGATGTTGTCGATAGTCAAAGTGCGTTTGAACCATGCTTTCTTGACGCCTTCGATCCCGTAGGTCATCTTGTTGAGGAGCTGAGACTGTCTGCGGTGTCGGTCGAAGCCTCTGCCAATTCGACTTTCAACTCCCATGCTGAAGTAATTGCTCATGACGAAAGTCATCTTCTGCACTCGCCGTCCTGTGCTGTCCTGCAAGACTTGCTTCTTTCTTGTCTCAGAATTGATTTTGGTGAACTCCCCGTCGTCCTTGAGGACGACATTCACGCTCCACAGATCGTGATGGACGACGCGAGCCTGACTCCACCTACTCAAAAGCCTCCTCATCGTTTTCATCGCTCCATCGAAAGGGCGCAAGCCTCTCCATTCTTTCCACCCAAAGGCGTTCGCGAAGTCGTTGCCTGTTCCATAAGGAATGACTCCGAAAGCGATTTTCATTGGATCGATTCGATGAGCATCTGCCTCTGCGGCGCACCACATGACCGTCCCATCGCCTCCAGCAACGAGAACACGGATCACGTTGTCATCCTGGATCTCTCCTTTCTCTTCTCTCTCTCTGTCTCCTTTATCTTCTCTCTCTCCTCTCTCTCCTGCTCCTCGTTTTCTTTGGTCTTCTCCGGCGGTCGGGACGCCGTCTGGGTCGGTTTTTCCTGCTTCGGCCTTCGAACCCGCGCCGGCCTCTGCATGCAGAGATGCGGAGGAGACACTTGCCGGGGACGCGCCTGCCTCCAGGGAGCTCTCGCGGGAGAAAGCAACTTCTGTCGCGGCCCTCAACAAGCGGAAGCCTGGCTTGTTCCCCGAGATGCCTTCGCGAATGTCGAAAATGTAGATGTTGCAGGGAAAAGGCGAGGTCATCGTCAGCCGACACACTCCAGACTCTGTGAAAGCGGCGGCTTTGTTTCCTCCACTTGTTGGGTTGATGAAGATGAAGAGAACTTTGGCCCTCTTTCCGCCTTCTTTCAGGTAGCGCATCAACTCGAGTTCGGCCTCGTTTGCGTGTGTCTCCTCTCTGTCGTTGTCGAAGGCCTTCAGGACATTCCGAGCAAACTGCGCCGACCCGCGAGAGGGGAAGTTGAAGCCTGCAGGGCGCGGGGCAGGCGAGGAGCCTTCCAGAAAGCCTACCCCCGAGGTCGGGGACACTCCGGCCTGTTGTCCCTTTTGCAAACTCCCCGAAAGGCCTTTTTCTCTTTCGCCTCGACCCAAGTGCTCCGCTGTCAGGACACTGATCCGAGACGCTCCTCCCGCATCCGCGGGCGCGGAAACGGCGGCAGAAAACGAAGACGCAGACTCAGATATCCCACTCACCGGCGAGCACGAAGGCGGCGCGCATGCCGGCGTGCATGCAGTCGCACCAGGCTCTGCCGACGGTGAGTGATCGCCAGCGCCGGAGACAGCAGCCAGCACGGCAGAAGGCGGCGCGAGGTTCCCTGCGCCGATACTCGGTGCCGACTCCGCCGGCGCAGCCAGCGAAGACGCAGAGCCAACCTCCCGCACTGGGGGCGAGGGATTCTCACCAGGGAAGCGCGTCTCAGCCATCTCCGAGGACGAGGTTCCTCCAACCAGAGACAGCTTTGAGCCCAAGTCTGCCGACAAAGTGGCTGGCGCAGAGAACAGAGGGAAACGAAGAACGAGAGGACAAAGGAGAGAGAGAGAGGAAAAGGAAGAAGGGAAGATCAGGAATAAGAGAAATCAACAGCGCGACGGATCTACGGCAAACGCAGTCTGCATCGGGTTCGCAAGCTAGAAAAATGCAGACGAGACAGGCGAGAAGAGAAGCCAAGACGGCCAGCTTTCGATTGGAGAGAAGATGCGAAGCTGCGAAGCAGCGCAGGGGAAAAGTTCGGAGACAGGCAGAGCTGAAGACACAGAAGGACGATAAAGTCAAAGGACGGAGAAAACAGACAGGGAAACTCGCGACGCAAAGGCAGGCGAGGCGTCGTAGGTGAAGACACGTGAAGACAGAGAGGGCAGAGCCAGCGAGAGAAAGAGGATTCCCTCGAAGCTAAGCAGACAGGAGGGTGGATGGAAAGAAAGAAGAGCGGAATAGAAATGTGAAGGAGAAGGAAGACGACCAAAGAGAGGGACAAGGCGGCGAACGCAAAGTGTCTTTGGCAGACTCAGCAAAAAACGGTAGGCAGCAAGGCCTTCGACGGCAGCGCTGCCAAAACAGGGAAGCAGAAGCTACAGAGGTGCAGAAGACGGCATCTAAAAGACAGAGCTGTAAAACTGGCTTTTTTTTTGCGCAATTCTGCATGCAGCACCGGCTCGCAAGGGTTTCACTGCCTTGACGCAGAGACCAAGTTTCTTCACATGAGATGGACGCGGGAGAGAGAAGAACCGTCGGCATGGGCGCCTCTCCCTTCCTCTCCATGTACAGATGCAAGCGCAGACGATCGGAACAAGTGGATCCAGGAGGTCCTGTGAAACAACGGAGATAGGAGCGCCGCGAGACAACGTCACCGGGGAAGACAAGAAGAGGGAAAGGACCGTCTCTCCACGAGTATTTCTATGCATGATGCTGGAGAAACTCCCGCAGCATCCTGTCCGGGTGTCTGCGTGTGTGTCTGCAGACGCGAACAAACACAGGAAATGTTCCACCGTTTTTCACGTCGCCTGAGTTCCCATGTGTACGGACCTAAAAGCATTAACGGGGAGGCGCACGAGCGGGGCGCCTGCCGTTCCCTAGGAGGACCGTTCGCCTTTCACAGAGACGCGCAACCGCACTTTCATTCACTGCATGGGTGGCTGTGAACAGTTCGGTGAACGTACAGCGACAAAAAGAACATCTGCTCATGTGTGGCCCACGGTAAAATGTGCAAGTTCAGGCCCACGCGCGTGTGTCCGGCGCATGGAGTCGCTGTCGATCCCCGAGACACAGCTCATCCATAGGCAGGCAGTCTCTCTTTCGGAAAGCCAAGCGCCACGCTGGAGCAAGAATGCGTTGAAGAAAGGACTGTCTGCGAAGTTTATTGACGGTGTCTTCCAGAAAAGTCGACAGTGTCGGCATGCGATGGAACGAGGAGCGGCGCTGCCTCTGTCCTTGCTGTCGCTACGGGAACTCCGACTCGATCAGTCGAACTGAGAAAACTGTGGATGAGTGGGTGCAGAGTGTCTCCCGCTGATTCGAATTTCCCCGGAAGTGCCGACAGCGAAAACGTTCCTGTCGCCGTGCACAACGCTGCCGATAGCTGTTTAGATGCAAGCGTACTGCAGACACCGCGAATGTGCAGGCGGAGGAAGTCGCGTCAAGGAAACCGACCGCCGACGAAGCTGCG

>comp2892_c0_seq1 
AAGACCTTTCTAGTAAGCGTCAACAGTTGGATCCGGGAAGGCTTCTGCTAACAGTCGTTTCCCTTGGCCGCGCGTGTCGGCGTGTGGCTCGTTCAGCACTCTGCGGTCGAAGAGCCAACGGGAATCAGGTGAAACCGTCACTGGAGTTTTTTTGCGATATCACTGTCGATGGATTTTCTGGACGCTTAAACGGAGGTTCGGTTGTTGGTCGTGAATCAAAGGAGCATTTATGACGTTGTTCTAGACAGTGTCTTCTGCGACTTAGACTACTGGCCCGGACTTTGAAGGCCTTTCGTTACCGGATCAGAGTCCTGCGACGCACGTTTCATGATCAACGTAATACGAAGGTCTGCATTTCCCGGTGTGTGCTGTGCCCACGACTCGCGCGGCTGTTTCAGTTCTTGCCGCACTGCGGGTAAAGTGCTTCCCCTTTAGATCCTTTTTCACGACCTCCCATATCGTGTGTACTGTCGGCCCCACTGTAACGTCTTCCTCCGTATTGATTCTTTTTCTTGTCTCTGTTTCGGGGAGTCTGTGTGCGGCGTTCCTCTCGGGCGTCCGCCTTTTGCACCATGCCAGAGGGTTTCTCTGGGCACCAACTGCAGCTTGAGCCTGCCACCTCACTTTTGCAGAGCGTGTCTGTCTGCTTGCGGTGAAAACGATGTACGCGACGAGCCGCGCCGTCAGGGGGCTGTCGCTGATTCCCCTTGTCATAGTCACGGGGCTTTTCCTCTTTGCCTGGATCACCTACGTGTACATTTACCTCCACTTACAACTCGTTGAACGTGACAACAATGTCCCACTCGCGGCTGTTCTTGGCAGCTGCGCTGCGGCGCTATGGCTCCTCGCCCTCTGGTGCTTCTATGCTTGCGCTCTGAGAGACCCTGGGGAAGTCAGCGAAGCGTGGCGCGCCGAAGCGACTGCAAAGAAGATTCCCTACATAAAACCGGATGGATCTGTCGGCGAGGGCGGGGTGCAGAGCGCGAGAACAGATGAGGAGGCACCTCGATCTCGTGCGTTCCGGATTCGGGACTTTCACCCTGGATATGCCACAACGTGCACTCACTGCGCACAGGGGCTACGACCCGAAAGAGCCCACCACTGCTCCATCTGCAACAAGTGCGTGATGCGAATGGACCACCACTGTCCGTGGGTAGGCAACTGTGTCGGGTTCAACAACTACAAACAGTTTCTTCTCTTCAATTTCTACTGCGCGCTGGTGTGCACTTTCATGGGCGCCTCCTCGGCGCCCTGGATCGTCGACGAATTTTTGTTCTCCGTAAACACCCTCCGTGGCCAGGGGCTTTCTCCAGGAACATGGGGCGTCTTCTTGATCTCCTGGGTGATGCAAGTTACATTTGGCTTCGTCACACTCGTGATGTTCCTCACTCACCTCTACTACGTTCTCGTCAACATGACGACCATCGAGGTGCAGTATCCTTCGGCGAATCCGTACAATGTCGGCCGTCTTGCCAACATGCAACAGATTTTCGGCAAATTTGACTGGTCCTGGTTTCTCCCCGTCACACCCCGACAACCCATCTGCTCAGGAGATGTTTTTCCGTATAGACTGGATCCGCAGTCGCCTCTGGGAGGAGAGACGGCGTTTCCGAGTGGGGACAGCAGCATCCCGGTGGGTCTCCGCGACTTCGCTTCCGCCCCGACAACGAGTTTGGATGGCGTTTCTGGAAAAGGAAAGGAAAGAGACGACACTGGCGGCACCCTGCACGAAAGCGACGAAGACGAAAGAGCGGCAAAGAGAGAGGAAAAAGCGACGGCTTTGTTTGGTGGCTTCTGTGAGAGAAAAGAGGAAAATGGCCCGAGTGACAGTGGGGCGCATGCAGGACAGGGTGGGGGACGAGCAGGAAAGCGAGACGAAGAAGATACGGATTTAACTTACGACGGCGTTTCTGACGACGGCCTAGCAGCTGGGTCCGGTGATGCACATGTCTAATTTCGCTCGAGAGAGAATTTCTCGTTTCTTGCATCCAAGAGTCAAGCAGACCTGGTTTGTCTGCAAAAACTGTTGTGCGACAGAGTGGTCGTCTGTTCTTGCATACTTACCTCTTTCTCTCTTTAAATGTATACATACCAATATCTACGTGTATTTCGAGGCGGATGACACTCCTCTGTCACCTGTTTCTTTCGTTTGCAAGAACGTTTTGAGGGAAGGATACGTGTGAAATTGCAGGAGTCTAGTGTACCCACTTATCCTCACGCTTTCCTCGAATGTCTAGGCATATATATATATATATATATATCTCAATGTGCGTATGTGTGTTTGCGGCCCTATGCATGCACAGAGAGAGCTGTACAGATAAAGGACTCTAGTGTTGAAGAACTTTAGCGGAATTGATTAGCTTTCTCTTTTGGAGTTGTTCGAATCGGTGGCCCAACAGCGCGCCTTCCATGAGAGTGCCTCTCCACGTGGTTGTCGCTGCGTCTCTTTGCGCTTGTTCTCGATGTTCTCGCGCGTCTTCGGAGACGCGAAATTCTCGTCGTTCCTCCAGTGCGTCTTTGACAATGCCTTCTTCAACTACTGAATCTGCTGCGGACGATAGAGAAGAAGACGACGAGTAACGAACGAGACGGTGAGCCTCCTCAGCCTCCTCTGACAACAGCCGTGTCTCTTCCAAACTCTCAACTTCACCTGTCTCTTCTCCCTCCTCTTCTTGCCCTTCTTCTTCACTGTCCTCGGCCTCTTCTTCCGTCTCTGCGGGGCTCTCTTCTTCTTCGTCTGTCTCGCTCTGCGCTGCTGCACGATCTCCTCGCCACGCAGAGCTCTGAACTCCCGCGCGTCTTGCCTTCTCTGTTTCTTGCCTTCTCCTTCTCCGGCGGAAGGGCGTCGAGCGTCGCTGGAGAACTGAGTCGATGGTCATCGAGGACAGGAGTGAGGACGCCGCGTCCTCGCTCGGCTCGGCAGCCAGCACAGACGCAGAGACACTTGGGCACCTCAGCGTCCTCACCAGAGCGCGCGCCTGGGCGCAGACATCCAGCCTGCCACGCACGGCGAGAAATTCTTTTCGGATTTCTAGGAGCTCCGCCTCGAGCGCCTCGATGCTCCGAAAACACTCCAGCTGTTTCTCGGCATTGTGCGTTTCGACTGCGAAGATCATTTCCGTAATTTGCTTGGAGCGCTGCTCTCTTTTCTCTTCGTAGGCGCATGCAAGCCTGCCAGCCTCGCGCTGCATTTTTTTTCGGTTTTTCCGCCAGAGCCGGAGTGCGGGAGACACCCGTTCAGCGAGCGCCCAGAGTCGGGCCTCCCCCAGGAGGGCGACGAGGAGGACGCATGCAACCAGGAGCGAAGCGAGCAAAAGCAGCAGCCAGTTAATCCAGAAGGTAAAGGCCGAAACCTTCTCGACTCGGCGAGAGAAAGTAAACCGGACGTTCGCAGGGCGGACCCCTCGCGGAAACGGAGGCAGAGACGCAAACGGAGAAGACGACACCGAAGGGGAAAACACAGTTGTTTTCTTCAGAGGAGACGAAGGCGATGACGGAGAAGAGGAAGAAGAAGCAGGAGTGGGTGAAGAACGAGAGGAAGAAGGAGAGGAAGAAGGAGAGGATGAAGAGAAAGGAGAAAGAGGAAAGGAGGAACAGGATTCGCCGGGCGAAGCGGGACACTGGAAATGCTCTGCCTTCGTAGGTTTCGCAGCAGTTGCATGCGAGACAGTGCAGATTCCATTGACGGACAAGAGCAGAAGGAAGAGAAGGCTGGAAAGGCTCCTCAAAGCTCGAAGAAGCCACGCCTGTCTCCCCGGGCGACCGAAGCAGCATCTGCTGAGGCACATTGCTCTTCAGCGGCTGATGATCCGGTCGAACTCTCACACGCAGAAGACTCAACGCCAATCAGCCTGTTCATGACACCACTTCACATTGTACCTGAATGGAATTTCCTAGCGGACCTGCGTTTGTTTTTTTCGTTCTGAGAAAAGAATGTCTCGTCTCCGTCTCTGTGTGCCGAACGAAGGAGTTCTCGTCTCCCCAGAAGCCGCAGAGAAAGCGGCTCGGGTGCACAAGGGCGGCGACACCGAGTACCCAGGAGCAGTCGAGGTCAAGAAGCGAGGAGCAGAAGGAAGGCCTGCGAAAGTGAAGACGAAAAGATCTCTCAAAGGCGCCTGAACCGTGCAAAGGCGGAGGCTGTCGCGCTCGTCTCCGTCGAGCGCGACGCCGCGCCTGCAGGAGACGCGCCCGCGAGACACTCTGCGTCGCCGTCCGCGTCGGGTGTACGTACACCTGGTCAGGCTGGAGAATGTGATACCCACAGACGGAGATCGGAGCGTCGACTCGGGTGTCTCAGTGCGTTGTTCCCGAAAGAACTCTTGCGCGGAGAACGAGGATCGATCAGGCAGCTTGCATGCGCAGCGAAGAAATGAAAGGTCGTTTTCAAGTGGAAAACCACACACGGCCGGAAAGAGAGAACCCTCTGAGGCTCCGGAAAGGAAAGCCGGAAAGGGCGCAAAAGAAAGAAGAAGGGGGTGAGACAAGAGAAAGCGGGGCACAACGGTGGAGAGGAAAAGGACAGCCGAAGAGGAACACAGGAAGCTAAGGCGAAGACGAGGTGCAGAAAAGACAGCCGGAGAGAGAGCGACAAAGTGAGCAGGGGTCTTTCCGGCGAGAAGCGAAGCAGCGAGTCGCGAAGGTATAGGAAGAGAAAAAATCCCTCCAAGTCCTTAGGACTGCCCAGACAGGGAGAGACGAGCGGGAGACGCCAGAGGCGCGCCGTGCACGCTCCAGGACAGAAAGTCCGGTCTGCCGCGCACTCTGCATGCAGTCAGGGGCGCAGACACGAATCATAAGAACACCAAAGAGACCGAGGAGCGCCTGTGAGGCCAATATAACGACAGACGAAAGCTGAAGACTAACGCGAAGCAGAAAAGGGAGCCGCGCCGAGGGGCAGAACCGAAAAGCGCCACGCGGTGTCTCGACACCGGGCGGTGGCGCACGGGGTTTCCTTCGCTCGTCTGGCAGAGCAGAAACCGAAACGAAGAAAGCTGCTCGCGTTTTGGGGAGGAAGAATCCTTCACATCCACCTGCGTGCTCTCAGGAGTCATTGAGATCGCTTCCTCTCGCTCAACAGAGCCTCCCTCTGAGAGTTGTGCG

>comp3375_c0_seq1 
AAGAGGAAGAAGAAGAAGAGGGAGAAGAAGAGGGAGAAGAAGAGGGGAGGACGCCTTTAACGCGTTCAGTGGGGGTTTCTTTGTGTTCTCTTTCGAGGTCTTCGTCTGCCCCGACTTCCTCATCAGAAGGGACCTCCTCGAAGCCGCAACACGCAGTCAGTTTCGCCATCAGCCGGTCGACGTGGGGGTGTATGTACAGCTCGACGAACTCGCCAGCTTCGAGCTCTTCGATCCACTTTCGGTCTTCCTTCGCGACGACGGAAGCCGCGAGCGTTTCATCTTCGACTGGGAAGCTGAATTCCGGCGTCGTCCGCGAGTCGCTTTCTTCGCACTCTTGCTCTCCAGAAAGAGTGTGGACGCTTCTCTCTGACTTTTCCTGGTTGGCCTCCCCGTGTGTCCGCTGAGACTCCCCATCGGAGGTCCCGCCAAGACAGCGAAACGCAGAAGAGACGTCCTCCTCCCCGACTGTCTCTCCCGTCTCTGCCGCGAGCCCATCTCGCGCAGCGGCAGAGACGGCCGCTGAGGACCGCGGCGCAGAAGACGAATCCGAAGGTGGCTGCTTCTGTGTTTCTTCCTCTCGAGACGCGTTGTTTCTCCCCTCTTCTTCTTTTGCCTCTCTCTTCTCGTCTGCTGTCGAGACATCCGACGCGTCGCCTTCGCTGGAAGCACCCAAACCCCCCTCACGGCGGTCGGCGAAGTGTTCCCTGGACTCTAAATCGCGTCTCTTCTTCTCTGCATCCTCCGCTCCTTCCTCCCTCCTTTCTTCCTTCTTGCCTGCCTTCCCTTCGTCCGTCTGTTCCTGTTTTTCTTCTGCCGTTCCTCCCCGACCTGTCTCCCCTTCTCGCGCGCCGCCGTCTCGTCCGGTCTCCGAGTCTCGCTCCGCGCCGCTGATTTGCCGCTCCTCGCCTCCGTTCTCCCCAACTTGCACAAACGCGACTTCGCCGCCATCTGCGGCCTCGGAGGCCGCTGCGTCTGTGCAGTCCATCAGGGCGCCGAGCGTTGGCGGGTCTGAAGAAGGCCCTCCGCAAACCTCGGAAATCTGGCTGTCTCCCACACAAGTGCAGCAGAGCAGATCCGTCAAAATCGACACTCCCGAGGAGACGCAGGAGGCGCACTCCGAGGTTACCATGTCGATGAGTTGGAGGAGGACGCGCTCGCTGGTCAGGTCTCTCAGAAGAACAGGGAAGT

>comp2598_c0_seq1 
CAGACAAACGCCGTCTCTAGGCTGAGACGGAGCGCTAGAGGCTGGAATTGCTAAGAAACCCAAATCGGACGGGCAGCGCGCGCGAAAAGGGTTCAGAAACCGAAATGCGATGCGGAACCCGGGCGCGACGGATGTGTGTTTGTGTGCGAGGGTTTGGGGGCACATCGTTGATTCTTGTTATACTTCCGCGTCTGTAGCTTCCGATTCTCGAAACAGGTCTGGCTGCTATCGCCTCGAGGTGAGAATGCCCTCTCCAAAGGAACGCCGCGAAAAGACGCTGATTGCATGTCTGCACTTGGGTGCTGTTCGTGCACATGCATGGACTCCGCTTCTAAAACACAAGGAACCAGCTTGCACTCGGTACCACACTTGGCTTTCTACGAATTTGCACTCTGCCGTCTTCGCGGATCGTTTGGCTCCAAACCTCCGGCTTTGCGGAACCGATCGCTAACGCAGCAGCAAAAAGAATGGAAGCAGGTGCTCTCTCTGCTCCAGAGAAAAGTGGCTGTTCCACCATCTGCCTTGCCAGCCTTCGCTGCCCTGCCTCTCCTGAGCGGCTCCTCATTTCCGCCCACTGAAACGGCCATATTGTCGCTTGCGAGTCCGTCATTGCTCAGTCTCTGTCGTAGTATTGTCTTGCCGTCGTTTTGCCCTCTTGCACTTCAGCCTCATCGCCTCCTTTCTACTCCATGTTTCTCCTGTATTGCTGCTCCCGTCTCTTTCTCTGCAACCGCCTCTGACGAACTTCCTGCCCGACGTTTCCTTACTCGACCTCTTGTTTCTCGCCGTATCGTCTCCACGTTTGTCTCAGTTTTCACAGCGTAAGTCTCCACAGACGCTGTCGTCTTTTTCCTGCTTCTGCAACTGGTAACGGTTCTCCTCTTGCCTTGCGTCCGTGCCTTTTGGTCCTCACAAGCCGGGTGTACGTACACTTCGTTTCGAGTTCCGTGTCATCCAGGATTGTCCAAGCGGTGAACGAAAAGCAAGTCCTGCGTTTCGGTGCAGTCACGCCGCTGCAAAGTCCAGACTGTTCGTCGAACTCCTGCGCGTGTGTCTCTCGACTGGATTTCCTGTCTTCTGAAAGTTTCTCCTGACGCGAGTGCGCTGACACCGGCCTCCATCGACACGAGCCGTGGCACTCTGTATTCTTCGTGAGTTCATTTTCCTCCATTTATCTCCAAGATGTCTATCGATCTGCGGCACGAGCCGCGAGACAGCATCTCATCTCTCTGCTACGCTCCCAGCCACGGGAAGAGCATCCTGGCCGCCACATCGTGGGACAAGACTCTGAGGATATACGATGTGGACGCGAACGAGCAGCTGCATAAGTTCGAGTTCGACATGCCTCTTTTGGATGCGTGCTTTTTGGGGGATTCTGCGAAGGTCGTCATCGGCGGCCTGGACAAACAAGTTTCGCTGTGCGACCTGCAGACGGAAAAGGTTGTCTCTCTCGGGTCCCACACCGGCGCAGTCAAACACTGCAGATATCACGTGCCGACAAATCTCGTCTACACCGCCGGCTGGGACGGCATCGTGAAAGCGTGGGATCCGCGCATGCCCCAGAGCGCGCCGATTTGCCAGGCTCAGCTGCACGGCAAGGCGTTTGCAATGGACAACAGCGACACGTACTTGACCGTCGCGGACTCGAAGAAGCGCACCTACGTGTACGACCTGCGTCAAGGCCCTCAAGGTCTGGCCTCTCCCGACTTCCGCGACCAAATTCTGAAATATCAAATTCGATGCCTTCGGTGCTTCCCGAATGGAACGGGGTTTGCTGCGGCTTCCATCGAAGGCCGCGTGGCGTGGGAATATTTCGATATGAACCCCGAGGTCCAGTCCAAGAAATATGCGTTCAAGTGCCACCGTCTGAAAGAGGGAACGGGCGAAGTCGCTTGTCCCGTCAACGCCCTGTCCTTCCATCCACAGTATGGAACTTTCGCGACAGGAGGGTCAGATGGAGGTGTCTCCGTGTGGGACGGCCAAAGCAAGAAGCGGCTGTGGCGTCTCCCTGCCTTCCCCACAAGTGTGGCGGCTTTGGCTTTCAATCCGAGCGGCAACCAACTCGCGATCGGCGTGTCATACCTCTACGAGAAGGGCCCAATTCCCACAGCGCCTGCGCCTCAGATTGTTGTTCGCCTAGTCAAAGATGAAGACGTGAGGCCCAAGGCATTGCAGGCATGAATGTAACTGCTTCTCTCCGTCAGGTTTGTCAGAGTTTCCAGATAGAAAATTGCAATTTCATCTCTTCGTCATAAGGTACAAAAAAACTGATCAGCAACTCAAGTTCAGGCAGATGTGAGGAGCACGGGAATGAGTCAGAAGGTGAAGGGGATTTCCGTGTGGCACAGATACTGCGAAAAGGGACCGCTGTGCGTTTCTGGGGCATTCCGAAAGAAAGAAGTGAATCACATTCGTGGAGAATACATGTTCGGAGCGTGGACAGAGGCCCTTTCTCGCATTCGACTGATGACTTCTGTCTCTTTTTCGCCAATTCTGCTTGTTTATGCATACATTGAGAGCATTTTGCATGTGTGCTTTTAAATTCTCTAATATTTTAGACAAGTCTCAAGGTCTTGACTAAACAAGCGATTTTGGGGTTCGGCTTTGCCACATCGGAAGCGACATACCAGTGTGCGTTTTCTGAAGCAAAGGGCTACGCCCCCAATCTCTAAAATGCGATCTACAGTTCCCGGCTTGGTCTTTTCCCTTCATTCGCGTAACTCGCAGTGCGCACGGAATTGATAGACACTAGGCATATGTATGCACATGCGTAGTTGAAAAGGTCAGAGAAAATCTAGGTGTGTTTACAAGAGGTACACCATTTTGGGCACGAGACAAACGTGCTTGTCTCTGTGCGTCGATTAGTTTTTCGCAGTGGCGCATGTGTTTGTGCTGCGCACAATGCTACAGCTGCATTCCCTATTACAAGAGTCATCCGTAAAAACTCATTACGCGGAACATCCACTTTCTATTACGTCACAGAGCAGTGAAAAGTCGCTAGCCAATATTTGTACTCCGGAAGACATCCCTGTAATGCAATGGCGGAACAGAGGTGTGCTTTAAAACTTGCGAAGACTCAGACGACCCTGGCACCACTTTAAGCGCTTTGCTGCATTGAAGGCCTAACCATTTGCATGAAAAGGGGCTCTCGAAAAGCAACGGATAAACGTCTGGAACAGAGCACATAGAAGTAGTCTACAGCTACGTCACTTCCCTAGAAATGTATTTTATCGCCGCTCGACCGGACGGTAACAGGCATACCCGGTAACCTGCGGTCAAAGTTCCTCGTGTAAAGAGCTTACTCGTCATACGACCCGCAGCAGCAAAGGGTTCTCTGTCTTTTTTCAGCCTTCCGAATTTCTTCTGTCGTGGCAGCCAGGGTTGGCGGAACTATGCTGCCAGATGAATCCAATGTGAGATTGTTGCTTGGAACATAGTCCTGCAGTGGGGATGCTTCGGGGCCGTAGCTCTGCAGGTATGCCGGGAGGGGCTGTTTAAGATGAAGGTATGATTCTAGTTCTTCGGAAGTTATGAGGCTGGCACAAGGGCGCGTAGGCGTTGTGAAGGCTCTTAACACATATTCACAACGATTTGTAGCGGTTATCATCGGGTTTTCGAAGTTACGCATCGTTGCTTCATGCGACGTGGGCGGTACATTCCCGTACGGGCAGTGTTGACCGTCCATGGTCTCCAGGGGTCAAAAGCGAAGCATGTACCAGTGCCACACCGTTGTTGAGTTTAAACAAGCTCTATGTTTAGAGTGCAGGCGGCCTACCACGTAAGTCGAGCTGGCCCCTGGAGTATATCATTCAAGCGATCTCACGATGCCCGCCCATCACTGAAGCATAGGGCGTTTGCCACAGATCTGAGGCTTGCAAGAAGGGGAGGAATTAGGGAGGGTGGTTTCTTCTGACAGTTCCGTACAAGCCGCGATCGCGCAGGCAAATCAGCCATGAGGTTCCTGAGGTTAGCAATAACGCAGGAAATGACCCCAATTGACAGTCTGGTAATATATGTTGCTTGTCTGTGGCTGAATGCAGATTGCCCACCGAAGAAGAAAAGTTACACCAGGCGCGACCAAGAACTTTAAGGTCGTATTTCGAAGCACGAAACATCTCTTACTCCCCAACTGAAGGAGTAGACGATACTGCAACTTTCTCCGTTGACCCTTACAAGTGTTCAGACATGCTATGCGTTTGGATACGCAGAAACGGCACGGCTGATCATGCTTGATGTGTGAGAAGGAACGAAAAACGAAGGACGGGCCATGAGCATAAAAAATGTTGTCAAGCCATCTTTCGAGCATATCTTTATTCACTAAAACTGACAGAAATCACAACGACAACTGCAGCTCTCACGTAACTACGAACTGCAGGAGCTCCGGACGACTTTGACCGCAGGCACGGCTAGCGAAGCAGGAGTAACGAACTCCAGCTGCTGCCAGACGGACGTGAGAATAGTGTCATCCAGGAGTTTAAGAAGGAACCAACAGACTACACGACAAACAGAACG

>comp2265_c0_seq1 
AGAGAGAGGAGAGAGAAAAGGGAGGAGAAGAGAGAGGAGAGAGAAAAGGGAGAAGGAGAAAGAGAAGGTGAGAGAGGAGAGAAAAAAGACTGCAGACAGAGAAAAGGAGACTGGGGGGAAAGTGACGTTTCTTCATCGCGACCACAGGGTGTGTGTCTGGGCTTCTGACGGGATCGCCTCGGCTTCTTAGGACCTCGACCCGACTGTCTCTTTTCTTTTCTTGACTTCGACCTTCTTCTGGCTGCCGGAGAAACAGACAGCAGAAAGGAGAGGGAGACGAAGAAAGGAGGGAACAAGGCGAGAGGAAGGAAACAAAGGAAGACGCGGAACGAGAAGAGGAGAAAGAACAGGGAAGGTGAGAAGAAGACGGCGGAGGAGAAGAAAACCGAAAAGGTGGAGGAAGGAGACAAAGGAGGAGAAGAAAGGAAGAGAAGTAAGGAGGAACAGTTGAGGCTCGAGAACTAGATAGACAGAGGAGCTTGAAGAGACTGCGTCGGAGAGTCGAAAGGTCATGATACAGGGAAGGCAAGCGAGGAAACGCGAAAGAACTCTCCGAGACCAGAGGCCATGGCGAGGGTGTCGTTTGCGTCTTCTCACACCCAGCGGAACAATGGAGGAACTGGTTTTCAACAGAACGAGGAAGAGAGGCCTACAGCGGGTCTGGCGGCTTGCTCCTTCGGGCCACCGACGTCGTATGCCAGAGCGATTTACGAGGAGGAGAACGTCCGCTTCTTCATTCTGCGGTCGCGAATTGCCTACAATATCGAAGTCGCCATGCAGTACAACATGTGGGCAACGAGGGCGCACAACGACGCAGTCCTCGGAGCCGCTCTCACGGCGTGCAAATACGTCGTTCTCCTGTTCAGTGTCAACAATACGCACCACTTTTGCGGCTGGGCCGTCATGCGCTCAAGACCAGGACAGTGCCGCTTCAAGAGCGACCTTTTCAGAGGAGCAGAGGGTCCACACGGTGGCTCTCAGTCCCGGTTTGAGGGAAAAACGTTCGACCTCGAGTGGATCAGAAAGATGCCTCTCGACTTCAGAGAGTGCGAGGGGCTGCTGAATCCTCTTAACCAAAACCTTCCAGTTTATCGCGCCCGCGACGGCCAGGAAGTCGCCCCTGCGGTGGGCCGCGCCGTCTGCGGCATCTTCGAGACTCAGTGGCAGAAGCTGGCTCCGCCGGTGTCTCCGAGCGTCTCCTCTGTGCCGTCGGCACCCGCGGCTGTGGGGGTCCACGCCGAGGCGCCCGCGCCGGCGTCTCCGAGCGACCAGGGAGACACATGCCAGCTCTCGCCCTCGGCGGCAAGAGCAGAGCGCGAGACCCCAGCCGGAGACATGCAAGCGCGGCAACGTCTTGCCGCCCAACACGGTGGTGGAGGCGCAGAGGACGCTTGGGGGCCTCGGATTGTGAATCCTGCGATTCAAATTTACCCGTTAGATCTCACGACCTTGACCTATGATGGATACATCCGAGCCTACCAGACATCCCGAGCTTATTGGCGCCGACGAACGGAGGCTTCTCGCAGCGAGGAAGAAAGACAAGAAGCCGCGAAAAAGCGAGAGCAGAAGAGGACGCGTCTTTTGGCCGCGCGGAATCTCCACACGGAGGGCGAGAGGGCGCCGACACAGCACGCGAAGAGAACTGAAGGCGAGGCCCCGGAGAACCAATCTAAAGGAGACGCGAAGAAACCGAGAGTTAAAATGGAGAGGGAAGACGAGAGGGAGGACGCGGCAGGAGAACCGAGAGACGCAGACATCGAAGAAGATGGAATAGGCGAAAGAGAAGAAGAGACAGGCGCAGAGCCTGGAGACTGTGAATCAAAACAGCATTTGGGGGAGGGAGAAAACGAGGCGGGATCAGCCGTCTGGAGCTCTGACGGGGCTGAGGCTTCAAAGGCGCCAGACGAGCTTGCCGGTTCCGCGCCGGAGATGTCGGAAGAGACAGGTGGGGAGGATCTGGCGGCAGAGAGCCTGACGGATGGAGACATGCTTTTGACAGGCGAGTTGGAGATCAAGCGAGAACGCGGGGAAACATCGTCGCACTCAGAGGAAACGTGAGTGAGCGTAGCTGCAGATCTCGCTCGAGGTTCGCTTCTTTCTTTCCTTTTTCTGTGGTTCCTTTTTTTCCGTTTGCTTCTGCATACTGGGCTCCCTTTCACTCTTTCAGAGGCGTCGGGAGGCACGAGACACGCGAACGAAAACCAGACGCCGTCACCCTCTGTTTAAAAGCAGAGGAGCGAAGGAACAAGAAAAGGCCCACCTCCAGAGTAGCATGCATTTGTCTCAAAAGTCGCTCGGACGACCGCTGCATCTCTCCCTCCGCAGCGGCCTGCGGAGCTGTCAAAGCAGGGACCATCTGGAGCCTTTGCAAGTCTCGTTTTGATATCTCTGTCTTTGGTTTCCTCTCGTTGCTTTTCTGTCCCGGTCTTTTCTGCGCCGACCATGGGCGACCTTCGCTGCTGCGTCTCTCGACTCAGGGTCCTGTGTCCGTTGATGATCTTGTTCATCTTGCGTTTTCTTCTGAAAGAACCATCGTTTTTGTGCCAATAAGCGCGTATTCAGTAAGACCGCGTCTCGCTGTCTTCTCGGCTCGTTCTTGGACTTTGGAAAACGAAAAAACTCTTCTGTGTGGAGTCCGTCCCTCCGTTCGAATCCGCCTCGACAGGTTCGCGTCGCTCGACTAAACAGACGTTTACTTCACCGTTTGCGGCGGAGGGTGTCTCCCTTTGTCTCTCTTTCTCGACGTCTGCGTCCTCTGTTTGTGTCTTCGCGTCTGGGGGGAGGTGAACACACTCCTCAGAGACGCGGTTTGAACCGACGCACTCCTCAGCTGAAGTTGGAGACGGCTTCGTTTCCTCATGCGCTGCTGGTTACTCCCTGTCCCCCAGACTGATCATGCGAGCGGCTGCGTAGTCGTTTCTCTCTCTCTCGCCGAGCCTGGCGTGTATATTGCGAGCCACGAGTCTTTTTGACAACTTAGAGTTTCGTCGAAGGCCGCTCGTCCGAGAGCGTCGAGAGTTCGCTTTGCGTCACTTCTGAGGCGCGTCCACACGATTGCCTCCTCGAGGTTCAGAGCTCACCCGAAACGCTTGCACCCGTTGACGTGAGAGCGTCTTTCTACGACACACAAGAAAGATCTGTTTCCATCGAGGCTACACAAGTCCTCGGTCTCTGACCAGCAGGCCTTTTCAGTTGTTAGCACCTCTGCGCGGCACTTCTCCGCCGAACGTCTCACACCACCGCACAAGTCTCGAGGAGAGAGGCTGTCTTTCCCCTCATACGAGGTCACTTGAAAGGCTGCGTCTCCGAGCCGGAGCGTTGCGAGTGGAACATGTCTCCAGAAGAAACAAGGCGGAAGGCACTCTGCGCCCCCTGGAGGCATTTGCAGCGATGGCCACCGACAAGCGAGGACGCAGGCGACGCCGGTCTGTGGGTCCTGCCACGAACGGACGCATCTGTTGTCCAGGAAGGCGAGGGCACAAATTGGCCTCTGGACGGTCCGCGCGAAACACAATCTGAAGGGACGGGGAAACCGGAAAGCAGCTATCTTCCGCTCACCCTCGGCTCTCGTTCTCGACTCAAAAGGACTTGCCATGACGCAAACGAGAAACACAGCGAAAACGCCTGAGAAAAATACACCTTTTCTCAAGACCGCGAAAACCGCGACGGAGAGCCGCACGCAGCAACGCTTACAGCATGAAGGCATCAATGAGACAACATCTGCAGCCGAGGGATGCATGTTCGACGCCACACAGGGCGATTTTTCAAGGGCTGCGGCATACGCAACGATCTGTTTCTGAAAAGTCTACACCACTGGTGACTCTGCGTGTGCATCGAGAAAGTCTGCGCCGTTCAGACAGTGGCACGAGGAACTCAACGCAGTTCGCTCGTGAAGCCATCGAAACGAGAAGCATCGAACGAGCTGGCCTGTCCACTGCTCCCTCTGCTTCCCTCGACATGCGTCCTTTTCTCGCCTCCCCTCGCGCGGGATTCTCCTCTCTCCTCTTGCGCCTTTTTCTCTTGTGCTTTCGTATTGACATGTGAGTTCTGCTCTTTCTTGCGCCTCTGCTCCTTCTTGGTCTTCGGCCTCTGTGCTGGTTTCTTCTCCTCCCGCGTTGGCTTCTCTTTCTCGTCCTCCTTTGTCTGTTCGCGGCCGCCGAGAGCCTGGCGCCCTTCCCCTGCGTCTGCACTCGAGGAGTGCGGTGTGGCTTCGTCTCTGCGAGCTCCTTCGCTTCGCCTGCTGCCGTTGACGTCTCTGCCTTCTCTCAACGCGGCTTCGTTTTCCGCGGTGGCGAGGTGCTCTGCGGCGACGGGAGGAACGAGGAGAGCGTCGAGAAGGGCAGACAGTGGGCAGAGATCCCTAGGCAGCGACGCAGCTGCTGACGCCTCTGCGCACCCGCGAACTGCATGCGTCACACTTTGCCCATTCCAAATAACACGCACAACTCGGTTTCCTTCGCTCGACTGCCTTCGCGTTCTCTGGCGACCGTTTTTCCTGGATTTCTCTGGCATGGCATCTGGAACGACCTTCGCGCCCTCGCTCGCTTCCCCTGCTTCGCTCTCTTCCGTCAAGTGTGTGTACACCTCGAGGAGGAACGTCGCGGCGTACGGCGGCCAGCGCAAGTCGTCGACGCCGAGAGCGCCGAGAATTGCGGCGAGCGTTGTGTCGTGAGTGGCGTACACGAAAAAGCGAGAAGTCCGGTCTTCCTCTTGTTGCCTTTTGAGCGCATGCAAGCCAGCGTTGAACGCCTCTAGAGTCCGCCTTGCTTTCTCGGTCATCGTTCCTTCACATTCCCGCTGCTCGGCTCTCTGTGTCGTTTCAGCCTCTCCTTTCTTCTCCTCTTCAGACCCTTTGCGCTGCGTTGCAGATAGAGTGACTGCGTGCATTCGAGTCGAGGGAGAAGAGGCGAGGCGCTGCCGGAAGGCAGCGAGGGCGGCGCTGGCTGGCGCAGCCGTCGCCTGCTGAAGCGAACGCGCGAGGACGCGGAAGAACTTCTGAATGGCCATCCAAGACAGGAGGCCGCCGCGCCAGGAGTGGAGAAACGCCTCTTCGGCTTCTACAGCGCTCACGATCTCCTCAAAGAACGACGGCGAAGCTTCGGAAGTCGAATCAAGAAGGCGCTCTGAAGCTGAGGAAGGCGAGAGGCCTGAACGAAGAGAAGCAACGCCCTCTGAAGAAGACGGAGATACGGCTTCTGAACCAGAAGAAGGAGAAGCGGCGGCAGAAGACGACAGACGTGAGAGAGACGGAGAAGGTGAAACACGGGCGATGTGCGAAGTGGCGTCCGTCCTTAGTTCCTTCGTCGCCGTCTTGATAGTGCGATGCATCCCCCGAGACTCGTCTCCTTGGGTGTCGGGCAATGCGCTCTGTTTTTCCGGTTCACTCCGCGTTTCTCGTCCGCCGTCTACGCGAACAGGGACAGACGCTGGCCGCATAGGCATGGGGATTTCGTCGACTCTGTCGTTGCATGCAGCCGTCATGAGGCAGTCGAAAAGCCGGTCCGGCCACGGCCCCGCGAGGAGCTCCGGCAAAGACGACAAACCCAGCACTGCTCGAATTCTCTCGTAAAGCGGCGCGTGACGCGTTTGCAGATCCCGGAAGCCTGGGCTCTCAACCGCCTCGCGCAACATGCTTGCCAGCTCCGCGCGCTCCCAATGAACAATGAGAGAGTCCCGAAGATGTTCCTGCACGTGGACAGCGAGAGAAATCGGGATCGCTCTTCTTGCCTCTTTCTCAAAGGCTGCGTCTTCAGTCTCCGCCAGCGGTCGCCCTCGCGCCCACGGGGCCGTGAAGGCCTGAAGCAAAAACGTTCCCGACGCTGTCGTCCTCTCCGTGTCGGTGCTTCTCAAGTACGTCGCCCAAGACTGCTGGTCTGAGAGCTCTTCGTCCGTAAACAGAAATGGGTCAGGGAACGGAGACAGGCCTTCAACAGACAGACAGGCAAGTGGAGAGTCAGAGGCAGGAGATGGAGAGCCTCCTGGAGGGTTCAGCGGTGTTGTCTCTGTGGTTTTCTGTGGCTGGTCTTTGGTGTCCGCGCTTCCCCGGCCGCTTTGTGAGAGACCATCCCAGTCTCCACCTGCACGATGGCTCCTTCTCTCCTCGCTCGGCGAAGGCGCGGCCGGCGCGTGAGGCCCCTCAGGCGTCTGAAGCACGTAGGCGCTCCGCAGGAGGGCTCCGATCTGAATCAGCTGGTCTCTGCCTTCCGCCAGAAGGTCAGCCGGCTGGCAGGAGCCTCCGAGGGAACTTTTGCGGGGCTTGATGTCGAAGTGCCGAACGAACGTCGGCGACGCATCGCCAGTTTTAGAGAGAAAAAAGCCGCCTTCTTCGAAAAGACAGTTCCATGGTCTCGTGCGAGATCTCGTCCACCTCGCGTCTCCGTGGTGCCGGTTCCCTCTGCGACGTCTCCTTCGCTCCGTCCTTTGTGTCTTCTTTCCTTTCTCTGCCGCGTTAGTCGATGGGCTCGCAGACGGACGAGGAGATTCGTGCGACATGCGAGAAGCAACGAAACACCAAGGGACAACAGACGCCACAGAGGAGAAAAATGACGCCACAGAGGAGAACAACGACGCCATAGAGGTGACGAGAGAGGCCACACAGGAGCCGAAGGAGGAGAGGGGGAAGAAAAGATATCCGAGCGGCTCCCGCGTGTCTTCCAACGCTGTCCGCGTCCCTGAGAGAGAAGCATACGATCCCTCCAGAGACGCCGGAGCTCCCCTTTCAGATGCGAAGCCAGAAAGGACTGTTGTTGCGGCTTGTAAAATTGAAGGGGGATGAAGCAGAAGCGAAACGCCTTCCCTGTATGCACTAACTTCCAAAGAGTCGCCCTCTTGCTCGTCTTCATCGTCTCTCTCCTGTTCATCTCTCTCCGTGCTGCCTTGACCCTCTTCCGTATCTTCTTCCTCTGTATCTTCCTCTTCCGTATCGTCTTCCTCTGTATCTTCCTCCTCTGTATCGTCTTCCTCAATGACTCTGTCTTCTCTGTCTTTTGCTGGACCTCCTGCAAGGGATGCCTCGGACCTGCTGTCTCGCCTCGCTGCGCCTTCACCTGCTTCGCCTCCCGGCTTGTTCGGCCCATTTCTCCTCAGCAAGAAAGGAAAGAGGACGGGGGACGAACTCGAGTTGTCCGAGTCGGTTGTGTCTCTTGGTTTTCTCGGGTCGCCCGTTCCAGAAAAGCCAGTTTCTTCTCCCGAGCTTCTCTTCGCCCATCTCCAGCAGTCACCTGCGTAGGGTGAACGGGAGCCGTGGCGGACGACGGCGTGGACTTGCACAAGAAGCAGAGGTAGCCTCTGACTCTCGTCGGACAACGGAGGTACAGCTCGGCGATTGATAAGCGACTCGCCGCATTTGAGGCAGTACTCCGGATAGACGGTGGGTCTCAATCGCCCCGCCACTTCGTCGGGCTGTGCTCGAGTGTGCGTCCTGGCCTCCTCCAGGACCTCTCCCTGTCCCCGGCCTTCGTCTGCAGGAGACAGGAAACTCCGCGCATGAGGGGAAAAGGCAGAGGGAGGATGGGGAGACGAATGAGAAGACTGCGGGGGAAGAGGAGCGGAGGAAGAATACGGCGAATGAGGAGAATGCAGGGGATAGTGAGAGGAGTGGGAAAGGGGCGACGAAAGAGAGTGAGGGGAGAAATCGAGTTCGTCACGGAGAAAAGAAGGGGGACGCTCCCCCGAGATCACTGCATCCTGCGAAGTGCCAAGCGGCACAGCTGAGACAGATACGAGGAGCAAGACAAGAAGATGGAAACGCCTACAGAACGTAGGAGGAAAGAGAACCCACGCTTCGCGACGAGGTCGGGCGACCCCATCGCTGTCAAACCTTCTCGCCATACTCAATCCCTGGAGAAGACGTTTTTTCTGTGCATGTGTTTGCGTGCGCCTTTGAAGACCTTTCAAAGCGATACAAAGGAGGCACTCTTTCAGGGGCGTTGCAGACGAGCGAGCACTGAGGTGAACATGTCGTCACATAGCTATCGATCTTCACATTTCCTTGTCTCCCTCTTGCCTCCACAAAACGCTCCATCTAAGCTTGCCAGGTCTCCCGTTCAATCTTCCTCTGCCGACGACGCTCAGTGGACGAACAGCCAGAGAGGAAAAGACCGGCGGCCTGTGTCCAGGAAGAAAAGAATGGTGTGGTGAATGGCGAGGAACAACAACGCAGAGGAGGACGTTCTGTGAAGATGTGAAGTCGAGAACAAAGGACGCCCGCTCGACGCGGAAGTGGAAACCGCGAAATCCTACCGCAGTGAACCAGCAGCTGGACTTGCAGTCTTTGTTGCGCTATGATTGCCCCGGTTGCCCCCTGCTTTCCACCCATCCTCTCTCTCCAGTTACATCCGCTGGTTCTGCACCAACACACATCTTGGCAGACACACCGTCTCTGTCCCTTGGGAATTTCGCAGCGAATGTAGCAAGCCGGAGCAGGCAGCCATCTTTATAAAGGCCACTCCGGGAGAGCTGTACATGCACCGGAAAACGACACCAGGGAAGAAAGCGTTTTTTTTTGCTGCTCTACTTTAAGGCAGAGAAGGTTTCCCGGAAAAAGAAGGCCTCTGCGGAAAGCGGAAGCGAACACTTTCGTTGGATACCCCGAGGAAAAAAAAGAGGTAACCG

>comp2521_c0_seq1 
GGGCCCCGCGGCGGCGGGGGGCCGGGTGGCCGGGGTCCCGGGCCCCGCGGCGGCGGCTGCGGCGGGGGGGGGGGGGGGGGAGGGGGGCTACGGAAAGGAGGCTCAAGTCAAGAAGGAAAAAACGTCGAGACACCTCAACACCTAGGCAAAGTCCCCGAAGAACACGTGTGTTCAAAAAGTCGTACACACCAACACGTGTCTGTATAAATGCATGGTATCTACGTTATTTATATATATATATATATATGTGTGGCTGTCTGCAACCGTGTGCGTATTGCTTTGGAACTTGATGCTTTGTCTCTTGAAGATCTCGGCATATTTCTCTTTGGCTTCTTGTCACGTCGTATGAAGTGAGGGACTCGTATCCGTTGGGTTTGTGTGTGGAGTGGCATGGTACCGGCCCGTCCTCGGGCCTTTTTCTGCGGTGGAAACTCCTCTTCTTCTCGTGTTGGTGTGATGATTGCCGGATCCAAGCTTTATCCTGGCTGCAGAGACGCATTTTCTTTTCAACTCTAAAACCGTAGCAATCCGCCTATCTTTGACCCTGAGCGAGTTCCCACTGTTTTCACGATTGAGGCCGATTTCTTGGCTTGCTAGCCTCCTCCTTTCTTGCATTGTGGCAGCTGTCCCTCCGTGTTCTAAATCTTCAGTGCTCGTAGCAGGTCCCCGACAGAAAGACGTTTTTTTCATTGCGGTTCCAAGGACGTTCCCGGAGTATTTGCAGTTCAGTCTCCCTATACGATCTACTAGCACAAAGCACGAAACTGCG

>comp2502_c0_seq1 
CGGGGGGGAACGGCGAAAAGACAGAAAAATACACCTGGACGCAGACCCTGGGCACCGTCGACGTTTACATTCCTGTCCAGGAAGGAACGAAAGCGTCTAACTGGGATGTGAAGATCGGCGCAGGGACGCTGAAGGTTGGCCTGAAGGGACAGACACCTCTCGTCGACGGAAAACTCCACATGAAGGTGAAACCGGACGACTGCATGTGGACTCTGGAGGACAAGAAAGTCATCCACCTGAATCTGGAGAAAGTCGACAACATGCGCTGGTGGTCCTGCGTCGTTCAAGGAGACCCAGAAATCGACACAAAAAAAATTGTCCCTGAGAACTCGAAGCTCAGCGACTTGGACGCCGAGACGAGGTCGACGGTGGAGAAGATGATGTACGACCAGCGGCAGAAGGCGGCAGGGTTGCCGACGAGCGACCAGCAGAAGCAGGCCGAGTTGCTCGAGAAATTCAAGAAGGCACACCCGGAAATGGATTTCTCCAAAGCAAACATCAACTGGGGAAACTCTGGGTGGGGCAGCGGCTTGCCCATGTAGATATGCGGAGAGGGCAGGCGTGGAAGAGAGTGAAGAGACGGATGCAAGCGGGATAGCAAGAGCAGAGGGCCGGCAGTGGGGAGAGGCGAGAGGAGAGTAATCACCATGGACAGAGAGAGGGGAGACGACAGGAGGCGTTTGCAGGCCGTTGGGCACTGGTATGAGAACGAGCAGATGCGGAGCGAGGCTTTGGAGAGGCAACAGACACGCAGAGGGAGAAGGACGCGAAAAAGAGACAAGAGAAGAGGGAGTTAGAGAAGAGGGAAGGGGGAGGCGAAGAGGAGAAGAAAGAAGACGAGACGAACATACTGGGACGCGTGGCGAGATATGTCCTGTTCTTTTGAAAGAAGGAGGCATAGGGGAGTGAGGAAGTGGAAAGAACAGCAGTTGTTGTTTGACTTTTCGATAGTGGAGGAAGCGACGAACGTGGAGAGACGGGGCGATGGGGATTTGTGTTGATGTCGAGATCAAGGGAACCAAAGGCTGTTTTTCGCGCGGCGCTCACGGCACTCCTGAGTCTTTTCTCCATCTACAGTACTTTTTTGTGTTTCCTCTACACACTTTTCCTTAACCTATATGTTGGAGCACCGAAAGGCGAGGAAGACGACAGAGAGCGGGAGATTTGTACAGGAAGAGACGGCTATACACGTAGCGAGAGAAGGAGACAGGCACATAGAGAACGAGAGATCCCTACAGAGATTTTTGCCACAAGGGCTGGGATAGAAAAAAAGTCGAAGCCTGTGGGTGCATTTATGGAGTCTGTAGAAAGGTGGAAGAGAACTGAGGGGGAAACGAAGATCGCGTCTCCGAGACAGGTCGATCTGAGGACCGAGACGGCAACTTCACTTCGTTTTCTCTACTCGCTTCTCGAGACGGGCAAACTCCGTCACGTAGCTCCGGAAGCCGAGCAAGTCCGGAAACCGCAAAAGCTTTTAAATTTCGCAGCTGTGGTCCAGATGAAGTCTGGGAGAAAATGCTTTGCACTGCATGCCGTAGTGAGACTATGCACCATTTGCCAGGCCACTGTTTGTCTCCGTTCTTCTCTCTTTCGCTTCCACCCGGTACTCGTGGAAAAGGTCAGCCGACGTTTTTATCCTAGACTTCGACGGTTTGCGTGCATGCACCGGAGGGAAGAGTCTTTTTTTTCCTCTTCGCTTCACACTGCTCCGTCCTCTCCTCGGTCCGGCGTCTCATCGGTTTCGATCTGAAGGAGTAAACCTCGTGTGGAGGAGTGGGTCGAAAACATTGCCGATTTTGAGCATGTACAGAACGACCAAAATGAGGATTCCGACGAGCGTCAGCGGCACCCACAAGTAAATCTGGCCCTTGCGGGCTCGGTCTTCTTCGCTGAAGTAGACGCCAGCCTGCAGACGACGAGGCGGTGCGCGGCCTTCCTCAGACAAAAAGGCACAAGTCGAGTGAAGGCCTGAATCCCCTGGGAACAAACTCGCGGCAGAGACGACCTGGACAGAGGGGGAAGCGGGCGACGAGGGGAGAGAGAGGATCACACACGCGAGGCAGGCGAAGAGTCCAAAGAGAACCATCTTTCTCGATCTACAGCCACGGAGAAGTCGAGAAAGGGAGGCGAAGTGCGGCGAAGCGGAAACAGACGAGAAAGCGCAATCGTCCGTCTGGCTGGCGCAGGCTGCAGTGTAGAGACACCCGACGGTCGACGGGGCTCTTCGATCCGCGCCGCGTAGCGACTCCGAGATCGTCATTTTGCTGAGCGTCCAGCTCAGAGAGGAACCCGAAGCGAAACAGAGCGAAAAAGGAGGGGGAATGCAAACGGGAAAGGCGAAACTCGGCGGGCTCTCTGCTTAGGGAGTTCGTCGGCCAGAGCGCCGGACCGTCTAGCTGCGAGGCCTCCGACAGACCGACTAGGCCGTTTCCTCGACTTTTCACCGCAAACAGAAAGACTCGGCGCGTCCAGAGCTTCAAGGCGGCCCGGACGAAACGATTGAAGAACGAAAAGACCCGACAACAATTCACAAACCGGCGACACACGAGGATGAGGAACTGCGACAGCACAAGGGTCTACCTACCGACACTCTTCTATGAAACCGTTTACTTCATGAACACTCCAAGCTTTGAAAACAGCAAGGTGGGAGAAGTGACAAGGTTCGTGGACTCGAGCCTTTTCCGTATTCTCTCAACGCCGGAGACTTTCCG

>comp3636_c0_seq1 
GCGACGCCCCTTATCGCGCGCGTTTCTCGGATGAACATACCAGACTTGCGCAACTAGCCACCGGTCCCGCCCTCGCAGACTCTCGAGAACACGATAGATCGTACCAGCGGGGAGGCGGTGTGAAAAAGGTTCGTTTGTGTGGCAACAACTTGTGTTTGTGTCTGTGAATGGTCCTCGTAGTGGACGAAAAAAATGCAGAGGCGACTGCCCTCTAGTGAAGTGTCAGGTGGGGATCAGAATCAGGGTCCTGTGGACTAGCTGCACAGTGAAAGTCTTCGGTCCTGGCTTTGTTTCCCGAAAAACGCTCTCTGACCGGTGGAAAACTCATTTTCCCGTCGCTTTTCAGTCGTCGAAAGTGGAAGTGTTGGGGCTCCGAGAGGCGTCTCTCACCAGGTGCACAATTACCGAAATTTCTCTCGATTTTCGCTGCTCTAGCCCCGCGCTCACTGTGTCGCAGGTGCTAGCTGACAATCTACATGCAAGACACGGCGGAGAACTTGGCGAGGTAAAGAGCTCCCTGTCTGGTTTTCCTTTGCTTCTTCTCACCAGAGCGGGTGAATTCTTTTCAAGTCTTCACACGGAAAGTTCCTCTGAAAAAAATTGGGTTTTCCGTTGACGCGGCAAACGCAAGCGTCCTCCAGGCCCGGATTCCCTCGTGTCTCGCTCCGTCTCTTCTTAATTTGACATTTTATATCAGAAGGACGCTTTCGCTCTTCAGTTTTGGCCCTTCCTTCTTTTTTCTTCTTTCTGGATGAAACTAACTTCTCCTCAACGTCGCCAGCGACTCGTTTTACCTGTGAAAACTGCGGCTGGACGTCAGACTTCGAAGCATCACTGAAGCCAGGCACCGTGGAGAATCCAGATCGACTCTCCCCGAGTTAAATGTCAAAAACGGGCGTGTATCCTACGGAATGTTTTCTCCGAACTGTTAAAAGCACTCACAAGTTAAGCGATATCCTTTCCATACACATGGAAGAATCTTTATTCGTAGCTCCTGTGCATGTACATCTATTTCTAGCTCCTACGTGTACATATCCTTACTCCTAGCCCCCATGTATGTTCATATATATATATATATATGTATACTACGAGTGATGTCTCCCCTGCAAATTCTGTGTCTCCTTTCTTCTTCCTTTCATCGCCTTTGCCATGGTCCTGTTTTCTGCCTTCAAAAAGATCCGCCAAAAAGACCCAGGAAATTCGAGAAAGGAGGCGACAGAGACGACAGGATATTGCCCGGTGCATGCGCCACCCGATCAGAGAGACAAACGTCTTCGGGGAAGCACCAATCTCGTTCAGACGCGCTCCCGACGATTTCTACTGGACTGAAACGAGACGCCTCGCTGTGACTCACAGCCACCAGCAGAGTCCCTCCATTTTTTTCATTCCTTGCGGGCAAAGGGATTTCTTTGCATGAGCGCTGAGGCCTTCCTCTGTGGCCTCTCTCCCTCCCGGTCTCTGTCGCTCCAGGCGTAGGTTGCGTTCGCCCATTCTCCGTACACCCTCCCCCTTGTTCTTCTCGCTGCTCGTTTCCTTCTCCCCAACGGCGAGGCCGCGGATCCCCAGCCTCGACATCACCACGACTCGCGGTTCGCTCCACCCTCTGTCGTCTGTGTTTGTCTCTAGCCTTTTGAGAGAACAAAGAGAAGAAGCGCGTTTTCTGTGGAGACGCAGATGGCGGCTCCGGCGCCTCACAAGGCACGGCCTTCGCGTCTTGTGGGGCGAGGGGCGAGAGGCCCAAAAGCTCTCGGAATCGGCTCAGGGCTTCGGAGACCGCACCGCCTCTGGAGGCGTCTGGGCCAGACGCGAGAGAAGGAGCGCCTTTCCAGAGTGTCGGTTTCCCCTCGGCCGGAAAGACGCGACTCTCTGGCGACGACGGGGAGCAGCCGGACGCAGACCGCGCGCTTGAAGAGCGAGAGGAATCAGAGAACGGCGAGAAAACGAAAGGAGAGGGGAAATACACAGTCGTCCCGCTGTGAGGCGCGTTTGGGTGTTCTGAGTAGACGAGGACGCAGGGGTCGGAACGAGAAGAAGGCGAAAGAGGAGATCTGAAAAGAGAGGACGAAGTCGTGTGTCTGCCTGGCGCGTCCGTACGCTCGAAAAAGAGTCCAGCGTTTCGCTTCCTGCGATCTCGCACAGAAACTCCAGACGCCAGACATGCAGACGAGGGAGGACTCGGGGAAGCGGAGGACACAGAGGAACGTCGAGGCAAGTCAGAGAAGGCAAGAGAAGGAGAAGCAGAGAAGAAGGACGAAGAAGGAGAGGAGAAAGAAGATGAACGAGAAGAAACACAGAAGTCGTCTCCAGGAGGGGCTTGCTGTATGACACGCAGAGAGGCTCTCGCTATGGCGGCTCGCAGCGTTCGAGCCCAGAGGCGCCGACGACGCGGAGACGAAAAGAAAATGTGGAGTGGCGCGCGGACGCCGTCCCAGAAGGTCAAAGTCAGGCGATACCCTGGAGTGTCTCGGAGCGCGTCTTCGGCGTCAATCCACTCGTAGTCGAGGTCATGCCACATTGTCTTGCTTTCATCCGGAACATCTGCTTCGCTCTTGCCTTCCGTCTCGTCTTCGGTTTTCTCTCTGCTCTCTCTGCTCTCTCTGATCTCTCTGCTCCGTTCTCTTCTCGTCTCTCCACAGACTCCTCGCTGGCCGTCGCCCCCTCCTTCGCGTCCCAGACCGTCTCCCCTTTGCTCGCGGAAGACCCCACAGCCGAGACACCTCTTCGCTCCGTCTCGCGCTTCTTCTCGCTCGCCGTCTTCGACGACACAACAGAAGTCTCCGACGAGGAGGACGGCCTCGGAGAAGATTTCCGCGGGCGACGCCGCGATTCGAAGCAACTGCCCCTCCAGGCGCCACCACACCCGCACGAGGTTCGTTTTTTCCCTCTCCGTTACACCATGCCTCTCGTTCTTCTCCGTCGAACAGTCCCTGTCTTGCTTCGCCTCTTGCCTGAAGTTCAGTTCCTGCGTCTTCGCCTTCTGCGAGAAGCTTGTGAAAGATTCTCCTGACTCGCGGGAGCTCCCCGCCGCCTCTACACATGCGTCTCCCGACCGCCGCTCCTCGGTCTCGACAGGCAACTCGGTGAGGAAGCGCGCGAGCGCATGCTCGAACGACGTTCGACCTTCTCTCTGCCCTCTGCAGAAGAACTCTGTAAAGAGCTCCGGGAAATAACGAGACGTTCCTGGAGGCAGGTACCCCTGCTGCCACACAAACCCTGAGACAGTCTGCTCGCTCCTGGTGTCTGGCGGATCCGAGTCTCGTCTCCCGGCTCTGCCCCAAGAAGAAGATACTTTATCGTTTATTT

>comp2111_c0_seq1 
CACATTTCCGGAACACGTTTGCATAGGGTCGCATGTGCCAGGCGACTCGACTGGCGGGTGTTCGTATCCGAATTGAGAAGTGTTTTATGCTTGAGATCCTTGGGTTTCTTGCAGCGCGGATCTCCTCGTTTTTCCGTTTGTATTACTCACGTGCTGGGAGTATGGCTTCAAACTATTCTGGCGGAAGTGCGCCATACCGCGAAAAGAGAGAAACGAACAGGCGCGCTGTCGTGTCGTCACCCCCTGAGAGGTGAGACACCAGGACGTCGAGGACTGAGAATCTCTCAGGACAAGGCGGTCTGTCTTGTCATTTTCAACCCCCGCTTCCTTGCAAACAGTTGAGGCCGCTCCCTATCTCCAAACCGCGGGATCCAGCGTTTTTGTTCACTGTCTTTCAACGTCTTTGGAAAAAAACGATAATTATGCCACAGAGTGTAAGGGCCGCAATCTCTAGTCGCGCCAGAGGTCGGTGGTGACGCTGGACGAGAGCGGGCCCGCTTTTCTTCGCTGCTTTTTGCAGATGAAGTTGACAGCAATTGTCACTGCTTTCCGACTTGCTTCTCTCCGGTGCCATCTGTGTGTCTTCTTTTTGTTCACCGGGTAACAACCGTAACGGACAAAGACTCAATTCTTGAAAGCGCGATGTCTCCTCTGGGACCGCTCTTAACTCTTGGCCGCGAAGAGGAGAGTCAAGTACTGACGAACTACAAAGGAAGGCTGCAGCTCCTCGGCGTCTGTGGCTCCCTTTAGACGCATGTCTTGCCACTCTACATCTCTACTCCCGCGTCTCTTCCAGTCGGCTACGGAGATCTTTCGTCTGTTTATTGTTCTCCTGTCTCGTCCTTCCTTGTCGCCGTGACAGTCAGGAGACGGCTCTTTCTTGTTCTGGCCTCACTCTTTGGCTCCGAGACTGACCCTGGTCTGGTCGCCTCGTCTCTGATTTGCTAAACCCTAAACGTGGGTCACCTTGAAAATCCCGTTGTCTCGTCCACAGCGATTTTCTGCTCAGAGTCTGTATTTTCTGTAGCACCCACACGGCCAAGAGGATCCGCAAGGAGGCAGACTAGGAGGCTCACAGACACAACTTTTGACTTCGGCGTCCAGCTCTTCTCTGCCACACCCTCTGTCGCGTGCTCCGCCCCCTCCGATGTTTTCTCTGACGAGGAAGACAGCGTATTTCTCTTGTTTTCAAGTTATCTTCACATCTTCATGAGTGTCTCAGTTTTCCTGACGCTCTTCTCACCTGATTTGTCTCTTTGCTTTCACAGTACCAGTGTCGTCTCTGCCTTTTTCGCCGCCTTTCTTCCCTGGCTCGTGTGTTTTCCTACGCAAGTCGTCTGCAAGCTCTATCAACCCTGAACACCACGCCCTGAAGGAAATACGCCGAAGCTCAAATTGGGGTTTGATCCCGTCCGCAGGACGCGGAGTCGCCTCCGAGTTTTCATCGCAACAACTGTGTATGGTGGCGCCACTTGTTTTCCCAGAATTCGCGGAGAACCCAGGCGGAGCACGTCGCTTTTCTGTGCGTGCACGACAGAAACCGTACCCAAGCGCTGCGGCGGCGGCTTCGCTTGACGCACTTGCTCTTGCCGGGGTGGTTCGTCTCGGGTCGATTGCCGCGAGATGCAGGTGCACACTCTCCACCTGCTAGCCGGAGCGGCGAACCAATTTTTTGTCGCCTTAGTTTTCCTCGTGTTTGTCGGGCGCTCTGCAAGTGCAAGTCTGCAGCGGACGCGGTGTGGCACCCCGGTCTAAAGTGAACGGTCCTCCAAACGCATATTGAAGTCTTGTTGTCGCGTTTTTCGCGCCTCCTGCTTTCTGGACGAATATCATCCACTTCTTGGAACTCTCTAGACTTCCACATTTTCTCTCCAATGATCCTCGACGCCCAACCTTTGGACGAAGGCGCCGCGATCCCGTCCCTAGTGGGGGGCGGCGACAACGCCGGTGTTGTCCCTGTCAAGTTGGCCGGAAAACTCGAGGAACTGACTCACGTGCCCCAGTGTGAGTTGCTCGGTGAATTCGGTGGCTTCGGCTGGTGGCTTCAGGGTGTCCTCGCTGTTCTCTCTTTCTCGTCGCTCCTCATCAAGCGCTGGAAGGAAAAGCCTCGAAGGCCTATAAAGGTCTTTTGCTTCGACACTCTCAAGCAGATCACGGGTTCTGGAGTTCTACACATTCTCAACTTGATATTTGCGTCCCTCTTATCATCTGTCTCAACCGAGGACTCAGACCCCTGCGAGTGGTACTGGCTGAACATCATGGTCGATACAACGCTGGGTGTCTACGTCCTGCATCTCCTAGTCGAGTGGACGAGCAACTGCTGGAAGTTGAGTGGAAGCAATGCCTTCGGCTACTACGGAAATCCGCCTGCGTGGCGCGCGTGTCTCTGGCAAGTTCTCGTCTGGCAGATCATTGTCTCGACCATGAAGCTGCTCATGGTCCTTGTCATGGTCGTCGGCCAAAGACCCCTCACTTGGATCGCGGCGGCGCTTCTGAATTCTCTGGACGACCAACCTCGTACTAAGCTGGTGGTGGTTATGGTGTTGACGCCTCTTACCATGAACACTTTTCAGTACTGGATTACTGACAACATCATCAAGAGGAAGCCGAGAGCAAGCTACGAGCACCGAATTTCTGAATGGCCACAAGGACGAGAGACATACCATCCGGTAGAAGCTGTCGGTCGCGATGAGAGGATATCTTCGACCTCTCAGGACATCTGCCTAGAAGACAAAGCATGATTTGAGGCACACGCACGACTCTCCTCCTATGGGACTGCATAATCGTGCTTGTTAACAATAATCATACACAATATATAGATGTATACACGCGTTGTTAGTGAGCATCGAGTTTCTGTGTCCGCGAGCCTCGAACTCCTGGGTGAAAGAAGGGTCTCAATATGGGCAGGCACTGATGCACGACTCATCAAAAGGGAGAGACACAGGAGATAAGAAACCGGGGATCGTCACGGCATACAACAAACGTATCTTCAAGTAGGAAGAAAGAGGTTCGTGTCTTTCGTAACGGATGCAGTGTATGCCACGGTGTAACGACCGATAACCTGAGGGAATAAACAGGAAACCGCGTATGCTGCAAAAGTGTTTAGGTTTCAGTTTTTATGTTGACGTGCATCTCTTTTTTTCGTAGCCATCTGGTATGATGAGAAGGTACCGCTGCTCCCGTGTGAGGCGAGGTGTGTGAGAAAGGGAATTCCCCTGAAGGCCGCTCTGTGTGTTCCGGTAGGCAGCGCACATCCAAACGACAAATGGTCGTTCTATCCTGACTTCCACAACAATAGTGGCTGGGTAGGGGCGAATGTGGTCGTCTTACACCGTCGGCATTCGTACAAGGCCGTCTTCTGTGTGGAGCACTTAATGGTCACAGCCTTTTTTCCCGCTGCCTCGAGAAGACGAACGAGCAGGGAAATCAACTTTAGCGGAAAGCACAGAGAAGAAAACCTAGAGCAAACTGGCGGTGAGTACGGCCTATTACGAGTGAGCCACACAGTGCGCAAATTATAGAGTGAGACGTCACAGCGTTGTGAACAGACGTGAAGCGAAAGACGGTCGAAACCTAACAAAGGTCCGACAACCTTTCGCAGTCAGACAGAAAGTGAGGGCAGGACTCAAAAACTGCGTCAGCAAAGCAGGAAAAAAGCAACATGTGATGGTGCTTGCTCAGTGTACTCCATTGACAGTGCTGACATCTACGCCTACCCAACGGCTCATTTGTAAAAGATTAAATATCTTGTTTCCGACAATTGCTTGCGCGCAGACCGAATGGCGGGAATCAAAGAAAACAAATGACCACCGGAAATAGATAGGCTGTGCTACGTATACATTTGAATGGGAACATGTGTATGTATATGCACTGTTTATACCTAGGCACTTGCGCGAACGCTACATATGGGCGCGTGTATTCATGTTTTTGCGGCCGAGTTTTGTTAACTTCTTTGCGGATTGAGAACGAGCTCATAGAGCTCTTTCTTGTAAAAACACTTCCTGAAAGCATGTCCTGCCCAAAATGGCTCCTGTTTCCAGCAATCTTTGAGGTCGTCAAGCGCGGTGGCGTGCTGGCTATGCAGGAGGATCCGTTGTCAGCGCAGCCCGGAAAGCAATTCTAGTTTCTTCGCGGAGTCCACGCGTAGAATCTAGCTTTTCATGTTTATGTTTTACACGTGTAGACTGAAGAACCACAGCGGGGCTGTCGCTCCGACATCACCGCAGAAATGCCAAACCACACTATCCACTCCTTCAAAGAGTGCCTTCGTCGGAAGCCAAAGGCGGTGGAGATGGCACCTCGCGAAAAACTCGCGGAACCGCTTGGTGCCGCTGCTCTTTTGAGACGAGTAGCTCCTATTTCAGTGATAGGGATGTTTTTTTCAAGCAGAACCATATCTTCAAACAAGTAATTATGCACCGGTCATTCCCATTAACCTGACTGGCCTTCGGCCCCACCTCTAGCCAAACAACGGCACCCGCGGTTTCATGCAAATATTCACAATCGACATGGAAGGGACTTGGATTGAAGCGCCTCTCATTGCCCTTGATATTTCAATATGTCGACTTGAGTCAGGACCATCACAGGAAGCTAGTCACAAGCCAACGGACCTCCTTCCTTTCTGCTGTACTACATTTTTGTGTATCAAGAGAAGGACGCGGGGAAAAACGAGAGGAGAGTATCAGTCATAGAAAGTGCGGAAAGGAGACAGCGATCCAGGTAACAAGCAACGCAAAGGCGAGCAGAAAATGGAAAGACATTCGGACCAATGGGGGAGGCTGACATGAGGCGAAAACAGAAACAGAGAGAAGCAAGGACGAAAGAAAGAACGGACGGGTGCAGAGAGCATCGCGACAGAACAAGAGAAGCGAACGGAGAGAGACGAAGGTCGTGTGCTGTAAGTAGTGGTTGACCCGAGAGTACGACAAAAAGCTGGGCATATACGGGAAACTGAATGAGAGAAAGCGACAACGGGGGGCAGAAGAAAGCGATGCATTCGAAAAGAAAGGAATGCTCTTCGTCAAGGCCCGAACCCTCGAAGCAAATGCCGGAGAGATCGCAGGGCCCCTTGTCCAGGACGAAGCGGATCATAGAGGGCAGGAGGGACGAAGATGCGCCGCTTCGCAAGGACGCCGACGGCGACGACGACCCACCAAAAGACGAGAATGATGGCCACAATCCATCTCAATCCGGCTTCATTGCACTCCGGCAGAAGAAGCAGATCGATGATCCAGACAATTGTTTGGCACATGTTGAAAACATGGACGAGACGAATCCACGTAGGCACGGTCTTGACGAACACACCGAGAACAGACAGCCCCGTCGTAAGGCGCTCGAAGCGAAGGCCCTCTGCCTGGCTGTCGTCGATGGGTGCGGGAGCTGAGACAGTCGCAGTCGGCGACGACGCACTGATGGTTGAGTAGCCCCAGCACGTGAAGAAGAGAATGAGGCTCTGTAAAAACCACGCGCCGGAGAAGAGGTACACACTTGGTTTCATGGGGCAAGCGATCTCCGTGTTGACTCGAGGCACCGTGTACTGGAAACCTGTGACAAGGACAATGGCGCCCACAAGGTAGAGGAGGGCAACCCAGAAAAAGTAGGAGACAATCGTGACTCTCAAAATATCGGTGCAGAAGTTCTTGCAGCAAATAAGGTAAACCATGGTTGTGTCTGCAGGGCTTTGACCCTTTCCGCCTCCACCTTGCTGGTTCCGGCCCCCTCCCGCCGCCTGGGTGTTGACCCGCGCAGGCGGGGGACCGCCTCCCCCAACAGCAGCGGCCACTGCAGCCATCTCCGCGGTGGGAAAGTTGAACTACTCGTCCAAATCCTCAACTCTCTGTTTGCCGGAGCGATGTTCTAGCGTGTACTCGTAGAACCAACATGTTTACACGTGCAGGGGCGCGCAACACCAATCAGACAGCAACTTGCGCTAGACTCCCTCTTACACATTACAAAACGCGATGAGGGAGACAGTGGAGAGAGAGACAGTTGAAGAATCAGAAAATAACACGGAAAAGTACACGCACAAGAAAGACCACATGCGGGTGGCTAACGGAAACACGGGGCTAGGAAGGAGACGAAGACAAAGAAGAACGGGTCAGTGAATGGGGCAGAAGAACGACAGAGCATAATGTCGAGAAGAACCGTGCAACGGGGAAACGAAAAAGAATTGGAAGGCGATGCGATGGTGAAACCGCAAGAAACATAGGCATCCAGGGTCCCCGGGTACAAGAGTAGGCGTTTTGTGGGAATCTTTGAAAACATGGACAGCAATGGAACCGATGACACAGACAACAAAAACGGGAAGCGCAGAATGACAACGCAACAAAGGCCAGAGTCTTCTGAACGGCGGGAGACGCCAGCAAAAGAGCGAAAAATCAGGTTTACCGTGGGAGCCACCCCCGCCATTCCGTTCTGCTACAACAACCGGACGCTGTAGTGACCGTCGAGCTTTGGTCTCCTTGTCACAATCGAGGAAGTGTGCCTTGTTTTCCCCGTCGTCGTTGCTCTTTAATTCTCGTCTCCCACGCGGGTAGGAAACGAGCCGGAAGAGCACACATAACTCGGGTCAACCCAAAAGCACCGAATCAAGCGAGGATGGAGTTGCCTCTCTAACTCCCATACAAAAAATGGGCAAAGCAGCGCTCTCGTCTCAGATAAGAGGAAGGGAACAAAGAAAAGATGAGGAAAAGGAAGAAATCTAGCCGTTCCGCGAGCACAAAAAAGAAGGTCGAGTCGTTGGCACCGGCGCCTACCTTCTCCGGGCGGCGGACACACCAGTGGAAAAGTAACAAAAACGACTACTTCCACTATCCCGGGGCATCCACAGCCAGTAAACCGCTTCTGGAACTTTAAAAAAAGAGAACGACTCGTTGACATCTGGAAAAATTAAATCTTTAGAACAACGTGTCAGTCCCGCTCCATCCCGGGTAGCCGTGAACAGCCGCAGACACCTTGTTCCGTGACGGACAGTCGACAGGTGACCCAGGACAAGTCGCGTTTGCACAGGAAAGGGGGTTTTATCTGCGTCCCATCAGAGAGGCGCTCGGACAGATCTCCAACAGTGCCCACTGTGGGAACAAATCTGTGTGCGAAACGTGTTGCGAGCCATGTCAGCGAGCTGCCAAACAGCCTAGCCTGGAAGGTCGCA

>comp2372_c0_seq1 
TCTTCCTCTTTCTCTCCCTTCGGTGTCTCTTCTTCTTCCTCTACTTCTTCTCTATTTGGTGCTCCTTCTCCTTCCTCTTCCTCTCCCTTCGGTGTCTCTTCTTCCTCCTCTACTTCTTCTCTATTTGGAGCTCCTTCTTCTTCCTCTTCCTCTCCCTTCGGCGTCTCTTCTTCTTCTCTCTTCGGCTCTTCTTCTTCTCCCTTTGGAACCGCTGGGGGCACAGCGCCAGCCGCTGCTCTCGAGGGAGGTCAGGGCGCAAAGTCCGAAGGAACAAAATTCATCGATGCGTGGAAGAACCTCGAGGCAGCAGCCAAGGGAGGTATCTGGCCTTTCTCCAGCTTCGGCGTCGCGGAGGCCGAGTGCCTCTTTGTCGGCTTGGACATCTCTCCGGAGGAACACCGTTACCTCTTCTATCAGCGCCCTCAGTCCGAATGGCGAGCTCTGGGGGAACAGATTGTGGCGACTCAGCTGCAGCACCTCAGGCAGTTCCACGCTCTCGTGGGGGAGAAGGCCGCAGCAGACAGGCTCTCGTTCGAGGCGGCGCCTCCGTCTGTAGAGTTTCTTCATCTTGCTCTCGGGGGTTCTCTTCCTCAAACCTCTTTCTCAGTTCCGCAGGAGACTCTCCAGACGCCCTCGCTGGGCGCTCTCGGCGCTCCTCCGGCTATGAACAAAGCAGAAATCAACCGAGAAGTTAGCAACCTGGAAAGTCTGGGAACGCCGGGAACCAGACGCGACGAAACAGACGCCAGAGGGGCCGCGTTTGCTGCGCCTCAATTCGAACCCGGTAAAATTCCGGACGTTCCTCCGCCGCGCGAACTTTGCTGAAAATCTGTCGTTCAGCTCTGCGCGAAAAAGCAACGCATTCCTGTAAATTAGGTCAACGCATGCACCAAGTCGACGGACTCTCTTCTGCTGTGACTTTGCCTGTCTAGCCTGCTCTCTGGTGGCGACCTTTCAGCGGTGGGAGATACGTCGCGCAGCAACCTGTCCCCTCTGGTCGTCTTTCAGTTGGTGTCTCACGGGTCACTCTGCCGAGACTTTTTCGTCTCTTTCTCTGTACAGCTGTCTGTCTCTGAATCCGTCCCCCTACGGGTCTCCATGGCTTCGTAATTCTCTTCTTTCTCCCTTTGGTTCTCTCTGATACCGTTATTCTTCTCCCTACCTGTTGCTTCCACTCTTTTTTTTCCGCTTCGCATTGGAGTACCCTCTCTTCCCTTCCTCTCTTCGTTTCTCTCTGCAAAATACATACAGGGAAATCGACGCATACGCGTTCTGTGCAGTGTCTCGAACTCGATGAGAGCCCAACACAAGCCTTCCCTTCCTCAGGCCTCTTGGAGGATGTCTGCCTCCTCGTATGCAAGAGAACAAGGGAACGCTCCGGCAGTGCGATACGCTCGAGTGCAGTTCCGTTTCCTTTCCATGCAGTGCTGCCTTTTTCGACCTGCGCAGCAAACTGAACTCGCGCCTTCCTCCTCCGGTTGATACACGGAGATGTAGTACTACGAGAGGTCTGACAAGAACCTCACAACGTATGCAGAAA

>comp3288_c0_seq1 
AGAAGAAGAGGAAGAAGGAGAGGACGACGAAGAGGACGAAGATGTGGAGGGAGAAGAGGAAGTCGACGAGGATGAAGATGTAGAACTGAGTGATGGGTGTTTAGACGTAAGTTTCGGCGAGGAGGAGTCAGATGAAGACGCAGCCGACTCCGACGCAGACGACGGAGAAGCGGGGAGCACGCACCAGGGGGACAGAGAGCCGCTCTCTGCGACGCAGACGAAGAAGCAGGGTGGCGACGAGGACCTCGAGGTGGACTCTGGAAACCAGATGGAAAAGGATCAAAAGACCAAAGGCCCTCCCGGTCATAAAAAACAGTGCGCGTATGTGAAGCACAACGCACTTCTTCATACGCAGACAGCCTGGGGAGATCTCCCTTTGAGTCGACCGCTTCTCAGAGCTATTCAAGATCTCGAGTATGCTCACCCGACGCACATTCAAGCGGCGTGTCTCCGTCCGGCTCTGGAGGGCCGCGATCTGCTCGCCAACGCACAAACAGGTTCGGGCAAGACCGCAGCATTCCTTCTCCCTACACTGGAGCGACTGCTGCACAGTCCTGGAGTTCGCAGTCGCAAGATGACAGCGAATGGACCGACGGGAGGGCTGCGAGGCACGAAGGCTCTTGTGCTGCTTCCGACTCGTGAGCTGGCGATGCAGTGCGTTCAGATGCTTCAGTGTCTCTCCAAATACACTCCCATTACCCACGCGCTGGCATGTGGAGGAATGACTTTGAAGGCACACGAAAGCGCTTTGCGGCACCAGCCGGACATTGTCGTGGCAACTCCTGGGCGCATTCTCGATTTACTGCTTAACTCACCAACGGTTCACCTGGAACTGCTCGAGATTATTGTCCTCGATGAGGCCGATCGGCTCCTCGAACTTGGCTTCCGCGAGGAGATTCTCGCCATTCTCCGTCACTGCCATCGCGCCCGTCAGACTCTCCTCTTTTCTGCCACTCTGACGCCCTCTATTGCTTCTCTCGCCTCCCTCGCTTTGAATCGTCCCCTGCACATTTCGGCAGAGGCCACGGTCACGGACAGCACCGCGGGTCGGGAGAAGAGCGGATTCACTGTGACGTCTTTGCAGGCTGCAACTGCGGCACTGAAGACAGTTTCGTCGACACTAGAGCAGCAATTTGTCATGCTCCAAAGAGAGGAACACCGTGCTCCCGCTCTTCTCCACCTGTGCACCACTGCCTACACCAAAAATGTCATTGTTTTCTTCCAGACCAAGAAGCTCGCGCACCAGACGAGTCTTCTGTTCAAGTTCATGGGCTTGAAGTATGCAGAACTTCATGGCAACCTGACACAGCAGATGCGTGTAGAGGCCCTTGAGAGGTTCCATGCCGGAGAAGCGGATTTCCTTCTGGCTAGCGAGTTGGCGTCTCGAGGCTTGGATATCGCAGGCGTGGAAGCGGTCATCAACTTCAACGTTCCAGCCGATATTGACCGATACATCCACAGCGTAGGACGGACGGCGCGTATGGGTAGGAGCGGTGTGGCTGTGACGATCTACCATCGGGATGGCACAGAGCGTCTGCAGGTGAAGAAGCTTTTGCATGCGCTGCGTAGTGGCCTGAACCAGCCGGGCGAGAAAGCCGGCAAGGGCAAGAAGGGGAAAGGAGACAAGGCGCAAGATGGCAGCTTGGCCAGTGGACCTCGCGTGTTTCAAAGGAGAATCGACGCGGACAAACTCGAGATGCTCGAGAAAAAGGTCAAGTCGCTGCAAGGAGACATCGTCCGCGAGCTGAAGCGAGAGAAACTGGAGCGAGAAGTGCGTCTTGCTGAGCTCCATTTACAGAAGGCAGAGAACCTACAAACGCATGCAGATGAGATATACTCAAGGCCTATGCGACAATGGTTCATGACAGCCAAAGAGAAGCAGCGATTGAAGGACGAGTCTAAAGCTCTCGTAGGAAAGGACGCAGAAGAACGAGATGCACTTGAAAGGGCTCGTGCCTCCTCTAGTGATGAACGCAACGGCAGAGCACCCCTCAGTGAAGATGAAGCGGAAGAAGACAGCGAGACTGAGGCAGACAACGCCGATCAAATGGACAGCGACGACGAAGAGGATGTGGCAGATGAATCCAACTCAGACGACGGGGAACTACCCGAGTGGATCACGGCGTGCAGCGACGACAGCCAGAGTGTGGAAGACGAGATTGAAGAGCCTCCTCCAAAAAAGAAGGCGAAGGCCGTAACAGTGAAGGAATTCAAGGCCACCAAGCCGAAAGCGCAACCCATCGGAGGAAACAAGGAAAAGAAGAAGCAGGAGAGACTGACACCCAAGCAACGCGAGAGGATGAAGGAACTTCAATTCATGAAGGCTGCAGCTCGTTCCGCGAAGAGAAGTCAAATGCCCAAGCGGCTGCGCGTGACCCACACTTCTCCAAATGACGTCCACAACAACTCAAGGCGGCCAAAGAACCAAAAGAAACGGAAACTAAAGGCTAGTGGCTGGCGCGCAGAAGAACCGAAGAAACCACAGGGCGGCAAAAACGAAAATAAGAAGCAAAGAAATGTCAAAACGATGGGCAAAAAAGCCTTTAAATCGAAGGGCCGGTATAAACGCCGATAAGTCTGAAGACTTAGAACGCCACAAAGAGTTGCGATAATCTTTGTGCAAAAAAACGTATACCGCAAGTGACGGCGCTCGTTTTTCTGCTGGTGGTTTTCAGCCGGATCGCTGTGCCAATGGTAAACCTTTCGTTCCAATCAACAGCAAATGTCACCGTAAATGGTCAGATTTTAGCTGTTGTCCATTGCAAGTACTTTACAAACTCAGACACCGTCCATCACGGACACTGTCAAGACCGTTGTGCCGTCCGAACTAACTGGAACGAGAGTTTAAAAGTTCGGTGTGTACCAGGATTCAACAGTGTGACAGTCACTGCAGGGTATGCTATAACCCCTGTAACTGTGGTGGAACAATCAGAGTCACTTGCTTCTCACGAAAGTGTAACTGTTTTCCACGAGAGTTCATAAGGGTCGCTAGGGCATGACTCCGGTGAAAAAGAGAAGGAGCGGCTCAGAAACCACGGTGTTCGACCGAGAATTCGACTTTGGAGAAACAACGGAACGATTTGCTGGACTGCGCAGGCACGTCAAATAGCCAGACGGATAGGGGCCAAGTCGCCAGAGAGAGAGAGAGCCCTCGGGTATGTTCCTTTATCAACTTGAGGAGGTGCAGCAGGTGCAGTTATGGGTAATACAGGTGTGCAAATCGCACTGCATGGCAAATACTACATTATCACATGTTCCACTCTGTGTTATCCCTTGGAGCAATGAAAAAGTAGATTCAAGCTGCGATACGGACACGAAGGGAGCGCGTCGGTCTAGCCGACGAGAGCTTTGGTCCCGAACGCATCCAAATAGCTAAAATTGGAGGAGGAAAGGCAGAGGACCGCAGCCGTCGTTAGAAACAGACGACAGTTTGGCCGTGAAATGGTCACTTATACGATACGCCGCCCATGAATGTCCGCGGATCCGGAGCATTTCCGCTGAATGTCGCTCCAGAGAAGTCGAACCCGGGATTCTCTTCCTGGAACCGTTCAAGCATCAACTTCTTCTGAACTTCTTGCTGACTGAACGGATCGAGAGCGCCACCATGTCCTTTAAGTGCAGCATTCCACACTTCTCCCTTCTTCATCTTGACCAGTAAAATGTGGAGTTCCCCGTCCTCTATCATCCACACTGACGGATCCACGTTTACGGTTGACTCCGTCGGCGCAGAAAAGAGAGGCGGTTTTCCTTTCAGACCCACGGTCAACGTCGTGGGCGTTATCTTGATATCGAGGTCCTTCGCCTTAGCTCCTTCTGGAGGTTTCAGGTACAGGTGAACTTCGTCCAGCGACTGTTCCCATTCATAGACAAGCCGGCCTTGGTCGTAGAAGGGCCGGCGACCCTTCGCAGAGGTTTCTGCCTTCTTCAAGAGAGACATGTCCCCGACACCGCCAGGTATCATCTTCCCCAAAGATTTCTCGCTTTCTTGAACGATGAAGGATATATGTTGACCGAGAAAGATGAGGTCGCTTCTTCCACCGAACGCAGCTTCTAGTGACCCTGGATTACGGCGCTGTCCTTTCCTGTCCTGGTCAACAGGTTGAACCGCAGCGGGGCCGAATCCCTCGATGACGGTTTGCAAAAATACAAAGTTCCAAAGAAAGGCACGGCATTTAAAGCCACGTTCACACTGATAGATAAACACTATTGTCAAATTAGTCAGCAAGTAGGTCTGGAAAGGCTGTGCAAAGCTACGCATGCGATGTTGGAACCTCCGCGAAATCCCGACTACCTGCTAACGGAAAATTCCCACTGTGCGCAGAAACAAAAAGAAAAAACTGAAGAAAAGACTAAAGATTTTCGGGTTTATCCATGCGACGCGAATAGCTGGTACCAAATTGTCACACACTTCCACAAAGCAGCCTGCGCGTAGTAGTTGCGCGTTGCAAGGCGACAAATGGGAGATTCTCCGAGGGGTTGTTCTTCTAGAGTAGCTGGAAGGTCCAGGCAAGAAAACTATGCTCTAGATGGCAACAACGGTAGCCTTACAGAAGATTGCTTGAAAAGGTAGTTAGTGTACGCTGGGAAAAGGGAGCGTTGTTCGATGTATAGTTACGGTTGACCCGCCCTGAGGAGCTCTG

>comp2606_c0_seq1 
CTCGTCTCTGTTGCATGCGCATATCTGCCGCAGCACTTTGAAAACTTCCTTCGCCATTTGGAGACACTGGAAGAACAGAAACCCTCTGAATATCATGGAAAGATTGCCTGAGATTCCCTCGAGTGTATTGGAGAAACTCCCCCGATTTTCTCGGCAAGCCACTGTCGCTGCCGACTCAACTGTGTAGAGTCCGGCGGTGAGCAAATTGCCAAGCTGCTAGTTGTTTTTGATATTTCTGCTTTCCCTGCATCGCGCAGTTCCTTATCTCTTAGGGGTTTCTTCGGTGAGGAGAACTCCTTAAAAAGTCTTCCGTTTCATGAATCGCTCATTTCACCGCAAGATCTTTGAAACTTGACTCCGTCGTTACCCTAGTGCAGAAGTCACCTCGCCGGCACGGACTTCATCTGAAAGCCGACGGTGTGTCGATCTGCCGGACATTTCCTATTCGTTTCCGTTCTCTTTGTGTCCCACAGTTGATGAGCTTCGTGATCACGTGGTGAATTTGTCAAAGTCTCTTTGTGGGCGCGAGAGGAAAACGACAACAGAACAGCAGCCCTCCGGTTCGGAGGTGGCTTTTGCCCTTTTTTTTTTTCACGAGCCCGTCTCGTTTGTCAAAATTCGTCGCTCGCTCCATCTTGAACTACTCCGTGGAGCGGAGGATCCACGTTTGCATCTTCTTTTCTTCGTTACCTTCCAATCCTCTGGAGATCCGGCACAGTTACGTCTCTTACAGGTTTCCGCGTCGCGAACCGACGCCTCCGATTTGTTTAAAAACAGCAGAGACACGTCGCCGCCACTCCCTTGAGCAACATGCCGGGGAAATCTTGTCGTTCTTCACAGCTCGCGGGGCCAGGACGGCTTCTGGAAGGCCGTTGAAGCAATCGTTTTATGCACGAGAGTTCCACAGAATGCCTTCTCAACCTGAGTTTGTGGTTTCCGTCGTAAACGTCAACTTTTCTGAAAATTCAGCCGCGAAAAATTGGAAATATGTCGGTCAGCGCACTCTCTCCGTCTGACCTGGGTCTGTCAGGAAAACAAACAGATAAGGATACGCGTCTACCTCAGAACAGTCTCTTGTCTCAACGCTCCAAACGTCGCATTCCACGTGGTTTTTCATTCTCTTCTCCGATTATCTCTCCAATGCTTCGGGATGCGTCGCGCCGACGAGGGCATCCACGTTCCAAATTGCTTCTCTAATTTACGTCTTCCTCGATTCTCCTTTTAACGCTCCTCCTTCGGCTTCTCTCCACTTTTTCGTTTAATCAGCGCCACTTGTCTCGTTCACTTGTGTCTCGTTCCAGCCTTTGTTCCCTCCCTTGTCCCTGCCTCTTGCTCATTTTATTTTGTCGTCCTCATTGTTCTCCGTTTCTGTGTCGAGTACCACTGCCTCCTCGCCCTTCGAAGTGTTGTTCTCAAGTCAATCAAAATCCCCATTTCCCCATGGTTATTCAGTGGCTGTGTTCCTCTCGTTCTCTGAAGAGGCCTTGTAGTGCACAGGCTGTGTTCGATTGCCTCTTCAACGGTATCTCCTTCCTGGAATCATCCCTAGAATCCTCCGTTCCCCCTCCCTGCGCACGGCGAGCCTTTGCTCGACAAAGTTTCGCCAGTCGCTTCTCTAACAAGCCATTCAGCTCGGCTGTTCCTCTTTAGACCGCCTGCCGCCATGGCGCTCGTCTTGCGCCTGATGGGCGGCGCCGCAGGCATGGGAGCGAAAGCTGTTGGAGGCGCCTGCTGTGAACTGGGAAGCGCATGTTTCCGACAAATCACCAAGGGTCTGCCCCATCCGACAGAATGTGGCTGCTTAGGTTCTCTGTTTTTCTATTTGGGGATCCACGACCACCAAAAGTTCAACGTCCTCGTCGAAATCCACGAGCTCGATCGCGTCCCCAAATCCTGTTCTCTCTACATGACCATCGAGGCGGGAAGATGGAGCGCGACGTCTCAAGTCGTGAAGGTAAAAGGACAAGATCAACGCGTGGTCGTCGAGGAGCGACTGATGGTTCACATTCGACAGGTGGATAACGAGGTGAAGATTTTCCTTTTCAAAAAGGGTCTGGTCAAGACGACGCGACTGGCCAACCTCGTGTTAAAAGTCAAAGAAGACATGATCGACAAAAAGTTCCCCAAACGAACCTGGTACAACATGAAGGTGGAGAACGGCAAGTCACAGCCTCGAATCAATCTGTCTTTGCACAAACTAGATCCAGGTTTGCCAACGAATCAATCGCCTCTCCTACAGCAGGCTATGTTGATTGCACAGCAAGAGGCAGATGAAAAGGGAGAAGAACTTAAGCTGGACTTGGCCAAAATGACAGCGAAAGAACGGCTGACGTTTTTCTCGCAAGTGCTGGAAGGCCCTCTGGAGAGACTCAATGCAAACGGAGGCGCGTGCATGCAGTTCTACTACAAAGCCGTCGAAGTGAAGCCAGGCGCTCTCGACAGCTTCACGGCCAAGCAGGGAACGTGGACAGAGCACTACTTCCAGGTTGTCGAAGTTAAACCAGATCGCTGGGAGTGGTGCTACTGGGAGAGCGCCGCCGCGTGCAAGGAAGGCAAGGAGAAGGAAGGCAGCATTCCGTTTCTGGCGATCAGTCTCGTGCTTCCGGATCGGAAAAACAGGAACGTCTTCTTCGTTCGCTACCACGACAAAGACAACCAACATGACGTTTTCTTTCGTCGAGTAGACCGCGACAGGAACTTGTGGTCAGACGGTTTGTACGAATTCATCGAAAAACTTCGCGCGTATCGCGAGACATGTTCGACGCGAGTTCCCTCGCAGAAGGGCGCAGACGGAGAGGAGAAGAAGAAGAAGAAAAAGAGACGAGAAGACGGCGAAGATTCTTCGGGTGGAAAGTCTCCCCGGAAGTCCGGGGGCAAGAAATCGAGACGGCCTTCGACATCTCCTCGATTGGATATATCGACTGCGCGGCGACTTCACAGCCCCCGTGCTCAGGTTCCGTCGAAAAGTCCCTGCGCGCATCAGCAGATGTATGAGGAAGTGATGATCTCCACCCAGTCTTCTGTCGTCGGAGACGAAGAACCTCAAACGTAGTTTCTTTGAGTTTTTGCTTGAAAACAGTGGTGGACGTCTCGAGATTCCTCGGCGCTGAAGCTTCCCGCGGCAGACACCCGTAGTCTGACGACGGCTTGCCAACGCGCCGAGCTGAAGTCTCCGTTCTGCGAGGAAGTCCGCCGCATGGGGGGGGGCCTGTCGCGGCGCATGGCAGCGCTCTTTCGCCGCTCGGAAACGTCCAGTTTGAGCTCCACAGAGCTCTGCGATTTTTCCTCTACAGACGCGTCGTGCCGACAGCGTGGCGAAACGACCAGATCTGTTTCGAGATTCACTGCCATTTTTCTCGAAAGGGGACTTTGAATGCAGAGGACTGGCGGGGAAGCAAAGGGAGGAAAACCAACGCTTCTGTCATTTCACACCAGGCAGGGATTCTCTCTAGGAGAGGAGACACCAATCCCTCAAAGAGGTTCGTGCTCTTCTTCATTTCGTCATAAACAGTATCGAGGATGCCCCCTCGTTGTGCATTATTTAAAAAACTGGGAAGGTGTCTGTTCCTTTCTGTCGTCAAACAACGGCGCTTTCCGGCGCGCACTGGTGTACTGACTCTACAGCATCAAAGAACGTATCGGTTTCGGTGTCTTCAAATTCTGTACTCTTCCCCTCACACCATTGCAGGCTCCTCTCTGTTCTGCATTGCCATACGCTGTACAACAGATCCCTGCCGCGTTCCGTCGCATTGTGCTTCTCTGGATCTTCCCTCCATTAACCTACACTGATTTTGGGGCATTCAGACGTAGAACTTAACGTACATATTTCTCCTTCTTCAGGCAGTGGACGAGCTCTTCTTATCCCTGCAGGAGCGGCTTGGTTTGTAGTTGAACAGTTTCCTTTTTGATTGCTCTTCTCGCACAGAACGACCTGTTGCTTCGAATGCACTGTCTACGATCTGCAAGGTAGACCGTGTGTAGAAACTGTGGAAATCGCTTTTGGGTTGCAGAGACACGTCGACATTGGAAACGACTCTTCGCAGACGGTGGTGGACAAAGAAAACTGAGATTTGCAAGCGTTGCACAAAAGACATTGCTCTGAAGGAAACATGCGTCAAGCCTAAAAAAACTTCCCTCAGGGTGCGATGGCACCGACCCCCCAAAAATGTGAGTGTGACAGTCCCTGCCTTCTGCAGCGTTGTGAAAGCACGGGGACGTCACGCGACGAAGAGGTCTTCATCCACGCTCAGATGAGATCTGTTTCAAACGACGTAGACTTGCATTCTGCGCGAGAGAGTCGCGACTGTCAACGCAGACGTCCGACCTCCGTACATCGGGGTGGCAGTCCGAGATAACTTCCAGGAAAGACTAGGAAAAAGAGAAACACGAAGGCAACGATACACCCGGGTGACTCACCGATGCAGGCTTCGAGCAGGCGCGTGACCGGGAGCAACGAAGCCATGAAAGGACACTGGAAACAAGAAAAACAGGGTGTAGATGCATGCGCGAAACAAACATCGGCGGCCTCTAAATCCCTCGTCCTGCGTCGCCCCCAACAACGCGCTGACCGACAACTCACTCTTCCACTTCCTCTGCTCACAAATCGCGCACAAGACAGAGAGTCGAGAAAACGCGACTTGCTGGAACTCGTCTCTCGATGACATGCCACAAACGACGAAAATCCCCGTTACCGCTCTCCACAGCACACACCATGGAGTCGCGACGCCTCTCGCGGTCCTCGCCTTAGCGCGAGCACGGCAAGAAGAGAGACACTGCACCCAGAAAGGAGACACAGAGCGAGACGCGCGCGCGCCGTCAGCACCTGCATGGCCGCCGCGCGTTTGCGTTTGCGGGACAACCGTGAATCGCGGCAAAAGTCAGCAAAGCGGAAAAGTTGCCAAAGGCGTAGTACAGAGGTCCAAGAATGTCGAAGGCGCGGGATGACACGGATCTCGTCGCGCCGTTCGAGAAAAACGAAGAATACGCCCCCTCGATTCAGATCGGCTTTTTGAGGAAAAGCATTTTCATTTGTGGATGGAAAAACTTTGAAAAACACATGCACGGCAACAAAGTGACGATTTACATCAATGTTTATGTCAAGACAGAACATGTCCGTAGAAAAAAGGAAAAGTGTACACACGCGCAACACAAAACGCGTTTCCTGCTTTATGAGTTTCGTTTTCCGCGTTCCTGAGACCCGTTCTCGGAAAACGTAGGTCCTGCGTTTTCCTCAAAGTCCGCGCTGTCTGGTGTGAATTCGTTCTCCTCCTTCTCTCCTCATCGCCAGAGCGAAGGAAGCCAGTGACGAGCAAGACATGAAGTCTCCCCTGTCGGCTGAATAATTGTGAGGGGCGATTCGTCCAGACACCCATGAGGAAAAGAAACGTCCTTGTTTCTCCTGACTCCTTCCTGTCGACTCACCACCTTAATTCGAGTTTCGTTCGCTCTCTCCTGCTCTTCGTCCTCTACCTTCTCCCCCTTTTCCTACTTCTTTATTTTCTCCCAGATCAACGGCTAGCCGACAGTTCCGCCGCGTCGCGCGACGTCCACTCTCAGGCCTCTCTCGGATTCTTCTTCTCCGGTGCCTCCTCTGCTTCGCCTCCACCCCCAGGTGCTTTCGTCGCCTTCTTCTTTCCGGTCTCCTTGCTCTTCTCATTCTCTCTGTTTGCAGCTGTTTCCTGTTTGCCTTCGGGGGGCTGTGCGGTGCTCTCTTCCTCAGAACTATCTCCGTTTTCCTTCTCCTGGGTCGCGTCGTCTGCGCGCGGTTCCAGCACCAGCCGATCTGCAGACTTCTCTCCACTCGCCTTCAAGAGAGAGAAGATGCCCGGACGGACGGCAGGGGAGAGCGCAGAAGAACCGAGAGAGGCGAAGGACGCGGCGAGGAGGAACGGCGACGGCGGAGGACTGGCGGCCGGCGTCTTCGCGGGAGAAGGTGAAGACGGCGGCGCTCCGCAATTCTTCAGCACCATCTGGAAGCTCTTGAACTGGAAGGAGAGATTTCCACGGATTCGGCAAAGCTGGTCCAGCTTTTCTCCAATGCGCTTTTGAGCCTCAGCGTTCGGGCAGGAGTCGATCCAGAGAGAGAGGACAAACTCCTTCGCTTTCGACTGGACAACCACGCCGACGACCTCAGGCATTTCGAAGGTTTCCCCGATGCACGCAAGGACCAGCGTCTCCCAGAGGCCGTCGACCGTCCGGGCAGAGCATCCAGGCTTCTTCACCCGGAGACTCCAGCTTCCGCCGCTCGGAAAGAACTCCCAAAGCGGCCAGCAGCCTTTCCGAAACAGCTGAAGGAGACACTCGCCCGGCAGCTGAGAGGGCCGCGCCAGACATCGCATGTACCTGAAGAATCCCTCGACCGTGGAGAAGCAGCTGAGGCCTCGGAGCCGAGAGGCGTAGACGCGGGTGGTTTCGGGGAACGCGGCGAGAGTTGCGTCCCTGAGATTCTCCATGACCGCCTGGGCCGGGTCGTAGTACCAAAACCGCCACCCTGTCTCCAACGCATGCTCGCCGGCAGGCACATTCTGCTTCTTCACACGAATTTGCCCGTGCGACTGTCTGCCCGGCAATGCGCCGCGCTCTCTGCCGCCGAACTTCTTGGCCGCGAGGACGGGGGATGGCACATTCTTCGGAAGTTTTCGTTCTTTCTTCAGTTCAGCTTTCGGCGAGGACCATGCGACTGTGGGCGACGTCGGGGGAGTGTCGCTGGCCTTCCGCGGCCTCGGTGCAGCGACAGGATCGGCCCGCCACGAGGCCTTCTCCTCCAGTGCATCCTCGGCCAAGATCTCCTTCTTCTTCCTTGCCTTCTTCTCCTCGATCGCCTTCTCCTCCACCTCCTTCTCTGTCTCCTCCTTCTTCTGCAGCTTCTGCCTCTCCTTCTCCTCGACTGACGCGAGGGGGACGGCGACGGCCTCCTTCATCGTTGCACGAGCCGTAGCAAGAGGCTCCGACGGCGGCGCCGGTCGAGACGCAGGCGGGTCGACCTTCGAATCGTAGGCCACAAAGGCGCTGGAGAGTCTCTCGAGCGTCTCTCGAGAACTCTACCGGGTCGCCTCTTCGGAAGAACAGCCACAGAAGGCCGACGCTGAGAGGATTTGGAGAAAGCGACGCAGAGAGACTCCGACGCCGAAGCAGAGACACCAGAGAGGCACAGGAAGGAAGACGCTCACTTCAGAGAAGGTTCGCGAACTGGGGACGCGCGGAACACGCGAACGCTGTCGCTGGAGCACATACACAGAGACTGGAACAGAGGAAGGAGACGCGTCGACACCAGATGTGTACGAACAGCTGCGAAACGCGGACGGACGAAAAAGTCGAGAGAGAAGCCGCGAGATCAATTCGTCGCAGAGAGGCAGACGAAAAATACGTTTTGGGGACAAAGGGGAATCCGAAGAGGCAGAGCTGTCTCGCCTTCTTCTCGCTGCCTTTCACTCACGCGCGTTCCTCTCGCGCCTGTCTGAGAAGCTCGAGTCGCTTGTCGTCAGAGGATTTCTCCTCAGCTGCGGACGCATCCCGTGACGGAGTTCAAACTCGGGCCGCTGTGCAGCGCCTAGGCGCCTTCGAGAGACAGGGTGCCCTTTCAAGGTCTGCGCGTTAACAGGCCGAGTGGATCGACGAGTCGAAGATCGACCGCGACAAAGAGAAATGCAAAATGGCACAGACGAGGGACGCGTCAAAGGCAGCAGTCTGCAGAGATGAAGGAGCGTCGCAGAAGATCCCTGGAGCTGTGGAGAGAACTAGGGAGAAGAAACGGGAGGGCGAAACGACCTCGCTGTTAAGCTTCGGAGTGGGCCTCTTTTCCGCTCACACTGGAACGGCGAACAGCGATGGTGCGGACAGAGACGAGGAGCTCAGAGGCGCCGGTCGCGTGCGTCTTATTGAAATCCGGGGGACTCGACAGAAAAACGAACGCAAACAGAGAGACAAGTTCCGTTTCGTCGCGGAG

>comp3849_c0_seq1 
GAACTTGCTAGCTAATCCAGAGTCCTGTCTCAGAGATGACAAGGACTCTCTGTACGAGGGTACTGATCGCCTACTAGCAGCATGTCACGCCGTACATACAGCGCGTTTTCGAGTTTCAACAAAAGAGAGGGTTTCTTCCAGGTGCGAAAATACAGATTTTTTGCCTCGATTTTTAGCCTCGCTTGTGTTTGTAAGAAAAATGCATTTAAAACCTCACAAGACACCTGAAACGTTTCACTCTCGGCGCGGTCTTCGAGTTTCTCGCGTTCGTTTCTCTCAAAAGTTCGGCGAATCTCGATAGACGAATCTCGATAGACGAATCTGAAGGAAAGATAAACGACTTCCCAGTGGCCTCGACATCGACGCGAGACGATCTTGAAAAAACTACACCTACTAAAGTCCACCGCGATGCCTCTTCTTCATGCTCACAGAAACTCATCTCTTCTTCTCGACCTTTGGTGTCCATACACCCGAAGGACCACGCCGGTATCCCTCGAGGCTTCCGGCTCTCTCGTTGCCTCTTGAGGATGCCGACGCCACGATGGAAATTGCTTTCTTCTTTTCTTGTATTCTTGTATGCATGTTCGTCTTATTCTGCTTCATTTATCGTCTTGGCATTCTGGGCTTTGCTTCTCAACTTACGCTCTTCCTCTCACTTTCTCTGGCGATCCCCTGAAAATACAGAGACGCTTCCAACAAACAAGACGCGTTCCTCCTTCTCTCTCATTGCTTCTGCTTTCCTCAGTTTTCGTTGGCGGTTGGCCCTCGCCCCTCCTCTCCTTCAGTGCGCGACTTCTTCCCACTTTCTTCTTCACCGTGATCTGCTTCGTCTCATTCCTCTTTTCGCTCTTCTGCCATCTCCTTTGTGTCTTCCGATGGACCTGGATTAACACCAATGATTCCCTCCTCTCGCAGCCCATCCTCTTCCCTGTATCGGCAGGGTCTCGTGCTTCTGGGTCTCCATCCTTAGATGAGTCCTGTAGCTCTTTTTCCTCTCTTCTTCTGTCTACTCTGTCTCCTGCTTCTCTCCATCGGATTTCTTCCTCCTCTCTTCTTCTTTCTCTGTTGTCTCC

>comp2091_c0_seq1 
ACTCCGTGCAGTCCTTCCGGCGCCGTGCTGGCATGAGACCTCGCAGTGCTGAACTTCGCGAATGAAGTAACGAAGATCGATGAGGCGGGAAGAAAGAGATGCGAGAGAGTTGGGGATACAACTGCCCGCCCGCATCCGAAGAAGGCACCATTATTCCTGTGAACCCTTGATATGCTGTGATACACGAGGAGGCCATGCGGCGCCGATGAGGGACCCACAGTTGTCTTTCGAGAAAGGGTACACATGCATGAGGCTTTACAAATAGGAGTCCTTTTACATGTTACAGGGAAACGGCCGACATTGCTACAGCGGTTTTTTTAAATAGAGAAAGACTCGACGAGGCCGCAAGAGACAATGCCTCGCCATCTCTCTCCAGGCGAGGCGGTGTCTTTCGCGGTACACAGACAGCAAGCAGGGAACGAGGCAATGATGAGGAGAAACCGATTTACACGGCATATCCACATTCGAGGAAATTGCACGGTTGAAGGACACGGGACATCCTTTTGAATGAAGTGTCAACGAAACTCCGAGAGTGTTTCTTTTTCAGTCCCTAGACATGACAAGCAGGCGCTCATTTGCGCCTCAAACCGCAGAAGACACCTTCGATAACAGCGCGGATGGGAGTCGAGACCCGAACCAGCGTTACGCCAAGCACGAAGTTGTTTTGGAGACGCGCTTATAAACAGAAGACCGCAAAAGTGGTCGCCAAAGCCGGACAACCAGATAGAGTTCGGTGGTGACGAGCACTACAGCTGCGCAGAGGGCAGCTAGAGAAATACTGCGCGCGTCATTCACGCGAAAAA

>comp3387_c0_seq1 
GAACAAAGGCAGAAGTTGCTGGAATGTTCTCTTTTGTATTTTTGAAGACTGTACGGAATGGAGACGAACACGCTAGAGCAGTTGTTGCAGTTTGGACGGGCAATGCTTCTGCACAAAGTGAAGTCTGACAAAAAACGTGACACCATCGATTTTCTCCGATTTTTGGTGGTTCACTCCATCTCTCGTCTTCTTCAAAGTAACAACTAGCCAGTTTTGGTGCGACAACTATTCTTCCCCTTTCGTCACCATCAGACGAATCAACGGAACTGTAATGCGATACTGTGCCATTTTCTGAGCATCCCTTCCGATGGCTTAGCGACATGCGGCACGTCTCTTGTTCTTCTTCTGTATATAATATGTTCCCTCCTCTTCGCGAAACCTCAATAGATTTGTTCATAACACGCTGTGTCTCCTCTAGGCATCTCATTTTCTTGCCCGGCACTCCTCTGCTGCTGGTGCGACGGGAGTGAAGTCATCCGCAGTCTTCGCTGTCTCCGCAGCGACTTCTATCTCTGTGTACCTCTTCTCGTATTCTTTCACGATCTTCTTCTCCTGTTCTTTAAAGCGTTCGTGGTCAACTATCGATTGCAGGCGACCAATCCTTCTTCTGGCATTTGCCATGAGAGGAGGCAGCACAAGAATGTTGCATTCTTCAGCCGTCTTGTGGGGGCGGACCTCTCTTGTCTCGAATACACGAACGAGATCTGCTGGATCTCTTCCCTTGAATGCGATGTCGTACGTGACAGTGAAGAGAGGAAACAGGTGGTCGACTTCATGGGACGATATGACCTCAAATACTTCTCTTGCAGTAAGGGTGCCCTGAAGCTTTTGGCCATTCAGCATCTCAGCTTCGATTTGGTCCCAAGTCTTGCTCCCTTTCTGTCGAACGAATTCCGCCGCACAGCGCGCATTGCGACCACCGAATACTGTCGTGATCACGTCAGCGTAACCAGCGCTATCGAAAAAGGTTTCGGCGATGACATTGTCGAAGAATATCATTCCGAATTGTTTCATCTCCTCTACACCGAGGCGAATAATAGCGCTTTTTGTGTTAGTTCCCAGTCCCAAACCGTCACAGAAACCGGCAGCCAGCGCGACGACGTTTTTGACTGCTCCGCACAGCTGAACACCCGCAACATCTGGGAGGGTGTTGACCTTGAAATATGGCTTGTCGAACAGCTGCTGCCAAATCAGCGCCGTATCTGTCTCATCCGGGGAATGGCCGATCGTTGCCTCGGCGAACTCTTCTCGAGCAACGTCGTTTGCGACATTTGCGCCAGAAAGAGCTGCACACTCGACGATATTGAGCTTCGACCGAATGGTATCTGAAAACAGTTGAGGTCTTCCGCCTTCCACGTAAAGCCCTTTCAGCAGCGATATCGCGCGTGCGTGGGATGGCACAACGTTGGCCTTCGCAAGCTGATCGCATACTTTCGCCACAAACTGATGGGGCATGACGAACACGAGAAGATCGGCACCGCGACAGGCTTCGACAACGTCTGGCACTGCAACCAGGTTGTCGGGCAATTTGTGGCCCGGGAGATACTTTACATTCTCGTGCTTCTGGTTGATGATATCCGTGAGTTTCTGTCCTTCAATCATCTCCTCGAAGACCCACATACGGACCTGATCGTGAAAGACGTACGACCGCTCTGCATTTTGCGCGCAGATCTTTCCGATCACGCTGCCCCAGTTTCCACTGCCAATTACGGCGACCCTCAAAGGTCCCTTTTGCAGGACCTGAAACAGAGACCTCTTGGGCTGAATGGGTCGAAGAAAGGATTCCATGGCTCCTCCCGTGTGGTCGTTGGTGCGTTTCCGTTTCGTGTGAAAGTATCGCACAGAGGAAGAAGAAAATGCTCGTGTGTTTCGTCGGCCGCTCCACGCACTGCTGCGGGTGACGGGCGAAGTCACAGCCCGCGGGGAGACGAAAGCGCTCGCTTGAACTGCACTCGCCACTGCGGGAACGATGGGTTGGTGAAGGAAAGACGAGGCAGAGACAAGCGTTCTCTGTGTGGACGGACGCAGTTGAGAAGGCAGTCCAGTTAGGAAAAACAGGAGGAAAAATAGAGCGAGCGAACGCGGGGCAGCGGCAGACAGCGTGGAAGTTGACAGACTGCGACCACGATCGAAACCGCGAAAGCGATACAGGACCTGCGGTTTCGCTGGACGAAACACAGACGCTGTTGTCGCACCAGATACCTTGCCGTCTGCCAAAAAGCAAAGAAACGCACTCCACGTCAAATGCTTGTGCACCAGAGCAAGGACCGACGGAAAGGTCTGGACGAGTCGTGTAGGCAACGAGTCGCTGCCCACCGATGTGTGCGGTGACAAGGCACGCAAACTGGTGGTCGAGGGCCTTGTTGGATCGACGCTGTTTCGTCGCGCACGAGATGTGACAGCAGACAAGCGTGGTGTACCGAGTTTCAGCGGAGCCGCGCACGCCGGAGATACGGACGACTGACGGAGGGGACCACGGAAAGGGTTTTGCCGTGTGGCTGAGAAGGAACGTGTGAGGCTATTTCCCAGGGCAGCAGAACCACTGCACCACGAACCGGGAACAGGTGACAGGCTGGAACCTCGCGACTTCGTTGTTGAACCTTCACTGCGGCACTGCTGGACTGGATCTAGAGTTGGCTGGAGGGTGTCCGCTTCTGTCCTCCTGGAAGGAAAGCCCGAAATCTTAGCCGCACACAGCCAGAAGGGCAAGGGCGGTGAGAAAGACAAAACTGGTGCAGAATAGGCGGCACAGGAAAAAGACGAGTCGCTCTTCGTACCATGGCCAGCTTTTTCCGGCGACGTCCGGCACCCAGCGGGCTTATCTTCTGAAGAGTTGACTGAAGGGGTTGGGAGAGAACACTTTTTTGAAAGGATAAAGTTGTCACATTCCACCGTGGCTATTGGCGACGGACTGTGCCGTGCGACCGCGAACAGATTCCAGAGAGGTGGAGCGTATGAGTGCCTCAGAGTTAGGAACTGGTGACCTGACGCCCAGTGATGTTCCCGTCTCTCGCTGCAGTGCTGGTCTTCCTCACCCGAAACCGCTAAAGAAATACGTGTGTCAGCACAAGGATCAAATGCCGAAGTTTCCCATCGCTCACAGGCCGACAAAATAAAATGATTTACTTCCATCTCGGGTGTGCGAAAGTGGACCCGTGAGAAAACCGGCCGGGGTTTCCAACGGGTGAACGGAAAAGAAGCACCCTCGCTAGGTGGCGTGAGCTCCGCGTTCTTCTAGTGTGCGAGGGTCGTTCCGTTTTCCGAAGCTCGACCCCCGCGATGGGACGGCGGTGCCAGGATCTGGTTTTGTAGAGACTTTAGGGAAACGAATGGACGGCGGGACCACAGACGAATGAATTTTTAAAAAGCCTATTAGTTTTGTATCTATGTTCCACGGGATCTAATGAGCAAGAACTGTGTCAACCGTGGTGGTCCGAGAGACGCTGGACTGACGAGTCGCGAACGAGGGAGGGAAGATGCACCCGACCAGGGAACGCCGGTACGTGAAGATGGAGAGATTCCTTCCTATATAAATGATACGTTTTCGAAGGAACGCGAGATGATGAAATGACCGCATTTCGACTCCACCGTAGGCGGCGAGGGACTCATCACGCGCACGAACAAAGGCAGGCGGTATAGAGACCACCCCGTCGCGCTGAAGATGCGGCGGGTCGTGCAGGTTTTGGACGTCTCCGGGGACGGGTGCTGCGGGAGAAATGATGCGTCTACCGCGTCCTGAACACATGAACGGGACATGGAACACGGAGAAATCAACCCTACAAAATCCGATACGGAGAGCTACGAATGCAGAAACGCGGTGGTTCTTCAGAATTGCTCTCTGTCAGAAAAGGATTTGTGCGACCGCGCCTCTCCCCGGCCACGTGTCGTGGCCCGTGAAGAATGAAACGCCAAGAGAGAAGGACTCCTCGGAAGGTACCGAAGCAGGAAGAAGATGTCAAATTTTCAAGCAGTGAACTGGATATCCATGTAGCACTGGCGATAGTCATGACCCGTCTG

>comp2149_c0_seq1 
CTCCGGAAGAACGCAAGAGATGTGCTTAACACATGCTAATTGAATGGTATTAATATATCATAGTGTAATAGTGAGTAATGTATGAGAATTTATTTTTAGAATATAATAAAAATTTAATAATTTATAATAAACGCAATAGTGTTTTAAAAGATAATTATTGTCTAAAAAAAAGCTCATATCTAATTAGCTAGTTGGTGAAGTAATAGTTTTACCAAGGCGAAGATTAGTAGCTGCCTTGAGAGGGGAAACAGCCACATAGAGATTGAAATACAGCTCTAACTCCTAAGGGGGGCAGCAGTGGGGAATTTTCTGCAATAAGCGCAAGCTTGACAGAGCGTCATCACATGAAGGAGGAAGGCCTATAAAGGTTGTAAACTTCTTTTGCTTAAAAAAATAATACTGACGTTTAAGTTTAAAAAGTATCGGCTAACTCCGTGACGACCCCCCATGCCTACACCTGCCACCTAACCTGTACATGTATACATTGATATACGCGAAATCACATAAAGGGAGATCTGAACGGATATCTACACAGACGTAAAGATACAAATTTGTCTATATTAGGGTAGGCGCATATCCAGGACCCGTTGTTCAGAAACTCCTTGCTTCTGCGGCCTCTTCCTCGTCTCTGCTTCTTCTCTTTGTTTCTCCGTGGCGTGTTGCTTCCTCCCTCTCCATGTCACTGCCGTGCATGCACACCAGCTTGTTTTTCACTACAGAGACAGACACCGGGGGTCTTGTGTTTCCTCGCGATTTCTTGCTTTCTTCGCGTCGCCTTCGTTTCCTCCTGCGTGCTCAAGGCGCGGTCCTGAAGTTTCTCTAGCGCCAGATGCATCTTCGTCGACTTTCTTCCCTTCTCGACATGCCTGCGTTTTTCAGTTCCGTATGTTAATGCCAGACGCAAAAGCTGATCGCTGTTAACCATTTGATCTTCTTCTTACAAGCGAGAACCGCTTGAAAGACGGTGCATGCGTCGATGCGAGCCTGCATTTGACATGTCTCGTGACGTCTTCATACGCGTTTTCTCACAGACTCAAAAGTCTGTGAATGTGAATGTGGCGCGGAGCCCTTTGTTGACAAGATGCGTAATGTGCGTCCACCGCGCTGTTCTTGAAGACGCGTTCGCAGTCATCTTTGTTATGCACATCCACGCGTCTGTAATTGCGAGTGTGTTCGGATGCGTGCAGATGCTTGTGTGCATCTGGGGGCTCTCTCGGACTGTTTCCTCGCTGGCTTTCCTGCGGTTCAGGTCGGATCTTTGTTACTTTTTCTGCTTGCGTGGTGACGCCGTGGCGAGAGAGGTCCTGGGAGATCTCGCGAAAGACGCGAAGCTGGGGAACGAGGCTTCCGTCTCTGCGGCGGAGAAGTTCTGCAACGCAAAGGGCGTTTTGAAGGCAGAAACGAAGTTTCCGTCAGAGGTTTTCTGGCTTGCTCTCAAGGCCGTCCGTGTGCTCTTCAATCCGTGCATGGCGGAGTTCACGAGAATTCTTCAGAAGTTCCAGAGCGTCCACGATCAAGGTGCTTCTCCAACGTCTCCGGAGTACCGCTTTCTCGTCGCCGAAATCTTGTCTTGGCGCACGGTCATTCTCCACCCGAAGTTCTGCTCGCTCTACTGGCACTTGGTGCATCTCGGTCTCTCTTGGCTGCTGCGCGCAGTCTACTGTTTCAACCTTGACGGCTCGTGCAGGCTCGACGAAGAGACCCTGTCAGTCAAGCCCCCCCGTCTCGCGACACTCGTCATGCAGTCTTGTCCGCCGCCTCTGCAGGTCGAGCGACAGCGCGCAGCTCGAGCGAACGCCAGCGGCAGCCAGTCTCCCAACCACGCTGCCAACGCTTCCCAAGACGTCACCACTCCCCCTCAGTTTGCAGCTCTGCCGAGCGCCTTGGTCGAGGACCTTTTCTCCAGCATCCGACGGATGCTCGAACTGCAGTCTGTCTACCTATCTGTTCGAAGCTCGCAAGGCTTTGAGCAGCCGCCAATTGCCGCGATGGACGCCGAGCTCGTCGCCTCGGCCTGCATCGCTGTCATGACTGCCTCCGACTTCTTCCGGAACGTCCATCTGCGCTGCGACGGCGCGTGCAAGACGCTCTACTTCATGTTCCTCACCGAGGGAGTCCGAGACCGTCTGGAAAGCATCCCCGTGGTGCAGGAGCACCTCGTCCGGGCGCTCACTGAAGTATTTATTGCCTCTGAACGTGGTTCCTACTACGACCGCATCACCTTCCGGATCCCTATCGTAGACCTCTTTCAGAAGCTGCTCGTCGTCGACAACTACAAAGAGGCGCTGCACCGCCTCGGCTCGTCCAGCCCCGAGAAGTTCATCCACATGATTCACTTGCTCCTCAACGACGTCTCCACCCTCGTCGACCAGGCCATGTCTGCGTTGACGGAGATCCGGAAGCGCCAACATGAAGGCCGCGACCACGATGAGCCTCCGCAGCCAAGTGCGACAACGGAGGGCGCAGCAGCTGAGGCGGCGGCGGCTGCTGCAGGAGCGAGCCCAAGTCGATCGTCTTCTTCTGGGACTGAAGACGAAGAAGACGAGGAGGAAGATGATGCGGGGGCTTCTTTGGAAGGCAATGCACAGCTGAGGCGGGAGACATGGTCTCGCCTGGAGGCGACGACCCGCGATCTTTGCAGTCTCGGCTTCAACGCATGCAGCCTTTTCAGTCTCTATGCCAAAGAGTGTGGCGCGTACATCATTCGCAGCTCGAGCATTCTGCCTCAGGCTGTGACGACGCTGGACTGTTGTCTGGATCATCTGGTCGGACCTCGATGTCTCCAACTCAAGGTCAACAACATGGAAAGTTACAACTTCCAGCCTAAGAAGTGGCTCATGAAAGTCCTCGAAAGTTACGTCTATCTCTTGCAAGCGGACCCGGAGGGCGGGGATTCCCTGGTGGCCGAAATTCTCAAGGACGGGCGTTATTTCCAAAAGGAAACCGTGAACAAGGCCTACAGGATTGCGAAACGCGAGGGTCTGATGAATCTGAAGTTACTCGAAAAATTCCAGGAGCTCGTCAAGCGGCTCTCTGAAGGCAAAGAAGAAGACTTCGAGATCGACCTCGACGCTTTTCCGGCGGAGTATCTAGACCCGATCATGGCAGACGTCATGACGGACCCGGTCAAACTCCCCACGAGCAACAACATCATGGACAGGAAGCACATTGAGAGACACCTCATGTCGGATCCCTCAGATCCTTTCAACAGAATGCCCTTGACGAAGGACGAGCTAATTCCTTTGCCTGAGCTGCGCAAAGAAATCATGGACTTCATCGCCACGCAACAAAAAGCGAAAGCGACCTAAGTCCAGATACCCCGCAGGCAAAACACGCTCCGATGCACAAGAAAACATCGTTTCTTTGGTAGCCTTGCATGTCAGGCAACCTTCAGAAACGTGGAAAGACTTTTTAATCCTGTGGCTTGGAGGACGTACGACACAGGCGGCCTCTCCCCTGAGCGTCAACCGGACACAACGCAACCGTCTCAGCCAGACCACCGCCGCGCAAAGCTGGTCCACGTCTATATCTGCATTCGCTAATTCACTGTCTCACTAAATCTTGTTTTGCTACAATCCAAACAGGAGAATGTGTGGGAGCGCGTGTTCTTGGTGCGGATATATATATATATATATATATA

>comp2090_c0_seq1 
CTCGGTCAACGTTTTCACCAAGTGGCTCTGTGAGTCTCCTAGAGTTAGATGTGAACACAGAATTTCGTTACTTCCTCGAAGAACGGCCATGAAAGTGGAGGCTATCCACTTCCTTGCTCAAGGCATGAATGAGAAGAACAACAGGAAGCTGGAAATCTGCGGCGAAAGAGACTAGCTCTTCTCGCCAGAATGGGGTGCAGAGGCTTCAGCCTGGGGTCGTGAACAGAATTGAATCGAAAACAGTTGAAAACAGTGTGAAAAACTCATTGTGCTACGGTTCTACCGCTGCGAATCCGGACTACAGCTTGAAGGCAAGTCCGGCAGTTAACTGTCGCGCAGGGAGCTTCGGCGCCGCCCAAAACGTTTCGCTTCTCCTCAGAAAAAACATCACTTTTTATTGGCCGCGGGAGCTGCTGCTGGAAAAAGATGCGCACCTCCGACGGTAGTCCCCTTTTCCGGTGAGACTGCAGCCGACGCGCGTTTTACATGCTCTTTGTTTAGCCGCCCACAGACGCGCTTCTCTGTTCTCTGCTCACTGACGCCGACATGCCCCCCGACACACACCGTAGTTCCACACCCCACACACGATATGTGGAGACGCTCGAAACTGAGGATCAAGTGCAGGGGGGAGACACGAGAGAGCAGACAGAGAAACTGTTTCTCTCGCGTCTGCGAGTTCCGGTGAGGACAAGCGATTCTGTCCTCGCTCTTGAAAACAGCTGCTCTTCGCGCCTCTACCGCAGAACAAATATACGAGTGCTTTCATCGCAAAAACGCCGTCGCCTTCCCCGGTAACAAGTCAAAACTGGAACTCCTCACAAACGCAGCATCCAAGACAGCTACACACAAAACAGGAGCTACGTCCAGAAAGTAAATCCCCCCAAATCTCCGAGCACACCACATACCCCCTCCACGTGCACAGGCAGGTATACATACTTACATCAAGACATAAATGCATGTACATACATATATACACATACATATCTCTCTCTTTATATATATATATATATGCCTATAAGGATTTAGCGGATTTGTACACTATTTTCGCTTTTTTATGCGAAACAGCGGGCACCGCAGACCACGTCAGAGGGCGCAGTAATCTCTTCAAGCGTTTGTCTTCGTCTTTCTTTTTTCTTCCAGTTTTTTCTCGTGTGCAGCTGTCGCTTTTGTTTTCCGTCCCGACGTGCTTTCCGAAGAACGGGATCTCTCGGAAGTTTTTCGAAATTTCGGTTTTGCCCGCTACCGGTCCTCGAACCGCTGACGCGTGCAGAGACACTTTTTTCCAATTTTTCATTTACCCCAGTCCATGCAGAGCCAGAG

>comp3394_c0_seq1 
TCTCTTCTCTCTCTCTCTCTGCCTCTGTCAGCTCTTCTCTCTCTCTCTCTGTCTTCTCTCTCTCTCCGTCCTTCCTCCTTCCTGGACCGGACAGAAGCAGAAGAAGACGAAGAGGAAGGACGGGTCTTGTCTCGCTTTGAGTAGCCCCGGTGTCTCTCGGGAGAGCGGTCAACACTTCTGCGCTCGCCATGGTCCCGATGAGAAGAGACGCGGGAGTCTTTCTGCGCCGAAGTGTGAGAAGAGCGTCGCTCTGGCGACCGATAGCGAGAACGTCGCTCAGGAGAAACAGAGTCCCTGACAAGCCGAGATGACCCCCCTGGATCTCTCGCACTTTGCCAGTCAGCGTCTCTTGCAGAGTGGCGGGGGGGGGGAGAGGAAGGGGCTTTTTTTT

>comp3240_c0_seq1 
AGGCGCAAAACAGTCCATGTTCCACCTCTTTCCTGCGGAGTTTCGGAGCCACACCGAAGAGAGAGGGCCGGAACGCATGCACGATTTTTTTTTCGGCGGCGGGCGGCTTTTCGCGCGACATTCGCGCTGTCTTCGTTTCCCCTTTGCATTGAAGCCTTCCTTCTCTGTTTTCTGCTCTCGCTGCTCCCGCATTGGACGCGACATCTCTCGCGCTTTTGCTTCACCAAGACACATGCCCACCTGAGAGTTCGAGCGAGACCATACCCTCCGCCCATTGTCGGTGTCTGTTCAACTGCAAACGAACCTCCCGACACCGTGGACCTCAAACATTGCTTTTCTTCGGCAAAGACTCTCGCAAGTTGAATCGCGACTGTAGCTTCCAATCTCTGGACACAGCCCCCCCCCGGTCATCTTTGCCTCTTCCTCCACTTATGCGCGTCGATCTACGCCGTTTTTCGTCGCTCTTCTTGCGCTTAAAGTTTTGAGCTCTCGGAGAGACGCGTTTGGGGTGTCTTGCCTCCTCTCGCGTTTGCAGTTCTCTCGCTTCCCAACCAAAACGGGCGTCTGCCTTCCTCTTTCGCCTTCTGCCAAGATGCCGAAAGCTGCCTCTGGACTCTCAGTGTCGGACGACCCCCTGGCCTACATGGACCAGCTGGACATCAACACCAAGAAACTTCCGCAGTATTCTCACGTCATTGAAACATCGCCGCGCGTCGGCGAGCCGGAGCGCCTCGTTCGCATCTGCCGCTGCTGGCAGTCGAAGAAATTTCCATACTGTGACGACACTCACAAACTGATGATGGAAGCCGGCGACGATGTAGGTCCCTTCGAGGCGAAGCTCCGCGACAGTCGCGGCGACAGTGGCCAGAAATTGAAGAATGTTGCCGCTCTGCGCGAGCAGAGTCGCGTGGAGTCTCCCTTTCTTTCTCTTCGTCGCTTCGCCGCCTTTCGAGGCTCCGAAATCCACGCTCCTCTTCCCGGACAAACGGCGACAGTCCGTGCGAGACCCGTTGTCGCAGCTGCACTCTTGAGCGCCGCTGTCGGTTACGCCGTTGCAGAGGCCGCGCTTCGCCGAGGCTTTGGCCGTCCGTCTGCTTTTCTTTCGACGGAGAAAACTGAAAAGACTGTCCCTCTCTCTTCTGACGTTGCGACCGCCACCCTCTCTGCTCGCTACAGCCTCTAAACCGTCCACCCCCGCAGTCGAGGAACAACGAACAAGCGGCAAAATGCTTCCTCCCTCCAAAATGCGAGAACAACGACCATATGCATGCACGAACGCATCCCGGCATCTGATTACAAATATATGCATATATACATATATCTTTATTCATGTATTTATGTCTGTATATGGTGTGAATGCGAGTTGATGATGTACCTGTGAAGTCCGTGGTGTCGTTGTTAGAGAGAGTTCTTTATTCCTTGCTAGGCTCACGGAATGCGCGTTGCTCTTTTGTTTCTCCAGCAGACCGCCGCAGGTGGAAGGTGCTCTCCACTGTTCCGTTTGCGTGAGTCGAACAACGCGTTGTGGTTGCGTTCCGAATGCAACGCAGGTTTTACGGTTAGCGCGTTCCAAGTCCGTCTGACGAGACATGTTTGGGTATCTGGATATCGCGGAGTTTTCCGTTTTTGCAACTCGTTTGAACGCTCTGGCCCACCCTCAGTTCCCCATCTTTCTAGCGAATCCTGCAGAGAGCTGAGGAATCCCTCCCCTCTCCGAACGCTGCGTCGAAAAAAACGAACTGAGGCCGTTGTCGGAGTAGTCTCAGAAAAAACTCAGTGTCTCTGCGCATCGAACCTCGTTCACAGGTGGAGAAGTCACCCGGTGTCTCTGGAGACAATTCTAGACGAGTCTCTCCCGACGTGAGACATCTTGTTGAGATCCGACGGTGGCGGCTCGAGAGTGAAGCAAGTGAAGGAGCAGAGAAAAAGCGTTGCACTCAAAAAAAGACACAGCCTGAAAGGACTCGCTACTTCCGATGTCGCTCTACGCGTCACCCGGTGGCCAAGCCGCGCCGCCTTCGTCTTCAGCTTTGCTGCGCCGGCGACTTGTCCTCTCTGTCTTCCTTCTCCTCTCTCCTCTTCTCTCTTTCCCCTCTCGTTTGCGCGGCTTCGACCTTCTGGAGACTCGCAGTGCAGCTGAGTGTCGCGGAGCGGCGGCACCAGCGGCGAGCGGGCGCTTGGAGTCGTCAAATGCAGAGAGGGAACAGCCTTCGCATGCAGATCCACTGCCGCAGAGACAGAGAGGACAAAGTCGCCGGCGCAGCAAAGCTGTGCCTCGGTCCGAACAAAACCACCATCGCTGACGCCACCGAAGAAAGAAGAACGAAGCAGAGGCGCAGGAAAGCATGCTGGACAGTCTAGACCGCATGCAACGAGAGAAGAGAGCGAAGACAGAGGAGAGAAACTGCGTCTCTTTCTTTGTCCTACCATCTCGTTTTCTTTTTTTTGTAAACACTCTCACCTTCTCATCTACTGAATCGCACGGCTCTCCTGCGTTTTTCTCTCCTTCTCCTCGACGGCTGGAGTCTCGTCCTCCCCCCCCCTGTGTCGCGCCTCGTCACTCTCTCGCTGTTTCACTCCCCCGTTTTTTCCGTCCTCGGTTTCCACATCTGATTCCTCGATGCTCACCGTTTCACTGCCTGACTCTGAGTCACACTTTGGGAAGCGCGTTCGCGGCGGCTGGGGTGTACTTTGTGTCGTCGGCGACGTTCTGATAGAGGACAGGAAGAGCGGCTTTGCGTACGGGCAGCGCGTTTCTCAGTTTCTCGCCTGTCGGCTTGTCTCTCGCCAGGAGGAAGTCGTCCATAGTCAGCCAGGTAGTGATTTGCAGAAACTGGAAAGGCGCCGTCGCCGGGTCCTTGGCGCGCAAGAGACGAGTGAACAGATACCCTTGTTGCTGTTGGTTGAATCGACAGCAGTCCTTGGCGCGGCTTTCGAACTCGCGCATCTTGTCCTTGTCGACGCTGAAGAGACTGACGAGTGCGAATTTGTTTTGAGTCTCCAGCGGAAACATTTCGTAGACGGTGTCGTCGTCGGGATTCGCGAACGAGTAGCTGAAGCCGAAGCCTGTGAGGAGGCAAATGCTTCGCGCCAGGAACGAGACAGGTCGACACCGGCTTCCCCAGCTACCAGGCGCCGCGGCAAGCGCTGCCGAGGCCGCAGCCGCCGCCGCGCGTCCCGAGGCTCCCGAAGCCATCGAGAAATCTCAAAAAAGAGTCAGGAGGCAAGTGGTAACAAAAAAAAGGAGGAACCGAGAACAGAGAGGAGAGGACGCGCAGCGAGACGTAGAGAGGCGACGCGAACACGAAGAAAGACGCGGAGAGGAAGAAGATGAAGAGGAAGAAGAATCGACGCGAATCCAGATGAAGAGGAAAATACGAGGAAGGCGCGCGATGGAGAGGAAGAGAGACCACAGGAGACGCAGACAGAGGACCAGAAGCGAAAAAGAAGCGACCACGGTGAAGAGAAGACGGAGAGGAAGCGAGAACAGAACACACGAACAGAAAGAGGGAGAAGAAGGCAGACAAAAGAGAGACAAAACGAAGAAACTCCGGAAAAATGGTGGCGGTCGCTCTACCACAGGGGAGACAGAGACACGACAGAGAAGAGAGGGGCGCGTCTCGCTTTACTTCGTCGAGACGGCCTTCGCGACAGGCGCTCTCATCCCGGAAGAGGAAATCTTTTGAAGAAATCGGCTCATTC

>comp3467_c0_seq1 
GTTCTTTCATGATTTCTCCTGTTTTTTTTTGGAGAGTCTGGAACAGCGTCGTCACCGGCAAAGAAAGATTTCTCGCCTTCTTTCTGCTCGCGGCGAAACCGCTTCTCCCTGCCGGCCGTGGTGTTCCTCCTCGCCAGCCAGCGAAAACGCGCAAGAGCTGCGGTGACGAACCGATGACATCACATGCAACTTGCAGGCAGACAAGAACGGCGAAGCGGCCGGCTCAGCATCGGACAGGGAAATGTCTTCTCCTTTTTTTTCGCCGCTTTTTTGACCGCCGCCTTCCACGCTGTCGCACACTCTGGAAAAGGTCTCCGCGATCGCCAGTTCGGGATCTACTGTCGGCGCTTTCTTTTTTCTCCTGCGTGTAGACACCTCGACAGACTATTCAAACAGCCATGCGCAAAGCTCTCCCTTTTTTGCATCCAGCTTCTTCCTCTTTCTCCGTTCCGCCTCCTGCAAAACAACGCCGGAGCGCCTCGCCTTCGTCTTTCTGCGCGACGACCGCTGAAGTCGCTCTCTGAACGCGTCAAAATCTCGACAGCCTCGGTGGACTTCGGCGCCGCCCCGTGCCAACGTTTCTCTCGCATGACAAGTCCGTGCGTCAAAGAAGTCACGAACTCGACGGTGAGGAGCCGCGCTCGCCTGCCAAGCCTCTCCCTCTTCTGCAGTCCACTCCACAGGGAATAGACAGCAAACGCCTTCTTCGAGGCTATCTGCAGACAAGCTTCTTCTTCTGCTTGTCTGATTTCTTCTCCCCTCCTTCTTCGCCACAATGGAGGAGGGACAGGGACTTCACAGGCGAGGCGCGGGGAGGTCTTCCGCGTCGGGCACTGGCGAGAGTCTGGACGTCTCCCCAGGAATGCACCGAAGGGCAACTTCTTCTCTCTATCGCGAGGACGCGGGGAGAGAGTCAGAGACTCCGTCAAGAAACAGCTGTGGCAGACTGCGGAGTGATGAGGAAGTCGAGGCGCTCTACGCAGGCCTCGATTTTGTGGGCCAAACTATCGAAGCCTCGAAAGTCAAGTACACCTGGCTGCTAACGATCAAAGGAGTGAAACATGAAGTCGCGTTTTTCCACTCGAAAGTGACTGGAAAGAAGCGCCTCATCGTCGATGGCCGCATCATCAACGAGCAGTTCAGCATGCGAGCGCACAAGTTCCTCTACAGCTGGCCGCTGCAGGAGCATCTTCTCTCGATTTTCTTCGAGGCCTCGGGGGGACTCTTTCACCTGACAATCGACGGCCTGCCCTTCTCCTACTTCAAGCGCCGCAACCGCATGCAGCGCCATCCTCATCTGGCGGCGGAGGAACGCAGAGGGCATTCGTCGGCGTATGCAACTGCAGCTGCATGCATCGCTGCGAGTTCAGGAGCATTGCCTGCTTCGGTCTCCTTGCCTGGGCGACAAGGCTCTGCTGTCTCCTTCGCCCCCGCGCCTGTAGAAGGCCCTTTACGGCCTGTCTCTTCTTCTCACGGTGTCTCTTCTCGCCACCGCTCTTCTCTCCCCTCGAACGTCCCCACAGCGGCCGGACCAAGAAGCCGCCTGGCAACTTCAGACGAACCTCCAGCCGCATCAGCAGGCGCTGCAGGCACAGAGGAACGAAGAAGAGCAGAAGGGAGAAGAGAAGAAGGGAGGAGAGGAGAAGCAAAGATAGGAGAAGGGAGAAGAGAAGAAGGAAGGGAAGACGAAGGGAGGAGAGAAGAAGGAAAGAGAGAAGAAGGAAACAGAGGAGAAGGAAAGAGAGGAGAAGGGAGAAGAGAAGGAGGAAGAGGAGAAGGAAGGGGAGCAGAAACCGCAAGTGGAGCAATGGAGAGTAAACGAGTAGAAGGAACTCGATCAGGAGAGATCTGCGAGTCTCAAGGCAGCGAAGAGGGTGGTGTAGATCTCTTAGAGTTGTTTGGAGCGTCCGCCCCGCCTCCCAAGCAGAACAGTCTCTCTCTCCTGGCCATGGGATCTGGTCTCGTATTTGCTTCTGACTCGCCTCGCGAACCAGAGCGCTGCACTTCCTCTCTCGACGCCTTGCCTCTCTCGGTCTTCGCCCCCCATTACGGAGAACCGCGAGGGCGGGAGCCTGATGCTTTCGCTTCTGCTTCTCCTCAATGCGCTTCGTTTCACTCTCGCTCTGCGCAAGAGTCGTCTTTGTCTTCATCCCCTCTCCCTCTGTGCTCCGCTGGGGTGCGTCGAGAACGCGTGGACGCTGACCAAGAGTTCGCAGCTGGCTCTGCCTTTGTGAGGCGAGACATCCCTTTCTCGGCTGCTGCTCCCGAGGCCTCGCTCGCCACACCATGGGCCGCAAAAGACTCGGACGCTGCTTTTGCGTTTTCTCACTCTCCGCCGGGCATCTCTGAAGCGTCGCTGCCGCAGCTTCAGGGATGGTGCACGACCCCGGGAGCAACTGCGAAGAATCCTTTGGCGGGCACTGAGGCGGGAGATGTGCGACTGCCTTCTCCTCTGAGTTCTCCCGCGTTTTGCGTCTCTCCACAGCACAGCCCTCGACCGAGGGAGGCGAGTTCCGCCTGCGACCGGAGTGAGAGGGAGAGAGGCCCGGGGAAGAGCACAGGCCAGGAGCAGCGATTCTCTTTTCAGCAATCGGAGACGCTCGATGCTTCTGCTCCTCTTGCGCTCCTCGCGGGAGACGCACAGAAAAACGCGACTGTTGCCGTTTCTCTTCGCGGTGCCTCGCCGTCTCTCTCGACTTTCGACGGATCTGGAGGGCGCCCTCGAGCCGCGGAGCGTCAGAGCGCTCTGGCGCCTGAGGAGGACCGGGCATGTTGGTCTCCTCGCAGAGACGAAGTCGCGACAGCTGCAGCGCCTTCCGAAGAAGGTCGTTTCCTCGGCAAGTTAACAGGATTAAAGGAATGGGGAGACGGGGAACGGTGTCTTCGGTTGGAAGCAGAAAGACACACCGAAAGAGAAGAACTGCGAGCAAGTGAAAACTCCGGAGGCGGTGGCGCTTCACCGGAAGCAGCGCGAAGACAACGAAGCCCCGAGACCTGCGTCGAAATCGGGTGGGGAGGAGCGGGAGGAGAGAGAGGAGAGAGAGTGAGAAGAGAAGGAAGAAGCGAGAACGCAGGACATGAGAACTCGGGAAGAACTGTCTTCTTCAGTTCAGGAGTCGGGAGACAGGATGGAAGCTTCTTCAGCGTAGCAGGCGACGACAGCAGGCCGGGACTGAGTGCGGGAGAGAAGGCTGGGGAGAAGGTGACAGACACGCAGAGACAGGAGATGGGGAAGAACATCGAGAGGACCCAGGCCGCGAGAAGAGAGGAGGCGGAAGAGGAAGAGAAAGATCCATTTGCAGACTTGATGAGCCTCGCAGGCTCGAAGTTTCAACTCCCGACGCATGCAGAGCCGACCGCATCCGGCGACGCGCGCTCCTCACACCTGGCTTTCTAAAGTGGAGAGAAACAACAGAGGAGAGCAAGAAGAGCAGAAAAAGAAAGAGGAGAGAAGTGAGACAGAGGGACGTAAAAGATAGCAACAGGGAAAGACCAGGGACAAAAAGAGGCGTGGAAGCATGAAGGCAGACAAAGCGAGAGAAAAGAAAGGAAACAGATGGAAAGGGAACCAGCAGCCACAAACAACAGCGGCAAAACTACATGAGGAACGCGACGCCTCGATAAAGAAAAGCAGTGCTCTCCGCTCATCTCCACTGACGAACCTGCGACTCGCCAGCTGCAGACAGCGCGCCCTCGTAATGCAGAGCTCTCCACGAGCAAAAAATGTGGATAGCCGATGTAAACCTGAAAATGCGTATAGCTGGTATACCCGTCAATAGGTATCTGAACCTATCT

>comp2613_c0_seq1 
GCTCGGCTTCTCATGCCACGTCGTTTCTCCGTCCTATTCTAAAGAACAAATGGCCAGAGACTTCCCATTGCCTGTCGGAGTAGTTCCCGAGTGAGTTCCTGCTCTGCGCTGGCCTCGGGAACGGCGCGTTAAACTGCGTGACGCAGTCTGGCAAGCCGTTCCCTGCCCTTTTTTTCGTACGCCGTCCTTCTGTGGCCCCCCGCTAGCTTTTTTCCGTCAGTATTGCTTTACCGTGTCTAGCGTGGTACATCCTCCGTTTTCCAAGACCAAGAACGGACAAGGACACCAGACTCAAGTTTGTTCCGCCGCACGGAGCTAGCGCAATGTCCCTGTCCGTGGCCTTTTCTACTTCAGTAGAAGTGTGATGTGCTTTTCCTCGCTTTTGTCCTTGAGGTAGCAGGAAAGCAAGTCGGGCAAAAACCGAGTCTCCTGACTGAGTTCTTCTCCAGCGAACTTCCCTGCCGGTACTTCAGTGGACACTACGGTAGAGCCTCAACTGTACAGACGTCAGAGTGACCCAGGTTTCCTCGAGGCTGTCGTCTGATTTTCCTAGGGATTCACCACGCTTGCTAGAGAGCTGTGGAGGTGCCGGCGAGCGGGCTGTTCGTTGTTTTGTAAATTTGGTAGTTGTGCCTTTTCCAGAACTCGCACCGGCTGAGGCGGCACCCTTTTTTCCCTCGTCGCCGTCTGCTGTAGGTTGAGAGGTTCTCGTGTCTGGTAGGGTTTCCAAACTTTTTTCAGTTGCGCAGGAGAGAGGGCTCGGAGGTTCTGTTCTTACCACGAGCCTTCGCCTGCCCATCTTTTTCCTCCGCCTTTTTTGGTACACGGTACGCACACACGGGAGAGGCACCGTCTGCGCTTTCTAGTCGGTGTATTTTTCCTGGAGTCCTTCACCCGTGTTGCCCTAAGGAAACATCGTTTCCTCAAGTTGTGGGTGGCTTTAGTCCTCTGCCTGTATAGACTGGTCAATTGGTCTCGCGTTGAATTCCCGTGGCGGGGGTTGCAGCGTCGTTCGTGCAGTCCTTTCCAGAATGGATGAGGAGAAGAAACAGCGCCTTTTGGACGCGCTGGAGCGCCGCCTCGTGCTCTGCGAAGAGGCTGTAGGCATGGACCCTGCGAAGCAGAAAGCTATGGCGGCGCTTGGAATGAAGAAGTCACAGGTGGCAGACTTCAACTTGTCTTTGGTTATGAACATTTGCCGGCTACACCATCAAGCGAATCAGCTGTTCCGTGGGAATCTCTTCGAAGTGGAAGAACGATATGAGCAAATGAAAGTGTGGCTCGAGAACGAGCAGTCAGCAGCTTTAAACCTCATGATGACCCTTGAAGCGAAGAGAGCCTACGTTCTTCAGCACGAAGAGATGCTCAGAGAGACGGCCGCACAGCTGCGGCACCTGCAGGATCTCGAGCAATTCGTGAACCCTCCTCAACTTTCGGAGCTGGAAAGCTTCAAAGAACGGCTGAAGGCTCTGGATGAACAGGGGAATGAGCTGACGGACAGGGCCATTCGCCTTCAGGGCAAAATTATGAACATCGCGCAAGCGTACAACACCACGATGAATATGCTTGCCAGCGTTTTTGAAGAGTGGCACGAGCAGCTGACAGAGGAAGAAACGAAGCCTTCGAGTACAGCAGCGCAGTAAAACGAGTACGACGTAGGCACACCACTTCCTTCTAAGTCCACCTTTCACTCGACTCTGTGTGTTCTTATGAAACAGCGAATGCCGTTTCGGTTTCGCTGGATTCTTACACTTCTCCCCGATCTTCTTCCTCGATCGCTAACACCGTTTCTATGTCTTTTTTGCTTCGTGATTGGAACAATCCGGCACCACAACAAGGTCAGAGCCTCTGAAAGCCGAGAGACGATTCCGTTACGAAACGAGAGTGGTCAAAACGATCCTACGCATGCTTCCACTTACTGTGGGCCTACAGAGAAAACGCAAAATGACACTACATTCCCTTATTCTTGTCAATGACACAACCCCTTTAGCAAACTGCACCGAGAAAGAGTTTTTTCCGGACTGCGGCGATGCCTCGTATTTGCTAAGACTGCTCGAACGCACTCATGGCGTCGACACAAAGAAAGAGGATGTAATGGCTTAAACGATGCGGTGTGCGACTGCATAAAATGACGAATATTTGTGCAGATCACTCAGCACAGTTAACCAGGGACAATCCAAGGCAGCGCCAAACCGACAACTCCACCCATACGATGTGGAAGAACGCGTCTTGAGTGATCTGCAGAATCCATGAAGTCGTTCCCGCGCAACCTCGCTCGCCGTGAATCACAGTTTGTTACACACGAGACTTTGGTGGGACAGGCCAATGATATGCATTGATTCGACGGTAAACACAACTCGACAGTTGCGGAGTGCCTCTCTACAGTGGAGAAAGACAGCTTCTAACTATAACGTTTTTTAAACAGCTCAGGAGTTTGCCCTCAGCCGAAAAGGAAGATCATCCTCCTTTGGGAAAGACTGCACATGCGTGCCATCTACGATGCACGTCAGAAGACCTTTTCTGGATTCAAAATGCCCTCAGACAATCCTACAGCCATTTGCGCGCGGATGTGAGATAGAAAATTCTTTGCGCGAGAGAGCTTCTTCTTAAGGAGAGGATCACTTAAAAATCCTAGTTTCACCCATTTGTTGGACCAATCCAACACCGGCTTCCCGTCAGGTCCTATCAAGTGAGGCTTGTCAACAACGGCCTCGATGCCCGGCACAATATTACTGAAAAAATCGATTCCTCGTGCGATAAACTTGACGGCCTCGACCTTGTCAGCGAGATACGCTGTCACCATGCTGTTGGTGACCTCGTGAACCAGTGAGCATGGCGTGCGGTATTCGCTCCAAGTAACAAGGAAGTTCCCTTTTATTATGCAGTCTCCTCCATAGCTCCAGAAGTCTGCGAGTTTCAAGTTGAACGTAACCGGAGTGCTTCCAATATCGTTAAACTTGATGTGGAAGTACGCACGTGTCTGTTCTTTTTGTTCGCTGCTGTACCCAAGAAAGTTGAAAACATCACTCACGTCCGGTGGTTCATTTGGCCGGTCTTCTGGCAACACCATGTTAAAAGTGGAAGACGGATTCAGAAGCAGAGTGACTTCTTTGGGCGCAGCACCAGGAAACGACGCGAAACTCCCTTCAAGATGATCGAATACGCCAAAACTGTCGGCCGGAGGCGGAAGTTCATACGTGAATATTGCTGAAAACCAAGGAGTCGCCAATGGGTTCGCGTCGCCATCGGTAAAATCGAAGTACGTCACCGTTGCGATGATCCGTGGGGAAGGGAATTCCTTCTGCCAGAGCGCCAACCGCGTCCACACACGCCACCAACCGTATTTTGACTTCTCCTTCAAAAGTGCCTTTTGCCAGGCACCCCTCTGATCGTTGTGCGATTGGACACGGTCTGCCAGCCACTGGCATAGTCGTGAGCTTGGCCCTGTTACCACCATGTTCTGGACGCCCCTGGCATCCACTGTGGGCATGGCATCAACAACTAGATTGTTGGGAAGACCCACAAGGCACGCGCGTTCCACTGTTGTCCATGAGTTGATGGGAACATTCATTCGGAAACGCCCGTCTACTCCTGTACGCTGCTGTCCGACCAACGCTGCTACTGGCAAAAGCAAGGAAGTGACGAACCCCACGACACAGCCGGCAACCCGCAACCAGCCACACTCTCGACATCGGCAACTATATCTCATTTTAAAGTAGTTGCATATATTTACAAGTACGCGAGATGTTTTATGAAGAGACGAAGGGAACGGCAGGGAGCCGGGGCTGCTTCTGTGCCGTCGTGCTTGAATGCTGGACTGATGCTCGTGGGGTCTCATCCGTTGCACATGAAAAATGAAAAATTTCGGCATTCAGATATTGCTGTGATGAATATAAAAACCAAAAAGGCATCGAAGTGGCTTTTAGTAGTGTGGCGTCTCTAAACAAATGGCGTGGTCCTGTTGTGTAAGGGGTCATGCTGACTACATTACTAATCGAACGTTGCGCAGTATTAG

>comp9167_c0_seq1 
CTTCCATTCCTCGCCCCACACCCTCGCCCCGATGCATTCCTCCCCTCCTCGAGCCCCCTCCAACTTTTTCTCTCGCCGTGTCGATTCGCCGCTCTCTCGTCTGCCTCTGCTAGCGAGATGTCTCCGCGCCATGTCTCCGCAGGTGTCGGCAAAGAGGCCTTCTCGGATGCACGTACAGCTAGTCGGTGCTGCTCCTTCGTGGAGTGCTGCGGCCGTCGGGGGATTGCATGCTGCTGTGCGAAAAGAGAAAAAAACAGTCAGGAGCGAGTGGAAAGTCGCCTCGCAGAAACGAGAAGTTCGACCCGAAATCCAGAGGGCAGCCAAGACCTGTTTAGTCCAAGAGCCGCCTCTGCTTGGGACGGGGAGATCGACTGTCTCCAGCCCATGCACTGCGGAAGGAGACACTGTGGGGCGGAGCAGGGCCTCGTGGGAGGGAGCGACAGAAAGGCTGGTAGAGAGACAGGGAGACGGTTCTTCACGGAGGAAAGTGAACAAACGAAGGAAGGAACAATGAATGTTGACAGAGTTCGCTGGACAGAGACCACGGAAGGAGAGAGAAGCGAGAAAAGAGTCCGACGATCCTTTCAGCAGCACTCGTCGGTTGCTCTTCTCTCCGAGGCTGGAAGGCCCTTACCACTGGTAAACCGGTGGCTGCAAGTTGTGGGGCGCGAGAAACACGGTCTGCTTCCTGTTGTCTATGGCCGAAGTGACTGGCAGAGCCTACCGCACCAGTCCTCTTCCTCAGTTGAGTCTTCCTCGTGCTCTCCACTCGTCGCGCCTCCCCCACTACCCTCGTGGCAGAATCAAGAGATCCTTCTTCTCTCTCTCCTCCAAGCAGAGAGAAGTCGCGGGAACCAGCCGCCTCCTTCGTCTGTTTCCTCTTCCTTCCCTGGGCTCGACAGAAGGCAGCCTGAACTTGGCTTGTCAGGGGACAGCGCGTTCTTGCCTGTTACGTCAAATCGGCATCTGTTGCGTTGTGGTCGTGCATGCAGACCAAGCACGAAAGAGCAAGGGAGAGGAGACGATGGGAGACACGAAATGACAGATGACAACTGGGTTAAATGGTGGTGCGATCGAATCGGATTCGATGACCTGCGTCTCCGACTCTTCACTTACGCGGTCGCCAACAAAGGGTCTGTATAAACACACTTGTACGACAGACACGGGGACCGGATACAAAGACACCCAACTTGTTCATTCGTGTTTGTACAGGGATGTATCGAGGGCGTGTATACATGCATATGCAGGTGGAGATACGTGAATATTCCGAGGGGGTATCCTACTCATGTAGGTGCTTCGAAGGAAGCATCGATTGTCACGCTATGAGGATTTAGGTCAGGGCATGCCTAAATCCATTTTGTCGTTTACGCATTTAAACATGTCTATAGCAATTCCATTACGGAAATCCAGGTGATATTACATTATCAGGGATGAAGAGATATTCGTATATATATATATATATAGATATAAGCTGAGTATGAAGGCAAATGCACACAGAGACAGAGACGAAAGACTCGAGAGTTGCAGGCAAAGGGGTTGAGAGTCGCCGTTCCAACTTGATAGATGCAAACTTCTACGCTGTCTTGTGTGACGGCACACGGCACCATGTCTCCCTTCTTGGAGTGTCTATGCAATCTATGGCGCAGATGTATGTACGTGGATCTTTGTAGTTTTATCGGTGCTTCCGTAAATGGGGTCTTGGCCTTTTCGATTCCGAGTCGTGTATTGTAGGCGTGAAGGCGTTTGCACTCAGTTGCATGAATCTACACAGAGATCTTCTTGGAGGAAAGGCGGCTCTCTGTCTGCAAAGGGGGTATAACCGATCTTTTCACGATAGGGGAAGGAAGCAACAAATGCTGACAGCAGCACACGCTCCCTCAGAGCAGGACAAAGTCACTGTGCGTGCAGCTGTTTATTTCACAGAAGGCCAACGCCTCCCGCGAACGTTTTCTCAGAGTTCATCGGGTGAACATAACCAAGAAGGAGACGCAAATAGGACTAAGGTAGCCGTGGGAATTTCCGGAAGACGCAGAAGTTGGATTCGGCAGACTTCCTCTGAAATTGCCAGGCTTCTCGCTGGCAACAAGCAGCGCAAAGCAGCAATGTCTTCTGGCAGCCAGGAGTGAGGGAGTGACAGCAACGGAAACGGGGGATGTGACGAAAGAGAGGCGTTGAAACCGTGAGATAGCGCGTGAGGGCCCCGGGAAACACGGAAACAGTACGAAGCGAACGTGTCTGGAGTCCCAAATCCCAGAAATCGCTGCACAAAGATGGACAGCTTTCTCCCACGAAAAGGGGGGGAGGGTGCGAACCTGAGGTGGTCGCCGCAGGCACACGAGCC

>comp8732_c0_seq1 
CCATTTTCTCGTTCTTCCTCGTCTCCGTTTCCGCGCGCTTTCCCTCGATCCCCCTCCCTCGGTCCCGGCCCGCGTCGAGCCACCACCGCAGGCCGCTGCGGAGCCCCAGAGAGAGTATTCAGACTGGAGAGCGACAAGTCCGATCTTAGAGAGGAGGCGAGAGAGGCGGGAGAAGCTGCTCTTGGCCGAAAAGAAAAATCTGGAGAAAGAGCGAGTTTCGAAGCGGGACGAGACGGCTGCCGCTCACGCCGCATTCCATCGATGAATTGCTCGAGTTGTCGGATATGTCCCTGGGTCGCAGCCAGTGTGTCTTGGAGTCTGCAGATTTCTTGGTCTTTCTGCAACAGAGTCATGCGCTCGTCGGCAGACGCCACGACGGCCTCCGTTAACGTCGCTGAACTGCGAGCGTTCGAGAACAGAGTGTCTGAAGAGGCGGCCGCGGCTTGAAAAGCATTCAGCAGCTTTTCTCTCTGTCGCGTCGCGTCTTTTCTCCACTTCTCGTGTGTATTCAGCAAGTCGTCTCTCGCCCGACGAAGCTGAAGCACCAACCCAGAAGCCTGTCGGAGCTTCACGTCGAGGTCCAGAATCTTCTGCTGCAACTCCTCAGTTTGCCTCTGGAGCCTGTGGATGAGAGCGTCTTTCGCCTCTACCTCCAGTTCCATACTTTGTCGTAAGTCCTGCAATTCCTGGAGCTGAATCCGCAAGGTGCATGCGCTGTCTCCATCTTGAGAGGCGTCCGAAACTCTCCGACCTTCTTGTCGAGGCGTTGCCGCCGCCACACTCGCTGCCTGCGACAGGCGGAGACGCTCCGCCGTACACCAGAGCTCCTCTTCGAGGGCGGCTTTCTCTTCTTTGAGCGCTCGAAGCTCGTCCTCTTGTTGCTGGAGGCGCTGTTGTGTGTCGCGAGTCGTCTCCTCGACTTTCTTTGTACACTGTCTTTGCAGCGAGGCGGTTCTCTCTTGGAGACTGTCTCTTTCTTCCGTCGCTTTTCGAAGAAGATCTTCTTTCTCACTCAGCTGTCGCTTCTGCGTTTCGACTTGGTCTTGGAAGTAGAGCAGCCGCTCTCGCAGTGTCTCGATTTCCGGTGCATCCTCTGCAGCGTCGTCAACTTTCGTCTCGATGCGCCGAAGACGCTCCAGGAGCTGGCACTTCTCTCGACGCAGGCGGCTTGCGCTTCTCTTCACAGTGTTGAGTTCCTCCTCCGTCTGTACAGCCTGTGTCTGCAGTCGGTCGAAGGCCTCGAGCGCCGCCTCGACGAATTTCCGTGAGTTTTTCAACTGAGTTGCGGGCTCGGTCTCCCTGCTTCTCCCGAGAGACACGGCACAAGTCTCTTGAAGCCGAAGAAGAGCCTCGCCCAACTGCGACGCAAGTACTCGCCGAGGGCTGCCGTGCATTTCCTCTCCACTCTCTTCCTCGCCATCCCGGGGATGCCCAAGGGAAAGTGGAAAATCATGAGCGATGTCACTTCTACCTTCGTTCATTTCTATTCCGCCAGCCTCCTCGGCCTCTCCTGCCTCTCGCATTTCTTCTGCTCTCTCTCCTTCCTCTCTCTCTTCTTCTCCTTCCTCTTTCCCTGCTTCTGCCTCCATCTCCTCTCGTCCTTCTTCAGCTTCTCTGTCTCCTCGGTCTCTTGCTTCTTCTCCCTGTTCAGCATGTTCTCCCTCCGCCCAGGGAGGTGCGTCGAAGAAGTTTCGATCGCATGCATTGAGGCGTGAGGGTGTCTGGGGTTTGACGCTTTTGTGTTCTCGCCTTCTTGCATCTGTTTCCTCCGAGTGATTGTTCTGTTCCTCCACACCGCTACCGGTTTTCTCTCCCCTTTCTCCTGAATATTCTGGCCTTGCTCGCGCCTCCACACCGCTCAGATATTTCTCGCTGCCGAAAGTAGGCGAGTGAAACTCGTTAGTCCCTGTTTTTTCTCCCGGTTCTGCCTCTGAGTCTGTGCTGTCTTGTTGCGACCTCGAAAGCACGGACGAAACCTGTCCGAGCGCGGTGTCTCCCTCCAAATTCTTCTGTCCTCGCCGTCGAGATTCTCCTCTCCCCGCCACGGCAGAAAATGAAGTGGAAGAAGAGGCAGAAAACGAAGCGGAAGACGAGGCAGAAAACGAAGCGGAAGAAGAGGCAGAAAAAGAAGAGGAAGAAGGGGAAAAAGCGAAGGAAGAGCAAGGAGAAGCAGGAGATGCGGGAGGAGAAGCGGTGGGAGAGTAAGAGGCGGGAGAAGCAGCGTTAGAAGCTTCGGACGCTCGAGATCCCAGAAAAGATGGTGACGAAGAGGCTGGAGCACAGACAGAAGAGGAACGAGAACGCGAAGGAGATTCGGGAACAGGACGAAGAAACGGTCGGTGATTCGCCTCGAGTGAATACGAAGGCGCAGACTGTGTCCGGGAGTGACGCACACTCGAGGCGAATGAAGTGCCTTGTCCCCAGGTTCTCGCCCGAGAGAAATCGACATCCTCCCTTTTCACTTCTCCTCGCCATTTTCGTCCTGAGAAAGATGCTGATGCAGAGGAGCTCCGATATTCGTCGAACGCCTGAGAAGACTCGTGGAAACTCTCTCCGCCTTCGTCTCCACTTTCGGCATAGTCTCGGTCATCTTCAGACTCCCCTCTAGACACTTCGATCTGCTCGTCAAACTTTCCCCCTCTCATCTCTGCCAGTACATGCCCACCGCGGTTTGCACGTCCCAAGTGCTTGCGCCTCACCCGTCGTCGGCTTGTCATGTCTTCTTCACCAGGCTCTTCGTCTTCTCCCTCCTCTCCCCCTCCTCCCCCTCCTCCGCCTGCTCGCTCTTCTTCACGGTCTCGTCCTCTCT

>comp8619_c0_seq1 
ACTGCATGCATCGTTTTCGTTGCGGGTTGTACCACGTATTTGTTCGAAACAACAAGTCTTTCGCTGCCAAAAGGCACACCTATCATCGGGTTTGAATGCACACAAACACACAAGCACCGAGACGCGCCTCGAAAATCGAAATTCCAGAACTCACAGTTTCTACCCCACAACAAATCAAACTAAGTCTGCTCAACCACGTTCACTACCTACCTACATTATATATATATATATATATAACTGTACATATGTGTACACACGATAGTAGACTTGAAACACTTCAGCGTACCTCTCGTCATCTGTCGCGTCAAGATCGAGCATTCTTTGAGCCATGAACTCAGGAGGAGACGCTTTGGAGGCGGCTTTTGAGGATGACATCGCTAAGATGATGATCCCTAACACTACTAAGCAGGCGCCGCACGAAAATGCAGCTATGCTGCTTAACGACATGTGAGCGTACTCTTGGAATAGTAGAATACCTCCCACGGAACCGCTCGCAATTAAGGTTGCATTGACCATGGGAACCACGTATTTCGCCTCGTACCTGATACGAAGCTGCTGCCGGAGAGTAGACCTCCTGTCACGCAGTCTTGGACACGGGAGGCCATAAAAAGCCAAGCCAATCCTCTGTGCACCGGAGTGGCGATGGCGAACATGAAACAAATGACGACGAGGGAGCTGACCAACAAGTAGACGGTAAATGCAGAATGCGACGCCATACCAGTAAGCGACGCTAGAGTATAGGAAGGAAGTTGGTGTGCGCCATACGCAATGACAACCACGATACCGAAGATAATGCACAATGAGCCGATGATGTCGACTCCGAGGAGTTCCTCTCTTAACAAGTAGCCAACCAAAATGACGTTCCAGAAGATGTGCATTCCAGCAAACGGCAGGACAATTGACGCAGCCGCCAACTTGAGCGCCAGAAGTGTCAAGACAGGGTTTACGATAACGGTCAGAAGGGTTCCAATGAGCCACAGAGGACGTTGGTGGAGAGACCGAGTGGAACAGTACACACTACGACCTCTTTCCTGCAAGCAAACACAGAGCAAATATTTCGGCAACGTTATCGAAGTCCCTTCGCTGAATTTCGTGAGATTGTCGTATGCCCTCCACGATAGGCGCAGAGAGG

>comp9636_c0_seq1 
GAGGAAGAAGAGGAAGAAGAGGAGCAAGAAGAGGGCGGACGAAGAGGCGAAGGAGGGGATATAGGGGGAGGGAAAGCAGAGACAGGAGAATAAATTCTGTGCTGGTTCAGAGAACCAGGCCGTCCCCTTGTCCCCTGCGCCCCTTCTGTTCCATAGGACGAAGACGCCGCAGAAGGAGATGAGAGAGAAGAAATAGAAGGAAGAGAAGAAGAAGAAAGCGAGGGAGAAGCAAGAGAAGAACCAGAAAGAGAAGAGGAAAGAGAAGAGGAAAGAGAAAAAGAAAGAGGAGCAAGAGGAGAAGAGAATCTGCGAGTAGTCGCTGTAATCCATGTTAACCACCGTCTGTTTGGAGTTGGTCGCAGTGGTGTACCGCAGTGCACAGAAGCCGCATTTTCAGTCGAGGCAGCGCAACGTTCTTCAGAAGAGGAGCGAAAGTAGGAATTTGCAACGGCCGCAGAGCTGTGAGCGTTCAAAGAGTCTTTGAAAAGTTTTGCTTCGCTTTCGCTGCAACTTCCTCTGTGGCTGTACACACAGCCGGTTCCGCGCTCTGGGATCAGAGCAGTGCAAAGAACAGGTTTCTTCTGTTTCTCACGTGGACCGGGACGTCAACTTCTTGGTAGAAAAACTCTTTTTTTCCATCGAGG

>comp8505_c0_seq1 
TGAGAAGGAACGGGATACATCTCCCCCTCTGGTGAAACCGAGGCTCCGAGGCCTCTCCAAGGGTCGCGCAGAAAGCGAGCCTTGTTCACACCGCAAAAGGGGAAGGTGCTCGACTGTACCGAATGCGTGCATGCAAGGCAACAAACAAAGCTTTCCAAGAATACACTTGCTGTCCATCTCACAAACAGCACGGGAGCGCGACATCCATTGTCCCGCTCCGTGTAGAGGTCGGGCCGAAGTCGACGCGATTCATCCAAAAAGTTTCTAAATGTACATGGGCGCATGCGTATGCGCATGCATCAGCTCCCGGTCAGCGTGTCTCCGCCGACGTCTCCGGCGAAGCCACTGCGCTTGATCCTGCCAAGAGCAGCGGCGTGGAAACCTGGAAACTGGAGAATACTCCACGCTCACCTCACTGTCTCCACTTCTTCTCGCGTTGGAAGCTCTTTAGATTTCCCTCAACACGGAGGTTTCCGTTGAATCTCGAAACCCAACGAAATTAAGGTCCTTCCTTCCCCTCGTGCGTTACGTTCTCGGCGCACCACACGGACTTGTCTCCCGTCTCGCCTTTCCTTCTTCAGGGCCATCGTCCTCCTGAGGTTTAACAAACTTGTACAAACCATAGAAGGTCGACCGTCTCTGTTCTCGATTTCCAGCAGGTTCCGCGGTTGTCACCTGGACTCCTTCCTCGTGGGGAAGCGCGCTTTGGGTTTGACCGTCCTGTGTTGTGTCCCTGGGCAGGTCCTTCGGTTTCGTCTGTTCGGACGCCTGACTTTCTCCCGTGCAAGCAGCGTCTTTGTTCCGCTTCTCGCGCTTCTTTCTACGCTGTTTCTGCCGACGCTCTTTGCCCTTTTTCCGTGGCGGCGGCCGTGCAGACCAGTCGCTCTCTCGGCCCGCGTCGCAGAGGCCGCCGGCTTCGACGATCCCCACTGCTTCGTCAAGAGCTGCATTTGGCTTTTCAAACGCACTCTTTTCCTTGAATTCTCGCTCGCGAGACTTCAGCAGCCGAATCAGTCTGCGGCGAGGCATGCGCAGATTCATGCTCTCAAGCGCCGTCGGCGCTTCCCCACCGCCGCCGCGATCCACTGCATGCACGACGTGATCTCGAAGAAATGCTTGCTGCCGCCGAGAGTAATACGCCGGAGGCACCGGAGATATCTCTCCAAATTCACACTTGGCGGAGCTCTTGAGGCGCTTATAGACTGTGTGGCCATAGCGTCTCCAGTCATAAGGCGTGAGGAAATCAATGATTCCCAAGTAGTAAATTTCAGTCATGTCCGCATTCATCACCTTGACTCCGAAGCCGCTGTCTGGGGAAGGCGGCGACATGAAGGCTGTTCCCATCCAGCTTTTTTCGAGGAAGGTGTATGCAGTGCTTGTGTGGGGCAAGCTGGACGTTGCAGGGGATGGCGCGCGATGTCTTTCCCTGTGTTTGCCGTCTGCCTGAGTGGCCAGTCCGAGCTCTTCTTCGGCGTCTCCCTTCTGGGCTCGTCCAGACGAATCCACCTCTGGCCATGACGCTGGCTGCGACAGGGACATAACGGTGTCGATCTCGGTGAGAGTTTCGCCGTCTTTCGCTTTCCTCTCTCGCTCGAACTCTCCGTCGGCGTCGGTCCGGAAAGCGTCTCCACTTTCTCCCGAGGCCAGGCACCTCATCGTCACCCGCCGGGTGCCCCCAGGAGCCGGCGGCGGACAGGGCATCGAGACATGAGCGCAGTAGCACCGCGGAGTCGAACAGGAAGAGCTCGTCGCCTCTGCGGCCTGTCTCTGCTGTAGGGAACGAGCAAGCTCTGCAGACGCGTCCGCGTCTCTGTCGTCCTCGCGTTCAACTCCCCCTTTTTCCGCGAGAGCAGAGGTCGACGTTCCAAGCCGAGACGAATAGAGAGAAGCCGGAGGGTCTGCCCCATGGCTGGCTGCCTCTTGCAGACAACAGGGCCGAGTGTCAAGAAGAGAAGCTGCTGAGCGGAGTCCAGACGAAACGGAAGCAGAGGAAGGGAGAGGAGCCGGGTGCGACTCGCGCGATGTAAGGCAAGAGGCCAGATGCGCGACAGGCTGTGGACGGCCGTCCTTTCCTGCGTCCGAAAAGAGCAGTTCTTCCTCCTCGACCTCGGGATGTCGACTGGTGTCGTCGCCTGCGTCATTGACGAGGTCTTCTTCCTCGGAATCTTCTGACCGCTGTAAGCCGTCCGCAGAGCTAAACGGCGAGGCGAGAGCCATGGACAAATGCACCGCAGAAGGTGCATTCGTTGCGGGATTCTGAGAAACCGCGGAATCTGCGGTCTCACCTCCTGCCAAACGATCTCGAGGAATCGCCGAAGTCAGAGGCGTAATCGACACAGGCTCCGACGCCAGCGGCTGAGAAGAATGTTCACTCAGAATCGACGGAGAGGGTCCCGAGAGACTCACGGAGCGTTGCTGCATTTTGGTGTATTGGCGGAGAGGCCCAAGGGAGGTTCTTGTCGCCGACAGAGGCGTCGTCATTCCCTGGGCATCGATCCCTGAGACAGCTTCCGACCCAGATGGACTGAGAATGCTCTGTTTGCATCTGTGGACGCCGACGAGAAGCGAGTAGTCGAAGACTGAAATCGTCTCCAAGAACTCACAGTCTAGGCGGTGGGCGCGGAGAATCGTCTGAGCTTCCTCGTCTCTCATGTTCAGGTGTCTGTTGGCTTCTAGCCAATCAACATCTTTCTTTACGCGGTCGTGTGGCTTCGCGCGGCGGCTCACGGTGCTGCCTTTCAAGTCGTAGGCCTCGTGTAGACCCAGGTAGGGATCGAAGGCAGTGCCAATCACAGCAAAGTAGGCACACGTCACACTCTGCTTCTTCGCATCGTCGCGGACGGCGTAGGTCCCCGACTTGGCATGCCTTAAAGCCTTGTGCGAATCAGATTTCTTTTTCGCTCCCTTGCCGAAAGGAAGGCGTCCGCGGAGTCCATCGCTGTCGCTCTTCGCCTTGGTTTTCTCGTCGCCTGGGTCCTCTCCGCCTCCACCTTCAGTCCCGGCTGGGTGCCATCCCCCCTTCTCCTGGTCTGCGGACCTGCCTTTTTTCGGAGGAGATCGCGAGCGCAGGTCCTCCCCCGTCGGCTGCTCCTCTCGCGGCCTGTATCGTACACTTCGAGGAATCGTGAAGGCGTAGCCGGAGGAGGACTGCTCTCCATTCGCCTGTTCAGAGGGCACAGGCCGCAACGACGTCCTCACCGTGTTGCGCAAGTGCCTCAGAGAGCCTTTCTCGACCTTCTTCGCATCTCTCTCCGCCCTGCCGGCAGTTGGCGCTGCCGCCTCCTCTTCGTGAAACTCGGCGCCTCCCGCCGAGGTTCGACGCGACCTCGGCGACGATTCGCAGTGCCCTGCAGACGAGTCGGTCGTCGCCTCTCGACACCCGCGTCCTGCCGTCCGCGCCTCGGATCCGAACGCTTCTCTCGCCTCCCCGCCGACAGGCAGCGTCTCTGCATGCGCCGGCGACTCTTCTCCCGGGCATAGTCGGGAAGGTCCTTCACGCTCTCGCTCCGACAGCTGCACTCCTGACCGCGCCGAGGCCTCGCCCAAGCCGTGCGCGATCCCGCCAAGTCCCCAGTTGGTTTCCGATTGCATGTCTTCGTCTTCGAGGTTGTACCGCTTGTAAATCTCCACGCGATGCAAGCCGAAGAGCCGCGTTAGCAGAGAATTTGGATTGGACAGCAGGTGATCGACGTATGCCGGAAGAATCTTGAGCATTTGTTTGACCTCTCTCAAACCGATGGTTTTGATGAGGTATTTTCCGTCGTGCGAAAAGAGAAAAAATTGGCCGCTCTTGCTGTTGCTCTCGAACTCGATGAACGAAAAATCTGTGCGACACATGCTGCTGCGATAATCCTGTTCAGTGACTCCAGCGAGCTCTCGAGCACACTCGAAGGTATCGGGGGCGAGGTCCTCAAAGACGCAGAAGAAAGGCCGAGGCAGTTGGGGGTAGCAGCAAAAGTGGAACTGTCGGACGGGAAGAAGCAGAGGTTCGTCCAGCAGGAACTCCAGATCGACTGAACTTCCAAGCTTGTGGCGCAGCATCACCAGGCAAGCACTCAGCTCGCCGCTCATTTGCAGACCCAGCATCATTGCAAAGGTCAAC

>comp8055_c0_seq1 
AGAAGAGAGACCGATTGCGGACTGGCAGCCGAGCAGAGGCCAGCGGGGCGCGTCAGAAGCCTCGGTCTCTGCTGTCGTGCATGCAGACGAAAAATGTGCACAGATACACGTCGCCGGGAACGCGAGAAGAGGACCTAAAGAGAAGGCGACGGAGGAGAAGAAGAACAGGAGGCGAAGGTGGACTCGCTTCCCCGCGTCACCGAGACGCCTCCAAGAACAACAGAGAAAAAGCGACAAAGTCCCAACCGGAAGGCACAGTTCCTTTTCAAACGAAACTATCTTTCTCGTCTTCCTGCATGTCTTCCTGCATGTCTTCCTCTTCTTCCTCTTCTTCGCTCTCTTGTGAGTCTTCGTCACCTCCGCTCTGTGGGAAGGATCAAGGCGCCCCAGCAACTTTTCTCGACGGCGTTTCTCGCCTCCTATTCTGGCGCCCATCCAGCGGCCCTCTTGCCCTCAACTGCCGCAGGCATCCTCACTACGTTCGCATTCTTCGCGACGGATTGACTGCTCTGTATGCTGGTCGAGGCGACTACACAGACGTCGGGGTTGTTCAGGCAGAGAAGCCTGCAGCGACGACATGCGCCGTGTACTACTTTGAAGTTCAAATCCTCTCGGCTTCTTCTCCACCTCACATCTGCGTCGGATTCACCACCAAGAGCGCTGCCCTCACGAAACATCCGGGCGTCGAACCGCATTCGGTAGGCTACCGCGCCGAGGATGGGCGGAAACTCGTCGCTTCCGCATCCGCCTCTTCGCTCTCTCGAGGCGGCGTCTTGCCTGGCGAGGCCTTCAGCTCTCCCTACGGAGCTGGCGACGTTGTGGGGTGTGGTATCCACTATTTGTCGAAAAAAATCTTCTTTACGAAGAACGGCGTCTGTCTCGGCGTCGCTGGGAAGGCCGACGCTCGCGTACAGTACCTCCCCAGTGCAGGAATGCACGGCGCTGACGAGAGGGTCAAATTCAACTTCACAGGGCCCTTCGCCTTCGACTTGAAAGCCATGCTGCAGTGCGACTTAGTGGAGGAGAGACAGAGAATCAAAGCCGATCTTGAACGCGACGCGAGGCTCGCCGCTCTCGTCTCTCCCGCCTCTCTCACAGAAGTCGTGCGAAGCTACTTGCTGCATGCAGCCTTCTCCCGGACCCTCGCGGCGTTTGAGCGCGCACTGACCAAACGCGACAAAGGCGAGACCAGAAAAAACGACGAAGAAAACGGGGAAGGCAGAGAGACAGAAGCCGGAGAGAGAGCACTCGAAGAGAGAGCAGTTGAAGAGA

>comp8261_c0_seq1 
TTTCTTTGCTCGGCGACGCGTGACGCCCCAGAGAAACACGAGGAATTGGAGGTTTTCGAAATTGCTACATCAAAGTTAAAGCGTTAACAAGCCTGCTTCAGGAGAATTCCGAGCACGAAACGAAACGCATGCGTTTGCCCTTCCGCTGTCGCGTTGGGCCTCGGGTCTGCTTCGACGCCTGAGACGCTTTTCACTCGACCTTTTCTGTCTCCGTTCCACTCGATCTTTTCGGTCTGCTCTTCTCTGCGCCTCGACAGACAACCGCCTTGGAGCAGCGCGCGCGCGGCGAAGACGAGAGAAGGTGGTAGACAGGAGGCGGAAAAGCGAAAGGAGCAGAGAAGAGAGAGTCGTCCGCGTTCGAGTCTTCTAGACAACGGTCAATGTACACCCGCAAGGCGGCCCGGAGTTTACTCCGGCCTTCTTGAATCGATTTCGCCACGATGCAGCATCGGAGAGTGTCTTCGAAAGACAAGTGGAGTTCCCAGTGAGCAGACGAAGAAGGCTCGCGCGAAGTTCCACCCGACTTGGGAGACGGCGAACAGGACAACCAAGGCGGAGACGAAGACGCGATTTGACGAGACAGTCCAGACTGCTTTCCGCCGACAAGAACGGAGAGAGACGAAGATCCCGGACCGTCGCTGCGAGCTCCGAGACCCTCTGCAGGAGTCGCAACTGGAATCGACGGAGCAGAAGAGTCTCCAGCGAGCGCGCCTGAGGAGTGGCAGACCACCGCGCCGGCCGCAGACGAGACCTGGAGCGCGGGAGATTTGAGAGCGGAACGCTGTTGTTTCGAGGCCTGCATAGGGCCGTCAGTCGAGAAAGAAGAAGAGCGAGAGTGGCGCCGTTCCGGCAGCTGGTCTCCCGCGTTGGAGCTTCGTTTCCACACTGCGTCTCCGGGGGGAGTCGCTGAAGAAGCGACGAGAAGTCTCAGACGCGAGGTGTCTGTCGAATCGACTCGGGACTCCACTTGCGCAAGAGGACATGCCATTCGAACATCAGCCCGGCCAGGCGTCTCAGGCGACGGGGAAACAAGAAGCAGGTGCGTCTCGCTCTGCAGGAAGTAGCGCGGCGCCAGGCCCTCTTGAGTGTCGACGAAGCACCGGATGAAGTTGCGCCCTTCGAGCCACACGCTGACTTGTCTGCCCTCGCTCTGCAGCACCCCAGCTATCCCCACGGAGAGGTCTGGAGTGACGGCGGCGCTGAAGGCGTTGCCTTTGCTGTCTTCCTCCTTTTTCAACAAGAGCGCATAACTCTCTCTCGTCTCGGATATCTTTGCTCGGCGGCTTTCATCCAGTCCTTCTGAGAAGGCAGAAGAACTCCCATCTCCAGCCCACGACGCCTCGCCTGTGGCTTCTCCCTCTCGGCTGTCTCTTTGTCGGCTGCCCTTCTTCTCTGCGGCTTTTCGTTCTCCTCCCTCTCTCTTCTCACCGGCGCTAGCGCCCCCACACACCTGCGAGCACCCACCGACACAGTCTCCTTCTTCCTCTTCTCTCTCGCTTCTCGGCTGTCCAGCTGTGCCTTCTCCTCTTTCACGACGATGGAGATCTCTCTGGGCGTCCCCCGAAACACTCGAGTCGCCCTCAGATGCCTCCGAACAGGCGTCTGCTTCTCGCTCCTTTTCTCTCTCCCTCGACAGCCGTGCATACAGTTTCTGTTCCTCGCTAGTCGCCTGAGGAAGAAGCACAGCGCTTGCTTCCTCCGCAAGATGATGGAGACGCAGAGGCGAAGGCGAAAGAGAAGAAGACCCCAGAACCTGGTGATAAATCGATGCCACTCTCTCCACCTCTTTGCACAGCTGCCGAATTACCCTCCACTCATGCACCGCGCGCCGCTGCGACTCTCGCGAGCTCATCGGCTCGCGCCAGAGGAATGGCTCGCCGGTCTCTCCGCTCCTTGCGCCAGAGCCCCCTTGAGAGGACATGCCGGCTACTGCAGCAGGGAGGAGCATGCGCGCGTCTCGACTCAGAGCGCCACTGTCAAAGGGAGGCGCGTTCTTCACAGACTCCCATTCTTCCCAGAAGAGGGCCACTGGGCAGTGGTTGTTGTCTGGGTTGGCGAATCCGCCGTCTGTATGCGCATGCGTGTCTGCGTCCATGAGAGCGAGCTGAACGGAGGCTGTTGCAGCTTTCCGGAGATCTTTCACTTTGCAGGAAAGGCGACGAAGGCCCTCATCGAGGAGGCGCAGAAGAAGGAACCGTTTTCTCCTTGTGCCGACTTTTCCACTTCCCGATACGCGCGTCGAGGAGACGACCGGCGAGAGCGAAGAGACACCCAAACGCCCCAGCACAGACAACACACACAGGCTAGCTACGCGACATACCAAGGTCACTGTGACAGGCCTCATGAAAGTTTCGTGTGCATTCTGCTGGACGGCGTCGAGAAGCGCCTTCAAAAGCGACCACCTGCAGGCAATGCGGAACTGATTTCCCGGCCGCGAGTCCATTCTGTCATCTCGGCATTTTCCACAGGCTCTCAACCTGGTCTCTTTTGCGTCCTCTTCTTCACTTCCTTCTGCTGTCTTCCTCCAGTCCTGCGCCCGAGGAGTTCTCGCCTCCTCTTGCAACTCAGATGCATCTTCTTCCTCCCGACGCTCCTCTCTCTGTTTGTTCCCTCTTGCTTCTCGCCCCGCCGCCTGAGGCTCCTCTGCATCCTTCTTTGTCGTTTTCGGATCCTCCAGTCTGCCCTTCTCCTCGAGAGCTCCCGCCTCCGCCGTCGGTGTTCCTTTGCCTGCTGAATCTGCGTCGGCTCCTCGCGGCGACTCTCTCTCCTCCGTTTCCATTTCCGCGCGCGAGGGGAGAGACACGAAAGAGGAGAGACGCGCATGCAGCGTACTGAAGGGAGGTGCCGAGCTCGAAGAAGTCAGGGAAGACGAGGAAGTCGGTCGAGGAGAGGGAGCAGTGAAGGACGAAGAAGCGGCGGACGCGAACGCAGACAGCGGCACACAAGAGGCCGAAGCAAGTACGCGGTCCCCATAAGAACTCTCAGGGGACATAGACCGTCTGAAACGCGGCGCGCGTCGCCCGCGAGCCGGGCGCAGAGAAGGCAGAAGTCCGGCATTTTGCAGAAAAACCGAAGTGACTGTCGGGTGGGAGAGCACTGCATGCAGCAACGCGCCGCCGAGGAGAACTGCAGTGTCGCGTCGTCTCCGAGAGGCGGCTTCTGCTCCAACGAAATATTCAAGTGCTCGCCGATACGGATTCGTCACCCACACAGTGTCTTCATCTTCTTCAGGGAAACTGTCTCGGCTGGATCCCCAACTCGGTCTTCTTCCTTCCGCCCCCATCTCCGACGCCCAGTGCCCTGACCGTCTCGGTTGCTCCTCTCTCCCTTCGCTGTCGCCTTCGCGACATCCTTCGCTACCTCTTTCTCCGTCTCCTGCACCTTCTCCGAGACCGCCCCAGACGGCCGAGACGGTCTGTCGAGCATGGCTCTCGGAGCGCGACTGGCACCTTGAGATCGGCGACGAGACGTCTTCGCTGCACAGAGAGAAGAAGAGATTTTCCTCGAACGCGCGTTGAATCTCTTTTTGAGCTTTCTGAAGCAGCGGACGCCGTGTCGCGAGGACGGCCGACGCCGAGAGTGATGGGCAGGTCCCGAAGTCTCTCTGAGCTGCAGAGGGGAAGGAAAGGACGCCTTCTTCTTGCTCGGTTCCGGAAGAGCAGAAACCTCCACAC

>comp9933_c0_seq1 
CGACGAAGAGGTTCCACCCTCGATTGCTTTTCACAGCTGAGCAACAGACAATCCTGGAAACCCCATCTGCGTGCACACGTCGGCAACATGTACTCCGGAAGTCCCGAATTCGAAAGCTTCTTGTGCGAGCAGCTTGAGAAGCTGAAAGTCGACACAGACGTATTCAAGGATTACGTCATGGGCATTCTTCAAGACGACAGTGCCTCTCGAACAGAGAAGGTAGACGCTGTTGCCGAAAGTCTCCAGTTTGCAGTCGAAGATGAGTCCGTTGCGGGCCTCGTTCCCGACTTCGCGGCAGAGTGCGTGGACAAATGGGTGAAGGAAGTGGAGGAAGTTGAGCACCAAAAGAAAACAGAGCAGCAGGAGGCAGCACTCAAAGATGCGGTCAAAGTGTCAACGCCGGCCTCAGCGCCAGCAGCTCGCTCGCCTGTCAAGACGCAGGGGTGGGAGAACCCACAAGACAAAGCTCTGAAACAGCGCCTGATGGAGCAGTTCGCTTGGCAAGTCGACGAAGTCGTCGACTTTGATGAAAACGGTGCTGAGATGCTCCGCAGCTCGGCCAAGAAGGACTCGCATGACCCTCTTGCCGACGACTTATTCAGGAATGACAATCGTGCACGGGTGGCAGCGGCACAACAGATGGATCGCCTCAAGGCGAAGGCGCAACACGAGGACGAATTGCGGAGGCGGGCGGAGCAGAAGAAAATGGAGGCTCTCAAGAAGGAGAAGGAGAAGAACAGAGTCGCAAAGAAAGAGAGGCGCGCGGGGCGCTAGAAAGACCTGAGCCGTTTCTTCTGTTCAACGGCCTTCCGCTTCCGTTCTGGCTGACTTGCAGCTTGCTGGCGATGGCCTATCGTGGCCGGTGGGGCGTGCTGTGCTCAGATTGTGTCAAGCGCGAAGGGAGATGGCGCTTGGCGTTTTGAGTCCACGATGTCCGACAGTCTCAACGTGAACAAACCGCTGGGTTGAGAGGGCTGTCGAAGGATTTCTGAATCTGCCTGCCACTTGGGGCTGTGAGCGGCGAGGACAGAAGGAGGGCCGGGTAGGTTTCTGATTTGTTTTTGCACTTTCTTGTCTTCTTTCTGGCGTTTCCTTCCCGCCACAGAACCGTTCTCTGGGCGGCTGTCTACGCGAAACGACCGCGCGCGACGTCTTCAGTTTCCCTCTCTCCGTTTCCTGTTTTCTTGCTCCTTTCGTCCCATGCCTTGTCTGTTTCGCTTTGGCTTTGTTCTTGTCGGCGTCTCTTTGTTCCTCTTAAGCTTCGCGTCCTCAGGGGCGGTGCTTCATTCGCATACTGCCAGAACACAGCGTGCCGCCTCGCTTGCGCAGAGACGCCTTCGAGTTTCTGTTCCCCGCCGCCCTGTCGCATTCCGTGGACACTGTTGCGCAAGTCCACCCTTGACTGCTCTTTGCCTTGACGCACTTGCGGCCAGCGAGACAGGCGACAAGGCGCCGCAAACGCCATCCGTCCTGGTGGCTTCTCGACAGAAAGACAGGCAGCGGGGGTGGACCAGACAGGCGAGTCAGAGGCGCCTGCGTCCTGCGACTGCGTGCACTCGAAACCAGAGTTCGCACCGAAGCCTGCATTCGCTGAAAGTAAAACGAGCTTCAGGGCTCGAACTTTGTTTGCCGGGACCGCCCCACAAAATGCTTTCAAGTCACTCTGTCTGACGGATCACTCCCACCGATGACATTCGTCCACACAACCTCTTTCGCTCGGTGGACGGGAGCGCCTTGGCCCTCAGAGCTCTCGCCTGCGCTCTCCCCTTCGAAAGTCGATATCGCCTTCGCTGTCGCTCGCTTTTCAGTGTGCCTCGGCGTCTCTCTCTCTCCTCGTTGTTTGTTCTCTGTATTTCGGATCTCTCTGCTACACAGTGTCGCTGCCGGTGGTCTGCTGCCTCTCTCGTTCTCCACAAGGCCTAGGCCGCTGTCTCCGCGGCCTCCATGACCCGCAGAACAGTCGCCTTCATCTCTTTGGGGTCTCCTCGAATTTGCTGGGCCTCCTGAGTGGCGCCTCTGTTCCCCTTCAGAAGCCGCCCGACCACAAAGTCCGCCATGTTGCGCATGCCGCGCCGGAACTGCTGCAGGAGCTCGGGATGCTGCGCAAGGATCTCGCGGGTTCTCTCTTCGATTGTCAGCACTTCGGGAAGCGTACTGTCGGAGTCTCCTGAACAGAGACGGTCGTGTAGGGGTTCTTGCGGCAGAGAAGCGGGCGTTTCCTCGCCTGGACGCTTTCCACTTTTCAGATTTCTTTGAGCGACGAGCGCCTCGACCGTGCCATCCCATGAGAGGAGCAGATCCGGA

>comp8764_c0_seq1 
GCGTGCAGAGAAGCGAAAATATATTATTGGCAGATTCTTGGTGCCATCTCTCGCCGCCAGTGTCTCGTTTCTGTCGGCCAGAAACTCCGGTGAACGCACAGACGAGAAAGCATTGCACCAAGAGGGAGCGACCGGATAAGAAGCAAAGCGAGCAGACCAGGCAGCACAGAGGAGCCCCGTTCTGTCGCAGAGAAGAGACAGAGAGAAGCACAGAAGCGCGAAGCAAAAAGCCAAGATTACGCATTTTCCGATGGCAGGTCTGGACCAGTGGAGGCAGACACACGGGAGAAACGTAGAGACAGCGAAAACAGAGAAGCCCCGGACTTTGCCTGATCCCTTCGTAACACACAGTCCTCGATGAGACGAATCGAAAAAGCCTACTTCTCCTAAAAACTGCATTGACAAAGGAACGGTGGTGAGCTACTTTGTCTTGTCGACCGCCCGAACACTGTCTGGGTGAGGTCGAAGAGAAACGCGAGTGAGCCGCGGAAGTGGAGAAGTCGGTCTGTGTCTCTGCATCCTGATTTCGACTTTCCTCAGTTCCTCCCGTTTGTGTTCTCTCTCTCTTGTCTCTATAGGTGTCTCTTTCTCTGGATATTTCTCTCCTTTCTCTCGCTGTTTCTCTCGTTTCTCTCCCCTCTCGCGTACCCCTACAGGTTTCTCTTGCCTGTGCCCTCTCTCTCCTTCCTCCCTCTGGTCAATTCTTCTCTTTTCTCTCTCTTCTCTTTCGTATCATTCTTTTTCCTCTCCTGTTTCTTCCTCTCTTCTTCTGGCTCTGCTGCGTCTCTTCCTCTTGCTTCTACTTCTACTTCTTTCCTTCATCCGCTTCCTTCTTCTTCTCCTCTCCCTTCGCTTCCCTCTGCTCCTTTTTCCGTCTACCCGTTTCCTCTCTTCTCCGTTCTTCTCTCTCGCCATTACTTCCTCTTGTCCCTGCTCTTCCTTGTCTCCTCGCCCCCGCGCTCTCCGCTGCTCGAATTGCCTCTCTCGTGAATCAGTTCTCTGCTCGTTCCCCGCTTCTCTGTGCGCCTCTGGAGAGAGAGGTTCAAAGCGCTGTCGGCACTTGCGTTAAGCGAGCGTCTGCAGGACTGCAAGTGACTCTGAAGAGTGACGGAAAGATGGAGGACGTGGAGTCTGCAGCTGTCGAGAACGAAACTGAGAAGCAGCATGAAAGCCGAGGACGCTCTTCCTCGCAGACGCCTTGCTCGCAGGCCGACAGCCGCCCGAGCGACGAAGACGATTTGCTCTCAGAAGATTATATATTTGATGATGAAGGCGACATCGACATTGACCTCGTCTCTGCAGAGGTTCACTCTATTGAACGAAGAAAGGGTTCTCAAGTGCTCTTTCGCGCGTTGACGCCCGATGAACTGCGGACGCGCATGCACGAAATTCTCCAGGAATCTACAGAGCTTCTGGGAGTCGACGAAGAGGTAGCCTCACTGCTTCTGCGCACCTACCGCTGGCATCTGGACGACCTCATTCAAGAGTGGTACTCGGACCGGAACGCCGTTTTGAAGAAATCCCGACTCCCTCTCCCCCCTGACCGAGATGACGGGAGCTCTTCTTCCTCCTCTTCTTCCTC

>comp8821_c0_seq1 
GCCAGACGCGCACATGTTTGCCGTAAGAGTTCTTTTTCAATCTCTGAAACGGGGACAAACTGCGAGAGAAAGAGACACATGTTTGCATCTCTGCTCCTCTACTTCGTCTTGTCAGGCATGTTTAGCCGATGCCGAGGAGTTTCAGAAGTTTTCAAAGTACAACAGAAACGTCTTCTGCACGAAGACGAAGCTCTGGCCTCCATCCACACCATTTTCACTGTGCTGAGTTCCTTCTTCTTCATGTCCCTCGCTCTGCCTGTCCAGTTCTCTTGCGACGTCGCCACGCACTCCGTTCTGTCCATCTGTTTTTTCCGGTGTGCTCAGCTCGTTCCATCCCGCACGCTGCCAACTCTGGAGACGTGATAAAGAACAGAATTCCTAGACCGTACGCGTGTGTGTGCCCCCCCCTCCGCGCCAAAGCAATAGTTACGAAACATCCCTGTCGAAAAAAGCTTGCGAATCTCGCAACGGCAGCATGCGAAAATGAACCCCAGCCGTTGACGGCTCCTGTCTCCTTGCCACCTTTTCCCCATCATTTGTCCACCGTTTCTAGACAAAAGGATTCGAGGAGCTCGCTTTCACACTAGGATGCAGACCCTTAAGACTTTTTCACATCTTTCACTGTTGCAGTGACGACTGCCCGTCTGTCTCCCCTTTTCTCCCACGGCCGGTCTCCGTCTCGCTTTTGAGAATTCCGTTCTTCCTCCACTTGACACGACTCGTCCTGGAGTTCCACCACTCCCTTCACCGCCTGGCGACATGTCGGGCACCTTCCATTCCTTCGGAAGCAAGTCTGGGCGCAGTGGAAGCACAGGCCGCCGTGACCACAGAACAGCAGCACGGCATTGGGTCGACCCTGGAAGCAGATGATGCACAAGTCGCCTTCGTCAGTCTGTCCCCCTGACGAGGCCCTGCTGGGGGCCTTAGATGGGGACCCTATCTCGTCGCCAGCTGTTTGTCTGGGACTAGTCACAGAAAGGGAGTCTCGTTTGCCTCTCTGGTCTTCCCCTCCAACCTCCACTTTCGAGCCGGCGCGTCCCTGCCTCCGAATGACAGAAGAAGGCACCTGTTCCCCGGAGATGTCCTCGGCCCCCAGAGAGGAGACGCCTTCCACACTCGCAGAGCCTGAAGCTGCTTCTCCAGGGTGGCGAGCACCTTCCGTGAGTCTGCTGTGTGTATGTTCCTTGCCTGTCCTGTTCACCCACCTGAGCGCCGACAATGGCTCCTCTCTGCTTGTCTCTCCTTCACTTCCCTTCGGTCTGCAACTCTGATTTGCTTCTCCAAGCGTCGAGAGTGTTCGCGCTGAGCCTTCATGAATGCCACTCTTCTGTTCGTTGGCCTCTGCAGCGGCTGCTCTCTCTCTCCTCCCCTCCCAACCGTCTGCCGTCTCCTCGCCTTCTCCCACCCCCTCGGCTCCCTCTGCGCCTCTCCTGGCTTCTTGAATGGTATCCGGCCTTGCGCTGCGCTCCGAAGTGCACTTGATGGGCTGCGAAGATCGGAGAGAGCTTGTGGAGGAGAGATGCGCGTCTCTTGGAAGCGAAGAAGGAAGCGAAGAAGGAAGCGAAGACGGAAGAGAAGATGAAGGCGCAGAAAGGGAAGAAGGAGCAGACGGCGAAGGGGAAAGGAGAAGGAGAGACGCTTCCGTGAAGTGGAGCACGAGAAGCGAAGTCAGGTCCCGATCTGCTCCAGGACGCTGAGGGTGATAGGCTGCAAGGAGGAGAGGCAGAGCCTCGCGAAGATCAATTTTCAGATTCCCACCGATATCCACTTGTCTTAGCGTCTCTTGGCCGTTTTGGCCCACCGCCGGGGATTCTTTGGCCGGGCGCACGCCGTCTGCGCTCGCCTCGGCAGAAGCTGCGGAGACGCCTTGCGGCTTATATTCGGAGCTGGGCAGCTGCGCCAAACCGACATGGGGCACCAGTGAGAGCAGGAGCAGGAGATCCAGAGACGCAGGCGCGGCGGCCCTGAGCAAGCCGTCGACGTGCGTTTCGTTTATCTTGAACTGTGCGAGGTAGCTCGAGTAAAGGTCCTCAGAGGGAAGCCGAGGGACTGCCTGCGGACTCTGGTTGGAGACGGCAGAAGCGAGAGGAGACGCCACGGAAGACGAGACGGAAGAAGAGACAGAAGGAGCTGAATGGACGGGGAAGACAAGGCGACAAGATCTGAGGGAAGGAGACACGAGGACGTGAGGCCAAATGTCGGGCAGCGCATGCAGAGAAAGAAGCAAATTTGTCAAGAATCTCGGATCTGTCGAGGTCTCGAGAAGCGGCAGTACTGTCCGGAGTTGGGCCTCCTGGGAAGCGCCGAACGCGAAGAACGAGGGTCGCGCCTCGCAGACAGAGACAGAAGAGACAGTCTCCAGGTCCGAGACAGAGGGTGAAGAAGAGGCGACAGAAGATGGAGGCGGCGGACAGGAAGAAGCCGAGGGAGGTGAAGCTGAGGAGGGAGAAGAGAAAGGAGACGCTTCTGGGGATGGCTCTGAAGGAGGCGCGCGACGCGAAGAGGGATGGCCGCTCTCACTGAGGAACTTTTCCGGAAAAAGAGGTGACGAAGCTGCATGCGCTGTCGAGAAGGAACATGCAGAAATCCGGGAGCAAGAGACCCCAGAAGGGCAGGCGCTTTCTTCTCTTCCTAGCGAGAGCGATGGAGGGTGCGTGTCTGCAGAGCAAAAGGCGCCTGAGCAGATGAAGGACGGATGCACTCGAGGAGACGCAAGAGCCTTCCGGAGAAAGCGCCGGAGAAAAGCAGACATCTGCCTTCCTCGCTCCCAGTCGGAGTGAGAAGGAGGCCTCTGCGGCAGAGTGTCTCCTTTCTTCAGAGACAGAGCCCTCTGCCGGGGGACGCCTGCAGAGACACGCGAAACGGCCCGCGAAAAAACGCACCCTGTCTGTGGAGAGACAAAGTCGGCAGCGCGGCGCGAACCACAAAGAAGATGAGACACAGCCGCGCCGGAGGACGGACGCGTAAGAGAACAAGGTAGGCGCGCAGAAGAAGTCGAAGAAGAGACAGACAAGAACAGAGAAGACGAGGAAGAGTCGGACATCTGAAGATCAGATCTGGAAGACACAGGAGAAGACGAGGCAGAAGAGGGAGAGGAAGAGGAAGAAGGAGACGAGACGGAGGATCGCGAGGAGACCCTCAGGCCTCGCATCCCCTGACGGCGCCAGAGGGGCGAGAAGGCCATCTTGGATGCGTGGACGCATGCAGGTTCTTCGTTTGTTCGAGAAGAAAAGCCTTCGCCGCGAGCCAACAAGGACCCGAAGGAGGCTGCAAGACGAAAGCCTCTCTCTTTCAAGCTGGCAAAGAAAGATGAACAAAACGCTAGAGTCGCAAGTGGACATGCATAGTTATGAAGGAAACATGCATCCACGCATGCATGCCAAGTGTATAGGCAGAATCAAACGTATGTGTGCATTTACCGGCTGTCCACGGACGGACGTGATTGCGCAGAGATACTTGCGTGCATGCGTCTACACCGCGCCGCAGAGATCTGCGTTTGAATCAGTCCTTGCGCGCATCTCTGCGCAGGAGGAGAGGAGAAAGAAGGAAAGAGGAAGCAGACAACAGAGACATCCAGAGACAATTTGGAGAGTTTTCTGCACCAGACACCTCGACAGCCGCGCGGAGAAGCAGTCTCGAGGACAGGCCTAGGAGAGAGAAGCGCAGTTCGGAGACGTACGAGTGGAGAGGAGCTGTCTGTGGTGAGGGGGTCCGGCGGCTTCGAGCAAGAGGAACATGAGAAGCAAGAAGGAAAACGAGAAACAGAAGAAGAGAGACAAGATGGCGGGAAAACTCCCACAACGAACGCCAGAGGTCAAGGCGCGGAGACAGCGCA

>comp9120_c0_seq1 
CCCCTCTCAGCTTCGTGGAAAGGAAACCAGCCACAACGAGACGAGACGGGGACGAACTCCTCCAAAGAACAGCAGAATGTTCAAACGCGGAAAAAATACCAGGAAAGCGATTTACTCAAGACGGCGAAAGGGCGCGAGGAGACACTTGCCGTCGACGCAGGCCCACACCGAGCGCCAGCTTAGAAACGCAGACGATCGGAGTTTACTGCAGAGCGTCGAACACAGAAAAGCCACCTCGGAGCGTACCTTGGGATGCACCATCGATCCGCCAGCGGACATCGAGTACGCCGTCGAACCTGTTGGAGTCGCGAGGATCAGTCCATCGGCGGCGACGGTGGTGAAGAAACAGTCGTTGCAGTAGACGTCTAGGCTGCAGAGATTCGAAGAAAATCCTCGGTCAATGACGCACTCGTTGAACGCCACAAACGACTCCAACACCACCTCCTCCGCCGAGAGCAGACAGACCTTGAGTCTGCATCTGAGGTTGACGGAGAATTCCTTCCGGACTGTCATTTCCGCCAGCTGCCGGCGCGCCTCCTCGAGCGAGAAGCGCGTCAAGTAGCCCAGACTGCCCATGGAGACGCCGAGGACCGGCGGCACACTGGCTGCGAAGAGCCGCGAGACCCAAAGCATCGTTCCATCTCCGCCCAGAGCGACGACGAGGTCGACGGCCTCGCTCAAATGCGCAGGCGGTCCTGGAGAAGACGACCTTTTGCGCGTTCGCCGTCGCCTCGCAGACGTAGAAGCACCCGGCCAGCGAGCGCCCTCACACGCAGAGGCAGAGGCAGACGCGTCAGGGGGAGGGATCGAACCAGCTCCTGAATCTCGCTGAGAAAACGAACAGGAAGAAGCGGAAGAGGAGGACGGAAGACAAGACGACGAAGACGAAGAAGAGGAAGCATGAGAAGGGGATGCAGGGACGAAAGGAGAAAGGTGCACAGAGGGGGCGGAACGAGGAGACGGAGACGTTCTTGACCAAGCAGAGGCAGGAGAAAAGACCGAAGAAGACGTCCGGCTAGAGTCTTCTTCTTGCCGTGGACTGCAGGCGCTGTCGACCCAGGTCTTGAGGGGAATGGCGTTTCGAGTTGCAGCTGCCATTTCCTCCGCGGCCGACGGTTCAACGATGACTGTCAGACCCAGGTCGCGATGCATGTACCTGTAATTGACAAAAGAGAGAGAAAAGCAGCAACTTCTGTTCTGGGACCTGCTGAAAAACATGCAGACACGCTTGGAGACATGTTCCACCTTCTGAACTTGCCCGTCTTCAAGACGCGATAGGCAAGGACTTCCTTGGTGCAGCTGCAGAACAATTTGAGTCGAGGAGATCTCCTCCACTCCACAAGTGTCGAGTTTCTTCTTTTTCTCAACCATGTTGGAGACTCTTCTGCCTGCCTCCGTGCGGGAGCCGAAAACACCCACAAGC

>comp8848_c1_seq1 
AGAGAGAGAAGGAGAGAGAGAAGAGAGGGAAGACGAGTCGCGAAAAAGCTCCGCCAGGGTGGCTGAAGAAGAGAGAGAAGACGGCCGACGTCGCGAGGAAGCTGGCTGATGTGTGCGGTGGAAGTGAACTGCTAAAAAAGGAGGAGCTGCGGCAGCGAGAACGCTACCCTCCACGCACAGTGCCTCGCTGCCCATCTTCGAAAAAAGGCAGAGGTTGCACGGTCGAAAAGGACAGCGAAAGCGGAGAAGGAGACAGACGCGCAGACAAAGAACAGGGAGGGAGAAAGACGGACGAATGGAGGGAGGAAGCGACGAAGGAAAAGGCGAAAAGCAGGGTGGCGAGACAGCCGAGGACACAGCACACAGAGGGAGAGAAGAAGGGAGGAAGGAGAGAGGCGAACTCGCCACGAAGAGAGAAGGCGACCAGCCATGCTCGCGCTCACTCCGCGAAGACCGAGACGAAAAAAAGGAAGAAGGAGAATGAGGGGAAGGAGAGACAGAACAAGACGGAGAAGAGGAACTCAGGGTGGAAGTCTCGTTTCCCTTCTGAACGGGCAAAAGAGATGTTCCTTGCGCATTGAAAGCCACAGGGGCGGCGACGTTGACGCGCTCCACGAGATCGGCTAGAGAGAATGTGGAGGCGTCGACGGCACCTCCAGATAAATATTCTCTCACGGCCTTTGTCTCAGCCACTGCACGCTCTGCATGCGCCTCAACTCCCTCTGCCACAGACATCTGTTCTCCATTTTCTTCTCTTCCCCGCGCCCCCTCTCCGTCTCTATCGGATGCAGCATGCACCTTTCGCGCGTCCTCTCTCTCCGGGTGTATTTCCTCTCCGCCATCCGTTGGCTCTTCTCCTCTTTCCTCGCCTTCCTCACTACCTACTCCCGGTTCCCTCTGTTCTGACGCTCTTCCTTCTTCTCTCTGTTCGCGTTTAATTTGCTCTCCTTTTTGCCCTTCTCGTCTCTCCCCCTCTTCTCTTTGTGTCTTGTCATTTGCTTCTCTGCTTCCTTCTCTCTTTTCCAGATCCCCCTCTGCGTCGCACCTTCCCGCTTCTACGGACTCCTCAGTTTGTCTCTTCTCGTCTCTCTCCTCTCCTCGCGTGCAGGCGCCTTCTCTGCCGCGTCTCTGAAGGACCTGCGTCCACGTTCTCGGTTGAGCCTCCTCCAGCTTCCTCTCCACACAGATTTGGATTTCTTCCTCTTCAGGTCCTGTCTCCATTGACGTCTCCTCTTTCTCTGTTGTCCACCTTGCTTCTCCTCTCTCCCGTATCTCTTCGGCATCTTCTCTCTCCTGTGTCTCTCTCTCTTCCCTCTTCATTTCCTCATGGTAGTCTCCAACGCTTTGTTCTTCCCTTGTCGGTCCTTCTTCTTCGCTCGCTCTGCCTTCAGGCGCG

>comp9561_c0_seq1 
AAAGACGGGTCATGTTTCCTTCTTCTCATTCTCCTTTTGGTCGCTTTTTCTGCGGAAGACGTAGGAGAAAACGACGGTTTTTCGTATCCGCTTTAGCTGTCTCTTCCCACCGACGACTCCCTCTCTCAGCCCGCTCCGTGCGGTGTGTACGTACACCGGACTGCGGGAGGCTGACTCTGGGGCAGAGAAGGCGGTGGAGTTCGGCCTTCGTCCATCACGCGTCAGAACCGGAGATGCCCGCCTGGAGAGGCAGAATTCGCGAAGGAAAAGAGGCAAGACGCGGAAGCTGCGCTTCAATGTCGACGTTGACAGCGGCCTCTCAACTTTGCCCTCAACCATGATGAACGCGCTCCAGACTCCGAGTTCAGGTGTACGTACACCTGGCCTTCGTGGAGGGGAGGCGACGGGGGCTGGCGGCAGGCGGACTACAGCAGAGTTGCTTCGAGTGTTCGCTGTCGTCCTCTTTTCTCTTTCCATTCTCCTTCTTCCTCCAGGGGACCCAAGCATTTTCTCGAGAGTGTCTGCGTCTCCAACTCGGCGGACCAAGCCATGTTCCCCGCGGATTTCCCTTCACATAGCGAGGGAGAGTCTACCGCCTCCGCGTTCGTCTCCACCTCCTCTGAAGGCGGCTTCTCTCTGGCTTCCCCGCTGGGCCTCGGTGAGCGCGCCGCCTCTTCGGTCACCTGCATCGGGAGGCGAACGAGAGACTGAGAGGTCCACGCCGAGTCTCCAAGGAGCGTCGAAGGAAGAGGAAAAGCGGAAGCAGAAAAAGGCCTCAGAGATGCGAAAGCTGTGGAGTGTACATGCGCCTCACGGGGACCCCAGGCTCCGCCCTCCCGTCAACAGCAGTGCGCGCCGCCGGTCCCGATTTGCAGATAGAAGAGGAGGACTACGACCGAGAGAACTGTGGGGCGACGACAAAAGGTCTGAAAGACATAGGAGGGCATGGGCCATTCCAGACAGATCCGGACCTTTCTCCTTTCTCTTTTCCCCGTCGTTCGCATCTCTGCCATCTTCGTTCCCTTCCCGGTTTTCCTGCTGCTCTTCTCATCTCTCCTCTTCTTTCCTCTCCTCTTCTTTCCCTGCTTCTCTACCGCCGTCCGCAAGAAACTGGCCGCCTTCTCCCTGCTTTGCATCCACGCTGTTCTCTCCGCCGTTGTCGCCCTGCATCCCTCATCTCTCCTCTGCTTCCTCTTCTTCTTCAGCAGTGTCTTCGTCGCCTCCTTCTTCCTCTTCCTCCTCCTCTCCCTCTTCTTCCTCCTCGTCTTCCTCTTCTTCTCCCTCTACATCTCCTTATTCGTCATCCTCTTCTTGCGCTTCTTCCTCTCCTATTTCCTCATCTACTTCTTCTGCTGGTCGTCCTGCGTCGTCTTTTGAGTGCGCGGCGGATGCGTCTTCGGTACCTTTTCTCGGCATGCGTTGCATGCACAAGTCAGCAACGCAGATGGCCGAGAGAGGAGGACCTGAGGACGCTACGGACGCCTTGTTTAGGTGGATGCCCAACTCACGAGAAACAGCTCCATGTGAAGCGGAAGCTGTCTGCGAGTGGAGTGGAGGAGAAGAACGCCCTTTCGAATCCAGCAGCGAAGGCAGCAGAGGAAACGGTCGCGGTCTCGCAAGACTGGGAGGCGAGGAAACACCGCAGGCTTCTCCCCGTTCTCCCTCCTGGGTGTCTGCAAGTCATGGAGCACGCGTCTCTTTTGAAAACATTCTCTGCTTGCACAGCTGGAAGATCTTCTGGACTGCTCCTTGTCTGCCTCCTTCTCTGCATCAAATTCCAGAGCCGACGCTCTTTCTCCTCGCGCGGGTATCCCCGCCTCGAACGCTGTGTGCGCCCTCCACCTCGCCTTCTCAGTCGACTCTTTCTTCCAGTCCGAGTTCTTCCTCTTCCCACACAGATCCGGTCGATTCTTTCCACTCACATTCTGCAACTTCTGCGCGCCGCGACTTCTTGGAGACTTCTGTCTCGCCAGGCTGGTTTCTTGTCGCTCCTCTTGCGGACGCAGACGGAGACAGCACAGCTTCCCTGCGAGGCCCTCAGAATGCAGAGGAGACATCAGAAACTGATTTCGTTCTCCAGGTAACGACCGGCAACTCGTGCAAGGCCCTGCGAGACGGGGCTCGCGTCCTCCTCTGTCTCCACTCCGACCGTCCTCTGCCCAGCCTTCTTCGCCTCTTCGGCTACGTGGCGTCAACCCTGCTGAGAGGCACTTGTCTCCCTCGAGACATGAAACTCGGCAAAGAAGGGAGCAAGAAAGGAAGAGGAAAATGGTCTTCTGCTGGCTTTCGAGTCTCACAGCCGCAGATCGGCTGGGGGGTTCCCAA

>comp8973_c0_seq1 
TAGAGGAACAAATCGCTTCTGCGTTGTTTCTTCGCACGCGAGAAAAACGCGAAAAAATCGTCGTGCGATTCTTGGAGAAACTCGGTGTTGGTGATTTCCTCCTCCCGGAAGCCTCGCCGTTCCGGCAGCTGCTCTCCCGGCCGGCCTCTCAGAAGACACAGCGCCACACACCCGACGCGGAGGCCGCGCAAAGCGAAACAACGAAGATCGCGGAAGAACCGCAGAAGAAGGCTTCTAAGCCATGGGAACATCTCTTGACGGAGGCCGCAGAGAGCGCCGACCGTGCATGGGGAAATGTGAAATTCCTTTCGCTCGAGAGCATTTGTCAGGCGGCTGTCGGCGAGGGTCTCCAACGCGAGAACGAAGCGTCTTTCTGGCGCAGTGCATAAACCAGTAGTGTTGTGCGAATTCCAGAAAGCCGTTTGGCCTCTCGTGACACCGCAGAGAAACTGGAAAGTCGTTGAAGGGGATACGCCCTTCGCTCGATTGGCCTTGCCCCGTGAGCGCCTCCCACAGGGAGGTCAAAGAGGTCGAGGCAAACGGCGACTCGAAAAGAAACGCGACATCACCCTTTGATAAAGGCGAAGAAGGAGAGGCGACGCAGGTCTCGCTCGCGGATCACTCGGACAGAGACACTGCTGTCGAGCCTCTTTTTCTACGTCGACTTTTGAGGGTCCTAGAATTCGCAGGTGTGATATCAGACAGGATTTTCTCAGTGCGTTTCTCAGAGAATACATGCACTTCAGTTGTCTTCACCCATGTCACGAGAATGGGGAAAGTCGCTTCGAGGAAACAGAAGACTGCGTTTTTCTTCGATGCGTTCGCTTTTGCTCTGGCCGAGTTCCGCCAACCTTGCGTTTGTGTACTCGGAAGCGAAGACGAGCACTCAGCTCTCCAACAGAGAGAAGGGGAAAAACGCGACCGACATCGCAGGCGTCGCCTCTCTGGAAGTTCTGCTGAAAAACGAAAACCTCCAGAGGCTTTCTCAGATTCCGGTTGCCCTTCTTCTCAGTCGTTCTCGTCTTTCGAAGTATATCTCTACGTCTATCTGCCTTCGGTCGCGTATTTCAAAGTCTGTGTCTCTACGTCTATCTGCCTTCGTCCCAGTTTAAATTCTTCTCGAATCGTTCTTTCTTCGCCTTTTCTAGTTTCTCTTCTTCTTTTCGGGAACCTGGGGAGGAGGCAGGCATGTTGGCTTGAGCTGTGTTGGAACGCGTTTATCAGTTCGCTCCTCTGGTGGCACTCTCCAGTGAACTGCATAACTTTGACCGGGTGCAACGCTTTCATAAATGCATCCACCATTTATTTCTAACTTTTCTGGAAGCCGCTTTCGAGCCTCAGAGCCAGCCGTCCGCCGTCACAGGGCCTCCTCGAGGCGTCCAGACTGCTACGATAAAAAAGCGAACGCATGCGCTTCCCTGTCGAGAAATTTACGCATGTGTATATGCGCACACAAATATAAACAGCTGCTCCAAAGCACACATACCTGCACGCGTATATCCGTAAACAGAAACCAGAGAAGAAAAAAGATAAGCGCGGCTGACAAGGCGTCTTGCGACAGAACATGACACATAGAACATCAGACTGTTTCGATAAAAGAAGAGACAAAATACCAAAGAATAAGTGGATAGACG

>comp9894_c0_seq1 
CGGCGCCTTTCGTTGCCGGGCGCGTTATCGAGGTTCTTCTCGGCGCTCTCCGACACTTTCGACTCGTGCAGGGGCAGACCTTCTTTGGCCAGTGGGCTTCACGTCTCGAGTTCGATCCTTCTCCCCTTGTTGACATCTTCGCGTCTCCCTTCTCTCCTGAGCAACGCGTCTGTCCTCTTCAAACGGGTGCTTCGTATTCCTCTGCTTCTCTCTCTTCTCCGTATGTCTTTTTCTCTCCTGTCTTCGGCACTCGAGATGGGGGAGACGAGGGAGGAACGCGTGAAGAAGGGAGCGGGTGCGGCGAGGGAGACGCCGAGAGAGGAGAGCAGAGGAGACAGAGGAGACAGAGGAGAGAGGAACTCCGAGAAGAGGCAACGATGGAGAATGAGACACTGGCGACTCTTCGCCGAGTGACTGGGACGTCTGACCTGAGTCTTCTCCGCGCCTCTGTGCGCTATATCGAGAGCGGCGGGGAGGGGGCGGCCTTCTGGTCTGCTCTGGGCGTCTCCCAAGAAGCGTTTGAAAGCTTGCTCGCTCGTGACAGAAACGCGCCTGAGGCAGCTGAGAACTCTGAAGAGACGCGAAGCGAGAGGAGGCGAAACGAGACCAGATTTCCTGTGGGGGAGCACGCTTCGCGTCTCGCTGCAGTTCTCTCGGCGTCTCTCTCCTCCTCAGTCTCGCGGCCTTCCGCTGCCCTGTCGGCGGGGCCTCGAGACTACACCCTGCCTGTTCAGACCAGATCCGCGTTGCCAAAGTCTCCTGCTTCTCGCCCACGATCCCCCAACGTTTCCTCGAGTTTTTTGGGTCCTCCACCTCCTTCAGCTGCTCGCTGTCCTACGACCTGCGGAGCGCCGCTCGACCGCTGCGGGAGCAGCGGCGCGGATGGTCACGAACCTGAAAAAAGGAGAGATCGAAACGACTCCGAACTAGAAGAAGAGGAACAGAGAAAAGGGGAAGAAAGACGGAGAGAAGAAGGCAAACGAATGGCGGACTGGGGAGACAGCATTGGAGACAGAGGAACAGAGGTTCTCCAGCGAGTCTGGGAAGGAAGCTGCAGGGAGGCGAAAGAAGAGGACGCAAGTGCGTCGACCTACCAAAGTTTCCTCTCGACCTCTGAACGGATCGCGGCGTCCAGTGCTCTGCGTCAGTGTCTCCTGTCTCTGCATCTGCTGTCGCGCCAGCCGCGCGCGTGTCTAACATCCTCTTTTTGGGAGAATCGAACGCATTTCGAGCGACCTGGGGGTGCCATACCCTCAGCGAACGGAGGCCGAGAGGCTGGGGGAGAAGGAGAACAAGAGAGAGAACAAGAGGTGCCAGAAAGGAGGCGCAGGGGAAGAGGCCAACCGCACGTGCAGGAGACGGAGAATAAAAATGCCAACAGTCATGGAAAGAACTCTTCAAGGAAGCCTCGAACCGAGGCAGAAGGTTTCTCCGAAACGCCGCGAGACAAATCTGCTGCCTCGTCAAGCGGGGCCGAGTCAGGCGGCGAAGATGTTTTTTGTGAAGTGGTGGATGACGACGACACGGAAGACGAAGAAGAAGGAGAAGCCGGAGAAAAGGGAAGTTGGCGGAACCAGCTGGACCTGCTAGAAAAGCAGCGTTCATCGTCGAGTGATGTCTCAGATGCAGAGATCCTCACGGGTGAAGAAGACGCGAGCGAGACAGACGAAAGAGATCGCCACACGACTTCTTTTTTCTCTTCTGGGGCCTCTTCTGCCCTCTCCTCTCGCCTCCCTTCCTCTGTCTCTGCCCCCGCTTCCTCTCCAGCTCCGCCGTTTCGTCCTCGGTATCGTCTTTTGTTTTTGGTGGAAGATGAAGCAAGTCATCGGCAGCTGCGTCT

>comp8507_c0_seq1 
GTGGCGGCTGCGGTGGACGACCTTTTGGTGTCGATTTTCGAGGACTTTGCGGGCGCAGCCAGGATGCCGGCTCTCCCGGCTGTCTGTACACTCGAGGAGTTTCTCCCTTCTCGCTCTCGCGCGCCTGGGGGGGAGAAGACGCCGCTGACAGCACGAGACGTCGTCGACCTTTTCATCGCTCTGGAGCGCAGGCAAACCCCAGGGAAGGGATCCGCGGCGCCCTCAGCTCGTCTCGCCTGGCTGCTGGAAAAGCAGACACCGGTGCGCCTGAAGATTCCTCCCGCAGCTCTCTTTTCGAGCATCGCGGCTCTCCAGCGCCAGCGGCTGGCTGCGGCAAAGTCGGGCGACTTCGGGAGACCAGCTGGCGAGTGGCTTCGCCTCATTGCAGCGCTCCAGAAAAAACTCTGGGGCGACACGCTGAATGAGTCGGTGTATTTGAAGAAGGGTAAACCCCCGTTGGAACCGGTGAAGGCCATCAGTCGAAACGGGAGAGAAAAGAACGCGAAAAGTTCTGCTGCTCTGACCCCCGAATTTGAGTGTGGAGTCGCGGAGGCGCAGGCGGCGAACGCCGTGACACACGGAGTCGAGAGGAGTTCTTGCCGCGAGGCCTTCGAGGCACTGGGCGAGACTCCAGGGGAAGCGCTTGTGTCCAGAGAGGAGGGGATGGGCAGCGGGCTGCGTGTGACCGAGAGAGCCACCGACTTGCATGCAGGAGAATTCGGGACAAACGAAAGAGAGGCCAACGAGCAAAGAAGTGCTGTGGCTACCACTCCACACTGGAGCAAGACGCCTGAACACCCTAGGGACAGACACGGTCACCAGATTGCCTCCGCATGGACAACGCCTCGAGTAGCAGCCTGTTCACGAGCGTACACTGCGGCGAAGAATTTCGCAGCTTCTGCAGTTGAGAAGAGACTGAGGGAACTCAGCAGAGATCTTCAGCCGTTGCTGCCCGACATTTTGCTGGCGGCCCACCTCATCATCATTCTCCAGAGTCTGAGCCACCATTCGACTTTCGCGGCAACTAATGGGTGGCATTTACCCCAGCTCCTGGACCCAAATGCTGAAGCAGAACTCAAGGTCGATACTTTGACTCCATACTACATGCGTAGACCCGATCTGAACACCCTTCGCCGCCAGCGTGCGGTCCAGAGAGACCGTGCCGCGTTACTGGACAGAGAAGATCGCGGAAGCGACACAAACCGAATAGCGGAATCGAGAAGGACCGGGACAAAAAACGAAGAACTTCCAACTGACGATGAGTTTGCCAACGCAAACAGGACACAGAGTCGGGACCCCCTCTCAGAGCAGGTGCAGAAGGACACGGCTTCGCTCCTGGCGCATGCATCAAGCTCGCTGTCGAAGGAGCGGGAGGTTGTGAGCTACTCCTTCGATATGCACGGGTTGTTTGTTTTAACGGGGGAGAACATGGCCGGTAAAAGCACCTTCTGTCGGTCTGTTCTCGCACTCGTCGTCCTCGCAAACGCAGGTTTATTTTGCCCCTGTGGGCCAGCCACGACGGTACCTCGGTACGGGGCGTTCCTCGCGTCGTCGTACATGGCTCACGACTCGCCCTTGGAGAACAAATCCTTTTTCTATGAAGAATTGTCTCAGCTCCACAACATCCTCTCTCAGGCACGGAGCTACGGTAAAGTCCTACCTGAGAAAACAGCGGCTCTTCCCGCCTCCTTGCTCTCAAGCGACACCTCAGATGCCGGTGTTTCTCTCCGGACGGAAACTGCAGACGTTGCATTAACTACCCCGTTTGTCATTGTTGATGAACCTTGCAAAGGCACAGCGCCTAAATGGGGAGCAGGGTTTGTTGGTGCGGCCTTGGAGCTGCTTTGCCGCGGGAACACCCACGGCGTATTGTCAACCCATCTTCATCACGAACTGAGCCGCCTCCCTCTCGACCTTCAGCCGAACGTCCGGTTCAAGCGCATGGGCGTCCGCAAGAGAAACCCCACCTCTCTCGTGCTTCCTGAAAGCTGCTCCGGACCAGCATCACTCACCGGAGGACGGGATTTACCGCGGTTCAAAAGTTCACAGCCCTTGAGTTCCCCCCTCGACTCTGACAAAAGAACGCACTTCGCGGCAGGGTCTCTCGGTGATGATAGGTTATACACGTTCGAACTCCTAGACGGCATTTGCCAAGATAGCAACGCCATGCAGACTGCGTGGAAAGTGGGCATGCCTTCAGGAATCATCACGAGAGCAAATGCACTGCAAGCACACTTAGATGCGGTAGATCAGGGGAAAATCCCTTGTAAGATCGGCGGCGTTTCTCGGGGGGCTGTTATCAAAGACGGGGATGGCGCTAACACGGGAATCTCTTCCGAAACGAGCGATGAAATTGTAAGCAGCGGAACGATTGCGGAAAAACGATTTCCAGAAATGCACGAAACCCCAAAACAGCCTCCAGACGAACTACCGCGTCACAGAAACGAAAACGGCCAGGAACCTCAAGGTACGACAGCGGATGTCTCGGAGACTGTACAGCTACACACGTTTCACCAACCCAATCCCGAAAATGCAGGTTCGCCAAACGGAGAACCGACACCGTGTGGCGGTATCGGTTTGTTCGCCGAGCCACAAGGAATCGTAGATTTTCCGAATCGAAGCGCCTCTGTGATGAGTGCTTTTGCGTCTTCCGCAATGGCCTCTAACGCTCTCCTTGCACGCCTGCGGTTGGCGATGATCGAAACCACCCGAGAACTGACTTGCGCGAACGCGCCTGCCGAATGTGTTCGGAACCAAGCAGAGTCACGAAACAACGCACTTCACTCGGTCGATACGAATGCCGAAAGACCTCCGTTAAAGATAGCTTCCGCAAAAGATGTTCTTCCAGTGCTCGAGCTACCGGCCCTGTCGAGACGCTTAGCAGCTCCGCCGCCTTGGCAAGATTGCTCTGCTTGTGTTTATATGCTTGTGGCTCCGTGTACTGCGGCACGAAATGCACATCGGCGTGCATATCTCGCGAGTGAAGTGCCTATGCGCCGGCCGCCGGACTTCCCAGCTCAGGAAGCGACGCGCTCTCGAGCAAGTGCGGACGAACCGGCAGGGTTCTGTGCCAATGTTTATGTGGGTGAAACAGAACGCCTTGAGACGCGTTTGCGAACTCACAGCCGTTCGCCGCTGTGGGCTCATGCCCGCGTGTTGGTTGTGAGAGTGAAAAACAAGGCAGAAGCGCGAGAGGTTGAGACCGCCCTGATTAGAAGACTCAAGGAAGAAAAGGGCGTCGTCCTCATGTCACTAAAGGACGGGAACCGTCGCGCATCGGGACTGAGTGTCAGGGAGGATGTTTCAACTTCCGAGTCACAGGATGGGAGAGACTGATCAAGCGTATAGTGCTGCCCCCAGGGGGTAACGCGAAATTCAGTCTGGTTTAGCAAAGCATTTCGAGAGGAACTGAGCAACTCAAGCCCGCTGGGATTTTGTGGATTGTCAAGATCTTTTTTTCATGCACTTTCGGCAACCGCGGGGTGCGGACGTTGTCAATACATCACACGCGCGTGTTTTGCGCTCGGCGTATCCGCAGTCGCTGACTACGGAAGACGCAGTTTGTGTCCACAACACTCTCGTTGCCAGTTCCAAAACGATGCGCCGTCCCTGTGTTTAGTGTCAAGCGCATTTCACGAGCTACAACCCGGTGGACTCTGCCTCCTTACCGCGCGCAGTGGAGCCTCATCGTGTGCTTTTTACTTGTTTCTCGCGACACAAGTGCACTGACACTAGCCAAAGGTTGAGGGCGAGCGCAAATATATGCGGAAATGCGTCACGAGGGCAGCGTCGTCCTCAGAATAGTCGCTCCACTCTTCGTCAGTGTTCACACACTCTACTGGCGGGGGAGGGGGCACGAGTTCCTTTGCCTTCCGGTTCGTGACGTGTTGGAAGTCAGTGAGTTGCCGGTGAAGCGTCCAAAGCAGAAACGGGTGGTTGGGGCCGCAAGCAGACAGAATGCGCAGAGAACGATACCAGAGAGCAACATCTGGACGGTCCACCTGCGCCAGCGAATCCGAGTCGCGCGGAGTCAGGACGATGCACTGACGGACCAAGGCGCCCCACAAATGAAGGATTTCGCGCGGGTTTAGAATTTCGAGAAGCGCACGCTGCGTGCACCGCAGACCGACGAGGGCCGCGGCGGTGCCGACCACGTCGCATTTCCACAGATAAAAAGTTTTCAGTGGGCTTTGCTCCTCGCCAGGCCATTGCGAGAAGGGCACGAATCGGGCCTCGAGCTGTCGAGATACCTGCTCGGGTGTACCGACACCGAGCTCCGCGCGCAGTTGCGGCCACCAACTCCGCACGAAAGACGCAGAAGGAAATGGACAACCCAGAGGATCCGAAGCAGGCAGACACGACGAAGAAGAAACTGACGAAGCTGCAGAAGAGGTTGAAGAAGAGGGCAGGGAAGAAGGAGAGATGGCCGCTGGGGAGTTGCTCTTTTGCTTCTTCAACTCGGTGCGGTCGGACGTCAGAGTCTGGTCCTCAGGTCCGCTTGAACTTTGCTCATCGGAAGGAGGAAGTATCCCAACGGAGAAAGTCAGAAAGACCAAGACGCCAGTCAGGACAGACAACGCGAGATCTCCAGTAGACTTGCGAAGCACAGGATCCGGCGAAGACAGAGAATCGAACACTTGAGGAGTTAGCGCAGACGGGACGGCGAACGACGCGCTCGGCGCATGCAGTTCATCGGGCGAAACGCCAGCGGGCAGAGACAGCTGGGCGTCGACAGCGGGCTGGAGGGAAGCGTGCCAAGCTGCGAGCGATCGAAGAATTTCTGCGTTTCCTTCCTTCCTCTCCAGAGGCGGGACGAGCGGATCAAGCGCAGCGGAAGCCAGCAGCGAAGAGACAAGAGTGTGGATCTGGAAAAAAGCTTTCTTTTGCTCAGGCTCAGTCACTTGAGGGAAGAGGAAGAGACTGCTCAACAGTTCGGCCGCGCCTGTTGACACGGCCCAGTCGGAGCTAGGAAAGGCGAGAAGGGCAGGAAGGAATGGCGCCGCAAGTGCAGGAGGCAGGTGTTTGCAGAAGACGGGGAGAAGTCGGAGGAAGGTGTCTCCAAACTTGGACGGCTCGCCAGCTAGCCAGGCCCCGCAGAGCCGCGCCGAGGCCGCGAGCTCCGCCTGCATGCGATTGGCTAGGAACGGCCGTCCCCTAATCTCCTCCACAAAGTCGAAAACCGCCTCCATGGCCTCGTGCACAGACTCGACCAAGCCATGCACCTCTCGGGGCATGTGTTCTTCGAGGAAATCCACTTCCTGAGAGAAGACCTTCATCGCGACGTCCATGAACGCGCATGCAGCGGTGACTAGCCGAGCGCGATCCTCTCGTCCGTCCTGACTCAAAAACCACGGAGAACAAGAGGGAGAAGAGGAAGAAGAGGAAGACG

>comp8768_c0_seq1 
AGGCGATGTCTCTGGTCAAATATACATGCTCATGCTGTTCGAAAACTCGCGGCCGAGGCCGCAAATGGAAATCGAGCAACGCCTCACAGGAGCCAGCTCCAGAGAATCGCCTCGGCCCTCTGGCGAGGAGGCGTCTGGGAGAGCGGCACGCATGTGTGTCGAGTGGCTCGGCCAAGCCTCTGAGCCGACGGGTTTATCTTACTTGGGGAATGGAATCCTCTTTGTCGCTTCCGCAACTTCCGACTCGCTTCTCCTGCGCATTCTGGACGTCGGACGCTCCGTCGAGGGCCTTCAGCGCCTCTTCTCCGAGAACGCCGCGAGACGTTTGGAAGCCGACGCTCATCTCTCTCTCGAGCAACCCCCACACGCACAGAAGGGCCGCGAAGAAGGTGCAGAAGGACATGCAGGAAACCATGCAGGAAAAGACACGGAGCACAACTGGGAGAGGTGCGAAGAACGAAGTGAAGAGGACGGTGATGCACTGGGTCGTAATAATTCAAGAAACGCTGTGCGAGACCTGGGAGCAGAAGGAACTCTCCAGCTCGCGCAGAGAAAGGCACGAAGGCGCGACATGGAAGAGCGACCGTCTGAGTCAGCCAAGGGAATGGATGTCTCAGGCAGACTTCAGCTTCTTCAAGTTTTTCCTAATCTCGGACCAATTGTCGATTGCTGTCTCGCCGAAGTCGAAGGTCTCGATCAACGCCTGCTGATTGTTGCATGCGGTCACGGACGCAGCACCTCTCTGCGTTTCATTCGAAGTGGACTCGCCCTGCATGCCTCGTGTGCGAGTGTGGCGCTGCATGCGCCCGTTCACCGCCTCTGGACTCTCGACTTGTCGCCTTACGCCATCGCTGCGTCAGCCACGGGCATGCGCATCTCGGGAAGGCGGAGCCACACCCGCGGAGAGTTCTCGAAGACGCGCGCGGACGCGCTGCTGGCTCGAGGTCCAATCGCCGTTCTGGCCTTCCCCCACGAGACGCGCGTCCTCGCCTGGACCCTGAAGCCGCGCGGCGACCGCTCAAACCCAAAAGCCGCGGACATTTCTTCGATGGACGTGGAGATGGAAGAACATGGCGGCGTCTCGTCGCGCGGGCGCTTCGAAAGGCGCCGGGGGAGAGAAGAAGGAGAGCCAGACTCGGAAGGCTCCGAGGCGGTGTTGGACGAGATCTGCGAACCGCTGCTCTCCTCCGAGTTTCATGAACAAAACGATTCCTTGAAAGAATCTAGCTTCGGTTTCAAGCGCGACGAAACGACCATCTTGGCGACAGCCCTGCGACTGCCTGGAGGATGGCGACGCAGGACTGTCGAAAAAAAAGACCTCGTGGCTCACCCAGCTGCATGCGCCGAGACAACGTGTGCATGCTCCCTAGGCCTTGTCCAGGTCCTGCCGTCGGCTGTCCGTGTGGTCGACCCAGTCTCGCTGTCGCTTCTCAAAGAGTTTCCACTTTTTTCCGGATTCTCACCCGCCCTCCCTTCCTCGCAAAAGATTCACTTCGCTGCCCTCGTGGCTTCCCCGTGCAGCGGCGCTCGCGGAGGCTCAGGCGATTCGCTGGCGCTCGCGCTTTCTGACGGGTCCGTTGCATGCCTCGAATTGCTGGGGAACCTGCATGCAGAGGCGTTGCCAGACGCCTCCAAGCTCCGGCGAGAAGAGCGCGAACAAGTTCGGGAAACCCCCACAAGTCTTTCTGAGGCAGCCGCCGGGGAAGAGCCGGACTGTGGCGCAGGAGTTCATTTGCGGATGTTGAATGTGAAGAAAGTTTGTGACGAAATTGCAGCGTTCCACGCCGTGGGCCTCAGCGCTCTCGCGCTCGTGTCTGAAAGTCGAGAAGAAAATGAAGAAACAGAGACATTGCTGAGCTGCGAAGGAGACGAAGGCCTCGCTGCAGTCGGCGACTTTGACCTGGGGAAAGTTCGCCTTCTCGCTCTGCCTTCCCTGCTCGAACTCGCGAGCTTCGACGCCTACGGAGACGAACTTGGAGTTAGGATCACCTCCCTTCTTCTCTGCACACTGGAGAATACGTCCTGGGTGCTGGCAGGCCTCAGCGATGGCCGCCTCGTCTCACACGCTCTCGAAGTCTCTCGAAGACCACTGTCTCCGCCGTCGCATTCTCCGCGGTTTTCTGTGCGCCTCTCACACCGGAAAGTCGTCCACATGGGCAGCGAACCCCTGCGTCTCTCGCCTCTCGTGGAGAAGAGAGATATGTTGCGCATGCAGCAGAGGCAAAGGCGGCGTGCATGCGCGAGGAACGACGCGGCTGCGACGGCGAGGGACGAGACCGGAAACTGCAAGGGGGAAAAGGAGGCTTGTCTCTGCTGGAGCGTGAGGAAACTGGAAGACCGACATCTCGCCGGCGTCTTCTGCAGCGGCAACCGCCCGGCTCTGTTGCATGCAACGAAAGCGGGTCAACTCCAGGTGAAAGCTGTGCCTTCCAGTGGCGTCGGTGCTCTCGGCGAATTCTCCTCACCCTTCACGGACCCTGAGGTCGGAGTTATCTGGACGTACATCCCTCCTGGTCACCCTGCTTCTTCTTCTTCCTCATCCTCTTCTTCCTCTTCTCCTTCGGACTCTGAGGGAAAAGACGGTGGGACTGTGAGAGGAGAAGCGTCGCTTGAAGGTCCGACGATAATCTCGGCGCGAGCTGTCGCGTTCGTTTTTGTGGGGTCGCGAGACGCAGACCTGCGGGATTACACCCAGACAGAGAGACTCTTTCTGCGATATCGACCGCAGTCACTCATCCATCTCGCCGCCCGCGTCGGGGGCCTCTTCGATAATACGGCTCACAATCTCGAGTTCTTCCAAGACAATCTACGCATTAATGACAACGTCGTCCGCGTCGCGCATCTCTTGCAGGTCCGGAAAGCTGTCTTTTGTCTGTCAACTTGCATCTTTCCCGCCCACTACGCAGAGTCAGGAGAGTGTCTCGTGGAAGAGCATCTCCACAATGGACCCCCGCATCCCTCAAATGAAGGCTACTCGTACGCAAAGAGGATGCTCGAAGTCTCTGTCCGTCTCCATCGCCAGAGGTTCGGACATCAATGGAGATGCGTGGTTCCGACGAATCTCTACGGTCCTTTTGACCAGTTCTCTCTGGAAAAGGCGCATGTTCTTCCCG

>comp9887_c0_seq1 
GAAAAATGCTTTTTCACTGGCATTCTTCCGGTGTGCACAGAGAAATCCCCCTTTTCCGCGACAGCTTCGATCGACGCCCACTCAAAATCTCTCGCTGGCGCCTCCCTGTCGACCCGGCTGCCCAGGCACGGTTTTTTCTCACCCTTTTTGGCCAGAAGATGCGCGTGTTTCTCACTTTTGTCTTTCGAAGAACGCAAACTTTTCTCGCGCTGCGTGAAGAACTCGAGTTTTTACCTTTTTTCGCTCTTCGCCCTCTCTCTGTCTGTCTCGCTGGGTACGCCCGACGCGCGAGACACACACTGCGCGCAGTCTTCCCTCCTCGTCTCGCCAGCTCTGTTGTTCTTGTCGGGCAGCTCCTTTCCGCCATGCAAGGACCGTCGGATTTTCTGCAAACTGTGTTGCGGCGTCTTTGATTTGCTTGTCTCGTTTCAAAACCGGCGCGAGACGAAACAAGTCAGTCCGCGAGGAACTGCAGAGCGGGACTCCACCTGGCGAGTCTCCAAGGTGCCTGGCATGACACACACACTGAGGCAAGTCGCCGCCCGGCGACAACAGCCTGCCGTTCCTCTCAGCTGGCGCCGCTTCTCGCCTGCCTTCGAGTTTCTCTTTTTACACACAACAACCTCCTTTCTTCTCGACGAACAACGATCGACTCCACCGCTCCGCACCCTCCGTCTCGACTTCTCTCCTTCTTCTTCCTCTTCTTCTCCAGTCCACAGTCTCGCTGTGTCGCCGGCGGAGTTGCCGGGGATTTTGGAAGGCGACGCCTCGGGGCTTCTGCCTCCAGAGCAGGCGCAGCGCGTACGCGAGCGAGTGCGAAAAATGTGCGGTTGGTCGAGAGACTCTTTTCCAGGTGGACAGCCTGTGAGCTTGAGCAAAAGCAACCTCACAGAATTATTTCGCAATCCGTATGTCGCTTGCGAGAAGACAGATGGCATTCGTTTCCTTCTGCTTGCTGCCTCGGGATGCATTTTCCTCATCGGCAGAAAAGAAGAGGTGCGGATGATTCCCGACAAATTTCTTCCGCGAAAAGGCCGCCTCCACGAGCCTCAGCAGTTGACGCTTTTGGACGGCGAGCTCGTCATGGACCGTCTGCCGAACGGAGAGAGCGTCGCGCGTTACTT

>comp8983_c0_seq1 
CGCGAGCTGGGCAAGGGCGCTCTCTGAAGTTTTCACCTTTCTCGTCGTCTTTCCATATTTTTTCAGGATTTACCTCAACTAGATTCGCAGCTCCTTATTCACACGCATGTATGTGTCTGTCAGAGTGCGTTTCTGTATTTGCGTAGAAAAAGGAAGAGGGTGAGTTCTCGCCTTCTTGAAAGCTGTGCTTCCAGAGACGGAGAGAGGAGCGAGAAGCCTGTCAAAGAAGTGAGGAACAAAGCTCATTCGTTAGTGCCCTTGAAGAGTTTAATTGTGTCATTCAGTCTTCCAGACGAAACACACAGATTGAGGCGCTTGAGACTCATTCTCTCATCGCAAAGGACTTGTGCGCAGCGTTCGTCCATCGCTTCTTCGCTTTCTTCTGGGTGCCTGACGACTTCGTCCCCGCTAGTCTGTTCCCGACTGAAAAGCGGGCAAGAGAAGAAAGGGTTTAGACAAAAAAGCTTAGCTCCTGCAGAACGCGCTTTCTCCCAGGACCTCCCTTTTTCATTGTTGAGGCGGTGCGCGCTCGTGGATTCTCGTCTTTTTTCCTTTCTCTTGCCGCCCCCATTCCCTCGAGGGGAGAATAACAAGGGCGGTTGGAGTGGTGGAAGAGACCAGAGCAAGAAGAAACGCGAGAAACGAGAGAGGTTAGCCATGTCCTGAGGAGCAGAGAGGACCGGAAGGAAAAGGGCATGCCGCGGGTGTGAAAATGGAGAGGAACAGAGGAAAAACTTCCGACCTCGGCGAAGATGCTACCGAGTAGGAGAGGGGGGTGCGTAGCCTTTCTTCTCTCACCATGGAAGCCCCAGAAGAAGACCTGCTCGACCTCTTAGCTGCGTTCGATTCTCTGCCCGAGAACTCAGACGCAGAACGCGATGGACAGCGAAGTTCTTCGGCCTCGCAAGCCACTGAACGAGGAGACACCAGTCATGAGGAACGGTGCGCAGGAGACAGGGGTGAAGCGTCGGGAGCAGACGGGGAAGAGCGAGAACACAGGGAACAGAGAGAAGAAGGAGGTCGAGAACACCGAGAGACAGGTGCAGAGCGAAGCTCGGCTTCGCGTTCCACCTCGAGGGCGGAGCTCGTAACGTCTCGACTGCCTACAGGGCATGCGCCTGCGATGCTTCCGTCTGGTCCTCTTGAAGAGCGAGAAAGACCGCAATCAGGCGCGGGAGAGACACCCGCTTCGGCCCTCTCTGACAGGACTCTGTGGAACGACGCGACGGCGTCTGCACACCCCAACGCCAGAGGAGGAGGAGACCTCGCGGAGAGGCGAGGAGAAACGCTTTTTCGCGGAGCCGCAGAGAGAGGTCAGTGGGAGACTCGGCGAACTGGGGCAACTTTAACACAGTGCTTCGACAGAGAAGGAGAGCAGAGAAATCGGAGTGAAGGCGGAGAACGCGTGAACGATCCTTTTGCGTTGGACGACGGTCTCGCCGAATTCTTCGATGCCACTCTCCCGGCGACGCGAGTCGAAAGATGGGCAGACTTTCTGGCTCAGAGATCAGAGAGACAGAGGGAAGCTGCATGCGTTGCGCAGTCTCCTCTCGCTGCCCGGCAGACTCCAGGATCGCCTTCTGTGTCGCTGGCGTCTGCTAGAAGCAATTTTACTCTCTCTCGAGGACCTCCCATCTCTCCGCCCCTACGAAACACTCGAGCTGCTTCTACCTCGAACCGAGTCGCTTCCGCTCTCTCGTCTTCTCTGTCGTCTCCTATCCCTGCTTCTTCGGCCGGCTGTGCGGCGTCTGCGCCTTGCTCTTTGGAGTTCTCTCGAAGAGAAGAGGGAGACACTGGCGAGGAAGTCACTCAGAGTCGAGAGCGCAATCGGGACATACAACCCAGCGGAGCCGTCGCGGCGACGGCGCCTCTCCCTGGGGTGTACAGACACCCCCCAGGCGAGACAGGACTGGCCACCACCCGCTTGCGACACCGGCCTCTCTCGTTAGCAGATTACTTTTCGCGAGGCCAGCAGCCAAGGCGGAGGTGCCTGGGCGCTTCGGCTGACGCGGAAGGCTCGACTGAAGGTCGCGAGGAATCGACTCCAGCTTCGTCGCTGTCTTGTTCGAGAAATCCTCTTTCTTCTTCTTCTCTCCCGTCTCTCTCTTCTTCTCTTTCCTCTTCTCTTTCTTTTCCTTCTCGTCCTCGTCTTCCCGTTTCCTCCCTCCGTTCAGCCTCTCTGATTTCTCTTCCTGTTTCCGTCGAGAGCAGGCCCCCAGGGACCAGCGCAGCTTCCTCTCGGTTTCTCTAGTTCTCGTCGCCCTGCACGATGTCCATGACTTGGTCGCAGACGCCTTGGAACGTCGCGTCGTTCAGAAACATCGCCAGACTCGCCGACTGGTCCGATGACGAAGCCACAGCGGCGAAGGCCTCCCGCAGCCGCGCGTTGTTCTCAAAGACTTCGCGCAGCTTCGCGTTGGAGCGGAGTGCTTCTTTCTGCTGTACAGACAGCTCGTCGTTCTCTTCAAGGTCTTCTTCTTGTTCTTCCTCGCCTTCTTCGAATCGGTTCAGCGCCCTTTCTTCTCCTGATAACTCGTGCTCTTCTCCTTCTCCGAAACGCCGCGACATCTCATTCCCTTCCATGTCGTCTTCTTCTCGTCTTCTCTGGCATTTCACCTTCGCCGCGAGTCCTTCCTCTTCTTCCTCGCCTTCTTCAGGCTCTTCGTCCGAACAGTCTTCCTCTCTCCGTCTCCGCTTCTTCTCTCGAGTCCCTGCGCCAAGTGTACATACACCGGGCCGGTCTTCGCCGGCCTCTCTGTCGGTCTCTCCGCGCTCTGCGCCGTCCTCCATGTCTTCGTCTTCTCCGTTGAGACACTCGGACGGCGTTCGGTCCATCCCTGCCGCCTCTCTGTGTTCCGTTTTTTCTCCCGCTTGTTCCAGGATTGGTCCGCCGTCGCAAGACCGCTTTTTATGCTCTTGGTAGCATGCCGCAGAGCAAAAGAGAGAGCGGCAACAGGGCAGCTTGTATTTGACGTCTTCTCCTCGAACTCCACACACGACACACACCTTTTCTTCTCCCCGCTCTCCCTGGCGCCGGTGCTGCAGCCTCTCGTCTCGGCCTCGTCCTCGCCAGACACCTGAAAATCTGCCGGAGCGTCTGACGCGGCCTCCCCTGTGTGTGGGTCTGCTTCTCGCGTCTCCAGTCGGTGCCTCGCTCCAGGAAGAAGACGAGAACGAAGCAGCAGACGGAGAAGCAACAGACGGAGAAGCGGCACCCGAAGATGCGGAAGAGGAAGAGAGGTTTGAAAAAAGTCGCTCTGGACGATGCGAACCTGCGCGGAAGAAGGTGGAACGCGACAGGTGAGAGGAGAAACGGGTGCGGGGATCGAGGCGAGCCGAGCGGTGGTGAGGAGGCAGATGGTCTTCGAGCTGCCCGCTCGAGGGAACCTGGCGCTGCGACGAAGAAGGAGCGTCGCCCGGAGAAGACCGCTCCATCTTGAAAAAGAGAAAAAAGACACAAAGAACAGAAGGGAGACGGGGACGGAAAACAAAAGGAGACGACGCGCATGAACCGAAGACAAGGGAGAAAGAGAAGCATAAAACGACGGGAAAAAGGTG

>comp8909_c0_seq1 
CTTGTGGCGGGGCTTCCTCAGACCTGTCAGGAGCGCGCGCAGCTGCGGAGAACTTCTGAAAAGCGATTTTTCACGACCTCTCGACAAGCTTTGAAAGAGACCTTCATGCTCCTTTCGCCTGGCGGCTTCCAAGCGCGTCTCTCTGCGTTTCAGTTCTTCGCGCTTCCGCCGCGTCCGCGTCGAGGCGCCTACCACCTCATGGAACTTGCGGCCGGCGACTGCATCCGTGCTCGAACTGTACACGCATGCAGTTCGTCTGTGCCGAGCGAAGAAGAGCCGCAGAGCCTTCCCGAGCCACAGGGGCTCCGTGACGGCGTAGACAACAGCGGCAAAGGTTCCGAGAGACACCTCTGAAGCGAGAAGGCGACGCTCCTGGAGGACCTGCAGCAGCCAGAGAGCATTGATCACTTGCAGACGCATGCAGTGAGACAGCCACACGGCGAGGCGAGACGCATGCGCCCAGGGACAGCCTGGCGGCGTGCCTGGGCGCATACAGGGGCGACTTGCCGCAGAGGCGGACAGGCAAGCGTCGCGGTCGTCATGCGACTTCTGCGAGAGAGAGCAAGCGCTAGCGGAGGAGACGTCACCTCGGAGCTCAGGTCGCGAGCTGGAGGGACTGAAGGAGGAGAACGCGGAGGGAGTTGGAGACACAGGAGGCGGCTGCAGGGAAGACGGAGGAGGCGAAGAAGATCGGTTCGCTGTTTGTGATCTCGCAAGAGAAGACGCAAAGGAAGAAGAGTCTTGGCAAGGAAGAAACGGTGTGCTCTCGTGCGGAGCAGAAGCAAAACATTCCGACGGAAAACAAGAAGAAGGAAACGCAGAGACATCCGCGCTGCCGGCTGCGATAGGAGGCGACGACGCAGAGGCGAGGAAAAAGACTCGTGTAAGGCGTCTGAGTGTCTCGAGCGGATTTTCTTTGCATGGCCCGAAGCGAAGATTAAACAATCGCACTTGGCGAACGACGCTCTCTCTCGACCCCAGATTTCGCTTTGAGTAAAGACGCAAGAGGCGCTCGACTGCTTCTGTTTGCCGGGTCTCGAAACCGCCAAACTCTTCGTCGGTCTCCTCTCTCGAGACTCCTGTCTCTCGCCGCACTCCACGAAGCCCCCGCAGAAAGTCCTGAGCGACGCTGAGACGCTCGCGCTGCCTCAAAACCTCCGCAACCTCCTCCTCCTGGGGTGGCTCTGCCTCGTTTCGACTTGCAGACTTGGCATGCGAGTCTTCGTCAGGATCTGCAGAAGTTCGCTCTCTTTCCGCGCGAAGACCAGTTAACGATTTCGTCTGGAACCTCCAAACACTCCGAGGCGGATCTGGAGCGTTTGCGGCTTCTTCGTTGCCCTCTAAACTTCTGCGTTTCGTCTTTGGAATCGAAACCAGAACTCCCTCAGACCTGCCGACTGGGTCTCTCGCTCCGCCGTCTTCTTCTCCGTTTTGCTCTTCTCTTTCTTCTTTTTCTCTCTCTCCTCTGGCGCTCGGTTCCGTTGACTGCGACAAAGACGAAGCTCGCGCTCAGCTGACAAACACAGAGGTTGAGAACAGTCAACGGTGTGCGAGTGCGCGCAGATCGAATCCGATTCTGCAACTGTGTGTTGATGCATGCATGCATGCGTCGGTGTGCGAGAAAACGTCTCCACAGGAGCTGGTCTTTGACATCGACA

>comp9170_c0_seq1 
GTGTATGTACACCTGCGTTCGGCCCGTCCACTGCACCACGAGTCTGGAAGAGAAGGCGAAAAGGCCTGAGAGTCGGCAGGGCGTCTCTCTGACAGACGCTGGTCTGCCACAGTTTCTGTTGCTTCGGCGATGCCTTTTGCCGAGTCTTCTTCCTCTCGTTCCTCTTCTTCCTCTCTGGCTTCTTCTGCGTCTTCTTCGTCTTCTTCCGCAGCTGCTTTCGAGCACCGTCGAGTCTCTGGGAGTGCCTGTGCTCTCGCGCGCCTCGATGGGGTGCAGACTTCAAGGCTGGAGGCGCGCGCGTCTTCCCCGCTTCCGCATGTAGTCCACGAGATCGATGGGGAGCACCTCCTCATGTTGCCGCTCTTCTTGCGGCGCCTAGCTCCTCGTCTCACGCGTCTCCAGGCCCTCGCCGCCTGCGCGGCCTCTGTGCCTTTAATCAGCTGTCTGGGCGTGACTTTGCGCAGACTGATGATCGACAAAGTCCAAGCTCCTCAGCAACTTCACATTGTGCATGCGTGGATCTGTGCAGCCTGTCGACGCTGTCCGCGTCTCTCTTCCTTGTCCCTGATCTGCGACCCAACGGGATCTCCGTGTGTCTTCGCCGCTTCGCCTTCGCGCTCTTCCCTCTGCTGCTTCTGCTGCAGCTGCTTCTGTCCAGGGGCGCCGAGCTGTGGGCGCGCGCAGCATGGCCTCGCGTTCTCGGACTCAGCTAGCAGCCGCAGGAACCGCCGAGACGCGGACGCGGAGCGCTTGGGAGCGGAGCCAGGCCGCGAAGACTCAGAGAGGCGCGCCTGCCCCGACGCAGGCGCTGGGCGCGCGGCGGTTTACGTCCGAAGTCACGGCCGACGACGCTTGGGGGCATTGAGGGTGCTGTGTGTCGAGGGCGTGAGCTCCGCGGATCTCCTCCATCTGGTCAATGAGTGCGCGATGCCGTCGCTCTACCGCCTCGTGGTCAGCACAAGCCCGCTGTTGTCTGCGTCGGACTTCATCCACTTTCTCGACGCGTTCCACCTGCGGATTCTAAGCGACCGGAGCGTCTCTTTGTCGCTGCCCTCTCCTTCTCTCGTTCCTTACACTCCAGAAGTTCGCGTTTCTTCCTCTCCCGTTGTATCTTCGCCTCTGTCTCCGCCGCGGACGGCTGCAGACTTCCCGACGTCGCGAGTCCCCGAGCGCGACAGACACCTTGGAGAGCCAGGGGCGAATCCGCTGTGTCTCCACGCGCGACGCCGCCAGCTGTCCGTCTCCTCTGTCTCCTCAGCCTCCTCCGTCTCCATGCCCGCCTTCCTATCCACAGAGGCCTGGGAACGCTACGAGGCCGCTGCGGAGCGCGCTCGAGCCGCGGCGAAGGCCTTCGCCGACGCAGCCCGAGGCGACACTTGCCCTGGCGGGGGCGAAGGTCCTCCGGAGGGAGAAGAACTACTCGAAATGCGGCGAGCAGGCGAAGAAGCCTGTCAAT

>comp8640_c0_seq1 
ACGAAGAAGAGGAAGACGAAGAAGCTGTCGCGCCAGCTGGTGTCCCGTTGGGGGAGGCTCCGAAGTTCGTAGGGTCGGCAGCCGGCATCGCTTCCTCAGAGCCTCCCGGGAAGAAGCAGGCGTAAGGACGCGCGGCGCACCAGGCATCGATCCCCTGGCCTTGGAGGGAAAACAAGCCTCTGTTTTCTTCTCTCATTTCTCCACTTTCTTCTGCTCCCACACCAACGATGCGGAAAAGACCCAAGATCGGCAGCCCTCCAGACCCCGTGACCAAAATGCCTCCGGCAGGTCGACTCGCCTCGTCGTCCTCGCCAGGCCGGTGCATGCTCGTCGACGGTCGAGCTCCTTCAATATGCCAAACAATGGAGTCCCATTCGCGGCCGCTACTGAAGATGTCGGGAGAAGGCGTCTCCGAAGCGACGCCGATGCTGTTGAGCCGCTCGCGGTTCCTCCGGTCTTCGATCGCTCTTCGCCAGTGCCGCGTAACCAAGCAAATGACGCTCCCGAGGGCCAGCATGAGAGCGAAGAGGAAGATCCACACCAAAATGTCGGCAGGTTCCTCAGAGGACGGGTGGCGTCTGCGCAGAGGAGAAGGACTCTCTTCTCCGGCAACGTCTGCAGCTAGCAAGGCTCTCACTCTCCCCCCAGATAGCGCCTTCCACTCCTCCTTCTTGCTCAGAGGGTGGAGTTGTAAGAAAGCCTCTGAACGAAGCGCCTCCCAGACATCCGACGCGGCCTCCTTGTCCCTGCTCGCGTCCACCGCGTTCGCCATCCATTCTTCACTGCCTTGTCTCCCCTGTCTCTCCCTCGCTGTAACAGGTTCAGCATCTCCCTCAGGAGAAGGAGACGAAGAAGGCAAAGACGGAGGACAAGGAGAAGAAGAAGGCGATGAAGGAGAAGACGACGGTGAGGAGGAAGGAGAAGAAGAAAACGAAAATGACGATGACGAAGTCGAGGAAGACGACGAGGGCAGGAAGGAAACAATCAGTTCGGTGGCGAGAGCGAGGCAAGCTACACTGGGCTCCAGAGAAGAGTAGAGTCGCCAC

>comp9868_c0_seq1 
AAAAGATGTGACACAGACCGGTATCTGTCTCTGTGAGAGGGTAATTGTCGAGGAGTTTGTCTCGACTGCATGTGATGTGGAGAGAGAGTAGAAGCGAGCCTTTGGGCAAGGATCGCATGCAGAGAGGCGTGTGGCTAGGCGTCTTTGGAGTTTTCCTTCCAAGAGGTGAGGGAGAAGGGAGCCGCGGCGATTTCGCCTAGTGACTTCCTTTCGATTTCCTCGAGGACGCATGCTCGATATTCCTCAAAGAAATGGTTGCAGTTCTGCTGCAACTGCCCGCGAATAAAATGGTAGCGATACCAGTGATTCCAACATGCGTCGTAGAGCGCCTTCTCGTGGACGCAAGACTGGATAGCTTCAACTCGAGCGGCGCCTGCGGCTGCATAGTCTTGCTTTTTTGTCGGAGGGGACGAGGAAGAAGAAGGCCCTGCGTCCTCCGCAGGCCTTGCAGAGGAGCCACTGCGGGGCGGAGCCTCTGAGGCAGGTCCAGGCATCTTCTGTCTGCAAGGCTTTCGAACACAGAAAACTGGAAAAAACGTAGAAGAAGGAGGTCGACGAGAACAGCGAGGGCGGGAGGCACTTTGCCTGACAGAAGAGGTTGCACGGAAAAGAGATGCAGAATCGAGAGGGGCAAGAGACGAGGTAGTCGCATCTAACAGCTGCTGAGTCAACGCGGGAGGAAGTCGCGAAAAAGGGAGGCGAGAAAGGAGACTGAGAGGAAACAACTGCACACTCGTAGAGAGCCTCACATGCTTCTGACTACGCGGAGTTTTTTCTGCAGAGCAAGAGGCCAAGATCCACGTTGCTCGATGTTAACGAACCATGGCATCTACTCGTAGCCGTCACTGAAGACGCAGATGTACCTCAGTACGTATGTGAGTAGATAGGTAGTTTTGGATGGAGCTACGATGGACAGACGCATGGAGAAGGACAGACAGAGGAAGCCAGCGAGTCTGGGAGGAGAAAAGGCGTGAGTGGGCGGTAGAGGTCGGAGTTCCTCAGCAAAGGCCGAGTCGCAGGCAGTTTCTTCTTCAAGAGCGGAGCAAGAACCTCGAGTTGTTCTCCTCCTCGACCAGCGGCTTCGGAGATTCCGCCGCTCTCTGCTTCGGCGCTGTTGAACTCAGTTTGAAGAAGCGAGAAGGCGTGATCGAAGAAGAGAGCATTGTTCTTATTGGCAAGTCTGGGCAAAGCGTCAAGACCGTCGCGGTCATACAGGCAATGAGTACGCGTTGTCGCTACCCCACTCTCTTTTGTCGACGAGACCTCACTCAGCTAGTTATTGAGAGAGACACTCACGCGCGCTCAAACTATTGGATTTCAATATCTTACCGGTATTCATGCTTGCTTGGAAGCTGTAGTCATTAGCAATGTTGGTTTAGATTACCGGCGACAGCGAATCACAGGGATCTACGGTAGTGCGTTGCGGGTGTGAGAAAGAGCTTTTCTTCTTGATTCTCATTTGACAAGGATACCACACGTCATTCTTGAGTAATAGACGAAAGACTGATGCGTTCTGTGCTTGTATTCTTCTACAATCTGGCTGTATTTTGGGGGGAGGGTTATAGGGACGCCAAGAGGCAAATCAATTTCATTTGCAGGTTGTGCATGATGCCGTAACCTGCACCGCAGTCGAGACGAATGACGCATCCTGCTGTACGATAGAACATGACAAAAAGTTCATTTGTATGAACTGAAACGGCGAGCGAGATACATCACACAGTGTGACACTTTGCTCTTATACGTTGCTCCTGCAGGCAACTCTCGTTGTGTACTTAA

>comp9139_c0_seq1 
GGATGAAGCAGACGACGAAGGACAGGATGAAGCAGACGACGAAGGACAAGTAGAAGCAGAAGACGAAGGACAAGAAGAAGACAAGAGAGATTCAGCGAGAGAGAGAGCTTGGATTGTGCAGGGGTACGCGAGCGTTTCGTCTCCACTCATCAGTGCGTCTTTGCCACGTTCGTCTTGTCCCAGTCCGGAGAGTCGAAGGAAGAGCTCCTCCTCCTCCATTGTGTCTCTCTTCATCAGAAGGTGCAACGTCGAGCTGGAGACGTCGCAAGGAGACGAGGAAGAAGACAAGGAAGAAGACGAGGAAGAAGACG

>comp9235_c0_seq1 
AGAAAATCGTCGACGCGGTCGTACGACTTCTGCACGACGACCTGCGAGTCGCCGAACACTCAGAGGACTCCGGCAAGAGGATCTCTGGACGAGACAAAGGACATGCTGAACGAGGAGAAGCCGGCGAAGAAGAAGAAGGCGAACCTGAGTTCCGCAGTCGAGGAAGGCCCCCGCGCTCGGGAGGCCTCGGCGACGAGAGGAAGGCGAGGGAGGAGGAGGAGAAGAAGAAGCGGAGCGAGGAGCAGAAGAAGGAGGAGATCCTCAATTTCCTGCAGACCTTGTCTCCGGAGGAATCAGCGGCGCTGGGGAGAGAAATCCGAGAGATGGAGGCGAGAAATGCGCGCGAGTCCCGACGTGACGAAGACGCCCGAGGCGACTCCGAAGACGCACCAGCGCAGCACCGCATGCATGAGAGGAGCGCCGGAGATGCCGGAAGGGAACATTCAGCCTCCTCACGCAAAGGCGAAAGAGAAGAAGACGAAGAAGACGAAGGAGACCCAGGAGAAAGAGCATTTGAAGAAGGCGCCGCGCAGGGCTCAGAAGAGGATGGAGGCGAGTTGACTACGGGAGAGACATGTCTCGGGAAGCCTGCAAGCGTTTCCTGGAGGCGCGCTAAAGATTGCCGCAGATTCTCAGAAAATCCACTGGCTTGCCTCTTTGCTTCCTCTCCGTTGATCTCACTCTCGGCCTCTCCCAAGGCGCCGTCAGCCGCCTTCAGCGCGAAACCTACATCGACCCACTCTGCCTCCAACTGAATCGACGACAGACGGCGCATGTCGTCGCGCGTTCCTCCATCAATCGAACCTGGCGCGTCTCGCCTCTCTTCCTCGCGAACAAACAACGCGACGCCTGTCTCGCCGAAGTCCGGTTCTCTTCTCCCGGGAGAACAAGAGGAAGAACAAGAGAGAGAACAAGAGAGAGAAGGGAGAGAACAAGAGAGAGAAC

>comp8368_c0_seq1 
GAAAACGGGAGCTTCAAGGGTCCAGAGAGTGCCCTTAAATTTGTTGCCACGAAGCGTACATGCCAACACGGAGAGAAACCGGAACATTTTGCCGGCAGCATGTAAAACACACCCATGACGATAGAGCATTCTCGACCGTGTGAGGTCCGTTCCAGTCTCTCGTTCCCGACAGAGTTCACGGAAGATCTTGAAGTTGCGTCACATCTTTGATGAAAGACAAGAATCATGTAGTTGAAAACGCCGGAGTCGAAAGTGGAACTCTTCCTATGTGAGACCGAAGAAACTCGCATGCTGGCAACTCGAAACACACTCTGTCTTTGAAAAGTCTTGGAAAGAAGGGTCTACTTGAATCCCCCACTTCAGCTGGAAGGAAATACCACATCCCTATAAATTCAATTTGCATATTTCAAAGACGTTTTTTTCTACATTTCTACTGGACAGATGCACAATGACGCTCTGCGTTTCGTAGTGCAAAGGGACTTCCATGCTCACATGCACACCATTATGTATCTGTGTGTTTAGGATGCTTGATGTTACACATCCGATGCTGTCGTGAGAGATGGTCTTGTCGAGTTAGGTTTGGCGCGTGATTCTCTCTCACGACTCTCGTCTGCGCCTTACGAAAAACAAAGACTCCTATTGAGTCCCCTCTTAAAAATTGTAACACGGGGAACTGCTGCAGCTATCTGACTCTGCTGCATGCCCTGAGTTCGGGGCTCTCAGTTGGCGTTTCCATTGCCTGGCACGAGCTGCCGTTTTCCCGGATCCCCTTTGCTTTTGTCTACTGACAAACTCTTCCGTCAAGTGCTTGGCATGTGCGAACTCACGCAGCGAGAGGAAACGACGAGGACTGCTCGTTGTCGAAAACCTACCGGTGTGTCGTTTGAAAGAATGGGAACTATGGCTTCCGTACACCAGAGACACTGTTTCCCGTAGCTGAGTGATACACAATCCGCGGCATTTGCGTTCTCTACAATGTGGGATGAGCAAAAGCGCGGGGAAGATTTCCGTCCGTCCTGCACCGCGACCTCGACTACATAAACGAGGCGATAGCGCTCCCAGTGAAACGTATGCATCGACAAAGAAAGCCGACAATTCCCACCGGTTGAACGGAAACGCGAATCGAATTTCGCGTCTATCTGGCTTTCGCTTGCCAAAAAGGGTCGCGGAAAAAAACCAAGTGCGACAGAAACGTCTCTCTCAACTCGAGTTCGGCCATTAGACTGCCCGGCGCTCAGCACTACGTCGCGAAGAGAGAAAGCTTTCGTGTCTTCAAGAACGAGCTCTGCTGTCGTTTTTGGCCGGAGTGTGCAAGCAATGGCTTTTACGCAGCGTCGGGTGTCGCTTCAGCTTGATTCAGAAAGAAAGCAAAGGCTTGTTTTTCCTGTGCCTTCACACTCGCGTAGTCCGGCGAGAAGGGAGAAATCAGCGTCAGGAGGAAGTCTGCAGGAACTGTATCAGTGGGCAAGACGTAGACGGGCGCAGCTGAAAACGTCTGCAATGTTTGGGTCTGTCGCTCGCCGCGAGCGCGGTTCTCCCAGTGAACTTCCAGCTCGGTGGTTGACGTCTTGCGGAAGAGAACAGGTAGGTCGACACATTTCTGGATGGCGGGGTCGACGGAGCGCAGCGCCTGTCCTCGTGCTTCCTCCGTTTGAAATGTTATGCGTTGTTCTTTGTCCAGGAGAGGAAGGAAAACCACAAGCGAACGGTCTTGGAGCATCAAGACGACGCCGACTGTCGCCTCAGGCGTTCGTCTTTGTTTCAGGTGAATGGCAAGGAAGAATCGGTCGCAGTCCGTTTGCGCCTGCTTCGCATTCATTTTCTTCGCATTGCACTGGCCACAGAGCGCCTCCAGTTGATCCTTATCTCCGCATATCGCCTCTACGCGCCGTCGGAATGCCAGCAACTCCGCGGACTCCTGTCTCTCCCCCTGCCTCAGAGGAGAAGCGCGAGAAGGAAAGGAGGGAGAAGAGGGAGGCGAAGAAGGAGAAGAAACGCTGATAGGCGGCTGCGATTCGTTTTGCCATTCCCACTCGAGGCTACAGGCGAGGAGACGATGGACCAGGACATCTGCGTATCGCCTGATAGGAGAAGTGAAGTGAGTGTATTCATCGAAGTGGAGAGCAAAGTGAGGCTGGAGAACATCTCCGTGGACGTAGTACAGAGCGAGTTTCAGGGCCTTGCGCAAAAGCGCCTCAACTGCAACGGCTGCACAGTCGCCCTTGGTGGTTCGCACGCTTTCCAGAGTTCTTTGCGTTTCCCTCGAGGACGAAAAGTCTGTCGAAATTCCGAGTTTGCTGAGAAATGCAGTGAGCGACTTTCTCTGCTTGTCCAGGAGAGGCGGGGGCAGACGAAGAACAGCCAAATCGGAAAAGGGGCTGGCGATGAGCCTCTCAGCGACCAGGCAATTGGCCAGAAGCATCAACTCCTCTATCAACGTGTGCGATCGCGAGTGCTCTTCGAGATGCCAGTCTGTGGGTCTGGATCGTGCGTCCAAGGCGAAGCGGAGAGTTGCTTTGTGGAGGAGCAGCGACCCGTTCGCGAATCGTTTCTTCCGAATTTCCACAGTCAAGGCGTCGAGAAGTCTCAAGTCGTCAACCACGGCTGTCCAGGAGACCTCATCAGGCTTGCCTGGGGATCCGACGTTCTCTCGAGCTTCTTCGTTGTTCCTCTCCCCTCTTGTCTCTAATCTGTCGGACCTCCGCGCGACGCCCCCCAGTCCCTGCCTCTCGCCGCGGCCGCAGGCGCAGCACGACGCACAGCTTCCGCAGCAGCTCTGGACTGCTTCGACATTCGCTCGAGGTGCGAAGGGGAACGATGGACCTGTCATCTCGCGCGCACAGCTCGCAGGAACCACAGACCGCGAGGAAACACCCGAGGAAGAGGAAGAAGCAGACGCTGGAGAGAGAGCGACGAAGCAACCGCAGGTCCCGAGGGTGACGGAGGGGGAGGACCAAGGAGAGGCGAGAGTCGGCCGAGAGTCAGGAGGCAGATCTCCTCCATCAATCAACACCTGGACCTGTTCGTAGTTGAAGCGACAGCAGCTCTCCATCACCGATTTGTAGAAGCGCGGGGGCCATGCCTTGACAAGCGATCCGTCTTCGTGGACGCGAAAGTTGACGGAGAACGTCAACTTCGGCGACCCCAGGTGGAGGCTGCAGAGCGAGTCGCAGAGCGCCCGCGGCAGCATGGGGAAGACGACGTGAGTGAGGTACACGGTGGTGCATCGCTCTCTCGCTTCTTCGTCCGTCTTGCACAGCGGCGAGAGAAAGTGACTGACGTCCGCGATATGAACTCCAATCTCGATCTCAGGATCTCTGCCAGTCCACGCTGAGGCAGGAAGACGGTGAACATGAACTGCGTCGTCCAGGTCCCTCGCAGACGCAGGATCGATTGTGAAGACTCGCC

>comp9023_c0_seq1 
GTCTTCTTCTCCCTCTTCTTCTTCCCCTCCTCCTTCTTCGTCTCCTCCGTCTTCTTCTCCTCCGTCTTCTTCTACTTCTCCCTCTCCTTCGTCTCCTCCCTCTTCCTCTCCTCCGTCTTCTTCTTCTCCCTCCTCTTCTCCTTCCCCCTCTGCGGACTTGTCGGAGAGAGCGCAGGGACCGGCTGACGAGGCACCCGAGAAGAGAAACGAATCGGCGGAGGTAGACAAAACAAGTCATCCGAGGGAAAATGCGAGCAACGGCAGCCCGGCATCGGGGCGTCTTTCTGGCTCTGAAAAAGAAGCAACGCAGAACAGTTCAGACCTCGACAAAGCCAGCTCCCCTTCTCTTGCCGCCACGACGAAAGACAGGGAAAGGACCGCTCCAGTTGTTTCTTCGTCTCCTCCTCTCCCTGTCGCTTCTCTCTCTGTCCAGTCTCCGCGAAACTCTCAAGGCGATCCTACTTCTTTCTCGACTTTTCCTCCGTCGTCCTCTTCGTCTCCTTCCTCTCCTCCTTCGGCTCTTCCTCCCTCGTCTTCTTCTACTGTGGCTTCTTCTCTTTCGTCCCCGCCTCCGGGGCCTGTGACGTCGGCTCTGGAAGAGAGCAAACGTAATGAGACAACGGCGTCTGGAGAAAAGAAGCAACCGTATTCAGGTGTCGTTACACTCGAACCCTTGCCTTCACATCCGTCTTCTGTCTCCAACGTGATTTCCCTCTCATCTCTCTCTCCCGTTGTCTCTTCTCGTCGCCTTTCTGTCAACTTTCCTTCTCCCCATCAACCCAAACAACCTTCGTTTTCGCCGGTTCATCCTTCTTCTCCTTACTCTTCCTCTCCCTCTGTACCTGTACCTCCGTCTTCTCCATCCATGCCTCTGCTTCCTTCTTCTCCTCCATCTGTACCTGTGCCTCCGTCTTCTCCACCACCTTCTTCGTCTCTCTCTGCACCGGTACCTCCTTCTCCGTCCTCGTCTTCTTCTCACTCTTCTTCTCCCCCCTCCGTTCTTCCATTACCACCGCATGTTCCTTCTTCTCCTTCGCCTTCATCCGCTTCCTCTCCTTCTATGCCTCTGCCTACTTCGTCTTCGTCTCCTCCTTCATCTCCTCCTTCCTCTCCCTCTGTACCTCTGTCTTCTTCGTCCCCATCTGTGCCTCCATCTCCTTCTTCTCCGGTGTCTGTACTTCTTTCTCGCTCTTCTTCTCCTTCTTTCTCTCCGGATTCTGCGCCTTCCTTTTCGGAGTCACTTTCTTCTTTCGTTCGCGAGGCGGCGAGAGTAACAGGCGCGGGAGCGAGACGCGTCGCGCGCGTCATCTTCGATTTTCTCTTTTTCGCTCTCGTGACAATCGGCGCAGTCGCCGCCGCCGCATGGCTTGTCTGCGCCTTGGCTCCGAAAGCCGCAGGCTCGGGAATTGCTGAAGTCAAGGTGCTCTTGAACGGCTTCCGTTCTCTCCCCCATGTGTTGTCCGCGACTGTGTTGATTGTGAAGATTTTCGGCCTCTCTCTGGCAGTTGGCAGCGGCCTCGTGCTTGGAAAAGAAGGCCCAATGGTTCACGTCGCTTGTTGCTGGGCGCATCTGCTCCTGCGGCTCTGCTCCCCGTCGCCCGGCGCTCCTCGAAGAAAGAAACGCTTTCCCCAGTGTCTGCCTCCGTCGTCTCCCCACAGAGAGAACCGTGAGGACGCCTGCGACCATGCATCTCTCCTGCCTTCGTCCGTCTCTGCCCCCGTGTCTCCCTCCCGCCCTCCTCGCCTCCCCGCCTCGTCTTCTTCTTCTTTTGCTCCCTCGCCGTCCTCTCCGCGTCCTGCGTCTGCACCGTGGGAAGGCAAGACGCGGTGCTTGCGCGGGCGCTTTTTGCGCAGTCGGGAGGAGAGTGTGCAGAAGCCTCTGCTGGCGGCCGCGAGCGCGGCGGGGATGAGCTGCGCCTTTGGGAGTCCAATCGCAGGCGTCTTGTTTGCTTTCGAGGAGATGGGCGCTTCAGATCTCCCAGGGTCCGCGCTCTGGCTGTGCTGCTGCGCGTGCGTCTCTGCGTCGACTGTGCTGGAAATCCTGAACTCGCAGGCGACGCCGAAGGACTCGAAAACCGGCTTCTTCTCACCCTTCTCCCGCGGGGGGCCTTCCCGCTGGCTGCGCGACTCGGCAGACTTCTTCCATACGTTCGAAGTCGTCGAACTTCTGCCCTTCGCTCTGCTGGGGCTCCTCGGCGGCGTCCTCGGCCCTGTGTTCATCTGGTTAGCGCTCCGCGCCGCGCAACTCCGGCGAGCGCATCGGCCAGCGCCTCGCGCAGCAGAGGACAGCACAGACTGCCGCCGAAACTCCAGGCGAACGGCGACGGAGCCGCGAACTCACGCACAGGCCCAACGCAGCGGAACGGGAGAAGAAGGCGGAGAAGAAGA

>comp8554_c0_seq1 
AGACGCAGAAGAAGAAGACGCAGACGAGGCAGGTGAAAAGGACAGAGGCGACGATGAAGAAGAGACAGTTGTGTTGGCGCTGCGGAGAGGGGGAGACGCTTGCGGCAGACCTGATTCAGTGGGAGAGACGGAGAGCTCCCGCGTATATCGTCCGGAGAGCGCCCCCGGGGAGGGCCTCGACAGTGAAAGGAGAGACGCGAGAGAAGCAGATGCAGCTTGTTGCATCTCGCTCAGACCGCGAGCCTGCCGGCGAGAAACGGACGGCAGTAGAGTCCCTGAGATTGTCCCCAACTGTCTAGTCAGGGGCGAGACGCCCTGCGCGCGGATTCTCCTCTCGACTAGCAGGCCGCGCCGCTTCTCCCCGGCCTCCCTTCGCGCGTCTTTCAGAAAAGATCCACCAGCTACCTCGTCCAAGTCAAGCGAGAGCGTCTCCGAACTGCATGCATCTTCCAAGTGGTCCCGCAGGTACTTGGGGAGCTCAGCCGGGGAGAGTCTAGCGCGATCAACAATGGCGAGGGCCGGAAGTTTTCGCGGTTGCATGCAAGCGCTAATGCATGCGCCCATACATTCTGCATTGAGGGCAGCAGGCTCCGATTCTGGGTCTTTCCCCGATCTCCGCTTTGCTCGCTTTCGCTCCTCGGCGCTCCAGGTCGGTGCCGTCAGGCTTCGTTCTCGCTGCGCGGCCTCGTCCCTGGGCGCCCTGTCCCCAGAAACGCTTTCCAGCCTCCTTCGCTTTTCAGAAGAGGAGGAAGGGGAGGAAGGAGAAAAGGAGGCGGGGACGCAAGAGAGACACAGCCGCTCTCCGTCGGGAGGTGCCTGCGGCGTAAGAGAAGATGCGTTTGCATGCGAAAACCGAGAAGGCGTGGGCGCAGCCGAGGCGGAGGCCAGTCTGCGAGGTGGAGAGTGCGACGCGGCTGTAGAAGCCCTGTCGGTCACATTCGACGAAGAGAAAGGAGACAGAGAACAGGGCGAGGAAGAGACAGAAGACGGAGAAGAGAGAGAAGAAGAAAGAGAAGGAGAAGGAGAGAGACTAAGAGAAGAGGAGGGAGCTGCAGTGCGTTGGCTTGCGACACGAGACTGAGAAGAATGCGATTCGGATGCTCGCTCTGCACCTGGCTGCTTTCCGGCCTCGACGCTTTCCCCTCTTTCTTCGTTTCTCTCGACAGAGGATCCCTCCCCTTCCTTGCCTCCCGCGTTATCTGCCTCTTCCCCTGCTAGATCGCCAGAGGTCTGTCTTGCTCCTGCTGTCTCCGCTGTCTCCCTTGATTCTCTCCCTGTCGCCTCGATCTGCGCTGCGGCCGACCGAGCGGCGCCTTCGTCTCCATGTTCACTTGCAGGTACCGCAGACAGAACGCGGCGGACGCGCAAGGAAACCAAGTCGCCTTCAGAGAGAGGAATTTCTTCGTCGAGAAGAAGCAGAGCAGGCGACCGACCGTCCACGACACTCCGGTGGCTTCCCGCGTTCCGGAAAGAGTCGAAGGAAACGCCCTGATCAAGAATGACCTGCGTTGTGAAAAGGAATCCAGCAAGTTGTCCATTTTCTTCTACGTGGTAGACGAGGTCTTCGCCTTCTTCTCCGGATGTGTCTCCGCTCTTCTCTCTCTCGCCACCCCTGTCGAAGGTCCTTCGCTGTCGCCCGCGCAAACCAGTTTCGCTTGCGCCTCGCGGATCCGCAGCCGAAGTCGGAGAGAGAAAGGAGGTGCGAGGCGACGCGCGCAGTGCGAGTTCAGCGAGTTCACCTTGCTCCGACTTCTCGAGGACACGAGGCTCTCCACCTTCGCAGCTTCTCCTTGCGTCGACGGACTCTTCCCTGTCCGTTGCTTCCTTCGTTTGCTTTCGCAGCACCCTACGCCCCACTGCATGTCGCAGGCGAAGGCTTTCGGAAACGCCCCATGTGTTGGAGAGCGACAGAACCTCAGCCGAGAGAAGAGGTGAGAAGAGAAGTCTGCGTTGCGGCGAAAAAAACAGCGCAGCGTGAGCAGCCAAGCCGCTCCTCGTAGAGGAAGACACCGAGGCGACGACGGGCGTTTCCTCCTTCCTAGACCTCTCCGCGGCCTTCCGCTTAGTCCACGACTTGCTCGCCTCGTGACGGGAACGCGCGTCGACCGCAGGCGTCTCCGTCGCGGATTCTGGAGACGCCCGGCATGCCGGACTGGCTGCGCGCGCAGGGGCGCAGGAGACAGGAGTCGCCGCAGAGAGAAGCAGGTGAGGCGGCGGAAAACTCGACAGAGTCACCCAGGTTCGCACGCGACGCGGGAGAATGGCCGTACACGACGGACAAGAGTTATTTTTGACGAAGGAACTGAGCAAATCCACGCCTTTCGCTGACGCCAGATGGCCTACGTGGCTGCCGTCGTCGATGATCACAACGCGGTACTTGTGCAGGTGTACGTACACCCAGAATTCCTCGACGAGCCGCCGCATAGCCCAGGCACACCATCTCTCTGCCGCGGCTTTCTCGGCACTTTCCTCGTCTCTGTGAGGCAGCAGAGAGCCCTTCGTCTCTCCGGAGACTTCTTGTTTCTCGTGTCTCTCGTCGAACCGCCCGGTGTGTACGCTTTCCTCCTCGTTCGGCACCTCGCCTGCAGCCTCCAGAGAGAAACTTGTCCCCCCAGATCCACCCAGGAAGGCCTCGCGACGAGCTCCGCTACGGCCTGACAGCCCGACAGAAGGCGAGAAAGAAGCAGAGAGAGAAGAAGAGGAA

>comp8469_c0_seq1 
TCCTGCCGTTTCCCTCCCCCTTCAGCCTAGAGAGACTCCGCAGTGCTCCACCGTGTTTCCTCCTTGTTCGCCGCTCTGTGTCCTTCCTCTTTCTCTCCGATCCACCTCACGTATCACGCTGTCTTCTTCCTCTTCCTCGTCTTCTTCCTCTTCCTCGTCTTCCAGTTCTCCTTCCTGTTGGGGTAGCCGAGGCGAACTGAGAAGAGTGGATGGCAGAGGGGCGAGGAAGCGAAATGACGCGAAAGAAGAGAGCGACAGCGAGGGAGAGAAGGCAG

>comp9269_c0_seq1 
GAGTCTGCGTTCTCGGAGTGTGATGATTTCCTTGAATTCGTGGAAGCCTTTTCATTTCCTTGACTTTCGCCGTGCTCTTGGCATCTAGACGTGCATTTGTTCGCCGGAAGGCGCCCGTCTTCTCGCCCCTTTTCCCGCAAACGTCCCGCTGCCCTCGCGCTCGGTCACTCGAGAGCCTAACCTGCTTCTGGTTTTGACAAGTCCCTGGTGAAGAGTCACTTTCAAATCAACGCGAACTTTTCTCCCGGCACCAAGGGATTCGCCTCTCTTTTTTTGCCTGCGTTTTTTCCGGTTCCTTTGCGACCGCAGCAATTTGTCAAACAAGCCGTGGGTTCGAGACCCGCAAACCGGACGACGAGTGACTCGCGCGGGATACCGGTGCGACTTAAGGTGTATGTACACCCCAAAGCAGCGTTTTTCTCGATCCAGAGCCGAGAATCCTCTGGGCTCTCTGCGGCGCTTTGTTGAGAATTTGTCGGAGGTTTTGACGGAAGTTGCTCCGAATTCTGTAGAGACATCGAAGTATGTCCGGTGAACTCCCACTGACGCAACGCTGGCGCGAACGCGGTGTATGCAAACATCTCTTTGCATCTGAAGACGATTTCTTCGACGTTCTGCCTTCGAAACGCGCCATCCTTCTCCTTTCTCTTTACTCTCTCGTCGGAGCCTCCTCGCGAAGCTCACTCGCCACAAGCAGCCGGGACCTTTTCGCTTGCTTCGCCTTCCACATGCGCTCAGGCGAGCGAGATTTCCTCGTCTCCCCCCCTCGCCGCTTCTTTCCAGTCTCTCTCGCGCAGTCGCCAATTGTGTTCCACCCTCTGCTTCCCCTCTCTGCGTTCCGTTTGCGAGGCCGCTTCCCCTCTTCTATAGAACTCTCGGGTGTCTCTCGAGCGCATGCCTTACACGTTGCCGTCTCTGCTTTCTTGTCTTTATACGTTTTGGCCTGATCAATTGTTTTCTTGATTCGTCTTTGCCGGTCTCCCTTCGCTCTGGCGGTCTCCGCTCTCGGCTGTGTCGGTAGCACCTCAGTTCAGCTTCCTCTCCCAGTCCTGGTTTCTCTCTCTCCACTTGTCTGTCGTTTTCGGGAGAGCTGCTCCTCCGCTACGCTTCTCTTTCCCCTTCTCTCTCTCTGCTGCGTCCCCCGCCGGGCGGCACCCTCTTCTCGATTGCTCGCTTCGACGCAGTCCAGCTTCTTCATTTATGCGCGGCACTCCTGTCGGCGTCGCTACTGTTCTCTCTCCTTCTGCTATACTCGAGGTCATCCATCCTAAAACCAAGGAGCTTCACTAGCTTACTTCTCCCTCGCTCTTCTGTGATTTCTGTTCCTTTCTCTGGCATCCTCTCCTCACACGGCTGTCTCGTATCCCTTACAGTCCACCCCCTTACAATCCACCCTGTCTCCTCTCCACTCTATCTCTTGTCTTCCCTTCTTTCTTCTCCACCTGCGGGTGTTCCTTCGTATTCGCTTCTTCTTTTCTTACTCTTTTCTCCTCTTCTCCCTTCTTTCCTCTCTTCTTGTTCTCTCTTTTCTCTCCTCTCCCTTATTCTCTTCTTCTCTTCTCTCTTCTCGCACGGTCTCCCGTGGACGGCCGCCTTCCATACAGTGCCTGCCTCTCTCCTCTCGCACATTTACCGCGCTGCAGACTTCGAGACAGAAGAGAGCCGACGAGGAGAGAAAGAACACGCAAACGTGAACTCTTCTCCCGCCGCTCGGATACCACGGCGCCCTCACTCTAGCCGCTGGACCTCTCGCACTCCTGTCGAGGCTGCTGCAAACGAATCTCGTGAGGCGGATTCACCCTCTTCTTCCTCTTCTCCTTCCTCTTCATCCTCTTCTCCTTCCTCCTCGTCTTCCTCTGCCTCCTCGTCTTCCTCTGCCTCCT

>comp8620_c0_seq1 
CCCCCCCCCCCCCCCCCCCCCCAAACCCCCCCCCCCCCCCCCCCGCCCGGCCCCCCCCCCCCCCCCGCCGCTGGCATTCCGCCACGAAGTTGAAGTTGAAGCGAACGAGAGGATGCCGCTGCTTTTCTTCTCTCAGACGTGCCAAAACGGAGTTGCTCGCTGCAGGACCCTTGGCCAGTTCTTCTTCTTCTTTTTCCTCGAACTGACGCGCCACCACTCTCTTGGCAACAGCATAATATCTTTGTTTCAACTCCTCTACAGAACGCCCAAACGAGGCAGGAAACGCGTCGAAGACGACCGGCCACTGCAGGTCGTATTCA

>comp9638_c0_seq1 
GTTCGTAGGGAATTTCCTCCTGGCGAATTTGCATGAGGCCCTCAGCCGGGCGGCAGCCGCTGCGGAGAAAACCTGGGACGCAGTGCGTCTCGCGTCTTCTGCGCAGACGCGGAAGAAAGAGAAGCGGCGAAGGCGAAGGCTGCTCGAGCGCGGCCTCGACGCTGAAGGCGAGACTGGGGCCGGCTTAGGAACGACGACGAAGGAGAAGGAGAAGAAGGAGAAATCCCTTCTGAAAACCGCGCCGAAGGATGCCGCCCGCGCACTCGCAGCCTTCCTCTCCAGGGCAGAAGAAAACAGCGAAGAACTTCCCGTCCGCATCCACGCACACTGGCTGCAAGTTCTCGGAAAAGTCGAAAAAGGAGAAGAAAGAGAAGAAGCGCGAGAAGAAAGAGAAGAAGAAAGAGAGAAAATAAGGAAGAGA

>comp9114_c0_seq1 
TCTGTGGCGGGAGTTTCTTGAAAGCGATGAAGTCAATCGCGAGCTGCTCCACGGCGACCGCCCCCTGCAGAGACTGCTAGCCTGTCTCAGGGAGTGGAACGCGGAGAGAGTGGCGGTCGTCGAACGCGCAGCAGAAGAGGCAGAAGACAGCGACGAAGAAGAGTCTGTGATCAGACGCCTCCAACCGCCCCACCTCGTCCTCACGGCTCATGGAGGCCAAGAAGAAGAAGTCGCGTTCTCCGCCTCCTCAGCGAGAGCAGGCGAAGGAGACGGAAAAGTGAAGGAAGGAGAAGAAGGAGAAGAAGGAAAAGAAGGAGAAGAAGGGGAAGAAATACAGAGAGGAGTGAGAGCACAAGTGGATGAAGAGGAAGTTGGTGGAGAAGAAGTGGCGGAAGAAGAAGAGGAGGAAGAAGGAAGGCGAGAAAGAGAAAAGGGAGGAAAAGAGAAAGTGGACGAAGGAGAGGAGCAGGAGGAGGAAGAAGAGAGAAAAGAAGGAAGGAAACAGGATGAGAGATCAAAAGATGGAGAAGCTGTCGAGGCACAGTACCGAGAAGAAGAAAACCAAGGAGCTTCTGGAGGGAGCAAGAGTGTCGGCAACAAGATGGGTTTCTGGGGACATGCCTGTGCAGGAGGAGACGAACTGGGAAGAACAGAGGCTCTTCTGATACAGGAGGTAGCAGCGGGAAGAAAGGGTGGTGAGGTAGAAAGAGAAGAAGTAGGAGAAAAAAAAAGAGGTGAAAGTTCAAATGAAGAAGCACTGCTGGATTCAAGAAGCGTCTTCGCTTCAGATTCACAACTGCCGCACGACCAGGCAGTGCCGGTGAGTCGACGCTCTCGG

>comp8443_c0_seq1 
AGAGTCAGCGACCGCACAAATCTCTCCGACCCGCTAAAAGAAGAGTGTTTTGTTGAAACAGAGGCTGCTCTCTCAAGCAAGAGAGTTGCATGCGCCAGCGAGGAGCCGTCTTTACAACAGAAGTATGGAAGCGTTCGGGAACAAGAAACAGAGACATGGTGCCATGGAGTTCGACCACCCTTCGTCTCCGCGTCCGCAGTCTGCTGACCCCGGACACGGTCCGTCCGTCTGTCTTCCTTTGGCTTGTCTTCATCTGGCGTGTGTTTCTCTTTCTTTCTTTTCCTCCCTCTTCGCTGTCGAGCTCTCGGGTGATGCCCGCGTTCCAGGTCCAGACGGGCGCTCAAGCGGAAGCGCTTCAGTCGACCGTCGTGGGCGGTGGAATGCAAGTCTGAATTTCGTGTCTCAGAATTCCTCTTCTGATGAGTGCCAGTTGCGTGAGAAGCAGCGACGACGCTGCTTGCGGGGTGATCGAGACCGGCAAGTCCGTCGACACTCCACCTAACTTGCAAGTGGTTGTCTCTTCTCGCTCTTTCGCTTTGCTGCTCTTGCTCACTGTTTCTCCACGACTGCGTCTCGCATCTGCAAATGCGTCTCTCGGGGACACAAACAGGAGCGCTCTTTGCTTTGCAGCCGCCTCCATATCCCTCCCAGCCGTTTGTGGCAAAGAGGTCTTTTCGCTGTCTCCTTTCTTGGTGTCTCCCTCGGAGGCCCCCCGCGCCGAGTTGCGCGTTTCGGAGAAACGCGCGTCGGCACAGAGGACCAGGCGCGAGCATGCCTCAACTAAGCCGACAGATTGGAAGTCCACACCTCCCGAAGGAGCCAGCGGCAGGGGGGGGGCGACGTCCGCCTCCTCGAGGAAGCAGCAAAAGTCGACTGTCTTTGGAGCGAGCGCGAACTGTGGAGAGGCGGCGCTGCTCTTGGCTGCTCCCTTCGCTTCGACGAGAAAGAGGCTCGCCGCCTCCTTCAGAGCGCGCCTGTCGCGGAGATTCAAGCTGAGGAACTGCGGCTTCAGCAAGTCGAGGAACCGCTCGACAGTCTTCGCCAGAGCTTCTGCCTCGCGGGCGATCAGAGGGTCGCCCCCCTGGCCACCCTCTCGGCGTTGGATATGCTGAAAGAGCACCAAAGCCGAGGCGCTCAGAAGCTGCTGAAGCTGAGCAGCCGAGAGACGCGGCGCCATCGCCAGCAAGGACGGCTGAGACAAGAGAGCGACAGGAAGCCGGAGGTCAGCGGGCGCTAGGCGCGTCAAATGGAGAAGGGCCTCTGGCAGCTGCGTCGCGAGAAAGGCCGCCTTTTGGCTGTGAAGTTCCACGGCTTCTGAAACCTTCTGGAGCAGCTGACTGTCGCGCAGTCTCAGTAGGTCGAGGTGACGCAGGAGAGCGAGCAGCTGGTCTCCGCGATCCGTCGCACGATTCACTTTGTCTGCCATGTCGGACCTCCTGAGAGGTTCTTCGATCCCAGCGAGGTCCAGGCGCCGTGCGGCGGCGACTGCGCGCAGAGTGTCGTGGAGAGGAAAGGCCTGGCCATGCTGTTCGGCGCAAGCGACGCAGGCGTCCACCAAAGCCGATTGGCTGTAACGCTGTCGACTCAGACCCTCCAGGCACCTGAAGAGAAGGGCGATGTATCTCCTTTGCGCGACCTCGTCTCCAGTCTCAAGGCTCTGTTCTCCGGCGCGAAGGTCCGAGGCGAGAAGCTGCGCCTGTGTGGCGAGGCCATCCAGAAGGGGAAGGCGAGGAGACAGCAGACTGCCCACAGTTCGGCATAGAGAGTCAAGAAGCGCGGCGTCGAACGCATACATCTTCTCCTCGATATGCTTCGTCAGCGGATCTCGAATCGAAGGGTGACAGAGGCCGAGGCGCGCGGAGAGCGAGAGAAGAGCTGCGAGGCGCTTCGGGGAAGGCTCGACCAGCTGGTCTTCGAGCCTGCCGGCGACGGCTGCGAGGAGTGCTTCGTCGGAGTAGGGGAAGGACGCGAAGTCAGAGAGAATGCCGAGAATCTCTGGAGGATAGAATCGATCTGAGAGCGCGAAGAAGCGCTGGGACGCGACGCGCAGAAACGCCGGATCTACGATTTTCGCCTGTGTAGCTTCTCGGAGAAGCGATCGATACTCCTCTGGGGATGCCTTTAGGAGCGAAAGAAATCTCTGCGCCGGCAAGTACCCTGAACCTCGTGCGTCCTTCTGCGAGAGCCGGAGCGAAGAGAAGCGGCGAGGAGAAGACAGAGAGGAAGAGGCGACATGCAGACAGGGATCAGAGCAGAGAGCAGAGGGAGGAGCGCGCTGGGCAGGCGACGAAAGCGAGGGCCGCGTGAGAGAGGAAACGAAGTGACACAGGCAAGAGAAAGAGTTGAGAGACGGAGAGCGACAAACAGAGAGAGGACGCGTCTGCAGAGCTCGGCGAGAGCCGAGAGAAGAGAGGAAAGAAGAGGAGAGATGTGAGGAGAGATGTGAGGAGAGAGGGGACGATGAACGAGAGGCAGAAGGGGGAGAAGAGACTTCTTGGCGTGTGGGGCTGGGAGAAGAGCAGAAAGAGAGAGAGGAGGAAGAAAGCGAGAAGAGACGTCGGTGGACACAGAAGGAAGGCAGAGAAGAAGAAAAGCGAGAGAAGCGCGTGAGGGGGGGGAAAGGAATGGAGACCGCAGATGCGAGAGGAGAGAGACGTCCACGCGAAGCAGCAGAGACGCGACCGCGACAGCGGCGAGAGACTGGGAGAGACAGACGGAGGCCGCGCGGCCGCGCGAGGCTGTCTTCGGCTGGGAGCCGCATTGCGGAGCACTGAAGACAGAGACGAAGAAGTTGACAAAGAGTGCGAAAAAAAGGGAAACAGGGTGAAGGAAAGGAGACGAAGAAGAAGAAAGAGAAAGAGAACAAGAAGAAGAGAGAACAACAAGAAGAAGAAGAGAGAACACGGAGAAGAAGAGGAAAGAAAGGAGGCGAGGGCGAACAGACAACCGTCAGTTTTCCGGTGAGTTCGACTGCAGGTGTGAGGAAAGGCGATGCTGAAGAAGACGTTGACGTCGGCGAGAAGGAGAAAACAATTCAGGAGACGAAGTCAGGGGCAGGCAGAAAAGAAGAGACAGAGGCGAAAACGAAGAGAGCGGCGACAGACCACACGGCTGGCCTTCCATGGAAAAGGGAGACAAAGGACAGCCCCAAGCAGGGACGCCTGTCCGATGCCAGAGTTCCTAGGACGGAGACAGAGCCCTCGGGGAGAACAACAGAAGAGAGAGAACTTCTCTCCTCTCTCCGTTGAACAGAGAGAGCCTCTTCGGACGCCGTCGCCGAAAACGTCGGCAGAAAACAGGAACCCGGCGGCAAGGCGTTGTTAAGAAGAACGAAGAGGGTGACGGAGTACAGACAGCAAACGATACAGCAAACGATACAGCAGACCAGAAAGAAGACGAGAGAGCAGACCAGAAAGAAGATGAGAAAGAAGACGAGGAGGAGAAGAGAAGGAAAAGCAATGCACGCAGGGAGGGACGGCTCGGAAAGTCGAGGCCTGGGTGTCCTCCGCCGCTGGAGTGCGGAGCGAAGTCAAGTTTTTCTCGGCCTCCCCGGAGATCTCATTTCCTCCTCGCTGTCTTGTTCTGTGTTCTTCTGTTTCTCTCATTGCTCTCTTTTAGCTGGCGAGAGCGCTGCAGAAGGCGAAGCGGCTCCCTCGTGGGAGCGTCACGGAGCAAGCGAGCCAGTGCCGAAGCCTGTGCGGTTTCTCGCGACTTGGTGGAAACAGACACCCTCAAGTCTTCGAGTCTATGGGCCGAAGTGAAGGCGGCTCTTTCACGCTCTTTTCTGCCCTCGCGTTCCTGCCAATGCCCTTTCTTGGCTCTTCCGCCCAAGACCGCGCCGACGCACCGAGTTTTCCATCGAGCATTGAGAAAAGGCTCTCTCTCGGGTCTAAGAACTGAGTTTCCCTCTTTCGCAAGGTGAAAGCGGAAGCTCCGCAGCCGCGAGATCCGCCGCCACTCTCACTGGGCGCTTCAACGCCGCTCGAAAATCTCGTCTTTACTGAAAACCGTTTGCCTGAGGTGTGTAGTCACTGCGCATGTGCAGCAGAGAGAGCGGCTGCGCGCACAGACGCGGGAGCGCTTCTGAGAAAAGCGAAATCCACGGCAACCGACGTAGCAGCGACCGGAAACAACAATGAGGAGTTCTTCGTCGGTTGCCG

>comp8382_c0_seq1 
ATGCGCGGACGCAAGGAGAGCGAATAAAGAAGCAATCGACACGATTGAAACCGAGTTGTTCCTGCCGAGAGAAAGTAAAAAGATAAGGAAAAAGGAACGTGCGTGCACTGCCACAGAAAACATCCACCTCCAATGCCAGCGTTCTTTCATTTTGCCCGTCTCCTCGCCTGTAGCCTAGTATTCGTAACTCATCAGTTCTTCTTCGCTCACTCAGACATGCCTGATCCCTAACTTTCTTCCTTACTCCTGTTTATTCAAAGATTCTTTCGTCCGTTCCTCCCTTTCAACTTTTGTTACTGTGTCTCTCGTGTTGGGGATCTCCTTGGCGCCATACACTCGACGCCAATAGACAACATCGTTCATCGCCACGAGTGTTCCCACTCTCGCCTCAAATTCCTTCTTGTTTACGCAATCCCATTAGTTCTTCCATTTCAGTAATTTTTTCCATGATGCTCTCAACTCTGTCGAAGGAGAAAGGCTCTAACGAGGCTGAATCGAAAGGGAAACCTAGCCGTCGAGTCAGAGTGAACGCGGCCCGTCCGGCCTCCCTTTCGCCCTCGAAACTTTCGTTTTCTTTGGCATGCAAAGCTGAAGAAGACTGGTTTCCACTTCCGCTGCCTTCTCGTGAATACACGCTGCCTTTTTTCGCCCTCTCTGCTCCCATCACAATCCTTGCCTCTTCATCTTCCCTGTAGCTCTCTGTTCCTCGCTCCGTCCTTCCCTCTGCTACTCTGGCTGTCGGGCTCAGATATCTGCCTTTCTTCTGTCTATGCAACTGATCTGCATACACCCACTGGAGGAAGTGGTCTGCCTTCTCTTCTAGACTCTCTCCCGGGGCGAGAGGCGGACCCAATAGAGAAGTTGCAGGAAGAGAAGGCAGACAACAACACTTTGGCTCTCCATTGTGCGCCTTTCCATGTTCCTTTTTTGCCGCCAGACAAGATGAAGACACTCCAGGAGAACAAGCGGCTGAGGTGGAAGAAGGCAACGGGGAGAGTATAGGTCGCCGCTCTTGAGGCAACCCCTCTGAAGAGGCCGACAGGGAGTTTCGGTTCTGCTGGTCACTGCAGTTTCTCCCCAGAAAACAGTCGCGTTTGTCGACTCTCTTTTCACTTTTCCGGTCTTTTGCTTCTATGCACTGCGTTTCCTTACGAGAAGAAAAAAACGATTCTTGCTCGGCCTCTAGTTGCGTCTCTGTCGTCGGGACTGCTCTATAACTTCTTGCACTTGGTCCCGTTCTCTCTTTTGCATACGTGCGAAAAGCATCCACGGAAGCGACGGAAGACAAAACCTGCCTTGGTCTCTCCGCATGCAGGTTTGGTACCTCAACCTCGTTTGGAGAACGGGCTTCCGCCAAGGCGTTGGCAGTTCCCTCTCTTCGCTCACTGCCATAAGGCATATATGTGTTTTTGGGATAGATTTTCGCGCCATTATCTGCCGTCGTCTCTTTTCTTCGCCTTCTTTCTGCTGATGGCCCACAGTGCAGTGACGCTGCTCGGACGAGGGAGGCGCGAGACTTGCTTGCTGAAAAAGAACTGGAAAGAGAAGAAAAGCGAGAACGAGACGAAGCTCCATCTTTCTCGTTGCGGGGACTCTCTCGCGCACGCACCAGAGATGCCGGACTGGCTTTGAGGCGAGAAGAAGAACGCGTTTTCCTCGCATTTTCTACTCGACAAAAGACCTTTCCGCCCCCCAACGGCGTCGGAGATCTGGAGGCGAGACCCGCCGGCCGCCATACTGGAATTTCTCTCTCAGAGAAAGCGTATGAGGGACATGCATACCGGAGAGAAGGACTGGAGCGTCTCCTTAGGTGGGTAGGGGTGGAGATGGCATTGCACTCCTCGAGGATTCGTGAACCCAGTTTTGCTCCTGTCAGTCCCTCCCTTTCTTGTGCATGTAGAGACCATTGAGTCTCCGTCTCTGGAGATAAGAAGGAAAACCTGAGGGGGGAAAACGGAGACTGAGGGCGGCGAGGCATCGCGGAGCCTCTTCTTGAAGCCTCTCTCGTGGCCTGTTGGTTGCACACTGAGGCCACCGGACGGCCCGAGAGGCTCGAACAGGACAAGGAAGAACATGAAGAAGAGCGGATCTTTGGCAGACGTTCCTGCGGCGGTGGTTTGACGGCGGCAACACCCGCCGGCTTCCAGGCTGGCAGCGAAGACTGAGAGGAAGAGGCCGCTGAAGACTTGCAGGGTTTGGCTGCCTTCTCTTCGTGATTCGTTACCCTCAGAGACCCTTGAGGTTTTCGAGGCCGAGAACACGAATGATTGGCTTCTCTTTTTTCGCTTCCTGAATTTTCTTTCTTTCCACTGTCAACGTTTTTTCTTTGTATCCCCTCGACGGTGTTTTCGTTTCTCTGAGGGTTAGTGTGCGACCTGATTCTGCTGTGATGGCTACAACCAAGTACCTGCACACTGGAAGCAACGACAGGGCTCGCAGAGATAGACAGCTTCTGTTTAAGGATCTGAGACCTGCCTGCCGCGTTCGCTGCGAGCCCGCCTATCCCTCTAAGCTGACAAGTGCACGAGGAACTCTCTGTCTTCGACTGTCCCAACCTTTCTTTCTCCACTTCTCGCTCTTCTACTGTGGCGCCCCCTTCCTTGGTTACGCTTCTTCTCCCGTCTTTGTTTCGGCATATCCTCCCTTGCTTGTCTCCTCGCAGTCTACCCTCTTGGGTTCCCGTGCCTTCTCTTTCTTCCCCTCTCTTCTGCCTGGCCTCCATTTCTCTCCGGGTCGCCTTCTGCGTGATCGCTCCTCTTGTCGACCACGAAGTCGAGTTTTTCCCTTTAGCACTGAATGTGGCGGAAAGGAGATCGAGTTCGTCCCACGAAGTTCCCTCAACTCGCATGCATTCGCCGGAGTCCCCAAGCGCGTCTCCAGAAGAACGGAGCCCTCGCAAGACATCGACCGCTGCGGCGAACGCTTGCTCTTCCAGCAGGCGCAGGAGTCGAATGGTCTTCGGCTCGTCTGCTCGAGAAGAACAGCCATGCATGGAAGCCGTGACGTCAGAGGGATCAGACTGCACAGGCGCCAAAGGCTTTGCGGCATGCTCGGCAATTTGAGACCCCAGAAGGGCGGCGCGCGCATCTACAGTGTCCAAGAATCTCTCCACTTTGTCCCACTGCGGCTGAAGGCTGACTTGTAGAACTCCTGCTGCGTGTTCCACTGACGGCTTCTCTGCCTCCTCGTCGGCTGGAACGCTCCTATCTTGCGTCTGTGCCACGGGACAGGCCGGAAGCGAAGGAGACACCGACGGCGCCCGGTGCCCTTCTCCGTTTCCGCGGACTTCACGGTTTCTCAAAAAGGAATCGCGGTTTCCACCGGGAACGCTCCGCCTCTCTCGATCTTCCGCTTCGCTCTCAGGCGAGGTTTCAGGGGCATGTTTCGTGTCCAGCAAGCGAGACGCACTCTGCACAGGCAATGGTGGGCCATCGAGATGGTGGTCTTCCCTTTCTTCCTGAGGCTCAACAGATTCTCCTTCTCGTCTGGCCGCGATTGAAGCGGACGCTCCTTCAGGAATGCGACCCTGCCCAGACGAGTCGTTGCTCGAGAAGCGGGCGACGGTTTTACCCTCCTGCTTTTTCGGCCTGGGAGGAGCCAGTCGCCGTTTCAACACAGCCTTTTCCTGCTCAAGTCTCAAGGCCTCATCGCGCGCGATCGCTTCGGCTCTCTCGCGATTCCGTCGCTGTTTCTCAAACGCTTCTCGATGTAGTTCTTCCAGTCGCTGCATATTCACTTTGCGTCGTGGGCGCAGTTCTCTGCCTTCCTCCACTTTCCCCGAACTTTGTGTCTCACTTTGATGGTCGACCTCTTTGCTTTCCTCCGCCCTCTCTCCTCTCCGCTTCGTCACTGGCCGTGTTGTGGACTTGCGTCCAGCGTTGTCTCCTTTATCCTTGTTCCATTCTTTCTCTCTTTCTGCCGTTTTCCCTTGTCCCTTTCCCCCGTCATTCAGCATAGTCTCTTCCTCCTTGTTTCCACCGGTGTTTTGCTTCTTCTCCTTATGCTCCTGTGTCTTCACGCGTTGGCGTTTCTCTGCCTTCGCTTGCTCCGCCTTCTGCGTTCCTTCACTTCCGTCATTCTTTTTCTCCCCGTCTTTCAGCTTTTGTTCACTTTCTCCTCGGTTTTCCTTTCCTTCTCCGCCAGCCTCTTCGCACTCCTCTGCAGCTTCTCTTTCTTCTTCTGCATCGTCCTTGTGCTGTCTTCGGTCTCCAGTCTGTCCCTTCTCTGTGTTGGCTAATTTGCGTTTCTCGCGCTCCTCAATTTCCTGCAGGAGCACCTTTTTGACTTTGCAAACGACCTGGGGACTTTCAATCGCCTTCTCGAGTAGTCCGTGGACAAAGGCAACTAACTCTGCATGCGAAAATTGAGACACGGCAAGACTTGTTTCTCTCGTTGGATTCTCGCCAGCCAGCTTCTCGGTATCACGTGGTGAGTGACAGGCTCCGTCTGGCTTTCCCCCATTCGCCTCTATTTCTGAAGAGATGCAGTTGCAAGGAGGACACGAGACAGGGCAGCAGACGTCTTTTTCGAGGGTGCTTGAAAAACAAGACATGATGTTGGTCAAGCCCCCACATTCAGGGGGTTTCTGGGAAAGGGACGAAGCAGAAACAG

>comp8655_c0_seq1 
CAGAAAATGCTTAACCTTCCATGTTGTAGTGTTAATCAAGTAAGTTTCCTCGTTATGGATATTTCAATGACATGTTGATAACATACGTTCGAAAAAAGTCGGTTTGGGATGGAACCACTTTTGACACCACATAATATGCTGCCAGAAATCATTCACGCCCTCTAACGAGTTTTTGGATTTGTTTTGACGGTGCGGTAACTGAAAAAACGCCTTCGCGGCGTTACAGTGGCATGGCTTTCTGAGCCTCAGTGACTTGAATAAAAGTAGAACTTTTATCTCCAATAACCCCGCGATTTGCGTCTAGCGGAATCGCCTCTACAAGCAAACAAGGCAGTGTCTGCATCGTTGCGTCCAAAAAGCAAGTGTGAGAAAAGTGGCGAAGACCACCTGCGTACGGACCCGGCCCCTGGCTGTCGCCCTCCACATTACAGAAGGCGTCTGCGGACCCAGGGATAGGCTGCGCGACAGGAACATCCTCGACGGCAATCACCTCTTGATCTGAAGAAAAAACCTTGTCCCTTCCATGCAAGGCGCCGTGTAACGCCGCCTGCTGAAAAAAGCCG

>comp8087_c0_seq1 
CTCCCTTCCGGTCGACCGACAACGACCTTCTCCCCCGTCGTCCGATAGGGGAACATCGCTTTCGCCTCTCGTATTTTCTTCATGATTTTCTGGTGCATCTTGTTTCCGGTGCGTCTTCTCCTTGTTTTCTTTGCCTTTCATCTCTTTCCCATCCTTCTCCCTCTCTGTCTCCTGCCTTCTCTTTGGTCTCTCTCCGCTCTTCGCTCGCGTTTTCTCCCGACCCGTCCTCTCCCCCTGTCGAAGTCTACACTGTTAAAGAACGATGCCTCGTCCACTCGCCAGTCGTCGCCTCTCGGCGCTCCGCGCATGCAGACGCACCAGTCTCGCCTCTGTTTCATCTGCTGGTCGCTACTCCTCTCTTCCGTCGGCTCCCCTGTCTTTGTGCTTTCCCGATGCTCCCTCGGTCTGTCGTCCTTTTTCTGTTTGCCGCTCCCATTTGTATGCTCCCTTTTCTCCGGAGTCCTTTGATTCCTCACAACGGTCCTCTGCACAGACTTATCGCCACAGGCGCTTCATTTCCTCTCTCGCCGCTGTCTCCACAGTTAGATCCCCTACTTCAACTGGAAACAATCCTGCCTCCCCTTCTTCCCCCGTTTCCTCCTCTTCGTCTTCATCTGTTCTTTTCTCTTCTTCCTGCGTTCTTCCTGCTTTTTCTTGTTTCCATTCGATTCGGGAGAGGAGAGGTGACGGACGAGAAGGTTGCCTCCGCCTCGGAAGCGCGCCCCCGCTCGTCGCTCTTCGGCGACTCGGCTGTGAGAAGACCAGTGAGCTTCCTGCTCTGCCGAAGACGCGCGCGCGCTTCTTCTCCGTCAACGCGGGAGAAGCTCCAGAGCGAGGCGAAGGCAAGGACGCAGCAGAAAACACTGGAGAGCGCGCGGAGACGCAGAAGTTCCGGGAGGAGAAGGACTCCCCGGAAAAGGCTGGGAAGGAGACAGAGGGCGACTCTGCAGAAACCACAGCGTCTCGCGCTGAATCCCCGACGGAGGCCAAGGACGCGAGAGGCGGTGGGGGAGCGAAGGATGGCGCAGAGGATCAGCCGGCATCCGTCGCAGGCCTGTCTTCTCCACCATCGCTCTCCGAGGAAAGCGAGGCGGCAACGACGCCTGCACCTCCCGCCGCGTCCCTTCCTCCTCAGTGGTGGGATTGCCCTGAGGCGCTCGTCGAGTTTCTCCTTCCGCCGCCAGTGGAAAACTTCTTCAGCGTCGACGGCGCAGACCTGGACCGGGGGCGCGTCGAGGCGGTGATCCGCCGGGTGTACACACACTCGAAGGCGGACCTGGCGGCGCCTGCAGAGCCTTCTGCTTGGAGTTCAGACACCGCGTCAGCGACTGGCGACGCGCCGGCGCCTTGGTTGCAGTACCCTGAGCCGAACGCGCTGTGGCCGAATCCGCTGCTGCACAATCACCGTCTGAAGCCGTTTTTGCATCCAGCGCGCCGAGAGCAGGGTTCTGGTGAGGCGGCGGAGAGCGAGAGGAAACGCCTCTCTGGGGAGGAGGCCGATGCCGCTGCCCTGGAGGCGAAGCAACTCCGCATGAACAAGCACAGACTGGAGCATCTCTGGAAGTTTGCGCGAAGCTACGGGATGTCCTGGGATGCGTTGGACGAGGTTTACATTCGCTTCGTGCAACTCAAGCGCAGCCGCGAGGCCCAGTGGGAGGCGAAGCGAGGCGAGATTCTTCAGTACGCCGCCGTTGTGGCAGCGAGAGAAGTTCGAGAGAAACGAAAGAAGGAAATTGAGGAGGCGGGAATGGACTTGGCATCTGTGCAGCCTGAGCACCGCGAACAGATGCTGCTGCCTCGCAGCCTGTACAGAAAGGAGACGCGACGATTGTTTTTCGAGTGGCGGCGGAGCTACTTGGCGCCATGGCGCCCGGGGGGCCTTCAGAAGCTGATGAAGGCGGTCGTGACGATGCGGATGCTCCAGCGAGAGACGAGAGAACGTTTTCTGTTCCTCGACGAAGAACGAAGCAAACGTCGCGAGGAACGGGAGGAAGAGCAGGCGCGTCTTGAGGAGGAGCTTGTGACGCTTCTTCAGCGCCAGGCGAAGAACGGCGTAGCCAACCTGGATCTGGAGAAGTCGGAGGGAGCGGCAGCGACGAAGGACAGAACGAGTTTCGACATCTGGGAGTTCGACGGAGTGGGCGCGAAGCAGACAGGCGCACCCGACAGCGAAGAAGAAGAAGAGGAACTGGAGGGAGATGAGGAACTGGGAGAAGAAGCACGAGGATAAAAAGGTGGAGCGTCGTCGGTGATTTGAGTCTCTCGCGAGAAGAAGAATGAGGACTGGAGACAGAGAAAAACGATGAGAGAGGAACAGCCAGAGAGGACGACGCAGAGAACGTGAGGATGAAGGAATCAAAAAGACGAAGCGATAGAGGGGAGAACAGTCGGAGGAAAGACGGAAGGAAGAGAGACGCTGCGAGCAGCGGTGACAACGTTGTGACCAACGCGGAAGAAGTCGGAGAAACGCAGATCAAAAGGAGGAGGGAGGTCAAGTACGGAGAGAAGTCGTTTTCAGCGAAGAAGCAGACGCCACGGTGGCAGCAAGAAGAAAAAAGAGAAAGACGCGGGAGAGACAAGTCAGTTGATCCATGCTCTAAACGCGATGTCGAGCCGAACAGACCTGGACGAGGACCGAGGCCAAGGCAGATAAAGAAGAAAGGATGGCCGAACAGCCACAGATGACGATGAAGAAGAGTTGGAAAGAAAACGAGAGGGAGATAAAGACAACGAGAAAAGGCGGTTGAGGTATCGAGGCAGCGACAAACGGAGAAAAGAAACAAGAATTTCGTTGCCTATGATAAAGAATAAGAGAGAGCAACTGCCATTAGCTCGCAGTGTCAAACGCCTGCTGGTCTTGTGTTTCGTTTCATTTCTTTCCTCGAGCTCTGCCTCTTCTCTCTGTATTACTTCCTAATGCGATCCTGCATCTTGTCAAGATCCTTGTTTTTGCACTTTGTCCTTCTGGGGTCTCCCTTCCTCGGTTCCTGTTTTCCACCTTGTTGTTTCTTCTCCCTTTGCCTCTTCATTATATTTTGTTTTCCATTCTTTTTTCGGACTTTTAGACTCCAACTCCTCTGCATTTCCCCTTGTGAGGCTTGCCTGCATTTTCCTCCGTTTTTCCTTTGGGCCTTCCTACGCCCGGCAGGGACCTTCCTTGGCGGAGGCCAGCCAGCGCCGCGCTACTCACAGGCGCGTCCATTTTTGTTGGAACGAGCTTTCCGGCGAAAAGAGTCTCCCCGAACTGCAGGAACGCG

>comp9643_c0_seq1 
CGCCACCGACTCGCCGCCGGCTTCTCCGATGTCTCCGCCGCCTGTCGCTTCGCTGACTCCCTGAGCTCCGTCTCTCGCCTGTCGGACCCTGTGGCGCGCAGAGGCTGCGACGGCTGCACGCAGTTCGCGGAGCGTCTTTACCTTTGCGGCAGCTTCGGACTTCTCGAGAGCCAAGTCCTCAGAGAGGAGCGCCTTTTCATGCGGGAGGAGACTTCGGCGGGCAGCAGCGACGGTTTCTGCACACTCCTCCAACAGCAGAGCCGCTGTCTCCTCAGAAAGTGAGTTGAGGACAGCCGACGCCTGGCGATCAAACATGAAGGTACACTCTGAGCCCGCAAAGAGGTTGAAGTCCTTGCGGCAGCAAAGAAGCCTTCGTTCCGCTCCAAGGGGGAGGGAGGAAACGACAATCTGGTGGTTCCTCGTCACGTAGAGTTGCTCTTTGTCCTCCAGTTCGTCCAGCATATCTCCAATGAGTTGTCTGAACCGTTTCAGATCTTGGAGAGAAAGCAGCTTGGCCGCGGGCGGAGACGGTCCCGGAAGAATCATCACCACAACGTCCAGAGTGCCGGCGTACCAGCTGATGTCGTAAGTCGTGAAGCCTGTCCGGTACGGCCTGACGCGCTCGGGAAATCCCCACTCGACGGCGCGTCTGATTTTACTCTCGACGCGGCGACGCCACGGAGCGTCAGGAGGGTCGTCGTACATGTCCACCTCTCCGTCGATTGGCGAGAGAGGTGGGGTGTACGTGTAGGAACTTTCCATGAATCTCAGCATGCCGGGTGCAATTGTGGACTCTTCCTCCTCTTCGGGAATGCCGACCTCTGGAAGAGGCTCATCAGGCGAAACGTAGTTCTCGCCAAGCCACTGGGCAAACTGTTGACGAGGCGGAGGCAGCAGCTGGCGCCGGACGGCCTTATATCGCTTGAGGAAGTGTGGCGGAAGCTGCGCCTCTTCGTCGGCATCGAGAACCCAGTAGAGACGATCGAGACCCATTCGCGGTCGCCAGCGTTCGAATTCGAGTTGCGCTTCTGCAATGGTTTTCACTTCTGCACTGTAGTGGAGCTCCGAGTTCGTATCTTCGTGGAGTGTGCCTGGAAGACGATCGTAGGTCGCGTTCAGACGCTGAAGATCCGCCGTCGAGGGCCATGGACCCAAGCCTGGGCAGAAGCGGTCGAGCTCAACTAAATCCGTTCTGACGTCTGGGGGTACTGGGTCGACGGCTTCACACTCTGTCTCGCTGTCTCCTGGAGTCTCGGTTTCCTCTCCCGCATCTGTCGCTGTGTTTGTCGAGTCGCTCTGTCGTGAGACATGGAGCGCATGCTGAGC

>comp8158_c0_seq1 
GTCTTCCTCTTCTTCCTCGTCCTCTTCTTCTTCCTCGTCCTCCTCTTCTTTCTCTCCCTCTTCTTCTTCCTCGTCCTCCTGTTCTTCTGTTTCTCCGCTGTTGTGTTCCCCAAGTTTTACGGGAGCTCGCGCAGCGCCTTTTGCTCTGCTGAACACACACGGCCGCGTTCTTTTGGATGGACATGTCGTTCGCTTGCCGCGGAAGGGGAGGGAGTTCGTGGAGACTGGAAAAGAGGAGCCGAACGCAGATGACGGCTCCGCATTTCTCCTCGATGTCGACGAAGGCGTCGAAAGTCGCCTCGCTTCCTTCCTTCAGCGTCGCCGCCTGTCTTCGCGCGTGGAAGTGAAAGGAGTGACTCTGAAAGCGTTGCAGCTTCTGCCGCCTTCATGTCTCTCTTTCTCGCCTCTGTCGCCGTTCTCTGTCTCCTCGCTTCTGACAGGAGCGAAGAGAGCAGCTTCGGCGCACGAGAGAGACCTGCTCGCAGCAGAGGCCTTCGACGACGGCGTCAGCTTCACTGGCGCGTGGCGCGACTACTACCCTCCGGGGTACGAGGGTCCTTGCTTCTCTCCAACTGCTCGACTGCCGGCTGGGCGCGAGGTCGAGCACGAGGATAGAGCGCATTCGCTTCTTCTCGGGATGCATGCGAGCGAGCTCGCGCAACGCCTGACCTCGAACCAGTCTTACGACCTCTGGAACGTCTCTGGGGGCTGCCGCGATGGCTGGCTGCTCGCGACTTCGAGGACGCACGCCGAACTGGGGGCAACAACAGACCGCGAGGAGGAGCGCGGCGACTTCCAGAGAAGCCGAGAGAGATTCGAAGGCGACCCAGAGAGACAGAGGCGACCCGCTCGTGAAAGGATAGGACATGTTAAACGTGGAGAGGGAACAGAGTTTCTCGCCGGTCTTGAGGAAGACAGCGGGGCAGACTCGCGAGGTAGGGAGCGACGAACAGCAGGCGGCCTCGTGACCGTCGATGGCAGGTCTGCCCGCATGGGGTTTCGGCTGTATGTACACCAGGATCACGGGGACGCGGAGCTGTTCGCAGACGGCCCAGACGGCGGAAAGGCGGATGCGAAGACCTCAGCAGAGCCAACAGTGTTTTTCCTGGACCGGCGTGGCCCGGCGGCAGCCGAGGACTCAGGGGAAACAGATAGGAGCTCTGCAGACTCCTCAGTCGGCTCTCATTTGTTCTGCCAACGCGCATCGGCGCCTTCTTCTCTCCTTGCGTCGCCCGCTCTCTCTCCGCCGCAACTGTACGACCTGCGCCGGCGCGCTCTCGGCATCCCCGAAGGTCCCGCGGAAGTGGGGATCCAGAGGCACCTCCTCCCGCACTTGAACCTGGACTGGCAGGTGTACATACACCCGAGGGTCAACAAGGGGTGTTTCCTCGGCCAGGAAGTGGTTACGCGCGCACTGCTGCAGCTCTCGAATCGCCGGCGCGTGGCGAGTTTCGTTGTCCTCGGTCGCGCAGAGGAGGCGTTCTTCATCCCCTCTCTCGGAGGCGAGAGGTCTTCTTCTGTGGACTCACCTTCTTTTGAAGCCACTCCAATTCCTCCAATTCGAGACCGCGGTGACCTGGTGGTATCTCGACCGGTCCCGGAGTCGCCGAACTTTTCTCAGTTGCCTGTGCCGGCGAGTCGCCGACTTCCGACTGCTGCTGAACTCGAGACAGATGCATTGGATTCTCCGTCTCTGGGCGCTTCTCAACCCCACTCTTTACCTCCCCGCCACCGCCTGCCAAGCAAATGCCAACATGACACACCCTCATTCACGCATCTCTTCCCTCCCTGGTGTGAGCACTTCCGACCTTCTCGCCACTTTCCTCTTCCGCACTGCTCTTCTGCTTCGCCTTCTTCGGCTGCTTCGCCTTCTTCGTCTTCTTCGCCTTCTTCGTCTTCTTCCGTCTCCAGTGGGAACGCGGACAAGGGCCATCTTTCTCTGCGCGCGCCTGCGTCGTCTGAGGCCGCTGGCGACGCACCCGAGCTCGCCACGGCAGCGAGCCGTGGAGGACGCAAGGGGAGAGAGGAAAGCGAAGTCTTTCGTGGTGTTCTTTCAGGACCTTTGCCGCCTGGAGAACTCGAGTACTGGACGCGTTTGCTGTGTCGAGCTGAAGAGGCTGCCGTCAGGCGCCTAGAGCTTGCAACCGAGAGTCCAGAAGACTTCGGAGACGCTCCAGGAGTCCCCGTGCATGCAGCAGAGGGCCGGGGCGAAAACACACCCGATCCTCCCGAGAAGACGAAGGAAAAGGAGAGGGAGAATGAGAAGACGGAGGCGAGTGAGAAGAAGGAGAAGGACGGAGAAGCAGAGACTGGCGAAACCGCGGAGAAGCCGAGAAAAATCTACATTTACATCCCAGAGTGGGGAGGAGCGACCCCGCGTGTGTCTGAGAGTGAGGAGCAGAGAGGAAAGTCAAACCGACAGAAAACGCAAGCGTCAGGGTGGAAGGAAATCGGCGAAGTCGTGGTGGAACCGGAGAGAGGCGAACGAGGTACACCTCTCGGTGTGGGGCTCTGCATGCTGCGAGCGAAGGCAGGCGAGCCTCCTTTGAAAAGCTACGAGGAGTACCTCTCCTGTCTGGGTCGATTGATGGGGTCGCCCTGTCCGGCTGTGCTCTCGCGGAAGCCGCCGTCTGCGTTGCCGCCGCCGCCGCTGCTGTGCAAGTTCCCCGCCGCGGGCCATGCGCATGCAACTTCGCATGAATGCGACGCAGATCCTCAACGAGCTGGACGAAAGGTTTCTGCAGAGAAGGCAGAGGAGCTCTCTTTTTCGACGGAGGCTGACAGAGCCTTCTTCGCGCACAGCTTCCAGAGACACGTAGAAGAAGCAGAGAAAGTTGGAGATGTCGAATGGTGTGTACTCGGACCTGCGTTGTACGCTGTCGACGGGTGGTTCAGTCAACGGCAAACCTCGCCTAAAGTCGTCAGTTCATGACAAAGTGCGTTTGACGGCAACGCGTCTCAACGCATTCTCAACAGATTCGCAAATGCACTTGTGCTGGATCGGTCCTCACTGCAAGTCATTCGCAACCACGCGCTTGCAATTGGACTCTCCTGGAGATACTCCACGCGTATCCCGACATACGTATATAAGTGCATGTGTGAAGGTGTATTCGAATCCGAAAGCAGGTTTCCGTTTATCTGTATGTAAACATGTGTATACATATGTACATGTATGTATATGTATGT

>comp9648_c0_seq1 
AGGACAAGAGTCTTCTAAAGAGTTTCCCCCCTCTTTTTCGAACGTGAATCCACGCCAGCAATCAAATTCAACGACTGCATGCAAGAGGAAGTGGAGGAGGTGTCGATCTGCGAGGTCGGCCAGTCCCCCAGGTGTGGCGCCGAGCTTGACGACGCGCGTAGAACTTCCACTTTTCTTCTCTCCTTTCCACTCGGTCTGCTCGTTTACTTCCGCGGCTCCTCCCTGTCTTCTCTCCTCTCCCAACAGAGACCGTAGCAGCACCTGGCTAACGGCGGCTGCCCGCAGACGACGAGGCAGAGCGTCCGCGGCGGCTCTTCTGAGGATCGGGATCTGTATGCTCTCCGAATCCTCTGAAGCCTCTCGGACGTCTTCGCGACGTTCACTCGAGTGATCTCGAGCTTCCACCAAACTTTTTTGTCTTTTCCGCGTCTCTCGAGAGACTCGGGAAGCTCGCAAACACACCCGCGAAGAGGGAGGATGCCTCGCAAGGAAGGCAGCGAACGTCGAGGAAGAAGGAACAGCCAGCTCAGTACAGGAAGCAGCCAACGCTACGTCGTGCTGCAGGAGAGAGAGGAGAGAAGGCACTTGAAACTTGTGCGAAGGCCTCTTCTGTCGCTCTTTCGCTGCGTCGTCTCTGCTTCCACCACCAATCCCTTCGCGCCCAGGCCAGTCCTGCGCCTCAGAAGAAGACGAGAGAGTGTCCAGAGGAAGCTGACCGAGAGACAAAGACAGACATGCGACATCTTCCGCCTCCAATACGGATTTCAGACGCATTCGCACCCAGACGCGCTGTTCTTTCGGTGCCGGGACCTCTGCTCCGAGGGGCGTCTCCCCAGCGACACCCCACACTGTCTCCTGCGGCGTCTCCAGGCCCCTCTTGTTCTCGCTGGCCTTCTGTGTCTCCGACCAGTCTCCCCCCCGAAGGATCTGCGAGAGACGCGCGCACCGCCACTGGACGTTCTCGCCCCCGCGTCCCTCCAGGTGACTCCAGATTCTCCTCTTTCGCGCCGCGCCGTACCCAGAAGAAGCAAGGGAAGAAGAGAGAGAAGAGAGAGACGAGAGGGACGAGGCAGAGACGATGTCGGAGAGAGAAGAAGTGCGATCGGTGGGGAGAAGACGGCAACGGAGACGAGGGAGCAAGGCAAGAGACGAGACAGGAGACAGTGGCGGGGGGCAATTTGCC

>comp8538_c0_seq1 
GTTAACAGAAAGATTCTGATAAATCTGAAAAGAGCAGGGGTGACGCAGTCCAGCCAGCATCCAAGTGACGGACTGAGCACTGAAAAAGACACGAAACAGAGAGTTATTGGACATTTCCCGACGTTGCGACTGACGAAAAACAACACTGTACCATTGGACGTACTCCGCACTTAACCACAAAAAAATTGTTTATTGAGCCGATTTTCCGTCCTCGTCTGTGGTAAAAACCTTTTCTTTGAGTTCATTCGTTTGTCGCGAATGACGGCGCAGTGGTGATCGGTGATGTTGGAGTTTGCACACAGTTATTTATTTTTGACCGGAAGCAGCCTCCACTCTCCAGATCTCCTGCTGCACAGTCTTGACTTCTGACTTTGCGTTCTCGAGACGGGCGTTCTCCGCGTCCGAAAGGCCCCGTCGAGCCTTCAGAGAGCTGAGATCTTTAACCAACTTCTCTGCACCCGCAAGCTGCAGCTGCAAAAGCTGCAGTTCATTTGCTGATCTGTCCGCCTCCGCGTCTTGTCCGTTCTGGCCTCCAGTGGCGGCACCCGCGGCATCGTTTAGAGGAGCCACCTCACCGGAGGTCTTCCCCTGGCTGTTCATTCTTGAGGGTGGAATCTCATGAGCAGATTCCGTGTAGCACGGCGGAACTGTACTCGGCATTGTCGTCGTTCGGTTGACACCGCGAAAATAATTCAGCAAGCGGTCGTGTGAATTCTCCTTCCGACGTTCCCCTTGGGCGTGCGTCGCAGGGTCTGTGGAAGTCCCTTGCTCTGTCTTTTCCGCGTTGCAGAGACCTGAAGAAGAGTCAGCTTCGGTTGGCTCCGAACCCCCGGCCGCCTCCAGTTCCTCTTCGAGAATCAATCCCTCGAGGAGTTCGGCGAAGTCTTGCAGAGTGACGCCAGAGACGCGCTTCACATCAGCAGTACGGCCCTGGCCGTTCTCGAGGAAGATTTTGCAGACGCCACTCGACGGAGAAAAACCAAGCTTTTTAACAAGCTCCATGACGTCGCTGCGACGCACGCCGTTCGGCTTATCTAAATCCAATTGCAGGAAGAAGAG

>comp8611_c0_seq1 
CGGAGAGACTGTTTTAATGCAAATTGGCAGTGTCGGCATGGACCTCTTCTGCTCCCGGTATTATTTGTTTGTTTTATCCGAAGGATAGAGAGACGCCTTCGACGGCCGTAGGCGGAAGTCCCCGGTACCGTCATAGCAAGATGCACTTTTCCTGCCGGCACTGTCAAACACGCTTGAACAGTTCGCTTGCTTTTGCATCATGTCTTGAGTTGCCTGCCCGCTGCAGCATGCACGCCAGCATTGTGGCTCTATCACGGACGCAACGAAGTTTCTCTTTACACTTTGACCTGTTCTCAGCAACGGACGCGTTTCCCCATCACGCCTACGCAGGCTCAGGTTCCAATCCTTCATATTCTTCTTCGTCATCTGTCAGTCCTGCCGCGACGTTCTGTCCGCTTTCCTCTCTCTTCTGATCGCCACGCTGTGCCTCCAGCTGGTTTTGAGCGTTGTCCGTCGCGTCTTGCTCGGCGACAGCTGCGCGAGATTCCTCACTCGCTTTTCCCGACGACGGAACTTCCGGCGGCTTGTCTTCAGTCACAATGTCAATCGACCCTAGAAGGTCCGGCGGCAGCTTGTCTCGCAATTCCATCTCGACGCCGATCCGAATCGTCTGTGCATTAGGTCCTCGATACCGAAGCACGATATCCCCGTTTGGAGAGACACTGAGGACTTCGAGAGTCGCCCCGAGTCTCTCAATGGCAGGCCGTGTGCCCTTCAGCGCTTCAAGGACGCTTTCGATCGTCAGAGGTTGCAGTTCCTCTTCCCAAACGCCATCGTCTTTCGCCTCCTCCACACTCAGGTCAGGCCACACTTCTCTCAAAGCTCCCTGCAGGCCTTCATACAGTGTTTGATGAGCTGAGGGACATGTTGAACATGCGCCCTTGAACGCGAGACGAACAGTTTTTTTTTCTGAATCGAGTTCGACGAGCTTCACATTTCCTCCATGGCCTCTGAGGTAAGGCCGTACACTCTCTAGCACTTGCTCCACCATCGTCGAGTTCAGGCCCACCTCCGAAGAGGCAGAGGGCGACGACATCGGGTGTCTGTACACCTCGAATGGGTTGTCTGCCACAGGCGCGACCGGCCCTGCGGAAGAAAGCGGAGCCGGCGGAGACGAAGCAAACACACGAGAGACACTGCCCCCCCGAAGATCTCCCGACAACGCTCGACATCGAGAAGGAAGGACCGGTGGTCCGCGACGAGGAAACAAAGAAGAAAGAGGAGAAGAAGAAAGAGGAGAAGAAGGAAGAGAAGAAGAAGAAGGCGCGGCTGGCGACGAAGACGCGTTCCACTCACCGTGGAGTTCTGTGAAGTCGAAAATGGTTTTCCAGATTTCTTTTTCTCCACACCGACGGGCACCCAGCAGTGCCACAGCCTTCCAAAGCGCCTTAACGAAGTCCTGGAAATCTTGTCCTATCTCTGAGGTAGAGCAATTTGACAGCGGAGAAGAAAGAGCAGCAGAAGCAGCTGCGGAGGAAGGAGACAACGAAGACGAAGGAAAAGAAGTCGACGAAGAAAGAGAAGAAAGAGAAGAAGGCACGAGGTGTTGTTGCCGGACAGAGATTTCCTCTCTCAGACGGGCGACGAAGTAGAGACAGAGTCGGTTGCTGAGCTCCGCTGCCTGGTCAGCGTTTTCGCCGAGCAAAGGAGAAGAAAAGTTGAAGAAGCCGCGGTCTTCCGTCAAAAAAATGAGTTGAAGAACGGCACTGAGAGGCGGCGGCGCGCTCCTCGTATTCTGAGCCTCGTCCAAGGCGCATGCAATAAGGCGAAGGGTCAATCCGGGCGATGCGTCAGAAAGTCGCAGATCGAAGGCAGCCTTGCACAGTCGCAGCAGCTCCTCAAATTTCGGCGCAAACTTTCCCAGAGGAATCTCTTGGAGGACGCAGCGGAAGAGAGACAGGACGAGGGACCGGTCGACGAGAGGCCCCGACGGAACTCCACGGAGGATGGCCAGCGCACTGAGGAGCTCACAAAACTCCGGACGAAACTTGGGATTTTCCTGCAACGCCACACGGACCGTTTCTTGCAGTTTCTTCACTTCCTGCTCTTCTCCCCGGAGTGCTTTTTTTTTCTCTCCCGAAGACGCAAGTGAGACAGACGAAGAAGATGGAGATGAGAACGAGGAAGGGGAGGAAGACGAGGAAGGAAGGGAAGATGAAGATCGAGACGAGGAAGAGTTAAGACGGTCGTTTACTTCGTTTATGCTGTGCTGAGCAATGTGGATGAGCTGAGAAATGGTGTGTTTCAGATCGACAGCTCTGAGTTGCGGCAGCGCTGTAGGATCAGCCCTTTTGCTTCGCTTTTTTTCTCTCGGGCGCCGGGCCGAGTTGTCTCCTGTGGGGAACGCTGCGCCGTCGGCCGAGAGATTCTCGCGTTTCTGTTTCTTTCCTGCCTCGCGAAACGGCGGAGACAGCCGGGACGGTGGAGAGGACAAGGGCGGAAAGCCCCCAGACGGGGTGAACGCGTGAGTCTTCGCAACCGAGGACGGAGACGCCGGCGAAGCAAGGCTTCCGGCAGCCGGCCACCCTGCAGAAAAGAAAGGCGTGGCTGGAGGAGACAGGTGCCGAGACAGAAGCGGAGACTGATGAGGAGACAGGTAAGGAGACTGGTGAGGAGACTGGTGAGAAGACAGATGCGGAGACGGGTGAGGAGACTGGTGCGGGTCGTGCGCCAGGCAGGGACTGGGAGAAGAAGAGAAGGGGCGAGGAGAAGAAGAATGCGTCGGAGCAGGAGACGAAGGAGTTGAGGGATTCTTTTTGAGGGCAGGACTTTGCAGAGGAGGATGTGGGAAAGGAGGCGGCACACACGCTGGGTCTGGAAGCTTCGCTGTCTGCTTCGATTCGTCTTTCTCTGTGTCCCTCGTGTCCGGTTCGCGCTCCCTCTTCTCCTGACTGCCGCGGAAAATCTCCCGGTGTTGAAAGGCGAAGCGAGTCAGTAGCTGCTGCGGAAGCATTCCTGCTCCACCGACGACTACAGCGGGCGTGAGCAAGGCTTCCTCGCTGTCTCTCTCTGTCCTCGGCGTTCCACTGCCTTCGGCTGCCGCCTGGCCACTTTCCTCGCACCCAGGCGGTCGCAGGAACTGCACTGAGGTCTCTTCTTCGTTCGGTCGACGCCAGAAAAAAGCGAACGACAGACTGTCGATGGGGTGCGGAGGCGCGACCGAAGCCGGAGCGAATGAGGGCCCCCCACTTGGCGCGGGGCAGGAGACTCCCGAAGGCGACGAACGCGGCACAGCGGAGTGCTGAGCGAAGGACCCCAACGAAGGCAGGAACGAGCAGGCGACAGAAGAAGAGGACGGGAGGAAGTGAACGCGTCCCGGATGCCCTCTCCATGACGAGTTCCCCGCACGACTCGCAGGTGTCTCGTGGTCTGTCTCTTGTCGTTCTGTCTCTTGTCGTTCTCTATCTTGCCGCTCCGTCTCTCGCCGGTTTGTCTGAGACCCTTCTGGGAAGTGTCGGGTGTCTTCCGGAGTGCTGGGCAGCGACGATCTGGCGCCTTGCGCCCGAGAGGCTGCTGCAATTGGGCGCTGCAGGGTCTGCATGCCTCTTCTCCTGGCGCCATCGAGGACGAACAGAGAAGAAGACGACAGACGAGAAGAAGGGGTGGGGAAAGAAGACGAGGTGGGCAGAGAAGGAGACTGGGAGAGAGACCGAGGCGACGAGACGGGGGCGCCACGAGGCGGAGAGAAGTGGATATGAGAAGTCGCAGGGCCCCTGGGAGACAGAAAAGAAATCTGCAAGCAAGCAGCCAGCCAAGGCGAACTGACGGGAGGGATGGACGCGGTAGAGGAAGAACATGCAGCGCAGGGTTGAAGCGCGTGCGGCAGGAGATACAGGAGGCAGAGGCAACTGGGCTGTCCTCCCTTCCCAGAGGGCGGAGGGAAGCAGATGAAACAAACCGAAGAAGACGAAGAAGACGCGAGGTCGAAAGCGGCAAGCTGCTCAGAGGCGCGGAAAGGCAAAAGCCCCCCAACTCGGTCTCCACATTCTGTAGTCAAAGCGGGAGGGCCGCGTTTGCGCGACCTCAGAGAAACTGGACGCAGAGGAAAGCAACGGGACAACGAGACAGAGGAAAAAGAGGCAGAGCATGCCGCCTCCGAAAGGAGAACTCTCCACGGTTTTCTCGAAGGAAACGGAGACGGCGACACGGATGACATGCAAGAGGGCAGAGTGCATGGGAGGAGC

>comp8386_c0_seq1 
GACTGGAACAGACGAAGTCACTCAATTTGACTCAAGCCCTCGTAGGCGATGTTGCCCGCGAAGAAGCGGCTCATGAGTTGAAAAACGATGAACGCTGCCCGGGTGAGCCAGCGTTTTTTCCGCTTGTATCTATACGGACCGCCTTACGCTCTTCCCGATTCGACGCCGCTTTCGCGATCAAGCAGGAACTTGTGACTGCTGTTCTCCCGGTGTCCTCCCGCTGAGGTCCACCCAGAACGATGAAGCATACAATCGATAGGGTCGTCGCATCCCGGGGGGTGACCAACGGTGAAAAGATAATGGTGAACGTGATTGGGACGAACCGTTCGGGATTCTTCACTGGTTTCCCGCTCCCCTCCCAACTAAAGGCGAGACGTGGGCTGCTGCTTTATGACTCGCGTGTCCTGCTATTCTTGGTTGCGCTCTATGTGACGGTCTTTACGGCGTTCGTTTCTTTCGAGTGTTCTACATGTCGGATCTGCACAGCCCTGGCTCACTCCTTCATCGGTGTTGAGATGGATCCTGACTGGAGTGGTTCGCACAGTTGGACTGACATACGAGAGGACACCACAGTCGAAGGAGACGGCGGCGCTACAGGGGCAGACGGCAGTGCTGCAGAAGTAAACTACGAGGCTCTCGGCGAGCTTTTGATTGCGTATGACGCCCTCGAAACATTGCGAAATCGGGCCAAAGCGGCGGGAGTCCTTGCACGTGTTTCAAGAGTCCAACGCGCCGGACGGACTTGTCCAATAGCGGCCTCAGGAATCCTTGCAGGTGTTCTCCTTTCTGTTCTTGTCGGCGCCCTCTTTCTCAAGAAGGGCCAAACTCCGGTTCAAGAAACTACACCAACTCCAATTGCAGCGGCACCAGAGAAAACCGAGGATGCTATCGATGGAGAGGAAGCAATCAACCAGCTCGTGAGTACTCCTTCTTTGTGGCCAGGCTTGTCTCTCAGCAGACGTTTGAACGATATAAGGGGCCGCGCTTACTGATTGAACTGCTGTGCATGCCACTGGAAGATATTAAGCTGCGTACCACTTTTTGTTTAGCTGTTTCGTATTCATAGAGTGCTGGTTCGGCCTACGATAGAGAACGACTACCATGTGAAAGTGGAGGTGTCGGGAACTGGACGGGGGCGAAAACATTCGTACTGTACTGCCTCGACGGTGCTTTCAAGCGCTGCTTGTTTTTCGGGAACGATGTGATTGATGCAGTCTGGGAGATTCTACAAGCACTGCCTGATTGATGTGCGCGTTTCTAGTGCTGTCTTAACTGGTTCTCGCGTGTCGGTGAGAATCACGCGGTTAGCTCATATGGACTGGGTGGACTGGGTTCCAGAGGACAGATCCGTTTTTTGCCCAGGATTTGTCGCCTGCAGAGGTCTCCTCTCGCTTTTTTCTGCCGAGATATCAGATTTCTTAGGGACATAACATTGCCTCAGGCGTCAGCGATGGTGTCTTTATCAAATGCTGCCTCACAGTGGCTTCGTCCCCGAGGAGGACGTATGGTCGGTTAATTGAGTTGTACTATATGCCAATTGATAAGTCTTTGTTGTGTCCGTTCATGATGTCGCATCGGGGTAAGTCGCCTGGTTTAGGCGGGCGACAGCAACCCCTCCGCTACTTGCCGCGATGCGCGGTCCCGTAGACAACACCTAAATGAGTATTAAGGCGC

>comp8078_c0_seq1 
AAAAAAAAAGAAAAAAAGAAAACAGTCACTTCTCTCCTCTATTCTTCCTTTCCGCCGCATCCTCCGAAAAGCAACGCCTCTCGGAGCCATTAGTCACGCGTCGTTCCGAAATCCTTCGCATAAACAATAGTCGAAATGCCAGAAACGGCACAAGAGCCTCCCCCTTCTCCTTCTTCTTCTCCTTGCTCTCCTTCTTCTCCTTCTCCTTCTCGCTCTCTTCTTCGCACGCGCTCAGCGTCTCCCAGTGTCTCTGCACCCAGTGCTCCGCCACCTCGTCGCACTGCTCTGTGGCTAGAACGACAAGCGAAAGCGCAGACGCGGGCGCCGCGGATGCCTGATGCGTCTTCGCGAGTGCATGCACATAAATCTGCGCCTCGATGACCGAAATTGCGAGCTCGTTCTGCTCCTCCTTCTCCGCCGCCAGCGCCTCGGCGTCGCCCGACGGCGACGGCGGAAGCGAGGAGACAGAGCGGTCGGACGTAGGAGAAGAAAGACTGAAAACGCGGCATGGAAAACGCGAGTTCCCCCGCAAGGTCGCCCCCGACCGACCGCTCGACACGACGCCCGTGGCTGCGCCCCCGCGCTTCCCCTCCACGCTCACAAAGCAAGCAGGAAGCAAGCGCGAGTCGCCGGAAGACACCGCCGGAGAAACCGAGGAAGCGACAGAAGCAGAAGCGACAGAAGCAGAAGCGACA

>comp9725_c0_seq1
[truncated: 809,818 more chars]
