# Supplementary material for: De novo reconstruction of the Toxoplasma gondii transcriptome improves on the current genome annotation and reveals alternatively spliced transcripts and putative long non-coding RNAs
Source: BMC Genomics. 2012 Dec 12;13:696. doi: 10.1186/1471-2164-13-696 (PMC3543268; doi:10.1186/1471-2164-13-696)
Supplement: Additional file 5 — Blast search results of Trinity contigs rejected in PASA against ME49 known genes.) [file 1471-2164-13-696-S5.xls]

## Sheet: Trinity_no_Pasa_align_blastx_nr
QueryAcc	Query_length	HitSignif	Num_hits	HSP_rank	%ID	eValue	Hit_description	Query_Start	Query_end	Length	Subject_ID	Subject_start	Subject_end	Subject_Align_length	Frac_identical	Gaps	Subject_length	HSP_length
comp1016_c0_seq1	5015	0	2	1	100	0	| organism=Toxoplasma_gondii_ME49 | product=cathepsin L-like thiolproteinase, putative | location=TGME49_chrIb:1751436-1754683(-) | length=422	2911	4176	1266	TGME49_121530	1	422	422	1	0	422	422
comp1016_c0_seq1	5015	2e-45	2	1	100	2e-45	| organism=Toxoplasma_gondii_ME49 | product=hypothetical protein | location=TGME49_chrIb:1741794-1749422(+) | length=963	645	1061	417	TGME49_121540	821	959	139	1	0	963	139
comp10641_c0_seq1	2786	0	2	1	99.4012	0	| organism=Toxoplasma_gondii_ME49 | product=hypothetical protein | location=TGME49_chrX:6227187-6228692(+) | length=501	205	1707	1503	TGME49_014430	1	501	501	0.994012	0	501	501
comp10641_c0_seq1	2786	2e-11	2	1	45.1327	2e-11	| organism=Toxoplasma_gondii_ME49 | product=hypothetical protein, conserved | location=TGME49_chrX:6219864-6221642(+) | length=592	184	522	339	TGME49_014410	48	158	111	0.451327	2	592	113
comp11185_c0_seq1	1356	5e-107	2	1	100	5e-107	| organism=Toxoplasma_gondii_ME49 | product=hypothetical protein | location=TGME49_chrIX:3821966-3824135(+) | length=190	39	608	570	TGME49_090460	1	190	190	1	0	190	190
comp11185_c0_seq1	1356	7e-117	2	1	100	7e-117	| organism=Toxoplasma_gondii_ME49 | product=hypothetical protein, conserved | location=TGME49_chrIX:3819860-3821812(+) | length=417	684	1355	672	TGME49_090350	86	309	224	1	0	417	224
comp1141_c0_seq1	6064	1e-124	2	1	90.9938	1e-124	| organism=Toxoplasma_gondii_ME49 | product=hypothetical protein | location=TGME49_chrIX:4924292-4934157(-) | length=473	4535	5476	942	TGME49_010380	52	373	322	0.909938	8	473	322
comp1141_c0_seq1	6064	0	2	1	99.763	0	| organism=Toxoplasma_gondii_ME49 | product=RNA helicase-1 | location=TGME49_chrIX:4936572-4938011(-) | length=479	2	1267	1266	TGME49_010370	58	479	422	0.99763	0	479	422
comp11511_c0_seq1	938	1e-101	2	1	97.0588	1e-101	| organism=Toxoplasma_gondii_ME49 | product=hypothetical protein | location=TGME49_chrVIII:6738446-6739555(+) | length=369	325	936	612	TGME49_067980	1	204	204	0.970588	0	369	204
comp11511_c0_seq1	938	8e-15	2	1	50.7246	8e-15	| organism=Toxoplasma_gondii_ME49 | product=hypothetical protein, conserved | location=TGME49_chrVIII:6735938-6736252(+) | length=104	490	687	198	TGME49_067990	19	87	69	0.507246	3	104	69
comp12139_c0_seq1	1759	2e-84	2	1	68.8172	2e-84	| organism=Toxoplasma_gondii_ME49 | product=hypothetical protein | location=TGME49_chrV:2692924-2693907(-) | length=327	278	1114	837	TGME49_084420	52	327	276	0.688172	3	327	279
comp12139_c0_seq1	1759	1e-40	2	1	71.7949	1e-40	| organism=Toxoplasma_gondii_ME49 | product=hypothetical protein | location=TGME49_chrV:2702165-2702875(-) | length=236	764	1114	351	TGME49_084200	120	236	117	0.717949	0	236	117
comp1245_c0_seq1	10563	6e-135	5	2	99.4595	1e-84	| organism=Toxoplasma_gondii_ME49 | product=DnaJ domain-containing protein | location=TGME49_chrXI:1894649-1899663(-) | length=500	675	1229	555	TGME49_111240	1	185	185	0.994595	0	500	185
comp1245_c0_seq1	10563	0	5	1	100	0	| organism=Toxoplasma_gondii_ME49 | product=hypothetical protein, conserved | location=TGME49_chrXI:1871743-1891076(+) | length=4690	5109	10562	5454	TGME49_111230	2867	4684	1818	1	0	4690	1818
comp1264_c0_seq1	3720	1e-116	3	1	100	1e-116	| organism=Toxoplasma_gondii_ME49 | product=proteasome subunit beta type 3, putative | location=TGME49_chrXI:3904392-3908917(-) | length=205	495	1109	615	TGME49_114090	1	205	205	1	0	205	205
comp1264_c0_seq1	3720	2e-101	3	1	100	2e-101	| organism=Toxoplasma_gondii_ME49 | product=hypothetical protein | location=TGME49_chrXI:3901766-3903072(+) | length=179	2040	2576	537	TGME49_114080	1	179	179	1	0	179	179
comp1292_c0_seq1	3669	2e-99	5	1	100	2e-99	| organism=Toxoplasma_gondii_ME49 | product=small heat shock protein 21 | location=TGME49_chrXI:2809423-2811243(+) | length=195	2816	3400	585	TGME49_112600	1	195	195	1	0	195	195
comp1292_c0_seq1	3669	0	5	1	98.5011	0	| organism=Toxoplasma_gondii_ME49 | product=hypothetical protein | location=TGME49_chrXI:2812669-2816738(-) | length=505	2	1384	1383	TGME49_112610	39	505	467	0.985011	6	505	467
comp14011_c0_seq1	1110	3e-45	2	1	95.6044	3e-45	| organism=Toxoplasma_gondii_ME49 | product=Wee kinase | location=TGME49_chrVIIa:1948373-1961055(-) | length=2445	1	273	273	TGME49_004100	54	144	91	0.956044	0	2445	91
comp14011_c0_seq1	1110	7e-80	2	1	100	7e-80	| organism=Toxoplasma_gondii_ME49 | product=hypothetical protein | location=TGME49_chrVIIa:1962358-1965625(-) | length=921	256	1110	855	TGME49_004090	630	914	285	1	0	921	285
comp1457_c0_seq1	8318	0	3	1	100	0	| organism=Toxoplasma_gondii_ME49 | product=hypothetical protein, conserved | location=TGME49_chrVIII:2212817-2217460(+) | length=1108	4270	7593	3324	TGME49_032670	1	1108	1108	1	0	1108	1108
comp1457_c0_seq1	8318	0	3	1	100	0	| organism=Toxoplasma_gondii_ME49 | product=hypothetical protein | location=TGME49_chrVIII:2219005-2227931(-) | length=1738	8	2719	2712	TGME49_032680	835	1738	904	1	0	1738	904
comp1494_c0_seq1	3715	1e-51	5	1	100	1e-51	| organism=Toxoplasma_gondii_ME49 | product=postsynaptic protein CRIPT, putative | location=TGME49_chrXII:5041860-5044306(+) | length=90	2465	2734	270	TGME49_050350	1	90	90	1	0	90	90
comp1494_c0_seq1	3715	3e-91	5	2	100	4e-34	| organism=Toxoplasma_gondii_ME49 | product=caltractin, putative | location=TGME49_chrXII:5038580-5041562(-) | length=241	2199	2354	156	TGME49_050340	1	52	52	1	0	241	52
comp1518_c0_seq1	5443	0	3	1	100	0	| organism=Toxoplasma_gondii_ME49 | product=hypothetical protein | location=TGME49_chrIII:1991317-1996747(-) | length=428	3670	4953	1284	TGME49_054870	1	428	428	1	0	428	428
comp1518_c0_seq1	5443	0	3	1	99.4398	0	| organism=Toxoplasma_gondii_ME49 | product=alpha-galactosidase A, putative | location=TGME49_chrIII:1998272-2005992(+) | length=747	4	2145	2142	TGME49_054880	1	714	714	0.994398	0	747	714
comp1523_c0_seq1	4229	9e-122	2	1	100	9e-122	| organism=Toxoplasma_gondii_ME49 | product=U2 snRNP auxiliary factor small subunit, putative | location=TGME49_chrX:5510400-5511666(-) | length=254	196	930	735	TGME49_036910	1	245	245	1	0	254	245
comp1523_c0_seq1	4229	2e-29	2	1	100	2e-29	| organism=Toxoplasma_gondii_ME49 | product=hypothetical protein | location=TGME49_chrX:5511795-5512999(+) | length=111	3056	3349	294	TGME49_036920	1	98	98	1	0	111	98
comp1563_c0_seq1	3309	0	4	1	100	0	| organism=Toxoplasma_gondii_ME49 | product=proteasome subunit beta type 5, putative | location=TGME49_chrXII:1181450-1186177(+) | length=309	1862	2788	927	TGME49_018920	1	309	309	1	0	309	309
comp1563_c0_seq1	3309	1e-28	4	1	94.0299	1e-28	| organism=Toxoplasma_gondii_ME49 | product=hypothetical protein | location=TGME49_chrXII:1187920-1194590(-) | length=934	343	543	201	TGME49_018910	853	919	67	0.940299	0	934	67
comp1606_c0_seq1	3511	8e-164	2	1	100	8e-164	| organism=Toxoplasma_gondii_ME49 | product=dual-specificity phosphatase, catalytic domain-containing protein | location=TGME49_chrII:450305-452938(+) | length=356	1792	2805	1014	TGME49_021590	19	356	338	1	0	356	338
comp1606_c0_seq1	3511	2e-40	2	1	100	2e-40	| organism=Toxoplasma_gondii_ME49 | product=hypothetical protein, conserved | location=TGME49_chrII:454390-459089(-) | length=896	2	334	333	TGME49_021600	786	896	111	1	0	896	111
comp1631_c0_seq1	2023	3e-20	2	1	100	3e-20	| organism=Toxoplasma_gondii_ME49 | product=hypothetical protein | location=TGME49_chrXII:3636778-3637101(+) | length=107	1163	1297	135	TGME49_047990	1	45	45	1	0	107	45
comp1631_c0_seq1	2023	2e-94	2	1	96.0894	2e-94	| organism=Toxoplasma_gondii_ME49 | product=synaptobrevin domain-containing protein | location=TGME49_chrXII:3637701-3641574(+) | length=186	512	1048	537	TGME49_048100	9	186	178	0.960894	1	186	179
comp18046_c0_seq1	1169	6e-31	2	1	98.8235	6e-31	| organism=Toxoplasma_gondii_ME49 | product=phosphopantethiene--protein transferase domain containing protein | location=TGME49_chrVIIa:2471588-2477542(-) | length=772	915	1169	255	TGME49_003420	13	97	85	0.988235	0	772	85
comp18046_c0_seq1	1169	5e-25	2	1	100	5e-25	| organism=Toxoplasma_gondii_ME49 | product=hypothetical protein, conserved | location=TGME49_chrVIIa:2478073-2478543(+) | length=156	88	300	213	TGME49_003410	17	87	71	1	0	156	71
comp1822_c0_seq1	3372	0	2	1	100	0	| organism=Toxoplasma_gondii_ME49 | product=hypothetical protein | location=TGME49_chrIX:3449956-3454349(+) | length=668	819	2822	2004	TGME49_089630	1	668	668	1	0	668	668
comp1822_c0_seq1	3372	3e-61	2	1	100	3e-61	| organism=Toxoplasma_gondii_ME49 | product=hypothetical protein | location=TGME49_chrIX:3454822-3456154(-) | length=382	2	340	339	TGME49_089640	270	382	113	1	0	382	113
comp1832_c0_seq1	4620	2e-112	2	1	100	2e-112	| organism=Toxoplasma_gondii_ME49 | product=hypothetical protein | location=TGME49_chrV:1110064-1111447(+) | length=211	3454	4086	633	TGME49_013590	1	211	211	1	0	211	211
comp1832_c0_seq1	4620	0	2	1	100	0	| organism=Toxoplasma_gondii_ME49 | product=hypothetical protein | location=TGME49_chrV:1113352-1117208(-) | length=583	599	2293	1695	TGME49_013600	1	565	565	1	0	583	565
comp1833_c0_seq1	3945	2e-175	2	1	100	2e-175	| organism=Toxoplasma_gondii_ME49 | product=orotidine-monophosphate-decarboxylase, putative | location=TGME49_chrVIIb:2700920-2703835(-) | length=320	221	1180	960	TGME49_059690	1	320	320	1	0	320	320
comp1833_c0_seq1	3945	2e-122	2	1	100	2e-122	| organism=Toxoplasma_gondii_ME49 | product=hypothetical protein | location=TGME49_chrVIIb:2698445-2699596(+) | length=226	2510	3187	678	TGME49_059700	1	226	226	1	0	226	226
comp1893_c0_seq1	3096	3e-94	2	1	100	3e-94	| organism=Toxoplasma_gondii_ME49 | product=S-phase kinase-associated protein, putative | location=TGME49_chrIb:207279-209140(-) | length=170	1568	2077	510	TGME49_007680	1	170	170	1	0	170	170
comp1893_c0_seq1	3096	3e-75	2	1	84.5411	3e-75	| organism=Toxoplasma_gondii_ME49 | product=kinesin motor domain-containing protein | location=TGME49_chrIb:193175-203385(+) | length=759	33	563	531	TGME49_007660	522	728	207	0.845411	30	759	207
comp1894_c0_seq1	5282	0	4	1	99.8267	0	| organism=Toxoplasma_gondii_ME49 | product=hypothetical protein | location=TGME49_chrXII:1863740-1866398(+) | length=577	410	2140	1731	TGME49_017530	1	577	577	0.998267	0	577	577
comp1894_c0_seq1	5282	2e-130	4	1	100	2e-130	| organism=Toxoplasma_gondii_ME49 | product=splicing factor, putative | location=TGME49_chrXII:1865029-1867482(-) | length=351	3373	4353	981	TGME49_017540	21	347	327	1	0	351	327
comp1940_c0_seq1	3128	6e-115	2	1	85.9375	6e-115	| organism=Toxoplasma_gondii_ME49 | product=hypothetical protein | location=TGME49_chrIX:6129484-6134961(+) | length=488	1	1128	1128	TGME49_106360	9	357	349	0.859375	43	488	384
comp1940_c0_seq1	3128	3e-129	2	1	100	3e-129	| organism=Toxoplasma_gondii_ME49 | product=hypothetical protein | location=TGME49_chrIX:6125086-6128691(+) | length=335	1189	2121	933	TGME49_106350	25	335	311	1	0	335	311
comp1947_c0_seq1	5553	1e-172	3	1	100	1e-172	| organism=Toxoplasma_gondii_ME49 | product=U3 small nucleolar ribonucleoprotein protein, putative | location=TGME49_chrXI:1299557-1302725(+) | length=314	392	1333	942	TGME49_110380	1	314	314	1	0	314	314
comp1947_c0_seq1	5553	6e-155	3	1	100	6e-155	| organism=Toxoplasma_gondii_ME49 | product=hypothetical protein | location=TGME49_chrXI:1304170-1308032(-) | length=282	3420	4265	846	TGME49_110390	1	282	282	1	0	282	282
comp2099_c0_seq1	3760	0	3	1	100	0	| organism=Toxoplasma_gondii_ME49 | product=NAD-dependent deacetylase, putative | location=TGME49_chrX:1076117-1079814(-) | length=360	713	1792	1080	TGME49_027020	1	360	360	1	0	360	360
comp2099_c0_seq1	3760	3e-96	3	1	100	3e-96	| organism=Toxoplasma_gondii_ME49 | product=hypothetical protein | location=TGME49_chrX:1073113-1074685(+) | length=170	2729	3238	510	TGME49_027030	1	170	170	1	0	170	170
comp2111_c0_seq1	7150	2e-141	2	1	100	2e-141	| organism=Toxoplasma_gondii_ME49 | product=hypothetical protein | location=TGME49_chrIX:5173532-5179046(-) | length=288	1875	2738	864	TGME49_104900	1	288	288	1	0	288	288
comp2111_c0_seq1	7150	5e-70	2	2	100	5e-70	| organism=Toxoplasma_gondii_ME49 | product=hypothetical protein | location=TGME49_chrIX:5167127-5171775(+) | length=167	5546	5743	198	TGME49_104890	17	82	66	1	0	167	66
comp2265_c0_seq1	8613	0	3	1	100	0	| organism=Toxoplasma_gondii_ME49 | product=YT521-B-like family domain-containing protein | location=TGME49_chrVIIa:1976909-1982708(-) | length=496	568	2016	1449	TGME49_004070	1	483	483	1	0	496	483
comp2265_c0_seq1	8613	0	3	2	100	1e-79	| organism=Toxoplasma_gondii_ME49 | product=histidine acid phosphatase domain containing protein | location=TGME49_chrVIIa:1970037-1976116(+) | length=1055	6811	7458	648	TGME49_004080	11	226	216	1	0	1055	216
comp2317_c0_seq1	5544	0	4	1	95.9565	0	| organism=Toxoplasma_gondii_ME49 | product=hypothetical protein, conserved | location=TGME49_chrVIIa:2685999-2695877(-) | length=692	2	1852	1851	TGME49_003160	50	692	643	0.959565	26	692	643
comp2317_c0_seq1	5544	0	4	1	100	0	| organism=Toxoplasma_gondii_ME49 | product=replication factor-A C terminal domain-containing protein | location=TGME49_chrVIIa:2674936-2684995(+) | length=732	3338	4984	1647	TGME49_003170	184	732	549	1	0	732	549
comp2346_c0_seq1	3651	1e-97	2	1	100	1e-97	| organism=Toxoplasma_gondii_ME49 | product=hypothetical protein, conserved | location=TGME49_chrVIIb:4215714-4217660(+) | length=217	2522	3172	651	TGME49_057040	1	217	217	1	0	217	217
comp2346_c0_seq1	3651	1e-63	2	2	98.2456	8e-28	| organism=Toxoplasma_gondii_ME49 | product=hypothetical protein | location=TGME49_chrVIIb:4219984-4223165(-) | length=266	21	191	171	TGME49_057030	60	116	57	0.982456	0	266	57
comp2346_c0_seq1	3651	1e-63	2	1	99.1803	1e-63	| organism=Toxoplasma_gondii_ME49 | product=hypothetical protein | location=TGME49_chrVIIb:4219984-4223165(-) | length=266	714	1079	366	TGME49_057030	145	266	122	0.991803	0	266	122
comp2350_c0_seq1	3514	5e-55	2	1	100	5e-55	| organism=Toxoplasma_gondii_ME49 | product=hypothetical protein | location=TGME49_chrVIII:4360830-4362497(+) | length=120	827	1141	315	TGME49_071790	8	112	105	1	0	120	105
comp2350_c0_seq1	3514	5e-158	2	1	100	5e-158	| organism=Toxoplasma_gondii_ME49 | product=hypothetical protein | location=TGME49_chrVIII:4363586-4380335(-) | length=2777	2677	3513	837	TGME49_071780	2499	2777	279	1	0	2777	279
comp2424_c0_seq1	7029	0	5	1	100	0	| organism=Toxoplasma_gondii_ME49 | product=hypothetical protein | location=TGME49_chrVIIa:159739-162291(+) | length=369	5529	6626	1098	TGME49_080670	1	366	366	1	0	369	366
comp2424_c0_seq1	7029	0	5	1	100	0	| organism=Toxoplasma_gondii_ME49 | product=hypothetical protein | location=TGME49_chrVIIa:162774-172648(-) | length=2848	2	4396	4395	TGME49_080660	1384	2848	1465	1	0	2848	1465
comp2467_c0_seq1	3642	2e-177	2	1	100	2e-177	| organism=Toxoplasma_gondii_ME49 | product=hypothetical protein | location=TGME49_chrII:985676-988226(+) | length=387	2266	3426	1161	TGME49_022270	1	387	387	1	0	387	387
comp2467_c0_seq1	3642	9e-113	2	1	100	9e-113	| organism=Toxoplasma_gondii_ME49 | product=hypothetical protein | location=TGME49_chrII:989133-990497(-) | length=258	217	990	774	TGME49_022280	1	258	258	1	0	258	258
comp2502_c0_seq1	2711	3e-64	3	1	100	3e-64	| organism=Toxoplasma_gondii_ME49 | product=hypothetical protein | location=TGME49_chrVIII:2727319-2729534(-) | length=175	1736	2260	525	TGME49_033690	1	175	175	1	0	175	175
comp2502_c0_seq1	2711	4e-94	3	1	99.4382	4e-94	| organism=Toxoplasma_gondii_ME49 | product=nuclear movement domain-containing protein | location=TGME49_chrVIII:2723598-2725787(+) | length=347	6	539	534	TGME49_033680	170	347	178	0.994382	0	347	178
comp2563_c0_seq1	2914	1e-135	3	1	100	1e-135	| organism=Toxoplasma_gondii_ME49 | product=hypothetical protein, conserved | location=TGME49_chrXI:5791295-5794850(-) | length=311	379	1311	933	TGME49_016900	1	311	311	1	0	311	311
comp2563_c0_seq1	2914	2e-65	3	1	100	2e-65	| organism=Toxoplasma_gondii_ME49 | product=hypothetical protein | location=TGME49_chrXI:5787655-5790395(+) | length=119	2314	2670	357	TGME49_016910	1	119	119	1	0	119	119
comp2598_c0_seq1	4512	0	3	1	100	0	| organism=Toxoplasma_gondii_ME49 | product=mitotic checkpoint protein BUB3, putative | location=TGME49_chrXII:2273860-2278315(+) | length=332	1183	2178	996	TGME49_045470	1	332	332	1	0	332	332
comp2598_c0_seq1	4512	2e-55	3	1	100	2e-55	| organism=Toxoplasma_gondii_ME49 | product=hypothetical protein | location=TGME49_chrXII:2280356-2281158(-) | length=112	3971	4306	336	TGME49_045480	1	112	112	1	0	112	112
comp2606_c0_seq1	7945	0	3	1	100	0	| organism=Toxoplasma_gondii_ME49 | product=eukaryotic translation initiation factor 4E, putative | location=TGME49_chrXI:4526975-4532043(+) | length=455	5661	6920	1260	TGME49_115150	1	420	420	1	0	455	420
comp2606_c0_seq1	7945	0	3	1	94.3182	0	| organism=Toxoplasma_gondii_ME49 | product=hypothetical protein | location=TGME49_chrXI:4533928-4542390(-) | length=437	1730	3049	1320	TGME49_115160	23	437	415	0.943182	25	437	440
comp2613_c0_seq1	4015	0	5	1	100	0	| organism=Toxoplasma_gondii_ME49 | product=hypothetical protein | location=TGME49_chrII:24586-27295(-) | length=454	2510	3871	1362	TGME49_020890	1	454	454	1	0	454	454
comp2613_c0_seq1	4015	3e-102	5	1	100	3e-102	| organism=Toxoplasma_gondii_ME49 | product=hypothetical protein | location=TGME49_chrII:21396-23674(+) | length=203	1032	1640	609	TGME49_020880	1	203	203	1	0	203	203
comp2761_c0_seq1	3134	0	3	1	100	0	| organism=Toxoplasma_gondii_ME49 | product=RRM / zinc finger (CCCH type) domain-containing protein | location=TGME49_chrIII:1870850-1872499(+) | length=400	1618	2817	1200	TGME49_054650	1	400	400	1	0	400	400
comp2761_c0_seq1	3134	2e-144	3	1	99.6403	2e-144	| organism=Toxoplasma_gondii_ME49 | product=hypothetical protein | location=TGME49_chrIII:1873678-1874529(-) | length=283	31	864	834	TGME49_054670	1	278	278	0.996403	0	283	278
comp2761_c0_seq1	3134	1e-58	3	1	98.2301	1e-58	| organism=Toxoplasma_gondii_ME49 | product=ankyrin repeat-containing protein | location=TGME49_chrIII:1872714-1873348(-) | length=115	859	1197	339	TGME49_054660	3	115	113	0.982301	0	115	113
comp28340_c0_seq1	280	1e-47	1	1	98.9247	1e-47	| organism=Toxoplasma_gondii_ME49 | product=EF hand domain-containing protein | location=TGME49_chrXI:5033176-5061218(+) | length=6006	2	280	279	TGME49_115860	2534	2626	93	0.989247	0	6006	93
comp2868_c0_seq1	4978	3e-76	5	1	100	3e-76	| organism=Toxoplasma_gondii_ME49 | product=hypothetical protein | location=TGME49_chrIX:5785665-5787083(-) | length=133	4062	4460	399	TGME49_105960	1	133	133	1	0	133	133
comp2868_c0_seq1	4978	3e-50	5	1	93.578	3e-50	| organism=Toxoplasma_gondii_ME49 | product=hypothetical protein | location=TGME49_chrIX:5782891-5785054(-) | length=128	4529	4837	309	TGME49_105950	17	125	109	0.93578	6	128	109
comp2868_c0_seq1	4978	3e-170	5	2	70.4918	6e-40	| organism=Toxoplasma_gondii_ME49 | product=hypothetical protein | location=TGME49_chrVIIb:4684912-4690475(+) | length=471	3044	3364	321	TGME49_055650	20	141	122	0.704918	15	471	122
comp2889_c0_seq1	5793	0	2	1	100	0	| organism=Toxoplasma_gondii_ME49 | product=KH domain-containing protein | location=TGME49_chrVIII:4618007-4619526(-) | length=418	600	1853	1254	TGME49_071250	1	418	418	1	0	418	418
comp2889_c0_seq1	5793	0	2	1	100	0	| organism=Toxoplasma_gondii_ME49 | product=hypothetical protein | location=TGME49_chrVIII:4614814-4617048(+) | length=587	2872	4578	1707	TGME49_071260	1	569	569	1	0	587	569
comp2988_c0_seq1	11475	2e-95	4	1	100	2e-95	| organism=Toxoplasma_gondii_ME49 | product=hypothetical protein, conserved | location=TGME49_chrVI:2588532-2589059(+) | length=175	4211	4735	525	TGME49_043420	1	175	175	1	0	175	175
comp2988_c0_seq1	11475	0	4	1	99.9263	0	| organism=Toxoplasma_gondii_ME49 | product=OTU-like cysteine protease domain-containing protein | location=TGME49_chrVI:2589453-2595292(-) | length=1361	6501	10571	4071	TGME49_043430	1	1357	1357	0.999263	0	1361	1357
comp3099_c0_seq1	6516	0	2	1	100	0	| organism=Toxoplasma_gondii_ME49 | product=NADPH-cytochrome p450 reductase, putative | location=TGME49_chrXII:772200-783706(+) | length=949	129	2975	2847	TGME49_019630	1	949	949	1	0	949	949
comp3099_c0_seq1	6516	0	2	1	100	0	| organism=Toxoplasma_gondii_ME49 | product=hypothetical protein | location=TGME49_chrXII:784684-791530(-) | length=418	4344	5597	1254	TGME49_019620	1	418	418	1	0	418	418
comp3240_c0_seq1	3702	3e-90	3	1	100	3e-90	| organism=Toxoplasma_gondii_ME49 | product=hypothetical protein | location=TGME49_chrVIIb:1985676-1987935(-) | length=196	593	1180	588	TGME49_060870	1	196	196	1	0	196	196
comp3240_c0_seq1	3702	9e-70	3	1	83.2536	9e-70	| organism=Toxoplasma_gondii_ME49 | product=hypothetical protein | location=TGME49_chrVIIb:1984028-1984657(+) | length=209	1819	2430	612	TGME49_060880	1	209	209	0.832536	5	209	209
comp3287_c0_seq1	4210	9e-63	5	1	100	9e-63	| organism=Toxoplasma_gondii_ME49 | product=serine proteinase inhibitor TgPI-2, putative | location=TGME49_chrIb:702100-706778(-) | length=237	1	309	309	TGME49_008430	135	237	103	1	0	237	103
comp3287_c0_seq1	4210	0	5	1	100	0	| organism=Toxoplasma_gondii_ME49 | product=transporter, putative | location=TGME49_chrIb:690736-701814(+) | length=1030	1839	4208	2370	TGME49_008420	241	1030	790	1	0	1030	790
comp3288_c0_seq1	4640	7e-157	5	1	100	7e-157	| organism=Toxoplasma_gondii_ME49 | product=nuclear movement domain-containing protein | location=TGME49_chrXII:1054226-1056852(-) | length=270	3449	4258	810	TGME49_019190	1	270	270	1	0	270	270
comp3288_c0_seq1	4640	0	5	1	100	0	| organism=Toxoplasma_gondii_ME49 | product=DEAD/DEAH box RNA helicase, putative | location=TGME49_chrXII:1044828-1053609(+) | length=962	86	2557	2472	TGME49_019200	134	957	824	1	0	962	824
comp3364_c0_seq1	4236	0	2	1	99.8941	0	| organism=Toxoplasma_gondii_ME49 | product=thrombospondin type 1 domain-containing protein | location=TGME49_chrXII:1566258-1575289(+) | length=968	587	3418	2832	TGME49_018310	1	944	944	0.998941	0	968	944
comp3364_c0_seq1	4236	3e-51	2	2	27.9762	2e-33	| organism=Toxoplasma_gondii_ME49 | product=thrombospondin type 1 domain-containing protein | location=TGME49_chrXII:3126459-3141251(-) | length=1678	2447	3439	993	TGME49_047190	373	701	329	0.279762	12	1678	336
comp3364_c0_seq1	4236	3e-51	2	1	26.8325	3e-51	| organism=Toxoplasma_gondii_ME49 | product=thrombospondin type 1 domain-containing protein | location=TGME49_chrXII:3126459-3141251(-) | length=1678	716	2695	1980	TGME49_047190	779	1526	748	0.268325	120	1678	764
comp3371_c0_seq1	4942	0	2	1	99.7738	0	| organism=Toxoplasma_gondii_ME49 | product=hypothetical protein | location=TGME49_chrII:719761-721646(-) | length=442	2895	4220	1326	TGME49_021990	1	442	442	0.997738	0	442	442
comp3371_c0_seq1	4942	2e-115	2	1	97.3615	2e-115	| organism=Toxoplasma_gondii_ME49 | product=ww domain U1 zinc finger domain-containing protein | location=TGME49_chrII:715126-717943(+) | length=591	57	1193	1137	TGME49_021980	172	550	379	0.973615	0	591	379
comp3480_c0_seq1	2557	7e-101	2	1	100	7e-101	| organism=Toxoplasma_gondii_ME49 | product=hypothetical protein | location=TGME49_chrV:651774-653086(+) | length=198	1693	2286	594	TGME49_012920	1	198	198	1	0	198	198
comp3480_c0_seq1	2557	2e-87	2	1	78.0374	2e-87	| organism=Toxoplasma_gondii_ME49 | product=NifU-like domain-containing protein | location=TGME49_chrV:653601-654586(-) | length=235	666	1172	507	TGME49_012930	22	235	214	0.780374	45	235	214
comp3560_c0_seq1	3755	0	2	1	99.7904	0	| organism=Toxoplasma_gondii_ME49 | product=hypothetical protein | location=TGME49_chrVIII:3690780-3692667(-) | length=477	1364	2794	1431	TGME49_073050	1	477	477	0.997904	0	477	477
comp3560_c0_seq1	3755	5e-66	2	1	100	5e-66	| organism=Toxoplasma_gondii_ME49 | product=30S ribosomal protein S17, putative | location=TGME49_chrVIII:3689381-3690158(+) | length=116	326	673	348	TGME49_073060	1	116	116	1	0	116	116
comp3578_c0_seq1	5780	2e-152	2	1	90.5707	2e-152	| organism=Toxoplasma_gondii_ME49 | product=hypothetical protein, conserved | location=TGME49_chrV:1377582-1380155(+) | length=370	208	1416	1209	TGME49_013910	1	370	370	0.905707	33	370	403
comp3578_c0_seq1	5780	0	2	1	99.8839	0	| organism=Toxoplasma_gondii_ME49 | product=hypothetical protein | location=TGME49_chrV:1381345-1391389(-) | length=1152	3138	5720	2583	TGME49_013920	292	1152	861	0.998839	0	1152	861
comp3714_c0_seq1	4796	0	2	1	98.9163	0	| organism=Toxoplasma_gondii_ME49 | product=hypothetical protein | location=TGME49_chrIX:5807091-5812632(+) | length=1753	3	3014	3012	TGME49_106000	21	1035	1015	0.989163	11	1753	1015
comp3714_c0_seq1	4796	3e-49	2	1	100	3e-49	| organism=Toxoplasma_gondii_ME49 | product=hypothetical protein, conserved | location=TGME49_chrIX:5803997-5805508(+) | length=167	4397	4795	399	TGME49_105990	35	167	133	1	0	167	133
comp3872_c0_seq1	1872	1e-70	3	1	100	1e-70	| organism=Toxoplasma_gondii_ME49 | product=hypothetical protein | location=TGME49_chrIX:1581132-1581749(+) | length=205	1440	1826	387	TGME49_065650	1	129	129	1	0	205	129
comp3872_c0_seq1	1872	4e-100	3	1	99.5215	4e-100	| organism=Toxoplasma_gondii_ME49 | product=hypothetical protein | location=TGME49_chrIX:1580149-1581051(+) | length=300	135	761	627	TGME49_065660	1	209	209	0.995215	0	300	209
comp3872_c0_seq1	1872	4e-136	3	2	99.5671	2e-112	| organism=Toxoplasma_gondii_ME49 | product=protein phosphatase 2C, putative | location=TGME49_chrIX:1585032-1591482(+) | length=631	135	827	693	TGME49_065540	1	231	231	0.995671	0	631	231
comp3872_c0_seq1	1872	4e-136	3	1	91.635	4e-136	| organism=Toxoplasma_gondii_ME49 | product=protein phosphatase 2C, putative | location=TGME49_chrIX:1585032-1591482(+) | length=631	972	1742	771	TGME49_065540	211	473	263	0.91635	6	631	263
comp3872_c0_seq1	1872	4e-100	3	2	100	2e-25	| organism=Toxoplasma_gondii_ME49 | product=hypothetical protein | location=TGME49_chrIX:1580149-1581051(+) | length=300	1195	1356	162	TGME49_065660	247	300	54	1	0	300	54
comp3923_c0_seq1	5181	0	3	1	99.8569	0	| organism=Toxoplasma_gondii_ME49 | product=transketolase, putative | location=TGME49_chrIV:1398873-1406005(-) | length=699	2203	4299	2097	TGME49_118310	1	699	699	0.998569	0	699	699
comp3923_c0_seq1	5181	1e-102	3	1	100	1e-102	| organism=Toxoplasma_gondii_ME49 | product=ATP-dependent Clp protease proteolytic subunit, putative | location=TGME49_chrIV:1396208-1398279(+) | length=310	303	1226	924	TGME49_118320	3	310	308	1	0	310	308
comp3923_c0_seq1	5181	2e-107	3	1	82.3077	2e-107	| organism=Toxoplasma_gondii_ME49 | product=hypothetical protein | location=TGME49_chrIV:1406478-1408925(-) | length=261	4401	5180	780	TGME49_118300	46	260	215	0.823077	45	261	260
comp4009_c0_seq1	2728	4e-136	2	1	100	4e-136	| organism=Toxoplasma_gondii_ME49 | product=thymidylate kinase, putative | location=TGME49_chrXI:141394-144804(-) | length=273	428	1246	819	TGME49_106970	1	273	273	1	0	273	273
comp4009_c0_seq1	2728	1e-90	2	1	100	1e-90	| organism=Toxoplasma_gondii_ME49 | product=hypothetical protein | location=TGME49_chrXI:136591-139930(+) | length=226	2270	2728	459	TGME49_106980	60	212	153	1	0	226	153
comp427_c0_seq1	2183	4e-75	2	1	84.8039	4e-75	| organism=Toxoplasma_gondii_ME49 | product=microneme protein MIC11 | location=TGME49_chrVIIa:1695933-1697075(-) | length=173	1188	1799	612	TGME49_004530	1	173	173	0.848039	31	173	204
comp427_c0_seq1	2183	1e-70	2	1	100	1e-70	| organism=Toxoplasma_gondii_ME49 | product=hypothetical protein | location=TGME49_chrVIIa:1693425-1695854(+) | length=586	3	446	444	TGME49_004540	439	586	148	1	0	586	148
comp4365_c0_seq1	5200	0	2	1	100	0	| organism=Toxoplasma_gondii_ME49 | product=hypothetical protein | location=TGME49_chrVIIb:577912-582619(+) | length=517	196	1746	1551	TGME49_063390	1	517	517	1	0	517	517
comp4365_c0_seq1	5200	9e-137	2	1	100	9e-137	| organism=Toxoplasma_gondii_ME49 | product=hypothetical protein | location=TGME49_chrVIIb:574093-574885(-) | length=231	4218	4910	693	TGME49_063400	1	231	231	1	0	231	231
comp4410_c0_seq1	8661	1e-108	2	1	100	1e-108	| organism=Toxoplasma_gondii_ME49 | product=hypothetical protein | location=TGME49_chrII:559363-563588(+) | length=279	7169	7948	780	TGME49_021700	1	260	260	1	0	279	260
comp4410_c0_seq1	8661	0	2	2	100	3e-134	| organism=Toxoplasma_gondii_ME49 | product=TBC domain-containing protein | location=TGME49_chrII:565444-586122(-) | length=4354	2	997	996	TGME49_021710	2925	3256	332	1	0	4354	332
comp4410_c0_seq1	8661	0	2	1	99.8805	0	| organism=Toxoplasma_gondii_ME49 | product=TBC domain-containing protein | location=TGME49_chrII:565444-586122(-) | length=4354	1751	4261	2511	TGME49_021710	3257	4093	837	0.998805	0	4354	837
comp4410_c0_seq1	8661	0	2	3	99.5968	4e-119	| organism=Toxoplasma_gondii_ME49 | product=TBC domain-containing protein | location=TGME49_chrII:565444-586122(-) | length=4354	4502	5245	744	TGME49_021710	4093	4340	248	0.995968	0	4354	248
comp4471_c0_seq1	6284	0	2	1	99.5976	0	| organism=Toxoplasma_gondii_ME49 | product=ferredoxin NADP+ oxidoreductase, putative | location=TGME49_chrIII:2276872-2280191(+) | length=497	3631	5121	1491	TGME49_098990	1	497	497	0.995976	0	497	497
comp4471_c0_seq1	6284	0	2	1	100	0	| organism=Toxoplasma_gondii_ME49 | product=RNA pseudouridylate synthase, putative | location=TGME49_chrIII:2280532-2282702(-) | length=435	2011	3315	1305	TGME49_098980	1	435	435	1	0	435	435
comp4486_c0_seq1	7563	2e-76	3	1	82.8729	2e-76	| organism=Toxoplasma_gondii_ME49 | product=hypothetical protein, conserved | location=TGME49_chrVIIb:2136715-2138693(+) | length=151	513	1055	543	TGME49_060590	1	151	151	0.828729	30	151	181
comp4486_c0_seq1	7563	0	3	1	100	0	| organism=Toxoplasma_gondii_ME49 | product=hypothetical protein | location=TGME49_chrVIIb:2139081-2143229(+) | length=1382	1062	5207	4146	TGME49_060580	1	1382	1382	1	0	1382	1382
comp4486_c0_seq1	7563	1e-52	3	1	100	1e-52	| organism=Toxoplasma_gondii_ME49 | product=hypothetical protein | location=TGME49_chrVIIb:2145274-2151647(-) | length=410	7258	7563	306	TGME49_060570	309	410	102	1	0	410	102
comp4540_c0_seq1	5435	0	3	1	100	0	| organism=Toxoplasma_gondii_ME49 | product=isoleucine-tRNA synthetase, putative | location=TGME49_chrIb:169430-184284(-) | length=1103	889	4197	3309	TGME49_007640	1	1103	1103	1	0	1103	1103
comp4540_c0_seq1	5435	2e-42	3	1	99.0741	2e-42	| organism=Toxoplasma_gondii_ME49 | product=peptide chain release factor 1, putative | location=TGME49_chrIb:163455-168927(+) | length=497	5111	5434	324	TGME49_007630	390	497	108	0.990741	0	497	108
comp4599_c0_seq1	6926	0	2	1	92.2385	0	| organism=Toxoplasma_gondii_ME49 | product=hypothetical protein | location=TGME49_chrVIIa:3443749-3450501(+) | length=930	2862	5522	2661	TGME49_002250	1	875	875	0.922385	16	930	889
comp4599_c0_seq1	6926	0	2	2	100	2e-56	| organism=Toxoplasma_gondii_ME49 | product=hypothetical protein | location=TGME49_chrVIIa:3443749-3450501(+) | length=930	2400	2786	387	TGME49_002250	802	930	129	1	0	930	129
comp4599_c0_seq1	6926	7e-77	2	1	87.1166	7e-77	| organism=Toxoplasma_gondii_ME49 | product=hypothetical protein | location=TGME49_chrVIIa:3452253-3458051(-) | length=1124	50	529	480	TGME49_002240	951	1113	163	0.871166	3	1124	163
comp489_c0_seq1	8236	0	5	1	100	0	| organism=Toxoplasma_gondii_ME49 | product=Rhoptry kinase family protein ROP18 | location=TGME49_chrVIIa:1479903-1481567(-) | length=554	2643	4304	1662	TGME49_005250	1	554	554	1	0	554	554
comp489_c0_seq1	8236	6e-178	5	1	98.4962	6e-178	| organism=Toxoplasma_gondii_ME49 | product=hypothetical protein | location=TGME49_chrVIIa:1489036-1492455(-) | length=415	6296	7492	1197	TGME49_005230	1	399	399	0.984962	0	415	399
comp489_c0_seq1	8236	0	5	1	97.5904	0	| organism=Toxoplasma_gondii_ME49 | product=cleft lip and palate associated transmembrane protein 1, putative | location=TGME49_chrVIIa:1483147-1488481(-) | length=445	5111	6355	1245	TGME49_005240	31	445	415	0.975904	0	445	415
comp489_c0_seq1	8236	8e-168	5	1	100	8e-168	| organism=Toxoplasma_gondii_ME49 | product=hypothetical protein | location=TGME49_chrVIIa:1477052-1479082(+) | length=676	2	976	975	TGME49_005260	352	676	325	1	0	676	325
comp5045_c0_seq1	5072	0	3	1	97.8044	0	| organism=Toxoplasma_gondii_ME49 | product=GRAM domain-containing protein | location=TGME49_chrXI:2372354-2379934(+) | length=514	2725	4227	1503	TGME49_111930	14	514	501	0.978044	0	514	501
comp5045_c0_seq1	5072	1e-51	3	1	100	1e-51	| organism=Toxoplasma_gondii_ME49 | product=hypothetical protein | location=TGME49_chrXI:2364495-2370199(+) | length=1573	4636	5070	435	TGME49_111920	1363	1507	145	1	0	1573	145
comp552_c0_seq1	4370	0	5	1	100	0	| organism=Toxoplasma_gondii_ME49 | product=ATP-dependent RNA helicase, putative | location=TGME49_chrXI:5838443-5842533(+) | length=434	181	1482	1302	TGME49_016860	1	434	434	1	0	434	434
comp552_c0_seq1	4370	6e-179	5	1	99.696	6e-179	| organism=Toxoplasma_gondii_ME49 | product=hypothetical protein | location=TGME49_chrXI:5844197-5846182(-) | length=344	2441	3427	987	TGME49_016850	1	329	329	0.99696	0	344	329
comp5603_c0_seq1	3978	6e-174	2	1	99.7625	6e-174	| organism=Toxoplasma_gondii_ME49 | product=SPFH domain / Band 7 family domain-containing protein | location=TGME49_chrII:936900-941758(-) | length=440	519	1781	1263	TGME49_022210	1	421	421	0.997625	0	440	421
comp5603_c0_seq1	3978	8e-152	2	1	100	8e-152	| organism=Toxoplasma_gondii_ME49 | product=hypothetical protein | location=TGME49_chrII:928435-936431(+) | length=672	2979	3977	999	TGME49_022200	340	672	333	1	0	672	333
comp5644_c0_seq1	2686	2e-96	2	1	100	2e-96	| organism=Toxoplasma_gondii_ME49 | product=CHCH domain-containing protein | location=TGME49_chrVIII:6332389-6334462(-) | length=187	1734	2294	561	TGME49_068740	1	187	187	1	0	187	187
comp5644_c0_seq1	2686	2e-71	2	1	100	2e-71	| organism=Toxoplasma_gondii_ME49 | product=peptidyl-prolyl cis-trans isomerase E, putative | location=TGME49_chrVIII:6329387-6331286(+) | length=145	640	1074	435	TGME49_068750	1	145	145	1	0	145	145
comp5684_c0_seq1	656	6e-82	4	1	87.7451	6e-82	| organism=Toxoplasma_gondii_ME49 | product=hypothetical protein | location=TGME49_chrVI:1697250-1698182(+) | length=310	3	614	612	TGME49_041305	84	287	204	0.877451	0	310	204
comp5684_c0_seq1	656	3e-43	4	1	52.5	3e-43	| organism=Toxoplasma_gondii_ME49 | product=hypothetical protein | location=TGME49_chrVI:1693655-1695384(+) | length=450	3	602	600	TGME49_041300	203	398	196	0.525	4	450	200
comp5717_c0_seq1	3907	3e-58	2	1	100	3e-58	| organism=Toxoplasma_gondii_ME49 | product=hypothetical protein | location=TGME49_chrX:5242548-5242928(+) | length=126	200	577	378	TGME49_036150	1	126	126	1	0	126	126
comp5717_c0_seq1	3907	2e-146	2	1	97.2772	2e-146	| organism=Toxoplasma_gondii_ME49 | product=hypothetical protein | location=TGME49_chrX:5243240-5247704(-) | length=621	895	2100	1206	TGME49_036160	219	621	403	0.972772	3	621	404
comp5763_c0_seq1	3314	9e-77	3	1	87.5676	9e-77	| organism=Toxoplasma_gondii_ME49 | product=hypothetical protein | location=TGME49_chrIV:65546-69492(-) | length=168	1404	1958	555	TGME49_120760	1	162	162	0.875676	23	168	185
comp5763_c0_seq1	3314	3e-60	3	1	99.0909	3e-60	| organism=Toxoplasma_gondii_ME49 | product=hypothetical protein | location=TGME49_chrIV:64900-65373(-) | length=157	1956	2285	330	TGME49_120770	5	114	110	0.990909	0	157	110
comp5763_c0_seq1	3314	3e-60	3	2	100	3e-60	| organism=Toxoplasma_gondii_ME49 | product=hypothetical protein | location=TGME49_chrIV:64900-65373(-) | length=157	2312	2341	30	TGME49_120770	148	157	10	1	0	157	10
comp5779_c0_seq1	4714	4e-106	2	1	100	4e-106	| organism=Toxoplasma_gondii_ME49 | product=inosine triphosphate pyrophosphatase, putative | location=TGME49_chrVIIa:3398127-3401312(+) | length=224	3684	4172	489	TGME49_002300	1	163	163	1	0	224	163
comp5779_c0_seq1	4714	2e-165	2	1	100	2e-165	| organism=Toxoplasma_gondii_ME49 | product=hypothetical protein, conserved | location=TGME49_chrVIIa:3402879-3404165(-) | length=292	1092	1916	825	TGME49_002290	18	292	275	1	0	292	275
comp5788_c0_seq1	5576	0	2	1	100	0	| organism=Toxoplasma_gondii_ME49 | product=hypothetical protein | location=TGME49_chrII:1945491-1949363(-) | length=1290	2	2749	2748	TGME49_097740	57	972	916	1	0	1290	916
comp5788_c0_seq1	5576	0	2	1	98.2786	0	| organism=Toxoplasma_gondii_ME49 | product=hypothetical protein | location=TGME49_chrII:1949875-1962306(-) | length=2614	3671	5575	1905	TGME49_097750	1768	2406	639	0.982786	4	2614	639
comp5788_c0_seq1	5576	0	2	3	97.9592	3e-11	| organism=Toxoplasma_gondii_ME49 | product=hypothetical protein | location=TGME49_chrII:1949875-1962306(-) | length=2614	3336	3482	147	TGME49_097750	2431	2479	49	0.979592	0	2614	49
comp5788_c0_seq1	5576	0	2	2	100	7e-61	| organism=Toxoplasma_gondii_ME49 | product=hypothetical protein | location=TGME49_chrII:1949875-1962306(-) | length=2614	2747	3157	411	TGME49_097750	2478	2614	137	1	0	2614	137
comp5829_c0_seq1	2542	7e-47	2	1	100	7e-47	| organism=Toxoplasma_gondii_ME49 | product=hypothetical protein | location=TGME49_chrIX:1484757-1485991(-) | length=231	57	509	453	TGME49_065990	81	231	151	1	0	231	151
comp5829_c0_seq1	2542	1e-109	2	1	99.3174	1e-109	| organism=Toxoplasma_gondii_ME49 | product=phosphatidylinositol 3- and 4-kinase domain-containing protein | location=TGME49_chrIX:1472764-1483609(+) | length=2138	1663	2541	879	TGME49_066000	1846	2138	293	0.993174	0	2138	293
comp5842_c0_seq1	10394	0	3	1	99.3603	0	| organism=Toxoplasma_gondii_ME49 | product=hypothetical protein | location=TGME49_chrVIIa:1009618-1011301(+) | length=466	3090	4496	1407	TGME49_006370	1	466	466	0.993603	3	466	469
comp5842_c0_seq1	10394	5e-138	3	1	100	5e-138	| organism=Toxoplasma_gondii_ME49 | product=peptidyl-tRNA hydrolase domain-containing protein | location=TGME49_chrVIIa:1010914-1016190(-) | length=330	854	1648	795	TGME49_006360	51	315	265	1	0	330	265
comp601_c0_seq1	3793	0	3	1	100	0	| organism=Toxoplasma_gondii_ME49 | product=hypothetical protein, conserved | location=TGME49_chrX:3896009-3898450(+) | length=329	2403	3338	936	TGME49_012270	1	312	312	1	0	329	312
comp601_c0_seq1	3793	0	3	1	100	0	| organism=Toxoplasma_gondii_ME49 | product=hypothetical protein | location=TGME49_chrX:3898359-3902195(-) | length=351	562	1560	999	TGME49_012260	19	351	333	1	0	351	333
comp6638_c0_seq1	5303	0	2	1	100	0	| organism=Toxoplasma_gondii_ME49 | product=adenosine/AMP deaminase domain containing protein | location=TGME49_chrVIIa:1164398-1167635(-) | length=366	903	2000	1098	TGME49_005720	1	366	366	1	0	366	366
comp6638_c0_seq1	5303	3e-48	2	1	98.2456	3e-48	| organism=Toxoplasma_gondii_ME49 | product=hypothetical protein | location=TGME49_chrVIIa:1161074-1163572(+) | length=156	3734	4075	342	TGME49_005730	1	114	114	0.982456	0	156	114
comp6638_c0_seq1	5303	3e-48	2	2	97.2222	5e-13	| organism=Toxoplasma_gondii_ME49 | product=hypothetical protein | location=TGME49_chrVIIa:1161074-1163572(+) | length=156	3004	3111	108	TGME49_005730	111	146	36	0.972222	0	156	36
comp6676_c0_seq1	4963	0	4	1	100	0	| organism=Toxoplasma_gondii_ME49 | product=hypothetical protein | location=TGME49_chrIV:2324987-2328960(-) | length=787	835	2862	2028	TGME49_101290	1	676	676	1	0	787	676
comp6676_c0_seq1	4963	4e-32	4	1	100	4e-32	| organism=Toxoplasma_gondii_ME49 | product=hypothetical protein | location=TGME49_chrIV:2329585-2331564(+) | length=326	1	210	210	TGME49_101300	1	70	70	1	0	326	70
comp6806_c0_seq1	5649	0	3	1	99.7522	0	| organism=Toxoplasma_gondii_ME49 | product=cleavage and polyadenylation specificity factor, putative | location=TGME49_chrV:2486290-2490876(-) | length=1100	63	2483	2421	TGME49_085200	242	1048	807	0.997522	0	1100	807
comp6806_c0_seq1	5649	1e-112	3	1	96.9178	1e-112	| organism=Toxoplasma_gondii_ME49 | product=hypothetical protein | location=TGME49_chrV:2474719-2483569(+) | length=1119	4734	5609	876	TGME49_085210	809	1100	292	0.969178	0	1119	292
comp6806_c0_seq1	5649	0	3	2	100	2e-20	| organism=Toxoplasma_gondii_ME49 | product=cleavage and polyadenylation specificity factor, putative | location=TGME49_chrV:2486290-2490876(-) | length=1100	3152	3289	138	TGME49_085200	1045	1090	46	1	0	1100	46
comp6815_c0_seq1	2144	2e-85	5	1	100	2e-85	| organism=Toxoplasma_gondii_ME49 | product=cyclophilin, putative | location=TGME49_chrVI:3855-6093(-) | length=163	312	800	489	TGME49_038000	1	163	163	1	0	163	163
comp6815_c0_seq1	2144	9e-53	5	1	100	9e-53	| organism=Toxoplasma_gondii_ME49 | product=ribosomal protein L23a, putative | location=TGME49_chrVI:8572-11384(+) | length=326	1791	2144	354	TGME49_038010	1	118	118	1	0	326	118
comp6817_c0_seq1	4222	0	2	1	100	0	| organism=Toxoplasma_gondii_ME49 | product=hypothetical protein | location=TGME49_chrIX:1034366-1036018(-) | length=355	421	1485	1065	TGME49_066840	1	355	355	1	0	355	355
comp6817_c0_seq1	4222	9e-122	2	1	100	9e-122	| organism=Toxoplasma_gondii_ME49 | product=3-demethylubiquinone-9 3-methyltransferase, putative | location=TGME49_chrIX:1031374-1033155(+) | length=226	2292	2969	678	TGME49_066850	1	226	226	1	0	226	226
comp6957_c0_seq1	4813	0	2	1	100	0	| organism=Toxoplasma_gondii_ME49 | product=internalin, putative | location=TGME49_chrVIIa:584281-586989(-) | length=338	3440	4453	1014	TGME49_104670	1	338	338	1	0	338	338
comp6957_c0_seq1	4813	0	2	1	100	0	| organism=Toxoplasma_gondii_ME49 | product=glutaredoxin domain containing protein | location=TGME49_chrVIIa:579736-583107(+) | length=532	418	1983	1566	TGME49_104660	1	522	522	1	0	532	522
comp7003_c0_seq1	6597	9e-20	5	1	29.3785	9e-20	| organism=Toxoplasma_gondii_ME49 | product=actin-like family protein ARP4a, putative | location=TGME49_chrVIIb:3603595-3606150(+) | length=568	5218	5748	531	TGME49_058050	414	567	154	0.293785	23	568	177
comp7003_c0_seq1	6597	1e-108	5	1	100	1e-108	| organism=Toxoplasma_gondii_ME49 | product=actin-like family protein ARP4a, putative | location=TGME49_chrIII:700909-704478(-) | length=727	5215	5835	621	TGME49_053040	521	727	207	1	0	727	207
comp7003_c0_seq1	6597	0	5	1	100	0	| organism=Toxoplasma_gondii_ME49 | product=alpha-glucosidase II, putative | location=TGME49_chrIII:684346-696964(+) | length=1616	2	1264	1263	TGME49_053030	1196	1616	421	1	0	1616	421
comp7049_c0_seq1	5974	0	2	2	100	5e-30	| organism=Toxoplasma_gondii_ME49 | product=hypothetical protein, conserved | location=TGME49_chrVI:2165136-2169014(-) | length=1292	4363	4560	198	TGME49_042700	1	66	66	1	0	1292	66
comp7049_c0_seq1	5974	2e-59	2	1	100	2e-59	| organism=Toxoplasma_gondii_ME49 | product=hypothetical protein | location=TGME49_chrVI:2161416-2163071(-) | length=146	124	543	420	TGME49_042690	7	146	140	1	0	146	140
comp727_c0_seq1	6966	0	5	1	99.7151	0	| organism=Toxoplasma_gondii_ME49 | product=PAN domain-containing protein | location=TGME49_chrVIII:6759783-6761294(-) | length=351	5499	6551	1053	TGME49_000250	1	351	351	0.997151	0	351	351
comp727_c0_seq1	6966	0	5	1	89.7436	0	| organism=Toxoplasma_gondii_ME49 | product=PAN domain-containing protein | location=TGME49_chrVIII:6756941-6757996(-) | length=351	5499	6551	1053	TGME49_000240	1	351	351	0.897436	0	351	351
comp727_c0_seq1	6966	0	5	1	88.0342	0	| organism=Toxoplasma_gondii_ME49 | product=PAN domain-containing protein | location=TGME49_chrVIII:6753802-6754857(-) | length=351	5499	6551	1053	TGME49_000230	1	351	351	0.880342	0	351	351
comp740_c0_seq1	7090	7e-96	5	1	36.6483	7e-96	| organism=Toxoplasma_gondii_ME49 | product=Rhoptry kinase family protein ROP38 | location=TGME49_chrVI:1881677-1883302(+) | length=541	4527	6149	1623	TGME49_042110	1	523	523	0.366483	22	541	543
comp740_c0_seq1	7090	0	5	1	100	0	| organism=Toxoplasma_gondii_ME49 | product=hypothetical protein | location=TGME49_chrVI:1885681-1886940(+) | length=419	1543	2799	1257	TGME49_042120	1	419	419	1	0	419	419
comp740_c0_seq1	7090	0	5	2	48.4487	4e-98	| organism=Toxoplasma_gondii_ME49 | product=hypothetical protein | location=TGME49_chrVI:1885681-1886940(+) | length=419	4461	5717	1257	TGME49_042120	1	419	419	0.484487	0	419	419
comp740_c0_seq1	7090	7e-96	5	2	36.7837	8e-81	| organism=Toxoplasma_gondii_ME49 | product=Rhoptry kinase family protein ROP38 | location=TGME49_chrVI:1881677-1883302(+) | length=541	1609	3231	1623	TGME49_042110	1	523	523	0.367837	18	541	541
comp740_c0_seq1	7090	0	5	1	92.7911	0	| organism=Toxoplasma_gondii_ME49 | product=Rhoptry kinase family protein ROP19 | location=TGME49_chrVI:1890802-1892508(+) | length=568	4527	6149	1623	TGME49_042240	1	541	541	0.927911	0	568	541
comp740_c0_seq1	7090	0	5	2	51.3863	2e-137	| organism=Toxoplasma_gondii_ME49 | product=Rhoptry kinase family protein ROP19 | location=TGME49_chrVI:1890802-1892508(+) | length=568	1609	3231	1623	TGME49_042240	1	541	541	0.513863	0	568	541
comp740_c0_seq1	7090	0	5	2	97.8723	0	| organism=Toxoplasma_gondii_ME49 | product=Rhoptry kinase family protein ROP29 | location=TGME49_chrVI:1888074-1889543(+) | length=489	1781	1921	141	TGME49_042230	1	47	47	0.978723	0	489	47
comp740_c0_seq1	7090	7e-39	5	1	62.1795	7e-39	| organism=Toxoplasma_gondii_ME49 | product=Rhoptry kinase family protein ROP19 | location=TGME49_chrVI:1895440-1895919(+) | length=159	1840	2307	468	TGME49_042250	4	159	156	0.621795	0	159	156
comp740_c0_seq1	7090	0	5	3	52.0518	1e-128	| organism=Toxoplasma_gondii_ME49 | product=Rhoptry kinase family protein ROP29 | location=TGME49_chrVI:1888074-1889543(+) | length=489	4764	6149	1386	TGME49_042230	17	479	463	0.520518	1	489	463
comp740_c0_seq1	7090	0	5	1	99.0826	0	| organism=Toxoplasma_gondii_ME49 | product=Rhoptry kinase family protein ROP29 | location=TGME49_chrVI:1888074-1889543(+) | length=489	1924	3231	1308	TGME49_042230	44	479	436	0.990826	0	489	436
comp7444_c0_seq1	2374	9e-158	1	1	97.493	9e-158	| organism=Toxoplasma_gondii_ME49 | product=ubiquitin-like domain-containing CTD phosphatase 1, putative | location=TGME49_chrII:733046-738901(-) | length=658	1	1077	1077	TGME49_022010	300	658	359	0.97493	0	658	359
comp7500_c0_seq1	4286	0	2	1	100	0	| organism=Toxoplasma_gondii_ME49 | product=ATP-dependent DNA helicase II, 70 kDa subunit, putative | location=TGME49_chrXII:3688944-3698644(+) | length=858	1545	4118	2574	TGME49_048160	1	858	858	1	0	858	858
comp7500_c0_seq1	4286	2e-73	2	1	82.4268	2e-73	| organism=Toxoplasma_gondii_ME49 | product=hypothetical protein | location=TGME49_chrXII:3699311-3706773(-) | length=1115	252	863	612	TGME49_048170	874	1112	239	0.824268	35	1115	239
comp828_c0_seq1	6015	1e-36	5	1	43.5897	1e-36	| organism=Toxoplasma_gondii_ME49 | product=RNA recognition motif domain containing protein | location=TGME49_chrVIIa:2402527-2404782(-) | length=230	5167	5700	534	TGME49_003530	34	228	195	0.435897	17	230	195
comp828_c0_seq1	6015	4e-31	5	1	63.1579	4e-31	| organism=Toxoplasma_gondii_ME49 | product=RNA binding protein, putative | location=TGME49_chrVIIa:2398034-2401436(-) | length=685	4501	4785	285	TGME49_003540	484	578	95	0.631579	0	685	95
comp829_c0_seq1	3488	2e-162	2	1	100	2e-162	| organism=Toxoplasma_gondii_ME49 | product=GRA9 protein, putative | location=TGME49_chrXII:5437512-5439075(+) | length=318	2288	3241	954	TGME49_051540	1	318	318	1	0	318	318
comp829_c0_seq1	3488	1e-49	2	1	100	1e-49	| organism=Toxoplasma_gondii_ME49 | product=acyl-CoA-binding protein, putative | location=TGME49_chrXII:5440605-5441550(-) | length=95	155	439	285	TGME49_051550	1	95	95	1	0	95	95
comp8507_c0_seq1	5389	0	2	1	86.4564	0	| organism=Toxoplasma_gondii_ME49 | product=hypothetical protein | location=TGME49_chrXII:1236617-1245924(-) | length=1185	3735	5351	1617	TGME49_018830	709	1185	477	0.864564	62	1185	539
comp8507_c0_seq1	5389	0	2	1	96.2196	0	| organism=Toxoplasma_gondii_ME49 | product=mismatch repair protein, putative | location=TGME49_chrXII:1222598-1236221(+) | length=1944	1	3333	3333	TGME49_018840	860	1944	1085	0.962196	26	1944	1111
comp87_c0_seq1	4158	0	5	1	86.4407	0	| organism=Toxoplasma_gondii_ME49 | product=Rhoptry kinase family protein ROP2A (incomplete catalytic triad) | location=TGME49_chrX:7096602-7098374(+) | length=590	1148	2905	1758	TGME49_015780	1	590	590	0.864407	4	590	590
comp87_c0_seq1	4158	0	5	1	80.5	0	| organism=Toxoplasma_gondii_ME49 | product=Rhoptry kinase family protein ROP8 (incomplete catalytic triad) | location=TGME49_chrX:7092267-7094069(+) | length=600	1148	2932	1785	TGME49_015770	1	600	600	0.805	5	600	600
comp8983_c0_seq1	3558	7e-59	3	1	100	7e-59	| organism=Toxoplasma_gondii_ME49 | product=hypothetical protein | location=TGME49_chrVI:57984-58872(+) | length=195	2251	2835	585	TGME49_038090	1	195	195	1	0	195	195
comp8983_c0_seq1	3558	5e-30	3	1	98.4127	5e-30	| organism=Toxoplasma_gondii_ME49 | product=hypothetical protein, conserved | location=TGME49_chrVI:57083-57769(+) | length=228	3247	3435	189	TGME49_038080	1	63	63	0.984127	0	228	63
comp9933_c0_seq1	2304	1e-91	2	1	100	1e-91	| organism=Toxoplasma_gondii_ME49 | product=hypothetical protein | location=TGME49_chrVIII:2850945-2854175(-) | length=228	88	693	606	TGME49_033850	1	202	202	1	0	228	202
comp9933_c0_seq1	2304	3e-67	2	1	100	3e-67	| organism=Toxoplasma_gondii_ME49 | product=hypothetical protein | location=TGME49_chrVIII:2837217-2849799(+) | length=985	1923	2303	381	TGME49_033840	859	985	127	1	0	985	127
comp996_c0_seq1	3564	0	3	1	100	0	| organism=Toxoplasma_gondii_ME49 | product=lysine decarboxylase domain-containing protein | location=TGME49_chrX:5371551-5374185(+) | length=397	393	1583	1191	TGME49_036570	1	397	397	1	0	397	397
comp996_c0_seq1	3564	1e-59	3	1	100	1e-59	| organism=Toxoplasma_gondii_ME49 | product=60S ribosomal protein L7a, putative | location=TGME49_chrX:5375438-5377390(-) | length=131	2919	3311	393	TGME49_036580	1	131	131	1	0	131	131
comp10008_c0_seq1	1014	3e-130	1	1	89.0511	3e-130	| organism=Toxoplasma_gondii_ME49 | product=DNA polymerase I, putative | location=TGME49_chrIV:2513983-2524999(+) | length=938	91	912	822	TGME49_037830	683	938	256	0.890511	18	938	274
comp10104_c0_seq1	1089	2e-166	1	1	100	2e-166	| organism=Toxoplasma_gondii_ME49 | product=guanylate binding protein, putative | location=TGME49_chrXI:1155479-1168310(+) | length=1988	124	1035	912	TGME49_110220	65	368	304	1	0	1988	304
comp10104_c0_seq1	1089	2e-166	1	2	38.9189	1e-17	| organism=Toxoplasma_gondii_ME49 | product=guanylate binding protein, putative | location=TGME49_chrXI:1155479-1168310(+) | length=1988	4	558	555	TGME49_110220	836	1000	165	0.389189	20	1988	185
comp10210_c0_seq1	2054	1e-105	2	1	96.5732	1e-105	| organism=Toxoplasma_gondii_ME49 | product=hypothetical protein | location=TGME49_chrXII:1709014-1709979(-) | length=321	551	1501	951	TGME49_018060	1	321	321	0.965732	4	321	321
comp10210_c0_seq1	2054	2e-57	2	1	100	2e-57	| organism=Toxoplasma_gondii_ME49 | product=hypothetical protein | location=TGME49_chrXII:1714056-1726196(-) | length=2543	1658	2053	396	TGME49_017330	2364	2495	132	1	0	2543	132
comp10442_c0_seq1	1021	5e-29	5	1	37.9121	5e-29	| organism=Toxoplasma_gondii_ME49 | product=TBC domain-containing protein | location=TGME49_chrXII:1214928-1217949(+) | length=463	317	856	540	TGME49_018870	231	411	181	0.379121	3	463	182
comp10442_c0_seq1	1021	1e-16	5	1	30.7692	1e-16	| organism=Toxoplasma_gondii_ME49 | product=TBC domain-containing protein | location=TGME49_chrVIIb:1831369-1837038(-) | length=885	269	793	525	TGME49_061200	480	660	181	0.307692	8	885	182
comp10442_c0_seq1	1021	2e-159	5	1	99.6997	2e-159	| organism=Toxoplasma_gondii_ME49 | product=TBC domain-containing protein | location=TGME49_chrX:1232800-1240714(+) | length=1066	2	1000	999	TGME49_026850	563	895	333	0.996997	0	1066	333
comp10442_c0_seq1	1021	8e-22	5	1	36.3128	8e-22	| organism=Toxoplasma_gondii_ME49 | product=TBC domain-containing protein | location=TGME49_chrVIIa:2097789-2104823(-) | length=1629	323	856	534	TGME49_003910	717	894	178	0.363128	2	1629	179
comp10442_c0_seq1	1021	9e-20	5	1	37.6812	9e-20	| organism=Toxoplasma_gondii_ME49 | product=TBC domain-containing protein | location=TGME49_chrII:565444-586122(-) | length=4354	380	793	414	TGME49_021710	1281	1417	137	0.376812	1	4354	138
comp10569_c0_seq1	1747	0	1	1	98.7342	0	| organism=Toxoplasma_gondii_ME49 | product=hypothetical protein | location=TGME49_chrXI:5128416-5133008(-) | length=648	22	1443	1422	TGME49_116090	175	648	474	0.987342	0	648	474
comp10593_c0_seq1	1496	1e-158	1	1	100	1e-158	| organism=Toxoplasma_gondii_ME49 | product=farnesyl pyrophosphate synthetase, putative | location=TGME49_chrX:2968872-2974494(+) | length=646	1	1008	1008	TGME49_024490	311	646	336	1	0	646	336
comp1070_c0_seq1	929	4e-48	1	1	100	4e-48	| organism=Toxoplasma_gondii_ME49 | product=hypothetical protein | location=TGME49_chrVIII:5207429-5214684(-) | length=137	565	780	216	TGME49_070520	1	72	72	1	0	137	72
comp1070_c0_seq1	929	4e-48	1	2	87.0968	4e-48	| organism=Toxoplasma_gondii_ME49 | product=hypothetical protein | location=TGME49_chrVIII:5207429-5214684(-) | length=137	443	535	93	TGME49_070520	107	137	31	0.870968	0	137	31
comp10759_c0_seq1	1551	2e-171	1	1	100	2e-171	| organism=Toxoplasma_gondii_ME49 | product=hypothetical protein | location=TGME49_chrXII:2078570-2087861(-) | length=792	727	1551	825	TGME49_017780	99	373	275	1	0	792	275
comp10759_c0_seq1	1551	2e-171	1	2	96.789	2e-171	| organism=Toxoplasma_gondii_ME49 | product=hypothetical protein | location=TGME49_chrXII:2078570-2087861(-) | length=792	95	730	636	TGME49_017780	391	608	218	0.96789	6	792	218
comp10872_c0_seq1	1692	1e-177	1	1	97.7528	1e-177	| organism=Toxoplasma_gondii_ME49 | product=hypothetical protein | location=TGME49_chrIb:1372740-1381673(-) | length=2587	3	1322	1320	TGME49_009650	2143	2587	445	0.977528	5	2587	445
comp10911_c0_seq1	3282	0	2	1	100	0	| organism=Toxoplasma_gondii_ME49 | product=hypothetical protein | location=TGME49_chrV:2474719-2483569(+) | length=1119	1198	2805	1608	TGME49_085210	1	536	536	1	0	1119	536
comp10911_c0_seq1	3282	7e-37	2	1	100	7e-37	| organism=Toxoplasma_gondii_ME49 | product=hypothetical protein, conserved | location=TGME49_chrXII:697913-708101(-) | length=808	896	1114	219	TGME49_019680	171	243	73	1	0	808	73
comp10947_c0_seq1	772	2e-17	1	1	100	2e-17	| organism=Toxoplasma_gondii_ME49 | product=DNA repair protein, putative | location=TGME49_chrIV:2279491-2284864(+) | length=1340	649	771	123	TGME49_101230	548	588	41	1	0	1340	41
comp10949_c0_seq1	455	7e-53	1	1	100	7e-53	| organism=Toxoplasma_gondii_ME49 | product=malonyl CoA-acyl carrier protein transacylase, putative | location=TGME49_chrX:1819930-1823281(+) | length=556	64	453	390	TGME49_025990	254	383	130	1	0	556	130
comp11040_c0_seq1	1658	1e-73	2	1	100	1e-73	| organism=Toxoplasma_gondii_ME49 | product=hypothetical protein | location=TGME49_chrIX:5375846-5383307(+) | length=848	972	1619	648	TGME49_105200	45	260	216	1	0	848	216
comp11040_c0_seq1	1658	4e-24	2	1	100	4e-24	| organism=Toxoplasma_gondii_ME49 | product=hypothetical protein | location=TGME49_chrVIIa:3059627-3064491(-) | length=929	2	169	168	TGME49_002700	93	148	56	1	0	929	56
comp11074_c0_seq1	1548	2e-148	2	1	100	2e-148	| organism=Toxoplasma_gondii_ME49 | product=ubiquitin-like domain-containing CTD phosphatase 1, putative | location=TGME49_chrII:733046-738901(-) | length=658	312	1205	894	TGME49_022010	1	298	298	1	0	658	298
comp11074_c0_seq1	1548	5e-29	2	1	100	5e-29	| organism=Toxoplasma_gondii_ME49 | product=tRNA 2' phosphotransferase, putative | location=TGME49_chrVIIb:4095441-4101892(-) | length=1296	1244	1546	303	TGME49_057290	86	186	101	1	0	1296	101
comp11147_c0_seq1	851	7e-15	1	1	100	7e-15	| organism=Toxoplasma_gondii_ME49 | product=hypothetical protein | location=TGME49_chrX:2950481-2961907(-) | length=1597	741	848	108	TGME49_024510	1	36	36	1	0	1597	36
comp11161_c0_seq1	293	2e-15	3	1	51.5152	2e-15	| organism=Toxoplasma_gondii_ME49 | product=ATP-dependent RNA helicase, putative | location=TGME49_chrXI:3012291-3017277(-) | length=569	95	292	198	TGME49_112990	358	421	64	0.515152	2	569	66
comp11161_c0_seq1	293	1e-37	3	1	100	1e-37	| organism=Toxoplasma_gondii_ME49 | product=RNA helicase, putative | location=TGME49_chrVIIa:1312688-1319707(+) | length=1069	74	292	219	TGME49_005540	647	719	73	1	0	1069	73
comp11161_c0_seq1	293	6e-13	3	1	52.1127	6e-13	| organism=Toxoplasma_gondii_ME49 | product=ATP-dependent RNA helicase, putative | location=TGME49_chrXII:5403241-5409934(-) | length=1106	80	292	213	TGME49_051480	716	785	70	0.521127	1	1106	71
comp1128_c0_seq1	721	5e-25	2	1	58.5106	5e-25	| organism=Toxoplasma_gondii_ME49 | product=triosephosphate isomerase, putative | location=TGME49_chrX:1869852-1872200(+) | length=253	352	633	282	TGME49_025930	152	245	94	0.585106	0	253	94
comp1128_c0_seq1	721	2e-55	2	1	98.1481	2e-55	| organism=Toxoplasma_gondii_ME49 | product=triosephosphate isomerase, putative | location=TGME49_chrVIII:2680184-2685004(-) | length=375	331	654	324	TGME49_033500	268	375	108	0.981481	0	375	108
comp1141_c0_seq1	6064	1e-124	2	2	98.2456	3e-26	| organism=Toxoplasma_gondii_ME49 | product=hypothetical protein | location=TGME49_chrIX:4924292-4934157(-) | length=473	5561	5731	171	TGME49_010380	337	393	57	0.982456	0	473	57
comp11462_c0_seq1	1148	2e-134	1	1	100	2e-134	| organism=Toxoplasma_gondii_ME49 | product=hypothetical protein | location=TGME49_chrVIII:6657099-6659718(+) | length=737	23	1147	1125	TGME49_068180	363	737	375	1	0	737	375
comp11758_c0_seq1	1263	3e-77	2	1	100	3e-77	| organism=Toxoplasma_gondii_ME49 | product=DNA polymerase I, putative | location=TGME49_chrIV:2513983-2524999(+) | length=938	2	535	534	TGME49_037830	1	178	178	1	0	938	178
comp11758_c0_seq1	1263	4e-23	2	1	100	4e-23	| organism=Toxoplasma_gondii_ME49 | product=inositol polyphosphate kinase domain-containing protein | location=TGME49_chrIb:575282-586308(-) | length=2851	1115	1261	147	TGME49_008070	30	78	49	1	0	2851	49
comp11793_c0_seq1	2115	0	1	1	99.682	0	| organism=Toxoplasma_gondii_ME49 | product=hypothetical protein, conserved | location=TGME49_chrXI:5464681-5469653(-) | length=1315	112	1998	1887	TGME49_116650	182	810	629	0.99682	0	1315	629
comp11813_c0_seq1	1137	4e-23	2	1	100	4e-23	| organism=Toxoplasma_gondii_ME49 | product=hypothetical protein | location=TGME49_chrV:1892849-1902364(+) | length=2435	2	148	147	TGME49_086160	219	267	49	1	0	2435	49
comp11813_c0_seq1	1137	1e-65	2	1	100	1e-65	| organism=Toxoplasma_gondii_ME49 | product=hypothetical protein | location=TGME49_chrIX:4536810-4552891(-) | length=3187	308	898	591	TGME49_091990	297	493	197	1	0	3187	197
comp11835_c0_seq1	677	3e-19	1	1	89.1304	3e-19	| organism=Toxoplasma_gondii_ME49 | product=hypothetical protein | location=TGME49_chrVIIb:4438092-4439255(+) | length=387	447	584	138	TGME49_056440	342	387	46	0.891304	0	387	46
comp11869_c0_seq1	601	4e-18	1	1	97.0149	4e-18	| organism=Toxoplasma_gondii_ME49 | product=hypothetical protein | location=TGME49_chrVIIa:3583219-3592444(+) | length=1324	189	389	201	TGME49_002080	1245	1311	67	0.970149	0	1324	67
comp11978_c0_seq1	839	2e-26	2	1	100	2e-26	| organism=Toxoplasma_gondii_ME49 | product=hypothetical protein | location=TGME49_chrVI:2806926-2812025(-) | length=664	619	771	153	TGME49_043750	490	540	51	1	0	664	51
comp11978_c0_seq1	839	5e-92	2	1	99.4444	5e-92	| organism=Toxoplasma_gondii_ME49 | product=hypothetical protein | location=TGME49_chrVIIb:780791-783460(-) | length=889	1	540	540	TGME49_063120	704	883	180	0.994444	0	889	180
comp12089_c0_seq1	552	2e-34	1	1	100	2e-34	| organism=Toxoplasma_gondii_ME49 | product=hypothetical protein | location=TGME49_chrIX:6370341-6372025(+) | length=208	359	550	192	TGME49_106680	78	141	64	1	0	208	64
comp12176_c0_seq1	1118	1e-91	2	1	100	1e-91	| organism=Toxoplasma_gondii_ME49 | product=hypothetical protein | location=TGME49_chrVI:1822980-1832958(-) | length=1232	448	1035	588	TGME49_042030	38	233	196	1	0	1232	196
comp12176_c0_seq1	1118	6e-42	2	1	100	6e-42	| organism=Toxoplasma_gondii_ME49 | product=phosphatidylinositol 3-kinase, putative | location=TGME49_chrX:7039530-7053647(-) | length=2935	76	372	297	TGME49_015700	2107	2205	99	1	0	2935	99
comp12360_c0_seq1	763	9e-70	1	1	100	9e-70	| organism=Toxoplasma_gondii_ME49 | product=GTP-binding conserved hypothetical domain-containing protein | location=TGME49_chrVIIb:1195610-1199332(+) | length=712	60	539	480	TGME49_062510	47	206	160	1	0	712	160
comp12419_c0_seq1	1005	2e-180	1	1	100	2e-180	| organism=Toxoplasma_gondii_ME49 | product=glycosyl transferase, group 2 family domain-containing protein | location=TGME49_chrIX:2581493-2585106(-) | length=752	2	904	903	TGME49_088390	449	749	301	1	0	752	301
comp1245_c0_seq1	10563	4e-25	5	1	28.1609	4e-25	| organism=Toxoplasma_gondii_ME49 | product=heat shock protein 40, putative | location=TGME49_chrIX:1718576-1724587(+) | length=336	762	1772	1011	TGME49_065310	5	334	330	0.281609	29	336	348
comp1245_c0_seq1	10563	5e-45	5	1	35.1744	5e-45	| organism=Toxoplasma_gondii_ME49 | product=DnaJ protein, putative | location=TGME49_chrVIIb:3423864-3425450(-) | length=397	765	1769	1005	TGME49_058390	52	384	333	0.351744	20	397	344
comp1245_c0_seq1	10563	6e-135	5	1	99.1561	6e-135	| organism=Toxoplasma_gondii_ME49 | product=DnaJ domain-containing protein | location=TGME49_chrXI:1894649-1899663(-) | length=500	1215	1925	711	TGME49_111240	255	491	237	0.991561	0	500	237
comp1245_c0_seq1	10563	3e-29	5	1	29.2818	3e-29	| organism=Toxoplasma_gondii_ME49 | product=DnaJ domain-containing protein | location=TGME49_chrIb:265399-274575(+) | length=1519	765	1724	960	TGME49_007760	980	1330	351	0.292818	53	1519	362
comp12485_c0_seq1	740	2e-59	1	1	100	2e-59	| organism=Toxoplasma_gondii_ME49 | product=hypothetical protein | location=TGME49_chrII:1588241-1597193(+) | length=2702	1	576	576	TGME49_097200	738	929	192	1	0	2702	192
comp1264_c0_seq1	3720	1e-10	3	1	25.1185	1e-10	| organism=Toxoplasma_gondii_ME49 | product=proteasome subunit beta type 1, putative | location=TGME49_chrIX:3670951-3675779(-) | length=359	507	1109	603	TGME49_090010	155	359	205	0.251185	16	359	211
comp12699_c0_seq1	832	3e-80	1	1	100	3e-80	| organism=Toxoplasma_gondii_ME49 | product=ULK kinase | location=TGME49_chrXI:5161978-5169701(+) | length=1463	3	440	438	TGME49_116150	626	771	146	1	0	1463	146
comp12830_c0_seq1	1951	4e-49	1	1	100	4e-49	| organism=Toxoplasma_gondii_ME49 | product=hypothetical protein | location=TGME49_chrVIIb:3211731-3220563(-) | length=1741	1547	1885	339	TGME49_058710	1	113	113	1	0	1741	113
comp12850_c0_seq1	1947	2e-178	1	1	99.8145	2e-178	| organism=Toxoplasma_gondii_ME49 | product=AT hook motif-containing protein | location=TGME49_chrXI:575966-590206(-) | length=3800	331	1947	1617	TGME49_109250	1535	2073	539	0.998145	0	3800	539
comp12880_c0_seq1	311	2e-33	1	3	83.5443	2e-24	| organism=Toxoplasma_gondii_ME49 | product=hypothetical protein | location=TGME49_chrV:1024454-1028061(+) | length=529	20	256	237	TGME49_013470	256	334	79	0.835443	0	529	79
comp12880_c0_seq1	311	2e-33	1	2	88.2353	6e-32	| organism=Toxoplasma_gondii_ME49 | product=hypothetical protein | location=TGME49_chrV:1024454-1028061(+) | length=529	2	256	255	TGME49_013470	330	414	85	0.882353	0	529	85
comp12880_c0_seq1	311	2e-33	1	1	90.5882	2e-33	| organism=Toxoplasma_gondii_ME49 | product=hypothetical protein | location=TGME49_chrV:1024454-1028061(+) | length=529	2	256	255	TGME49_013470	410	494	85	0.905882	0	529	85
comp1289_c0_seq1	2457	0	5	1	92.0988	0	| organism=Toxoplasma_gondii_ME49 | product=protein phosphatase 2C, putative | location=TGME49_chrVIIa:3855719-3860084(+) | length=385	799	2013	1215	TGME49_001410	1	385	385	0.920988	20	385	405
comp1289_c0_seq1	2457	1e-65	5	1	39.7368	1e-65	| organism=Toxoplasma_gondii_ME49 | product=protein phosphatase 2C, putative | location=TGME49_chrXII:6037533-6041843(+) | length=428	799	1908	1110	TGME49_078510	55	428	374	0.397368	16	428	380
comp1289_c0_seq1	2457	2e-142	5	1	70.9333	2e-142	| organism=Toxoplasma_gondii_ME49 | product=protein phosphatase 2C, putative | location=TGME49_chrVIIa:3850162-3853372(+) | length=399	799	1920	1122	TGME49_001520	58	399	342	0.709333	34	399	375
comp1289_c0_seq1	2457	2e-36	5	1	33.3333	2e-36	| organism=Toxoplasma_gondii_ME49 | product=protein phosphatase 2C, putative | location=TGME49_chrVIII:5271800-5277770(+) | length=538	895	1890	996	TGME49_070320	157	510	354	0.333333	28	538	357
comp1289_c0_seq1	2457	3e-39	5	1	33.0556	3e-39	| organism=Toxoplasma_gondii_ME49 | product=protein phosphatase 2C, putative | location=TGME49_chrVIIa:3135692-3143189(+) | length=849	934	1878	945	TGME49_002610	445	803	359	0.330556	46	849	360
comp1292_c0_seq1	3669	4e-15	5	1	38.0597	4e-15	| organism=Toxoplasma_gondii_ME49 | product=small heat shock protein 20 | location=TGME49_chrVIII:2286137-2286965(-) | length=192	2819	3220	402	TGME49_032940	49	178	130	0.380597	4	192	134
comp1292_c0_seq1	3669	1e-32	5	1	44.0994	1e-32	| organism=Toxoplasma_gondii_ME49 | product=Hsp20/alpha crystallin domain-containing protein | location=TGME49_chrIX:3432330-3433605(-) | length=272	2894	3325	432	TGME49_089600	88	247	160	0.440994	18	272	161
comp1292_c0_seq1	3669	2e-16	5	1	35.6522	2e-16	| organism=Toxoplasma_gondii_ME49 | product=bradyzoite antigen, putative | location=TGME49_chrVIIb:3005725-3007626(-) | length=229	2894	3238	345	TGME49_059020	91	205	115	0.356522	0	229	115
comp1303_c0_seq1	3278	8e-67	5	1	100	8e-67	| organism=Toxoplasma_gondii_ME49 | product=hypothetical protein | location=TGME49_chrVIIa:4326124-4327574(-) | length=145	1485	1919	435	TGME49_082050	1	145	145	1	0	145	145
comp1303_c0_seq1	3278	4e-63	5	1	100	4e-63	| organism=Toxoplasma_gondii_ME49 | product=hypothetical protein | location=TGME49_chrVIIa:4329698-4332117(-) | length=254	306	707	402	TGME49_082060	11	144	134	1	0	254	134
comp1303_c0_seq1	3278	4e-63	5	2	97.3333	4e-36	| organism=Toxoplasma_gondii_ME49 | product=hypothetical protein | location=TGME49_chrVIIa:4329698-4332117(-) | length=254	903	1127	225	TGME49_082060	141	215	75	0.973333	0	254	75
comp1303_c0_seq1	3278	1e-15	5	1	26.506	1e-15	| organism=Toxoplasma_gondii_ME49 | product=protein phosphatase 2C, putative | location=TGME49_chrVIII:5271800-5277770(+) | length=538	915	1622	708	TGME49_070320	193	440	248	0.26506	14	538	249
comp1303_c0_seq1	3278	1e-18	5	1	29.4118	1e-18	| organism=Toxoplasma_gondii_ME49 | product=protein phosphatase 2C, putative | location=TGME49_chrXII:6832484-6838374(-) | length=554	915	1622	708	TGME49_076920	252	448	197	0.294118	43	554	238
comp1303_c0_seq1	3278	5e-16	5	1	29.2776	5e-16	| organism=Toxoplasma_gondii_ME49 | product=protein phosphatase 2C, putative | location=TGME49_chrVIIa:3135692-3143189(+) | length=849	915	1598	684	TGME49_002610	477	737	261	0.292776	37	849	263
comp1307_c0_seq1	2031	0	1	2	100	3e-13	| organism=Toxoplasma_gondii_ME49 | product=hypothetical protein, conserved | location=TGME49_chrII:2113599-2122458(-) | length=1689	1860	2030	171	TGME49_097960	222	278	57	1	0	1689	57
comp1307_c0_seq1	2031	0	1	1	99.7167	0	| organism=Toxoplasma_gondii_ME49 | product=hypothetical protein, conserved | location=TGME49_chrII:2113599-2122458(-) | length=1689	801	1859	1059	TGME49_097960	1337	1689	353	0.997167	0	1689	353
comp13182_c0_seq1	1103	1e-125	2	1	100	1e-125	| organism=Toxoplasma_gondii_ME49 | product=GTP-binding protein EngA , putative | location=TGME49_chrIV:1657180-1669116(-) | length=1146	311	1102	792	TGME49_011480	210	473	264	1	0	1146	264
comp13182_c0_seq1	1103	4e-16	2	1	100	4e-16	| organism=Toxoplasma_gondii_ME49 | product=DNA/RNA non-specific endonuclease domain-containing protein | location=TGME49_chrIb:813442-819098(-) | length=894	42	260	219	TGME49_008710	563	635	73	1	0	894	73
comp13315_c0_seq1	2260	6e-55	2	1	83.0769	6e-55	| organism=Toxoplasma_gondii_ME49 | product=hypothetical protein | location=TGME49_chrXII:5061230-5061622(-) | length=130	1327	1656	330	TGME49_050670	1	130	130	0.830769	20	130	130
comp13315_c0_seq1	2260	2e-13	2	1	33.5366	2e-13	| organism=Toxoplasma_gondii_ME49 | product=hypothetical protein | location=TGME49_chrV:9381-12613(-) | length=378	1214	1705	492	TGME49_102350	1	150	150	0.335366	14	378	164
comp13320_c0_seq1	1578	1e-68	1	1	100	1e-68	| organism=Toxoplasma_gondii_ME49 | product=2C-methyl-D-erythritol 2,4-cyclodiphosphate synthase domain-containing protein | location=TGME49_chrVIIb:4665800-4669339(-) | length=338	243	602	360	TGME49_055690	32	151	120	1	0	338	120
comp13426_c0_seq1	1144	2e-42	2	1	100	2e-42	| organism=Toxoplasma_gondii_ME49 | product=hypothetical protein | location=TGME49_chrX:3944388-3948249(+) | length=860	3	239	237	TGME49_012170	40	118	79	1	0	860	79
comp13426_c0_seq1	1144	4e-68	2	1	100	4e-68	| organism=Toxoplasma_gondii_ME49 | product=DNA excision repair protein, putative | location=TGME49_chrVIIb:756340-769404(-) | length=1555	631	1143	513	TGME49_063140	428	598	171	1	0	1555	171
comp1345_c0_seq1	3455	2e-133	3	1	100	2e-133	| organism=Toxoplasma_gondii_ME49 | product=heterogeneous nuclear ribonucleoprotein A3, putative | location=TGME49_chrIX:2266955-2273057(-) | length=430	662	1540	879	TGME49_064610	1	293	293	1	0	430	293
comp1345_c0_seq1	3455	2e-25	3	1	39.1813	2e-25	| organism=Toxoplasma_gondii_ME49 | product=RNA binding protein, putative | location=TGME49_chrXI:1021298-1024829(-) | length=458	1031	1537	507	TGME49_110050	96	264	169	0.391813	4	458	171
comp1345_c0_seq1	3455	5e-19	3	1	30.4348	5e-19	| organism=Toxoplasma_gondii_ME49 | product=RNA binding motif-containing protein | location=TGME49_chrIX:1592602-1595690(-) | length=492	998	1537	540	TGME49_065530	102	272	171	0.304348	17	492	184
comp13569_c0_seq1	1918	6e-53	2	1	100	6e-53	| organism=Toxoplasma_gondii_ME49 | product=hypothetical protein | location=TGME49_chrXII:3205456-3214729(+) | length=2053	1401	1916	516	TGME49_047290	81	252	172	1	0	2053	172
comp13569_c0_seq1	1918	2e-144	2	1	85.7143	2e-144	| organism=Toxoplasma_gondii_ME49 | product=RNA-binding protein, putative | location=TGME49_chrVIIb:427670-438129(+) | length=2252	1	1050	1050	TGME49_063610	1145	1522	378	0.857143	28	2252	378
comp13754_c0_seq1	682	1e-33	1	1	100	1e-33	| organism=Toxoplasma_gondii_ME49 | product=hypothetical protein | location=TGME49_chrIX:2014835-2022371(-) | length=1937	3	401	399	TGME49_064890	950	1082	133	1	0	1937	133
comp13764_c0_seq1	1203	2e-114	1	1	100	2e-114	| organism=Toxoplasma_gondii_ME49 | product=hypothetical protein, conserved | location=TGME49_chrXII:2704690-2722107(+) | length=3511	136	1203	1068	TGME49_046190	2689	3044	356	1	0	3511	356
comp13791_c0_seq1	1248	4e-77	1	1	100	4e-77	| organism=Toxoplasma_gondii_ME49 | product=hypothetical protein, conserved | location=TGME49_chrII:586262-587221(-) | length=194	822	1247	426	TGME49_021720	1	142	142	1	0	194	142
comp13851_c0_seq1	2002	0	1	1	97.9198	0	| organism=Toxoplasma_gondii_ME49 | product=Wee kinase | location=TGME49_chrVIIa:1948373-1961055(-) | length=2445	2	2002	2001	TGME49_004100	199	871	673	0.979198	6	2445	673
comp13863_c0_seq1	1663	1e-168	1	1	100	1e-168	| organism=Toxoplasma_gondii_ME49 | product=ubiquitin carboxyl-terminal hydrolase domain-containing protein | location=TGME49_chrXI:455685-462472(+) | length=1225	63	1166	1104	TGME49_109060	516	883	368	1	0	1225	368
comp1388_c0_seq1	3667	1e-111	1	1	100	1e-111	| organism=Toxoplasma_gondii_ME49 | product=hypothetical protein | location=TGME49_chrXII:222386-225780(-) | length=294	1556	2389	834	TGME49_100050	1	278	278	1	0	294	278
comp13901_c0_seq1	601	3e-83	1	1	100	3e-83	| organism=Toxoplasma_gondii_ME49 | product=hypothetical protein | location=TGME49_chrVI:3055290-3057646(-) | length=195	66	599	534	TGME49_044170	18	195	178	1	0	195	178
comp13923_c0_seq1	896	5e-133	1	1	100	5e-133	| organism=Toxoplasma_gondii_ME49 | product=hypothetical protein | location=TGME49_chrVIIb:4540509-4550680(-) | length=2220	2	775	774	TGME49_055960	1361	1618	258	1	0	2220	258
comp13964_c0_seq1	771	2e-78	1	2	100	9e-32	| organism=Toxoplasma_gondii_ME49 | product=hypothetical protein | location=TGME49_chrIX:6052383-6058562(+) | length=1831	2	187	186	TGME49_106320	324	385	62	1	0	1831	62
comp13964_c0_seq1	771	2e-78	1	1	100	2e-78	| organism=Toxoplasma_gondii_ME49 | product=hypothetical protein | location=TGME49_chrIX:6052383-6058562(+) | length=1831	308	769	462	TGME49_106320	516	669	154	1	0	1831	154
comp1410_c0_seq1	2514	1e-59	1	1	100	1e-59	| organism=Toxoplasma_gondii_ME49 | product=hypothetical protein | location=TGME49_chrXII:276501-278597(-) | length=246	866	1192	327	TGME49_099980	138	246	109	1	0	246	109
comp1431_c0_seq1	442	7e-46	1	1	100	7e-46	| organism=Toxoplasma_gondii_ME49 | product=hypothetical protein | location=TGME49_chrIII:463248-468653(-) | length=1801	118	441	324	TGME49_052280	1016	1123	108	1	0	1801	108
comp1457_c0_seq1	8318	2e-12	3	1	30.3191	2e-12	| organism=Toxoplasma_gondii_ME49 | product=hypothetical protein | location=TGME49_chrXII:4656121-4659289(-) | length=851	4282	4845	564	TGME49_049600	686	846	161	0.303191	27	851	188
comp14735_c0_seq1	357	2e-15	1	1	100	2e-15	| organism=Toxoplasma_gondii_ME49 | product=dynein heavy chain, putative | location=TGME49_chrV:1527879-1581352(-) | length=4720	245	355	111	TGME49_086930	357	393	37	1	0	4720	37
comp1475_c0_seq1	3985	0	5	1	99.8532	0	| organism=Toxoplasma_gondii_ME49 | product=hypothetical protein | location=TGME49_chrXII:2548196-2551796(+) | length=691	564	2606	2043	TGME49_045770	1	681	681	0.998532	0	691	681
comp1475_c0_seq1	3985	0	5	1	85.2248	0	| organism=Toxoplasma_gondii_ME49 | product=hypothetical protein | location=TGME49_chrXII:2556546-2558931(+) | length=515	1524	2876	1353	TGME49_045880	1	467	467	0.852248	16	515	467
comp1475_c0_seq1	3985	5e-40	5	1	27.0916	5e-40	| organism=Toxoplasma_gondii_ME49 | product=hypothetical protein | location=TGME49_chrV:32843-36413(-) | length=639	1035	2525	1491	TGME49_087470	2	483	482	0.270916	25	639	502
comp1475_c0_seq1	3985	7e-25	5	1	28.1609	7e-25	| organism=Toxoplasma_gondii_ME49 | product=hypothetical protein | location=TGME49_chrV:21456-23809(-) | length=430	1482	2522	1041	TGME49_096230	7	336	330	0.281609	19	430	348
comp1475_c0_seq1	3985	1e-16	5	1	28.9562	1e-16	| organism=Toxoplasma_gondii_ME49 | product=hypothetical protein | location=TGME49_chrV:18332-19468(-) | length=378	1659	2522	864	TGME49_096120	15	284	270	0.289562	36	378	297
comp14785_c0_seq1	568	3e-64	1	1	100	3e-64	| organism=Toxoplasma_gondii_ME49 | product=hypothetical protein | location=TGME49_chrIII:593334-594769(+) | length=295	29	376	348	TGME49_052480	1	116	116	1	0	295	116
comp1494_c0_seq1	3715	4e-44	5	1	55.2795	4e-44	| organism=Toxoplasma_gondii_ME49 | product=caltractin (centrin), putative | location=TGME49_chrXII:3163245-3166039(+) | length=169	656	1135	480	TGME49_047230	5	165	161	0.552795	1	169	161
comp1494_c0_seq1	3715	2e-27	5	1	41.3793	2e-27	| organism=Toxoplasma_gondii_ME49 | product=calmodulin | location=TGME49_chrXII:4373824-4375470(-) | length=149	653	1087	435	TGME49_049240	5	149	145	0.413793	0	149	145
comp1494_c0_seq1	3715	2e-36	5	1	50	2e-36	| organism=Toxoplasma_gondii_ME49 | product=centrin, putative | location=TGME49_chrVIIb:2061451-2063822(-) | length=195	662	1111	450	TGME49_060670	40	189	150	0.5	0	195	150
comp1494_c0_seq1	3715	3e-91	5	3	95.6522	4e-34	| organism=Toxoplasma_gondii_ME49 | product=caltractin, putative | location=TGME49_chrXII:5038580-5041562(-) | length=241	2044	2112	69	TGME49_050340	53	75	23	0.956522	0	241	23
comp1494_c0_seq1	3715	3e-91	5	1	99.4083	3e-91	| organism=Toxoplasma_gondii_ME49 | product=caltractin, putative | location=TGME49_chrXII:5038580-5041562(-) | length=241	644	1150	507	TGME49_050340	73	241	169	0.994083	0	241	169
comp14953_c0_seq1	1690	4e-63	1	1	100	4e-63	| organism=Toxoplasma_gondii_ME49 | product=hypothetical protein | location=TGME49_chrVIII:2752606-2757254(+) | length=1102	1268	1690	423	TGME49_033730	1	141	141	1	0	1102	141
comp14973_c0_seq1	1061	5e-11	2	1	26.0664	5e-11	| organism=Toxoplasma_gondii_ME49 | product=ULK kinase | location=TGME49_chrXI:5161978-5169701(+) | length=1463	331	876	546	TGME49_116150	276	478	203	0.260664	37	1463	211
comp14973_c0_seq1	1061	1e-159	2	1	100	1e-159	| organism=Toxoplasma_gondii_ME49 | product=AGC kinase | location=TGME49_chrVIIb:4327944-4333288(+) | length=1590	1	891	891	TGME49_056890	810	1106	297	1	0	1590	297
comp1503_c0_seq1	4414	3e-116	1	1	100	3e-116	| organism=Toxoplasma_gondii_ME49 | product=hypothetical protein | location=TGME49_chrVI:3074382-3075350(+) | length=322	1307	2272	966	TGME49_044190	1	322	322	1	0	322	322
comp1518_c0_seq1	5443	8e-27	3	1	25.9459	8e-27	| organism=Toxoplasma_gondii_ME49 | product=alpha-N-acetylgalactosaminidase, putative | location=TGME49_chrXI:901269-907436(-) | length=904	823	1875	1053	TGME49_109930	429	782	354	0.259459	35	904	370
comp15468_c0_seq1	529	5e-30	1	1	100	5e-30	| organism=Toxoplasma_gondii_ME49 | product=hypothetical protein | location=TGME49_chrVI:1730969-1747062(-) | length=4533	123	527	405	TGME49_041850	1430	1564	135	1	0	4533	135
comp1563_c0_seq1	3309	6e-19	4	1	30.6122	6e-19	| organism=Toxoplasma_gondii_ME49 | product=proteasome component PRE3 precursor, putative | location=TGME49_chrX:3662275-3663012(-) | length=245	1967	2548	582	TGME49_023590	30	223	194	0.306122	4	245	196
comp1563_c0_seq1	3309	2e-16	4	1	31.8841	2e-16	| organism=Toxoplasma_gondii_ME49 | product=proteasome subunit beta type 7, putative | location=TGME49_chrXI:178675-181929(-) | length=368	1946	2551	606	TGME49_106930	115	316	202	0.318841	10	368	207
comp15683_c0_seq1	390	3e-25	1	1	100	3e-25	| organism=Toxoplasma_gondii_ME49 | product=AT hook motif-containing protein | location=TGME49_chrXI:575966-590206(-) | length=3800	3	254	252	TGME49_109250	1436	1519	84	1	0	3800	84
comp1571_c0_seq1	1501	4e-63	2	1	60.1695	4e-63	| organism=Toxoplasma_gondii_ME49 | product=hypothetical protein | location=DS984861:1088-2939(-) | length=435	793	1500	708	TGME49_079100	194	429	236	0.601695	0	435	236
comp1571_c0_seq1	1501	2e-66	2	1	96.5753	2e-66	| organism=Toxoplasma_gondii_ME49 | product=hypothetical protein | location=TGME49_chrII:72848-73936(+) | length=362	1063	1500	438	TGME49_020950	213	358	146	0.965753	0	362	146
comp15711_c0_seq1	283	4e-16	1	1	100	4e-16	| organism=Toxoplasma_gondii_ME49 | product=hypothetical protein | location=TGME49_chrVIIa:1796995-1809039(-) | length=3085	2	172	171	TGME49_004380	731	787	57	1	0	3085	57
comp1584_c0_seq1	2252	5e-43	1	1	100	5e-43	| organism=Toxoplasma_gondii_ME49 | product=hypothetical protein | location=TGME49_chrIV:1708745-1712355(-) | length=171	729	977	249	TGME49_011420	1	83	83	1	0	171	83
comp15901_c0_seq1	205	1e-16	1	1	100	1e-16	| organism=Toxoplasma_gondii_ME49 | product=hypothetical protein | location=TGME49_chrVIIa:888508-896700(-) | length=1102	1	117	117	TGME49_006500	470	508	39	1	0	1102	39
comp1592_c0_seq1	8743	0	1	1	99.2946	0	| organism=Toxoplasma_gondii_ME49 | product=hypothetical protein, conserved | location=TGME49_chrXII:1962156-1973576(-) | length=2071	1119	6647	5529	TGME49_017680	1	1843	1843	0.992946	0	2071	1843
comp1592_c0_seq1	8743	0	1	2	55.3991	6e-43	| organism=Toxoplasma_gondii_ME49 | product=hypothetical protein, conserved | location=TGME49_chrXII:1962156-1973576(-) | length=2071	6165	6800	636	TGME49_017680	1851	2062	212	0.553991	2	2071	213
comp15952_c0_seq1	715	5e-40	1	1	92.6108	5e-40	| organism=Toxoplasma_gondii_ME49 | product=hypothetical protein | location=TGME49_chrIa:1788562-1799861(-) | length=1979	138	710	573	TGME49_095380	1777	1979	203	0.926108	12	1979	203
comp16_c0_seq1	413	4e-16	4	1	50	4e-16	| organism=Toxoplasma_gondii_ME49 | product=ubiquitin, putative | location=TGME49_chrIII:1848930-1849163(+) | length=77	86	313	228	TGME49_054600	1	76	76	0.5	0	77	76
comp16_c0_seq1	413	1e-37	4	1	97.4026	1e-37	| organism=Toxoplasma_gondii_ME49 | product=ubiquitin / ribosomal protein CEP52 fusion protein, putative | location=TGME49_chrIX:3519973-3521182(+) | length=129	86	316	231	TGME49_089750	1	77	77	0.974026	0	129	77
comp16_c0_seq1	413	2e-12	4	1	45.3333	2e-12	| organism=Toxoplasma_gondii_ME49 | product=ubiquitin / ribosomal protein S27a fusion protein, putative | location=TGME49_chrXII:2419447-2421531(-) | length=154	86	310	225	TGME49_045620	1	75	75	0.453333	0	154	75
comp16_c0_seq1	413	1e-37	4	2	96.9697	6e-12	| organism=Toxoplasma_gondii_ME49 | product=ubiquitin / ribosomal protein CEP52 fusion protein, putative | location=TGME49_chrIX:3519973-3521182(+) | length=129	314	412	99	TGME49_089750	1	33	33	0.969697	0	129	33
comp16_c0_seq1	413	4e-72	4	3	98.1651	9e-56	| organism=Toxoplasma_gondii_ME49 | product=polyubiquitin, putative | location=TGME49_chrXII:591122-592045(-) | length=307	86	412	327	TGME49_019820	1	109	109	0.981651	0	307	109
comp16_c0_seq1	413	4e-72	4	1	98.5401	4e-72	| organism=Toxoplasma_gondii_ME49 | product=polyubiquitin, putative | location=TGME49_chrXII:591122-592045(-) | length=307	2	412	411	TGME49_019820	49	185	137	0.985401	0	307	137
comp16_c0_seq1	413	4e-72	4	2	98.5401	4e-72	| organism=Toxoplasma_gondii_ME49 | product=polyubiquitin, putative | location=TGME49_chrXII:591122-592045(-) | length=307	2	412	411	TGME49_019820	125	261	137	0.985401	0	307	137
comp16_c0_seq1	413	4e-72	4	4	99.0385	8e-54	| organism=Toxoplasma_gondii_ME49 | product=polyubiquitin, putative | location=TGME49_chrXII:591122-592045(-) | length=307	2	313	312	TGME49_019820	201	304	104	0.990385	0	307	104
comp1602_c0_seq1	1312	2e-122	1	1	100	2e-122	| organism=Toxoplasma_gondii_ME49 | product=hypothetical protein | location=TGME49_chrX:6891211-6895302(-) | length=244	205	936	732	TGME49_015430	1	244	244	1	0	244	244
comp16261_c0_seq1	352	1e-18	1	1	98.1818	1e-18	| organism=Toxoplasma_gondii_ME49 | product=hypothetical protein | location=TGME49_chrXI:490918-494925(-) | length=1335	186	350	165	TGME49_109100	397	451	55	0.981818	0	1335	55
comp16353_c0_seq1	677	6e-51	1	1	100	6e-51	| organism=Toxoplasma_gondii_ME49 | product=hypothetical protein | location=TGME49_chrXI:473904-478337(-) | length=1477	213	614	402	TGME49_109080	600	733	134	1	0	1477	134
comp16353_c0_seq1	677	6e-51	1	2	47.619	6e-51	| organism=Toxoplasma_gondii_ME49 | product=hypothetical protein | location=TGME49_chrXI:473904-478337(-) | length=1477	592	654	63	TGME49_109080	735	755	21	0.47619	0	1477	21
comp16366_c0_seq1	730	1e-61	1	1	100	1e-61	| organism=Toxoplasma_gondii_ME49 | product=AT hook motif-containing protein | location=TGME49_chrXI:575966-590206(-) | length=3800	2	541	540	TGME49_109250	2404	2583	180	1	0	3800	180
comp16399_c0_seq1	327	9e-18	1	1	100	9e-18	| organism=Toxoplasma_gondii_ME49 | product=TPR domain-containing protein | location=TGME49_chrIII:1961879-1967661(-) | length=408	149	325	177	TGME49_054840	189	247	59	1	0	408	59
comp16463_c0_seq1	1432	9e-155	1	1	100	9e-155	| organism=Toxoplasma_gondii_ME49 | product=hypothetical protein | location=TGME49_chrII:48756-53783(+) | length=1675	36	986	951	TGME49_020920	762	1078	317	1	0	1675	317
comp1650_c0_seq1	4722	0	2	1	100	0	| organism=Toxoplasma_gondii_ME49 | product=hypothetical protein | location=TGME49_chrV:2499335-2505027(+) | length=632	1986	3881	1896	TGME49_085180	1	632	632	1	0	632	632
comp1650_c0_seq1	4722	1e-13	2	2	31.9672	1e-12	| organism=Toxoplasma_gondii_ME49 | product=hypothetical protein | location=TGME49_chrX:317735-321969(+) | length=397	3447	3812	366	TGME49_028370	22	142	121	0.319672	1	397	122
comp1650_c0_seq1	4722	1e-13	2	1	30	1e-13	| organism=Toxoplasma_gondii_ME49 | product=hypothetical protein | location=TGME49_chrX:317735-321969(+) | length=397	2562	3056	495	TGME49_028370	225	366	142	0.3	33	397	170
comp16537_c0_seq1	225	1e-12	1	1	93.6709	1e-12	| organism=Toxoplasma_gondii_ME49 | product=hypothetical protein | location=TGME49_chrIII:2175795-2181638(-) | length=1947	2	223	222	TGME49_099100	477	555	79	0.936709	5	1947	79
comp1659_c0_seq1	5649	0	1	1	95.8171	0	| organism=Toxoplasma_gondii_ME49 | product=fatty acyl-CoA desaturase, putative | location=TGME49_chrVI:334490-343912(-) | length=999	1926	5009	3084	TGME49_038950	1	985	985	0.958171	43	999	1028
comp16907_c0_seq1	289	6e-19	1	1	100	6e-19	| organism=Toxoplasma_gondii_ME49 | product=DNA repair protein, putative | location=TGME49_chrIV:2279491-2284864(+) | length=1340	110	235	126	TGME49_101230	248	289	42	1	0	1340	42
comp1701_c0_seq1	2682	8e-139	1	1	100	8e-139	| organism=Toxoplasma_gondii_ME49 | product=hypothetical protein | location=TGME49_chrX:5342831-5343793(+) | length=320	864	1760	897	TGME49_036530	1	299	299	1	0	320	299
comp17071_c0_seq1	759	7e-19	1	1	79.1667	7e-19	| organism=Toxoplasma_gondii_ME49 | product=RNA-metabolising metallo-beta-lactamase domain-containing protein | location=TGME49_chrIX:5625658-5634750(-) | length=1089	85	321	237	TGME49_105640	994	1089	96	0.791667	17	1089	96
comp17130_c0_seq1	823	6e-152	1	1	96.8198	6e-152	| organism=Toxoplasma_gondii_ME49 | product=phosphatidylinositol-4-phosphate 5-Kinase, putative | location=TGME49_chrXII:2483984-2500508(+) | length=2153	1	822	822	TGME49_045730	23	305	283	0.968198	9	2153	283
comp1727_c0_seq1	2580	9e-63	1	2	65.5172	2e-14	| organism=Toxoplasma_gondii_ME49 | product=hypothetical protein, conserved | location=TGME49_chrX:6219864-6221642(+) | length=592	2	172	171	TGME49_014410	270	327	58	0.655172	1	592	58
comp1727_c0_seq1	2580	9e-63	1	4	53.3333	2e-14	| organism=Toxoplasma_gondii_ME49 | product=hypothetical protein, conserved | location=TGME49_chrX:6219864-6221642(+) | length=592	2	214	213	TGME49_014410	321	395	75	0.533333	4	592	75
comp1727_c0_seq1	2580	9e-63	1	3	65.5172	2e-14	| organism=Toxoplasma_gondii_ME49 | product=hypothetical protein, conserved | location=TGME49_chrX:6219864-6221642(+) | length=592	2	172	171	TGME49_014410	372	429	58	0.655172	1	592	58
comp1727_c0_seq1	2580	9e-63	1	1	99.1597	9e-63	| organism=Toxoplasma_gondii_ME49 | product=hypothetical protein, conserved | location=TGME49_chrX:6219864-6221642(+) | length=592	2	358	357	TGME49_014410	474	592	119	0.991597	0	592	119
comp1734_c0_seq1	4466	5e-176	5	1	100	5e-176	| organism=Toxoplasma_gondii_ME49 | product=CMGC kinase, CDK family TgPK2 | location=TGME49_chrXII:1636890-1640346(+) | length=300	1789	2688	900	TGME49_018220	1	300	300	1	0	300	300
comp1734_c0_seq1	4466	1e-57	5	1	41.3333	1e-57	| organism=Toxoplasma_gondii_ME49 | product=cyclin-dependent kinase-like 5, putative | location=TGME49_chrV:2522970-2527395(-) | length=351	1828	2688	861	TGME49_085160	1	293	293	0.413333	20	351	300
comp1734_c0_seq1	4466	8e-49	5	1	38.9439	8e-49	| organism=Toxoplasma_gondii_ME49 | product=CMGC kinase, MAPK family TgMAPK2 | location=TGME49_chrVIII:2336195-2341826(+) | length=669	1840	2688	849	TGME49_033010	10	305	296	0.389439	27	669	303
comp1734_c0_seq1	4466	2e-54	5	1	38.9776	2e-54	| organism=Toxoplasma_gondii_ME49 | product=CAM kinase, CDPK family | location=TGME49_chrVIIa:4094739-4100489(+) | length=454	1831	2694	864	TGME49_081450	75	387	313	0.389776	25	454	313
comp1734_c0_seq1	4466	5e-62	5	1	42.4437	5e-62	| organism=Toxoplasma_gondii_ME49 | product=CAM kinase, CDPK family TgPK1 | location=TGME49_chrIX:5224907-5235605(+) | length=1372	1831	2694	864	TGME49_104970	987	1296	310	0.424437	24	1372	311
comp17360_c0_seq1	554	3e-36	1	1	100	3e-36	| organism=Toxoplasma_gondii_ME49 | product=hypothetical protein | location=TGME49_chrIII:25947-26606(-) | length=219	336	533	198	TGME49_076340	4	69	66	1	0	219	66
comp17392_c0_seq1	734	5e-69	2	1	100	5e-69	| organism=Toxoplasma_gondii_ME49 | product=LysM domain domain-containing protein | location=TGME49_chrXI:5730810-5733077(-) | length=456	1	375	375	TGME49_016990	152	276	125	1	0	456	125
comp17392_c0_seq1	734	2e-45	2	1	100	2e-45	| organism=Toxoplasma_gondii_ME49 | product=hypothetical protein | location=TGME49_chrVIII:6604230-6611694(-) | length=2273	461	733	273	TGME49_068240	166	256	91	1	0	2273	91
comp1749_c0_seq1	3344	1e-165	1	2	100	1e-27	| organism=Toxoplasma_gondii_ME49 | product=hypothetical protein | location=TGME49_chrVIII:6627035-6632344(+) | length=1769	3004	3177	174	TGME49_068220	1161	1218	58	1	0	1769	58
comp1749_c0_seq1	3344	1e-165	1	1	99.7788	1e-165	| organism=Toxoplasma_gondii_ME49 | product=hypothetical protein | location=TGME49_chrVIII:6627035-6632344(+) | length=1769	1351	2706	1356	TGME49_068220	1318	1769	452	0.997788	0	1769	452
comp1754_c0_seq1	4881	0	1	1	100	0	| organism=Toxoplasma_gondii_ME49 | product=NEK kinase | location=TGME49_chrIX:4663826-4670696(-) | length=1595	110	3472	3363	TGME49_092140	475	1595	1121	1	0	1595	1121
comp17833_c0_seq1	315	2e-19	1	1	100	2e-19	| organism=Toxoplasma_gondii_ME49 | product=hypothetical protein | location=TGME49_chrVIII:4363586-4380335(-) | length=2777	180	314	135	TGME49_071780	516	560	45	1	0	2777	45
comp17964_c0_seq1	856	3e-62	1	1	100	3e-62	| organism=Toxoplasma_gondii_ME49 | product=DNA-directed RNA polymerase III subunit, putative | location=TGME49_chrXI:2537100-2538313(+) | length=106	239	556	318	TGME49_112250	1	106	106	1	0	106	106
comp18229_c0_seq1	593	2e-23	2	1	100	2e-23	| organism=Toxoplasma_gondii_ME49 | product=hypothetical protein, conserved | location=TGME49_chrIII:590929-591916(+) | length=187	328	534	207	TGME49_052470	93	161	69	1	0	187	69
comp18229_c0_seq1	593	4e-38	2	1	100	4e-38	| organism=Toxoplasma_gondii_ME49 | product=hypothetical protein | location=TGME49_chrVIIa:436593-455345(+) | length=4048	2	229	228	TGME49_080390	945	1020	76	1	0	4048	76
comp18418_c0_seq1	374	4e-20	1	1	100	4e-20	| organism=Toxoplasma_gondii_ME49 | product=TPR domain-containing protein | location=TGME49_chrIII:1961879-1967661(-) | length=408	135	269	135	TGME49_054840	288	332	45	1	0	408	45
comp18455_c0_seq1	398	4e-13	1	1	93.9394	4e-13	| organism=Toxoplasma_gondii_ME49 | product=hypothetical protein | location=TGME49_chrVI:2493371-2505650(-) | length=1785	298	396	99	TGME49_043300	1698	1730	33	0.939394	0	1785	33
comp18529_c0_seq1	395	4e-36	1	1	100	4e-36	| organism=Toxoplasma_gondii_ME49 | product=ImpB/MucB/SamB family domain-containing protein | location=TGME49_chrX:5844067-5855342(-) | length=2474	139	393	255	TGME49_037480	688	772	85	1	0	2474	85
comp1866_c0_seq1	4528	0	5	1	100	0	| organism=Toxoplasma_gondii_ME49 | product=thioredoxin, putative | location=TGME49_chrX:3299005-3300873(-) | length=622	2097	3953	1857	TGME49_024060	1	619	619	1	0	622	619
comp1866_c0_seq1	4528	3e-40	5	2	33.0645	3e-12	| organism=Toxoplasma_gondii_ME49 | product=protein disulfide isomerase | location=TGME49_chrIV:1603696-1605520(+) | length=471	2169	2531	363	TGME49_011680	22	136	115	0.330645	12	471	124
comp1866_c0_seq1	4528	3e-40	5	1	27.6471	3e-40	| organism=Toxoplasma_gondii_ME49 | product=protein disulfide isomerase | location=TGME49_chrIV:1603696-1605520(+) | length=471	2190	3698	1509	TGME49_011680	25	454	430	0.276471	87	471	510
comp1866_c0_seq1	4528	3e-39	5	2	39.2473	8e-34	| organism=Toxoplasma_gondii_ME49 | product=protein disulfide-isomerase, putative | location=TGME49_chrXII:1483246-1487439(+) | length=878	3285	3836	552	TGME49_018470	87	269	183	0.392473	5	878	186
comp1866_c0_seq1	4528	5e-25	5	1	23.7258	5e-25	| organism=Toxoplasma_gondii_ME49 | product=thioredoxin domain-containing protein | location=TGME49_chrVIII:4401767-4411280(-) | length=853	2220	3836	1617	TGME49_071760	235	756	522	0.237258	77	853	569
comp1866_c0_seq1	4528	4e-18	5	1	35.0746	4e-18	| organism=Toxoplasma_gondii_ME49 | product=thioredoxin domain-containing protein | location=TGME49_chrVIIb:4723803-4725944(+) | length=442	2193	2585	393	TGME49_055480	279	410	132	0.350746	5	442	134
comp1866_c0_seq1	4528	3e-39	5	1	29.5154	3e-39	| organism=Toxoplasma_gondii_ME49 | product=protein disulfide-isomerase, putative | location=TGME49_chrXII:1483246-1487439(+) | length=878	2172	3266	1095	TGME49_018470	380	826	447	0.295154	96	878	454
comp1883_c0_seq1	2544	1e-37	1	1	100	1e-37	| organism=Toxoplasma_gondii_ME49 | product=DNA-directed RNA polymerase II, 8.2 kDa polypeptide, putative | location=TGME49_chrXII:1882118-1883756(-) | length=72	201	416	216	TGME49_017560	1	72	72	1	0	72	72
comp18851_c0_seq1	399	6e-51	1	1	96.9388	6e-51	| organism=Toxoplasma_gondii_ME49 | product=hypothetical protein | location=TGME49_chrX:61866-62828(-) | length=174	33	326	294	TGME49_028790	1	98	98	0.969388	0	174	98
comp1894_c0_seq1	5282	3e-12	4	1	31.6384	3e-12	| organism=Toxoplasma_gondii_ME49 | product=splicing factor, putative | location=TGME49_chrIV:906407-912417(+) | length=512	3859	4353	495	TGME49_119530	26	191	166	0.316384	23	512	177
comp1894_c0_seq1	5282	1e-20	4	1	25.9259	1e-20	| organism=Toxoplasma_gondii_ME49 | product=hypothetical protein | location=TGME49_chrV:3036912-3038371(-) | length=376	1307	2080	774	TGME49_083540	95	362	268	0.259259	14	376	270
comp18970_c0_seq1	1710	2e-109	1	1	99.5833	2e-109	| organism=Toxoplasma_gondii_ME49 | product=hypothetical protein, conserved | location=TGME49_chrVIIb:1500249-1501088(-) | length=279	704	1423	720	TGME49_061810	1	240	240	0.995833	0	279	240
comp1903_c0_seq1	2182	0	5	1	100	0	| organism=Toxoplasma_gondii_ME49 | product=TCP-1/cpn60 family chaperonin, putative | location=TGME49_chrII:1813745-1821303(-) | length=546	507	2144	1638	TGME49_097500	1	546	546	1	0	546	546
comp1903_c0_seq1	2182	2e-73	5	1	32.5142	2e-73	| organism=Toxoplasma_gondii_ME49 | product=TCP-1/cpn60 family chaperonin, putative | location=TGME49_chrVIIa:1363798-1369626(+) | length=556	570	2123	1554	TGME49_005440	7	528	522	0.325142	18	556	529
comp1903_c0_seq1	2182	6e-77	5	1	36.0294	6e-77	| organism=Toxoplasma_gondii_ME49 | product=TCP-1/cpn60 family chaperonin, putative | location=TGME49_chrVIII:494636-501373(-) | length=548	540	2096	1557	TGME49_029990	8	544	537	0.360294	32	548	544
comp1903_c0_seq1	2182	2e-65	5	1	32.7715	2e-65	| organism=Toxoplasma_gondii_ME49 | product=TCP-1/cpn60 family chaperonin, putative | location=TGME49_chrVIIa:3348578-3355498(+) | length=536	549	2123	1575	TGME49_002370	11	534	524	0.327715	19	536	534
comp1903_c0_seq1	2182	6e-65	5	1	33.1384	6e-65	| organism=Toxoplasma_gondii_ME49 | product=TCP-1/cpn60 family chaperonin, putative | location=TGME49_chrVIII:3701869-3709245(+) | length=542	570	2063	1494	TGME49_072910	37	539	503	0.331384	25	542	513
comp1940_c0_seq1	3128	6e-115	2	2	36.1314	2e-18	| organism=Toxoplasma_gondii_ME49 | product=hypothetical protein | location=TGME49_chrIX:6129484-6134961(+) | length=488	1	723	723	TGME49_106360	146	417	272	0.361314	35	488	274
comp1940_c0_seq1	3128	6e-115	2	4	39.0244	2e-14	| organism=Toxoplasma_gondii_ME49 | product=hypothetical protein | location=TGME49_chrIX:6129484-6134961(+) | length=488	1	600	600	TGME49_106360	230	432	203	0.390244	7	488	205
comp1940_c0_seq1	3128	6e-115	2	3	84.0909	8e-16	| organism=Toxoplasma_gondii_ME49 | product=hypothetical protein | location=TGME49_chrIX:6129484-6134961(+) | length=488	1	132	132	TGME49_106360	404	447	44	0.840909	0	488	44
comp1940_c0_seq1	3128	6e-115	2	5	80.9524	1e-12	| organism=Toxoplasma_gondii_ME49 | product=hypothetical protein | location=TGME49_chrIX:6129484-6134961(+) | length=488	1	126	126	TGME49_106360	421	460	40	0.809524	2	488	42
comp1947_c0_seq1	5553	6e-26	3	1	27.3529	6e-26	| organism=Toxoplasma_gondii_ME49 | product=RNA processing factor, putative | location=TGME49_chrXII:5468181-5470960(+) | length=389	296	1300	1005	TGME49_051600	67	378	312	0.273529	33	389	340
comp19573_c0_seq1	375	1e-27	1	1	100	1e-27	| organism=Toxoplasma_gondii_ME49 | product=hypothetical protein | location=TGME49_chrVIIb:4435051-4435359(+) | length=102	180	350	171	TGME49_056650	1	57	57	1	0	102	57
comp1959_c0_seq1	2915	0	3	1	100	0	| organism=Toxoplasma_gondii_ME49 | product=mitochondrial branched-chain alpha-keto acid dehydrogenase E1, putative | location=TGME49_chrVI:711242-716739(-) | length=463	1269	2657	1389	TGME49_039490	1	463	463	1	0	463	463
comp1959_c0_seq1	2915	3e-99	3	1	42.4508	3e-99	| organism=Toxoplasma_gondii_ME49 | product=2-oxoisovalerate dehydrogenase, putative | location=TGME49_chrIX:4641934-4645866(+) | length=516	1311	2648	1338	TGME49_092100	41	495	455	0.424508	13	516	457
comp1959_c0_seq1	2915	8e-18	3	1	27.551	8e-18	| organism=Toxoplasma_gondii_ME49 | product=pyruvate dehydrogenase, putative | location=TGME49_chrXII:2443396-2447710(+) | length=635	1419	2264	846	TGME49_045670	278	563	286	0.27551	20	635	294
comp19590_c0_seq1	395	1e-42	1	1	86.3158	1e-42	| organism=Toxoplasma_gondii_ME49 | product=hypothetical protein, conserved | location=TGME49_chrXII:2704690-2722107(+) | length=3511	64	309	246	TGME49_046190	1954	2048	95	0.863158	13	3511	95
comp19613_c0_seq1	523	4e-70	1	1	98.4733	4e-70	| organism=Toxoplasma_gondii_ME49 | product=DNA-directed RNA polymerase II largest subunit, putative | location=TGME49_chrXII:3619249-3621508(+) | length=446	1	393	393	TGME49_047950	16	146	131	0.984733	0	446	131
comp1965_c0_seq1	9092	0	2	1	100	0	| organism=Toxoplasma_gondii_ME49 | product=hypothetical protein | location=TGME49_chrII:627102-633063(+) | length=1243	1897	5625	3729	TGME49_021870	1	1243	1243	1	0	1243	1243
comp1965_c0_seq1	9092	0	2	1	100	0	| organism=Toxoplasma_gondii_ME49 | product=patatin-like phospholipase domain-containing protein | location=TGME49_chrVIII:2184883-2187538(+) | length=664	6396	8387	1992	TGME49_032600	1	664	664	1	0	664	664
comp19705_c0_seq1	261	2e-21	2	1	53.0864	2e-21	| organism=Toxoplasma_gondii_ME49 | product=hypothetical protein | location=TGME49_chrV:32843-36413(-) | length=639	19	261	243	TGME49_087470	119	199	81	0.530864	0	639	81
comp19705_c0_seq1	261	9e-12	2	1	35	9e-12	| organism=Toxoplasma_gondii_ME49 | product=hypothetical protein | location=TGME49_chrXII:2548196-2551796(+) | length=691	22	261	240	TGME49_045770	273	352	80	0.35	0	691	80
comp19740_c0_seq1	478	5e-32	1	1	100	5e-32	| organism=Toxoplasma_gondii_ME49 | product=UPF0202 family protein | location=TGME49_chrXII:1334695-1344773(-) | length=1247	3	188	186	TGME49_018610	1	62	62	1	0	1247	62
comp19765_c0_seq1	289	6e-19	1	1	100	6e-19	| organism=Toxoplasma_gondii_ME49 | product=hypothetical protein, conserved | location=TGME49_chrIX:2286622-2293488(-) | length=1918	145	231	87	TGME49_064480	1835	1863	29	1	0	1918	29
comp19765_c0_seq1	289	6e-19	1	2	100	6e-19	| organism=Toxoplasma_gondii_ME49 | product=hypothetical protein, conserved | location=TGME49_chrIX:2286622-2293488(-) | length=1918	233	289	57	TGME49_064480	1898	1916	19	1	0	1918	19
comp19938_c0_seq1	495	6e-32	1	1	60.4839	6e-32	| organism=Toxoplasma_gondii_ME49 | product=hypothetical protein | location=TGME49_chrIV:1058170-1060195(+) | length=404	268	495	228	TGME49_119090	266	389	124	0.604839	48	404	124
comp20215_c0_seq1	502	6e-11	1	1	100	6e-11	| organism=Toxoplasma_gondii_ME49 | product=zinc finger MYND domain-containing protein | location=TGME49_chrIII:136901-140532(-) | length=919	367	450	84	TGME49_076120	1	28	28	1	0	919	28
comp2024_c0_seq1	6539	0	1	1	99.8651	0	| organism=Toxoplasma_gondii_ME49 | product=hypothetical protein | location=TGME49_chrVIII:1421228-1429311(-) | length=1523	1317	5765	4449	TGME49_031440	1	1482	1482	0.998651	1	1523	1483
comp20294_c0_seq1	386	5e-12	1	1	100	5e-12	| organism=Toxoplasma_gondii_ME49 | product=hypothetical protein | location=TGME49_chrIb:1159734-1166768(-) | length=2344	3	98	96	TGME49_009270	1228	1259	32	1	0	2344	32
comp2034_c0_seq1	3543	0	1	1	100	0	| organism=Toxoplasma_gondii_ME49 | product=phosphate transporter, putative | location=TGME49_chrVI:1066052-1071396(-) | length=869	784	3390	2607	TGME49_040210	1	869	869	1	0	869	869
comp20836_c0_seq1	381	2e-51	1	1	80.9917	2e-51	| organism=Toxoplasma_gondii_ME49 | product=hypothetical protein | location=TGME49_chrVIIb:4438092-4439255(+) | length=387	18	380	363	TGME49_056440	42	161	120	0.809917	1	387	121
comp20846_c0_seq1	835	3e-128	1	1	100	3e-128	| organism=Toxoplasma_gondii_ME49 | product=ubiquitin-transferase domain containing protein | location=TGME49_chrII:1122168-1136262(-) | length=1629	1	795	795	TGME49_022430	48	312	265	1	0	1629	265
comp2099_c0_seq1	3760	4e-20	3	1	33.9623	4e-20	| organism=Toxoplasma_gondii_ME49 | product=hypothetical protein | location=TGME49_chrXII:6828658-6829776(+) | length=196	2732	3205	474	TGME49_076930	40	196	157	0.339623	3	196	159
comp2111_c0_seq1	7150	5e-70	2	1	97.7528	5e-70	| organism=Toxoplasma_gondii_ME49 | product=hypothetical protein | location=TGME49_chrIX:5167127-5171775(+) | length=167	5199	5465	267	TGME49_104890	79	167	89	0.977528	0	167	89
comp21137_c0_seq1	458	2e-23	1	1	100	2e-23	| organism=Toxoplasma_gondii_ME49 | product=Atypical MEK-related kinase (incomplete catalytic triad) | location=TGME49_chrVI:2529224-2536409(-) | length=821	249	395	147	TGME49_043340	1	49	49	1	0	821	49
comp21223_c0_seq1	256	8e-13	1	1	100	8e-13	| organism=Toxoplasma_gondii_ME49 | product=hypothetical protein | location=TGME49_chrVIIa:1796995-1809039(-) | length=3085	1	99	99	TGME49_004380	830	862	33	1	0	3085	33
comp2124_c0_seq1	6834	0	1	2	100	4e-135	| organism=Toxoplasma_gondii_ME49 | product=hypothetical protein | location=TGME49_chrIX:5469503-5482986(+) | length=1870	5547	6323	777	TGME49_105340	1	259	259	1	0	1870	259
comp2124_c0_seq1	6834	0	1	1	100	0	| organism=Toxoplasma_gondii_ME49 | product=hypothetical protein | location=TGME49_chrIX:5469503-5482986(+) | length=1870	576	5264	4689	TGME49_105340	308	1870	1563	1	0	1870	1563
comp21366_c0_seq1	238	2e-13	1	1	100	2e-13	| organism=Toxoplasma_gondii_ME49 | product=hypothetical protein | location=TGME49_chrVIIa:2538194-2563329(-) | length=5507	1	105	105	TGME49_003320	1956	1990	35	1	0	5507	35
comp2149_c0_seq1	3640	0	1	1	100	0	| organism=Toxoplasma_gondii_ME49 | product=ubiquitin conjugation factor, putative | location=TGME49_chrVIIa:321484-337345(-) | length=1089	1251	3305	2055	TGME49_080490	405	1089	685	1	0	1089	685
comp21552_c0_seq1	715	5e-71	1	1	93.4156	5e-71	| organism=Toxoplasma_gondii_ME49 | product=hypothetical protein | location=TGME49_chrIV:1647243-1653464(+) | length=2073	2	715	714	TGME49_011600	375	617	243	0.934156	5	2073	243
comp21824_c0_seq1	447	7e-54	1	1	100	7e-54	| organism=Toxoplasma_gondii_ME49 | product=hypothetical protein | location=TGME49_chrVIIa:2538194-2563329(-) | length=5507	147	446	300	TGME49_003320	184	283	100	1	0	5507	100
comp21827_c0_seq1	338	1e-29	1	1	100	1e-29	| organism=Toxoplasma_gondii_ME49 | product=hypothetical protein, conserved | location=TGME49_chrX:7167916-7179210(+) | length=3184	160	336	177	TGME49_075410	2454	2512	59	1	0	3184	59
comp22283_c0_seq1	918	4e-84	2	1	99.3711	4e-84	| organism=Toxoplasma_gondii_ME49 | product=patatin-like phospholipase domain-containing protein | location=TGME49_chrVIII:1375148-1384475(-) | length=2904	440	916	477	TGME49_031370	734	892	159	0.993711	0	2904	159
comp22283_c0_seq1	918	3e-36	2	1	93	3e-36	| organism=Toxoplasma_gondii_ME49 | product=hypothetical protein, conserved | location=TGME49_chrX:7167916-7179210(+) | length=3184	174	473	300	TGME49_075410	2504	2603	100	0.93	0	3184	100
comp22582_c0_seq1	284	6e-35	1	1	94.9495	6e-35	| organism=Toxoplasma_gondii_ME49 | product=hypothetical protein | location=TGME49_chrVIIb:992082-999871(+) | length=2373	3	284	282	TGME49_062820	450	548	99	0.949495	5	2373	99
comp22624_c0_seq1	212	1e-13	1	1	76.3158	1e-13	| organism=Toxoplasma_gondii_ME49 | product=hypothetical protein | location=TGME49_chrVIII:1313675-1325184(+) | length=2710	2	211	210	TGME49_031200	423	498	76	0.763158	6	2710	76
comp2265_c0_seq1	8613	0	3	3	95.4545	1e-79	| organism=Toxoplasma_gondii_ME49 | product=histidine acid phosphatase domain containing protein | location=TGME49_chrVIIa:1970037-1976116(+) | length=1055	6690	6755	66	TGME49_004080	226	247	22	0.954545	0	1055	22
comp2265_c0_seq1	8613	0	3	1	100	0	| organism=Toxoplasma_gondii_ME49 | product=histidine acid phosphatase domain containing protein | location=TGME49_chrVIIa:1970037-1976116(+) | length=1055	3877	6297	2421	TGME49_004080	249	1055	807	1	0	1055	807
comp2265_c0_seq1	8613	4e-17	3	1	37.4101	4e-17	| organism=Toxoplasma_gondii_ME49 | product=zinc finger (CCCH type) protein, putative | location=TGME49_chrVIIa:3939617-3943005(+) | length=640	727	1143	417	TGME49_001200	447	576	130	0.374101	9	640	139
comp22720_c0_seq1	348	7e-19	1	1	100	7e-19	| organism=Toxoplasma_gondii_ME49 | product=hypothetical protein | location=TGME49_chrIX:2014835-2022371(-) | length=1937	228	347	120	TGME49_064890	169	208	40	1	0	1937	40
comp23063_c0_seq1	239	3e-24	1	1	98.1818	3e-24	| organism=Toxoplasma_gondii_ME49 | product=hypothetical protein | location=TGME49_chrX:6992090-6997882(+) | length=1741	74	238	165	TGME49_015620	203	257	55	0.981818	0	1741	55
comp2317_c0_seq1	5544	0	4	2	98.8235	0	| organism=Toxoplasma_gondii_ME49 | product=replication factor-A C terminal domain-containing protein | location=TGME49_chrVIIa:2674936-2684995(+) | length=732	4980	5489	510	TGME49_003170	1	170	170	0.988235	0	732	170
comp2317_c0_seq1	5544	3e-32	4	1	28.2116	3e-32	| organism=Toxoplasma_gondii_ME49 | product=hypothetical protein | location=TGME49_chrX:5206960-5212628(-) | length=458	3668	4843	1176	TGME49_036080	2	368	367	0.282116	35	458	397
comp2317_c0_seq1	5544	3e-12	4	1	28.4946	3e-12	| organism=Toxoplasma_gondii_ME49 | product=hypothetical protein | location=TGME49_chrVIIb:2145274-2151647(-) | length=410	4139	4690	552	TGME49_060570	54	236	183	0.284946	5	410	186
comp2321_c0_seq1	2685	8e-89	1	1	100	8e-89	| organism=Toxoplasma_gondii_ME49 | product=Appr-1-p processing enzyme family domain-containing protein | location=TGME49_chrXI:4837793-4843420(-) | length=687	1920	2495	576	TGME49_115590	403	594	192	1	0	687	192
comp23302_c0_seq1	495	5e-55	1	1	95.8824	5e-55	| organism=Toxoplasma_gondii_ME49 | product=phosphoglycerate mutase, putative | location=TGME49_chrIV:1472076-1476152(-) | length=693	3	494	492	TGME49_118190	518	687	170	0.958824	6	693	170
comp2360_c0_seq1	3198	1e-88	1	1	100	1e-88	| organism=Toxoplasma_gondii_ME49 | product=splicing factor, putative | location=TGME49_chrIV:906407-912417(+) | length=512	954	1535	582	TGME49_119530	22	215	194	1	0	512	194
comp2360_c0_seq1	3198	1e-88	1	2	100	8e-25	| organism=Toxoplasma_gondii_ME49 | product=splicing factor, putative | location=TGME49_chrIV:906407-912417(+) | length=512	1755	1916	162	TGME49_119530	352	405	54	1	0	512	54
comp2372_c0_seq1	1540	2e-108	1	1	100	2e-108	| organism=Toxoplasma_gondii_ME49 | product=nucleoporin FG repeat-containing protein | location=TGME49_chrXI:1462468-1466534(-) | length=435	250	822	573	TGME49_110610	245	435	191	1	0	435	191
comp2406_c0_seq1	8724	0	4	1	97.6	0	| organism=Toxoplasma_gondii_ME49 | product=hypothetical protein, conserved | location=TGME49_chrVIII:1887101-1898713(+) | length=1000	4793	7720	2928	TGME49_032150	1	1000	1000	0.976	24	1000	1000
comp2406_c0_seq1	8724	9e-34	4	1	34.7953	9e-34	| organism=Toxoplasma_gondii_ME49 | product=Na+/H+ exchanger, putative | location=TGME49_chrVIIb:525050-531487(+) | length=804	1045	2016	972	TGME49_063480	255	588	334	0.347953	26	804	342
comp2406_c0_seq1	8724	0	4	1	100	0	| organism=Toxoplasma_gondii_ME49 | product=sodium/hydrogen exchanger, putative | location=TGME49_chrIX:5357374-5365489(-) | length=1378	61	2052	1992	TGME49_105180	452	1115	664	1	0	1378	664
comp2406_c0_seq1	8724	1e-13	4	1	25.0883	1e-13	| organism=Toxoplasma_gondii_ME49 | product=Na+/H+ antiporter, putative | location=TGME49_chrVIIb:2863019-2875662(-) | length=2288	1249	2034	786	TGME49_059200	493	772	280	0.250883	24	2288	283
comp2406_c0_seq1	8724	0	4	2	100	4e-109	| organism=Toxoplasma_gondii_ME49 | product=sodium/hydrogen exchanger, putative | location=TGME49_chrIX:5357374-5365489(-) | length=1378	2689	3423	735	TGME49_105180	1134	1378	245	1	0	1378	245
comp2424_c0_seq1	7029	1e-12	5	1	37.0079	1e-12	| organism=Toxoplasma_gondii_ME49 | product=HECT type ubiquitin ligase, putative | location=TGME49_chrVIII:5162385-5172639(+) | length=1905	3722	4102	381	TGME49_070580	1609	1731	123	0.370079	4	1905	127
comp2424_c0_seq1	7029	2e-11	5	1	30.8824	2e-11	| organism=Toxoplasma_gondii_ME49 | product=ubiquitin-transferase domain-containing protein | location=TGME49_chrIa:1569244-1582792(-) | length=3125	3734	4336	603	TGME49_095710	2940	3116	177	0.308824	30	3125	204
comp2424_c0_seq1	7029	2e-19	5	1	32.7103	2e-19	| organism=Toxoplasma_gondii_ME49 | product=HECT-domain (ubiquitin-transferase) containing protein | location=TGME49_chrIb:937818-972486(-) | length=10999	3722	4363	642	TGME49_009000	10800	10986	187	0.327103	27	10999	214
comp24481_c0_seq1	422	1e-14	1	2	100	4e-14	| organism=Toxoplasma_gondii_ME49 | product=hypothetical protein | location=TGME49_chrVI:3453003-3461195(+) | length=2522	2	151	150	TGME49_044720	653	702	50	1	0	2522	50
comp24481_c0_seq1	422	1e-14	1	1	100	1e-14	| organism=Toxoplasma_gondii_ME49 | product=hypothetical protein | location=TGME49_chrVI:3453003-3461195(+) | length=2522	260	421	162	TGME49_044720	772	825	54	1	0	2522	54
comp2464_c0_seq1	1513	3e-104	1	3	97.7778	3e-21	| organism=Toxoplasma_gondii_ME49 | product=hypothetical protein | location=TGME49_chrIa:1294361-1297711(+) | length=646	1378	1512	135	TGME49_094970	28	72	45	0.977778	0	646	45
comp2464_c0_seq1	1513	3e-104	1	1	98.9474	3e-104	| organism=Toxoplasma_gondii_ME49 | product=hypothetical protein | location=TGME49_chrIa:1294361-1297711(+) | length=646	443	727	285	TGME49_094970	72	166	95	0.989474	0	646	95
comp2464_c0_seq1	1513	3e-104	1	2	100	3e-104	| organism=Toxoplasma_gondii_ME49 | product=hypothetical protein | location=TGME49_chrIa:1294361-1297711(+) | length=646	58	423	366	TGME49_094970	165	286	122	1	0	646	122
comp2476_c0_seq1	1053	1e-68	1	1	100	1e-68	| organism=Toxoplasma_gondii_ME49 | product=hypothetical protein | location=TGME49_chrXII:2977002-2978507(-) | length=501	675	1052	378	TGME49_046780	376	501	126	1	0	501	126
comp2491_c0_seq1	1082	9e-42	2	1	97.7273	9e-42	| organism=Toxoplasma_gondii_ME49 | product=hypothetical protein | location=DS984825:3117-5548(+) | length=225	1	264	264	TGME49_092710	138	225	88	0.977273	0	225	88
comp2491_c0_seq1	1082	3e-24	2	1	98.1818	3e-24	| organism=Toxoplasma_gondii_ME49 | product=hypothetical protein | location=TGME49_chrIa:10139-11866(-) | length=233	100	264	165	TGME49_092810	179	233	55	0.981818	0	233	55
comp2502_c0_seq1	2711	2e-16	3	1	33.1126	2e-16	| organism=Toxoplasma_gondii_ME49 | product=nuclear movement domain-containing protein | location=TGME49_chrXII:4266973-4269306(+) | length=384	9	455	447	TGME49_048980	203	350	148	0.331126	5	384	151
comp2519_c0_seq1	2054	3e-159	1	1	100	3e-159	| organism=Toxoplasma_gondii_ME49 | product=hypothetical protein | location=TGME49_chrIX:349838-350827(-) | length=329	691	1620	930	TGME49_079350	1	310	310	1	0	329	310
comp2535_c0_seq1	2734	4e-162	1	1	100	4e-162	| organism=Toxoplasma_gondii_ME49 | product=hypothetical protein | location=TGME49_chrV:3055498-3060738(+) | length=315	995	1921	927	TGME49_083510	1	309	309	1	0	315	309
comp25398_c0_seq1	266	1e-33	1	1	100	1e-33	| organism=Toxoplasma_gondii_ME49 | product=hypothetical protein | location=TGME49_chrXII:2011916-2016096(+) | length=248	1	264	264	TGME49_017720	81	168	88	1	0	248	88
comp2563_c0_seq1	2914	4e-17	3	1	39.7959	4e-17	| organism=Toxoplasma_gondii_ME49 | product=hypothetical protein, conserved | location=TGME49_chrX:7280768-7282969(-) | length=141	2362	2655	294	TGME49_007020	5	102	98	0.397959	0	141	98
comp2568_c0_seq1	6903	3e-174	2	1	100	3e-174	| organism=Toxoplasma_gondii_ME49 | product=ATP-dependent Clp protease adaptor domain-containing protein | location=TGME49_chrIa:1488688-1492102(+) | length=389	5429	6595	1167	TGME49_095910	1	389	389	1	0	389	389
comp2568_c0_seq1	6903	0	2	2	93.617	3e-44	| organism=Toxoplasma_gondii_ME49 | product=cyclic nucleotide-binding domain-containing protein | location=TGME49_chrIa:1493045-1499787(-) | length=1341	459	740	282	TGME49_095900	1	94	94	0.93617	0	1341	94
comp2568_c0_seq1	6903	0	2	1	98.7431	0	| organism=Toxoplasma_gondii_ME49 | product=cyclic nucleotide-binding domain-containing protein | location=TGME49_chrIa:1493045-1499787(-) | length=1341	662	4480	3819	TGME49_095900	69	1341	1273	0.987431	0	1341	1273
comp25916_c0_seq1	518	7e-23	2	1	100	7e-23	| organism=Toxoplasma_gondii_ME49 | product=hypothetical protein | location=TGME49_chrVIII:3104223-3122961(+) | length=3814	221	517	297	TGME49_074000	227	325	99	1	0	3814	99
comp25916_c0_seq1	518	5e-11	2	1	100	5e-11	| organism=Toxoplasma_gondii_ME49 | product=hypothetical protein | location=TGME49_chrXII:4785855-4788485(-) | length=754	1	96	96	TGME49_049800	561	592	32	1	0	754	32
comp2598_c0_seq1	4512	3e-34	3	1	33.6182	3e-34	| organism=Toxoplasma_gondii_ME49 | product=poly(A)+ RNA export protein, putative | location=TGME49_chrVIII:4055518-4062097(-) | length=375	1192	2166	975	TGME49_072350	31	368	338	0.336182	39	375	351
comp25989_c0_seq1	230	3e-17	1	1	100	3e-17	| organism=Toxoplasma_gondii_ME49 | product=hypothetical protein | location=TGME49_chrVIIb:992082-999871(+) | length=2373	3	125	123	TGME49_062820	218	258	41	1	0	2373	41
comp2606_c0_seq1	7945	3e-69	3	1	42.3188	3e-69	| organism=Toxoplasma_gondii_ME49 | product=hypothetical protein | location=TGME49_chrX:4573919-4577709(+) | length=487	1730	2752	1023	TGME49_035130	17	333	317	0.423188	32	487	345
comp2613_c0_seq1	4015	7e-23	5	1	28.0802	7e-23	| organism=Toxoplasma_gondii_ME49 | product=hypothetical protein | location=TGME49_chrIII:186577-188933(+) | length=349	2546	3532	987	TGME49_075850	5	332	328	0.280802	41	349	349
comp2613_c0_seq1	4015	1e-19	5	1	27.7946	1e-19	| organism=Toxoplasma_gondii_ME49 | product=hypothetical protein | location=TGME49_chrIII:181735-184085(+) | length=376	2708	3655	948	TGME49_075860	21	346	326	0.277946	20	376	331
comp2613_c0_seq1	4015	2e-37	5	1	27.9597	2e-37	| organism=Toxoplasma_gondii_ME49 | product=hypothetical protein | location=TGME49_chrIX:2749240-2751033(-) | length=436	2525	3655	1131	TGME49_088650	26	403	378	0.279597	39	436	397
comp2616_c0_seq1	1588	1e-81	1	1	100	1e-81	| organism=Toxoplasma_gondii_ME49 | product=hypothetical protein | location=TGME49_chrV:1309969-1313834(-) | length=157	304	774	471	TGME49_013830	1	157	157	1	0	157	157
comp2639_c0_seq1	1353	7e-42	1	2	100	6e-23	| organism=Toxoplasma_gondii_ME49 | product=zinc knuckle domain-containing protein | location=TGME49_chrXII:4241694-4245328(-) | length=502	825	1148	324	TGME49_048940	173	280	108	1	0	502	108
comp2639_c0_seq1	1353	7e-42	1	1	100	7e-42	| organism=Toxoplasma_gondii_ME49 | product=zinc knuckle domain-containing protein | location=TGME49_chrXII:4241694-4245328(-) | length=502	297	587	291	TGME49_048940	406	502	97	1	0	502	97
comp2682_c0_seq1	4403	2e-132	2	1	100	2e-132	| organism=Toxoplasma_gondii_ME49 | product=hypothetical protein | location=TGME49_chrIII:1430390-1431112(+) | length=240	844	1563	720	TGME49_054070	1	240	240	1	0	240	240
comp2682_c0_seq1	4403	3e-167	2	2	95.3488	6e-18	| organism=Toxoplasma_gondii_ME49 | product=hypothetical protein | location=TGME49_chrVIII:3260332-3262751(+) | length=659	3262	3390	129	TGME49_073790	81	123	43	0.953488	0	659	43
comp2682_c0_seq1	4403	3e-167	2	1	99.3127	3e-167	| organism=Toxoplasma_gondii_ME49 | product=hypothetical protein | location=TGME49_chrVIII:3260332-3262751(+) | length=659	2400	3272	873	TGME49_073790	369	659	291	0.993127	0	659	291
comp2715_c0_seq1	268	3e-18	1	1	95.9459	3e-18	| organism=Toxoplasma_gondii_ME49 | product=hypothetical protein | location=TGME49_chrIb:1484649-1488979(-) | length=925	41	262	222	TGME49_009850	850	923	74	0.959459	0	925	74
comp2868_c0_seq1	4978	5e-16	5	1	56.1404	5e-16	| organism=Toxoplasma_gondii_ME49 | product=zinc finger DHHC domain-containing protein | location=TGME49_chrX:3051009-3056254(+) | length=275	1251	1421	171	TGME49_024290	70	126	57	0.561404	0	275	57
comp2868_c0_seq1	4978	3e-170	5	1	99.7283	3e-170	| organism=Toxoplasma_gondii_ME49 | product=hypothetical protein | location=TGME49_chrVIIb:4684912-4690475(+) | length=471	516	1619	1104	TGME49_055650	94	461	368	0.997283	0	471	368
comp2868_c0_seq1	4978	1e-68	5	1	70.2326	1e-68	| organism=Toxoplasma_gondii_ME49 | product=hypothetical protein | location=TGME49_chrIX:5789060-5794193(-) | length=595	3260	3904	645	TGME49_105970	405	595	191	0.702326	24	595	215
comp2869_c0_seq1	2454	0	1	1	98.022	0	| organism=Toxoplasma_gondii_ME49 | product=hypothetical protein, conserved | location=TGME49_chrXI:5405654-5411882(-) | length=937	338	1702	1365	TGME49_116570	483	937	455	0.98022	0	937	455
comp2887_c0_seq1	2918	1e-14	4	2	22.8833	3e-13	| organism=Toxoplasma_gondii_ME49 | product=trichohyalin, putative | location=TGME49_chrVI:2262862-2281773(+) | length=2238	1690	2901	1212	TGME49_042790	319	723	405	0.228833	65	2238	437
comp2887_c0_seq1	2918	1e-14	4	1	22.2222	1e-14	| organism=Toxoplasma_gondii_ME49 | product=trichohyalin, putative | location=TGME49_chrVI:2262862-2281773(+) | length=2238	1885	2916	1032	TGME49_042790	372	703	332	0.222222	62	2238	369
comp2887_c0_seq1	2918	0	4	3	24.5174	8e-26	| organism=Toxoplasma_gondii_ME49 | product=M protein repeat-containing protein | location=TGME49_chrXII:3985147-3991031(+) | length=1879	1387	2913	1527	TGME49_048570	1026	1515	490	0.245174	37	1879	518
comp2887_c0_seq1	2918	1e-12	4	2	20.7024	2e-11	| organism=Toxoplasma_gondii_ME49 | product=hypothetical protein | location=TGME49_chrIX:3862002-3872538(-) | length=2617	1345	2916	1572	TGME49_090620	1033	1507	475	0.207024	83	2617	541
comp2887_c0_seq1	2918	0	4	2	34	7e-44	| organism=Toxoplasma_gondii_ME49 | product=M protein repeat-containing protein | location=TGME49_chrXII:3985147-3991031(+) | length=1879	1735	2916	1182	TGME49_048570	1081	1458	378	0.34	28	1879	400
comp2887_c0_seq1	2918	1e-12	4	1	23.8208	1e-12	| organism=Toxoplasma_gondii_ME49 | product=hypothetical protein | location=TGME49_chrIX:3862002-3872538(-) | length=2617	1696	2901	1206	TGME49_090620	1201	1582	382	0.238208	64	2617	424
comp2887_c0_seq1	2918	2e-12	4	1	23.1144	2e-12	| organism=Toxoplasma_gondii_ME49 | product=IQ calmodulin-binding motif domain-containing protein | location=TGME49_chrXI:3784912-3792123(+) | length=2403	1669	2901	1233	TGME49_113900	1232	1606	375	0.231144	36	2403	411
comp2887_c0_seq1	2918	0	4	1	95.6124	0	| organism=Toxoplasma_gondii_ME49 | product=M protein repeat-containing protein | location=TGME49_chrXII:3985147-3991031(+) | length=1879	1276	2916	1641	TGME49_048570	1333	1879	547	0.956124	0	1879	547
comp2892_c0_seq1	5100	0	5	1	100	0	| organism=Toxoplasma_gondii_ME49 | product=zinc finger DHHC domain-containing protein | location=TGME49_chrXII:2164175-2168582(-) | length=430	662	1951	1290	TGME49_017870	1	430	430	1	0	430	430
comp2892_c0_seq1	5100	1e-58	5	1	99.5495	1e-58	| organism=Toxoplasma_gondii_ME49 | product=hypothetical protein | location=TGME49_chrIa:1281505-1282191(-) | length=228	2331	2996	666	TGME49_094940	7	228	222	0.995495	0	228	222
comp2892_c0_seq1	5100	3e-30	5	1	100	3e-30	| organism=Toxoplasma_gondii_ME49 | product=hypothetical protein | location=TGME49_chrIa:1283671-1285494(+) | length=130	3162	3338	177	TGME49_094950	28	86	59	1	0	130	59
comp2892_c0_seq1	5100	3e-30	5	2	100	7e-18	| organism=Toxoplasma_gondii_ME49 | product=hypothetical protein | location=TGME49_chrIa:1283671-1285494(+) | length=130	3985	4116	132	TGME49_094950	87	130	44	1	0	130	44
comp2892_c0_seq1	5100	2e-20	5	1	31.8182	2e-20	| organism=Toxoplasma_gondii_ME49 | product=zinc finger DHHC domain-containing protein | location=TGME49_chrVIII:6034461-6037976(-) | length=347	1034	1531	498	TGME49_069150	107	275	169	0.318182	17	347	176
comp2892_c0_seq1	5100	2e-20	5	1	35.9756	2e-20	| organism=Toxoplasma_gondii_ME49 | product=zinc finger DHHC domain-containing protein | location=TGME49_chrXII:5808148-5811986(+) | length=361	1082	1525	444	TGME49_078850	173	336	164	0.359756	16	361	164
comp2904_c0_seq1	4902	0	5	1	97.5253	0	| organism=Toxoplasma_gondii_ME49 | product=protein phosphatase 2C, putative | location=TGME49_chrIX:879562-884391(-) | length=909	802	3405	2604	TGME49_067100	1	889	889	0.975253	21	909	889
comp2904_c0_seq1	4902	3e-37	5	1	47.449	3e-37	| organism=Toxoplasma_gondii_ME49 | product=protein phosphatase 2C, putative | location=TGME49_chrVIII:2018581-2023414(-) | length=546	1120	1680	561	TGME49_032340	326	520	195	0.47449	10	546	196
comp2904_c0_seq1	4902	5e-16	5	1	46.6667	5e-16	| organism=Toxoplasma_gondii_ME49 | product=protein phosphatase 2C, putative | location=TGME49_chrVIII:5271800-5277770(+) | length=538	1324	1626	303	TGME49_070320	341	443	103	0.466667	6	538	105
comp2904_c0_seq1	4902	6e-16	5	1	39.3333	6e-16	| organism=Toxoplasma_gondii_ME49 | product=protein phosphatase 2C, putative | location=TGME49_chrVIIa:4172200-4178246(+) | length=673	1285	1686	402	TGME49_081580	489	629	141	0.393333	25	673	150
comp2904_c0_seq1	4902	1e-17	5	1	40.5229	1e-17	| organism=Toxoplasma_gondii_ME49 | product=protein phosphatase 2C, putative | location=TGME49_chrX:5861967-5870436(+) | length=942	1273	1680	408	TGME49_037500	705	855	151	0.405229	19	942	153
comp2977_c0_seq1	4895	0	1	1	100	0	| organism=Toxoplasma_gondii_ME49 | product=non-muscle myosin heavy chain, putative | location=TGME49_chrXI:1541136-1548849(-) | length=622	1153	3018	1866	TGME49_110730	1	622	622	1	0	622	622
comp2986_c0_seq1	3632	0	1	1	98.6731	0	| organism=Toxoplasma_gondii_ME49 | product=hypothetical protein | location=TGME49_chrVIIb:1537570-1542329(-) | length=843	670	3132	2463	TGME49_061750	1	829	829	0.986731	8	843	829
comp2988_c0_seq1	11475	0	4	1	99.8077	0	| organism=Toxoplasma_gondii_ME49 | product=hypothetical protein | location=TGME49_chrVI:2585324-2588188(+) | length=552	2218	3777	1560	TGME49_043410	4	523	520	0.998077	0	552	520
comp2988_c0_seq1	11475	8e-11	4	1	34.0206	8e-11	| organism=Toxoplasma_gondii_ME49 | product=OTU-like cysteine protease domain-containing protein | location=TGME49_chrVIIb:3169970-3171061(-) | length=363	9027	9308	282	TGME49_058780	222	315	94	0.340206	6	363	97
comp2992_c0_seq1	4498	0	1	1	96.9629	0	| organism=Toxoplasma_gondii_ME49 | product=hypothetical protein | location=TGME49_chrII:1574987-1581783(-) | length=889	468	3062	2595	TGME49_097180	1	889	889	0.969629	24	889	889
comp3109_c0_seq1	425	6e-20	1	1	100	6e-20	| organism=Toxoplasma_gondii_ME49 | product=hypothetical protein, conserved | location=TGME49_chrXII:4011744-4014707(+) | length=987	86	364	279	TGME49_048610	500	592	93	1	0	987	93
comp3177_c0_seq1	3568	9e-14	1	3	100	9e-14	| organism=Toxoplasma_gondii_ME49 | product=hypothetical protein | location=TGME49_chrIII:617086-617535(+) | length=149	2617	2634	18	TGME49_052520	84	89	6	1	0	149	6
comp3177_c0_seq1	3568	9e-14	1	2	90.9091	9e-14	| organism=Toxoplasma_gondii_ME49 | product=hypothetical protein | location=TGME49_chrIII:617086-617535(+) | length=149	2640	2672	33	TGME49_052520	92	102	11	0.909091	0	149	11
comp3177_c0_seq1	3568	9e-14	1	1	100	9e-14	| organism=Toxoplasma_gondii_ME49 | product=hypothetical protein | location=TGME49_chrIII:617086-617535(+) | length=149	2669	2761	93	TGME49_052520	102	132	31	1	0	149	31
comp3220_c0_seq1	6309	0	5	1	99.2167	0	| organism=Toxoplasma_gondii_ME49 | product=chromatin remodelling complex protein SNF2L, putative | location=TGME49_chrVIII:3200706-3215149(+) | length=1556	741	5321	4581	TGME49_073870	1	1532	1532	0.992167	5	1556	1532
comp3220_c0_seq1	6309	2e-123	5	2	53.7037	3e-27	| organism=Toxoplasma_gondii_ME49 | product=SWI/SNF-related matrix-associated actin-dependent regulator of chromatin, putative | location=TGME49_chrIb:1804681-1814348(+) | length=1249	1278	1601	324	TGME49_121440	238	345	108	0.537037	0	1249	108
comp3220_c0_seq1	6309	2e-123	5	1	48.7903	2e-123	| organism=Toxoplasma_gondii_ME49 | product=SWI/SNF-related matrix-associated actin-dependent regulator of chromatin, putative | location=TGME49_chrIb:1804681-1814348(+) | length=1249	1581	3017	1437	TGME49_121440	404	895	492	0.487903	21	1249	496
comp3220_c0_seq1	6309	6e-115	5	1	42.6716	6e-115	| organism=Toxoplasma_gondii_ME49 | product=SNF2 family N-terminal domain-containing protein | location=TGME49_chrIV:353421-367083(-) | length=1638	1308	2864	1557	TGME49_120300	680	1206	527	0.426716	32	1638	539
comp3220_c0_seq1	6309	4e-96	5	1	37.9249	4e-96	| organism=Toxoplasma_gondii_ME49 | product=chromodomain helicase DNA binding protein, putative | location=TGME49_chrVIIb:3450173-3468604(-) | length=2279	1335	2885	1551	TGME49_058240	960	1515	556	0.379249	45	2279	559
comp3220_c0_seq1	6309	2e-104	5	1	39.5833	2e-104	| organism=Toxoplasma_gondii_ME49 | product=transcription regulatory protein SNF2, putative | location=TGME49_chrXII:6082607-6097714(+) | length=2668	1296	2822	1527	TGME49_078440	1205	1761	557	0.395833	86	2668	576
comp3240_c0_seq1	3702	9e-86	3	1	100	9e-86	| organism=Toxoplasma_gondii_ME49 | product=hypothetical protein | location=TGME49_chrVIIb:1982593-1983807(+) | length=181	2654	3115	462	TGME49_060990	28	181	154	1	0	181	154
comp3285_c0_seq1	1800	4e-143	1	1	100	4e-143	| organism=Toxoplasma_gondii_ME49 | product=hypothetical protein | location=TGME49_chrX:3765233-3772708(-) | length=2491	487	1791	1305	TGME49_023460	1646	2080	435	1	0	2491	435
comp3285_c0_seq1	1800	4e-143	1	2	100	1e-33	| organism=Toxoplasma_gondii_ME49 | product=hypothetical protein | location=TGME49_chrX:3765233-3772708(-) | length=2491	64	273	210	TGME49_023460	2152	2221	70	1	0	2491	70
comp3287_c0_seq1	4210	5e-17	5	3	46.5116	6e-17	| organism=Toxoplasma_gondii_ME49 | product=serine protease inhibitor dipetalogastin precursor, putative | location=TGME49_chrVIIb:2623798-2626643(-) | length=882	46	303	258	TGME49_059890	448	529	82	0.465116	4	882	86
comp3287_c0_seq1	4210	5e-17	5	4	43.4783	8e-17	| organism=Toxoplasma_gondii_ME49 | product=serine protease inhibitor dipetalogastin precursor, putative | location=TGME49_chrVIIb:2623798-2626643(-) | length=882	28	303	276	TGME49_059890	586	672	87	0.434783	5	882	92
comp3287_c0_seq1	4210	5e-17	5	8	43.0233	5e-13	| organism=Toxoplasma_gondii_ME49 | product=serine protease inhibitor dipetalogastin precursor, putative | location=TGME49_chrVIIb:2623798-2626643(-) | length=882	46	303	258	TGME49_059890	684	767	84	0.430233	2	882	86
comp3287_c0_seq1	4210	5e-16	5	1	42.6966	5e-16	| organism=Toxoplasma_gondii_ME49 | product=serine proteinase inhibitor, putative | location=TGME49_chrIX:1180361-1190734(-) | length=362	40	303	264	TGME49_066610	114	195	82	0.426966	8	362	89
comp3287_c0_seq1	4210	5e-17	5	2	42.3529	6e-17	| organism=Toxoplasma_gondii_ME49 | product=serine protease inhibitor dipetalogastin precursor, putative | location=TGME49_chrVIIb:2623798-2626643(-) | length=882	49	303	255	TGME49_059890	262	345	84	0.423529	1	882	85
comp3287_c0_seq1	4210	5e-17	5	6	42.2222	3e-15	| organism=Toxoplasma_gondii_ME49 | product=serine protease inhibitor dipetalogastin precursor, putative | location=TGME49_chrVIIb:2623798-2626643(-) | length=882	37	303	267	TGME49_059890	632	721	90	0.422222	1	882	90
comp3287_c0_seq1	4210	5e-17	5	1	40	5e-17	| organism=Toxoplasma_gondii_ME49 | product=serine protease inhibitor dipetalogastin precursor, putative | location=TGME49_chrVIIb:2623798-2626643(-) | length=882	34	303	270	TGME49_059890	349	438	90	0.4	0	882	90
comp3287_c0_seq1	4210	4e-134	5	1	39.7644	4e-134	| organism=Toxoplasma_gondii_ME49 | product=hypothetical protein | location=TGME49_chrIb:671136-683770(-) | length=1156	2205	4208	2004	TGME49_008410	428	1063	636	0.397644	54	1156	679
comp3287_c0_seq1	4210	5e-17	5	10	38.9474	2e-12	| organism=Toxoplasma_gondii_ME49 | product=serine protease inhibitor dipetalogastin precursor, putative | location=TGME49_chrVIIb:2623798-2626643(-) | length=882	25	303	279	TGME49_059890	299	390	92	0.389474	5	882	95
comp3287_c0_seq1	4210	5e-17	5	7	38.7097	7e-15	| organism=Toxoplasma_gondii_ME49 | product=serine protease inhibitor dipetalogastin precursor, putative | location=TGME49_chrVIIb:2623798-2626643(-) | length=882	43	303	261	TGME49_059890	206	298	93	0.387097	6	882	93
comp3287_c0_seq1	4210	5e-17	5	9	38.2022	1e-12	| organism=Toxoplasma_gondii_ME49 | product=serine protease inhibitor dipetalogastin precursor, putative | location=TGME49_chrVIIb:2623798-2626643(-) | length=882	49	309	261	TGME49_059890	731	819	89	0.382022	2	882	89
comp3287_c0_seq1	4210	5e-17	5	11	33.9286	1e-11	| organism=Toxoplasma_gondii_ME49 | product=serine protease inhibitor dipetalogastin precursor, putative | location=TGME49_chrVIIb:2623798-2626643(-) | length=882	31	354	324	TGME49_059890	396	506	111	0.339286	5	882	112
comp3287_c0_seq1	4210	5e-17	5	5	33.8346	1e-16	| organism=Toxoplasma_gondii_ME49 | product=serine protease inhibitor dipetalogastin precursor, putative | location=TGME49_chrVIIb:2623798-2626643(-) | length=882	7	354	348	TGME49_059890	517	649	133	0.338346	17	882	133
comp3288_c0_seq1	4640	3e-60	5	1	34.7162	3e-60	| organism=Toxoplasma_gondii_ME49 | product=ATP-dependent RNA helicase, putative | location=TGME49_chrIX:358104-362439(+) | length=479	224	1582	1359	TGME49_079330	10	417	408	0.347162	55	479	458
comp3288_c0_seq1	4640	2e-48	5	1	33.2579	2e-48	| organism=Toxoplasma_gondii_ME49 | product=ATP-dependent RNA helicase, putative | location=TGME49_chrXI:3012291-3017277(-) | length=569	191	1504	1314	TGME49_112990	40	430	391	0.332579	55	569	442
comp3288_c0_seq1	4640	9e-51	5	1	33.5749	9e-51	| organism=Toxoplasma_gondii_ME49 | product=DEAD/DEAH box helicase, putative | location=TGME49_chrIX:4941016-4948151(-) | length=657	368	1585	1218	TGME49_010360	212	587	376	0.335749	46	657	414
comp3341_c0_seq1	2200	7e-54	2	1	100	7e-54	| organism=Toxoplasma_gondii_ME49 | product=splicing factor 3B subunit 2, putative | location=TGME49_chrXI:4266798-4271929(+) | length=743	971	1540	570	TGME49_114740	1	190	190	1	0	743	190
comp3341_c0_seq1	2200	5e-28	2	1	84	5e-28	| organism=Toxoplasma_gondii_ME49 | product=hypothetical protein | location=TGME49_chrIX:954575-955527(-) | length=200	1638	1862	225	TGME49_067000	128	190	63	0.84	12	200	75
comp3375_c0_seq1	1188	3e-161	1	1	100	3e-161	| organism=Toxoplasma_gondii_ME49 | product=hypothetical protein | location=TGME49_chrIV:621955-630239(-) | length=1105	47	1186	1140	TGME49_119930	359	738	380	1	0	1105	380
comp3387_c0_seq1	4017	0	3	1	99.7481	0	| organism=Toxoplasma_gondii_ME49 | product=glycerol-3-phosphate dehydrogenase, putative | location=TGME49_chrIX:5067943-5071244(-) | length=401	598	1788	1191	TGME49_107570	1	397	397	0.997481	0	401	397
comp3387_c0_seq1	4017	2e-178	3	1	75.4476	2e-178	| organism=Toxoplasma_gondii_ME49 | product=glycerol-3-phosphate dehydrogenase, putative | location=TGME49_chrIX:5012562-5020250(-) | length=515	598	1767	1170	TGME49_010260	1	391	391	0.754476	1	515	391
comp3387_c0_seq1	4017	6e-70	3	1	100	6e-70	| organism=Toxoplasma_gondii_ME49 | product=hypothetical protein | location=TGME49_chrIX:5142443-5143411(+) | length=168	427	819	393	TGME49_104870	38	168	131	1	0	168	131
comp3390_c0_seq1	2497	0	2	1	100	0	| organism=Toxoplasma_gondii_ME49 | product=hypothetical protein | location=TGME49_chrIX:6162655-6170367(-) | length=1006	427	2496	2070	TGME49_106430	304	993	690	1	0	1006	690
comp3390_c0_seq1	2497	2e-23	2	1	100	2e-23	| organism=Toxoplasma_gondii_ME49 | product=hypothetical protein | location=TGME49_chrXII:3237483-3252896(-) | length=1817	95	250	156	TGME49_047330	349	400	52	1	0	1817	52
comp3394_c0_seq1	391	3e-20	1	1	100	3e-20	| organism=Toxoplasma_gondii_ME49 | product=CMGC kinase, Dyrk family | location=TGME49_chrXI:3142978-3147097(-) | length=921	141	335	195	TGME49_113180	30	94	65	1	0	921	65
comp3467_c0_seq1	3795	0	1	2	99.6255	4e-121	| organism=Toxoplasma_gondii_ME49 | product=hypothetical protein | location=TGME49_chrIX:2004931-2009777(-) | length=975	776	1576	801	TGME49_064900	1	267	267	0.996255	0	975	267
comp3467_c0_seq1	3795	0	1	1	99.8127	0	| organism=Toxoplasma_gondii_ME49 | product=hypothetical protein | location=TGME49_chrIX:2004931-2009777(-) | length=975	1793	3394	1602	TGME49_064900	442	975	534	0.998127	0	975	534
comp3496_c0_seq1	2467	0	2	1	96.7901	0	| organism=Toxoplasma_gondii_ME49 | product=hypothetical protein | location=TGME49_chrXI:2349054-2352049(+) | length=394	446	1660	1215	TGME49_111890	1	394	394	0.967901	11	394	405
comp3496_c0_seq1	2467	1e-58	2	1	37.8307	1e-58	| organism=Toxoplasma_gondii_ME49 | product=hypothetical protein | location=TGME49_chrIb:1354745-1356569(-) | length=451	458	1585	1128	TGME49_009600	112	445	334	0.378307	46	451	378
comp3530_c0_seq1	1271	0	5	1	90.1299	0	| organism=Toxoplasma_gondii_ME49 | product=DNA replication licensing factor, putative | location=TGME49_chrXII:548437-556639(-) | length=851	3	1157	1155	TGME49_019870	141	525	385	0.901299	0	851	385
comp3530_c0_seq1	1271	6e-57	5	1	44.5255	6e-57	| organism=Toxoplasma_gondii_ME49 | product=DNA replication licensing factor, putative | location=TGME49_chrVI:2852857-2862137(+) | length=794	474	1256	783	TGME49_043920	379	649	271	0.445255	16	794	274
comp3530_c0_seq1	1271	8e-51	5	1	44.3038	8e-51	| organism=Toxoplasma_gondii_ME49 | product=DNA replication licensing factor, putative | location=TGME49_chrX:5728860-5737053(+) | length=865	495	1202	708	TGME49_037220	408	644	237	0.443038	1	865	237
comp3530_c0_seq1	1271	2e-53	5	1	48.1651	2e-53	| organism=Toxoplasma_gondii_ME49 | product=DNA replication licensing factor, putative | location=TGME49_chrXI:5925904-5935134(-) | length=963	495	1148	654	TGME49_016730	426	643	218	0.481651	0	963	218
comp3530_c0_seq1	1271	3e-99	5	1	60.5178	3e-99	| organism=Toxoplasma_gondii_ME49 | product=DNA replication licensing factor, putative | location=TGME49_chrX:6575818-6585850(+) | length=1049	501	1271	771	TGME49_014970	526	834	309	0.605178	52	1049	309
comp3587_c0_seq1	2337	2e-17	5	1	35.6688	2e-17	| organism=Toxoplasma_gondii_ME49 | product=hypothetical protein | location=TGME49_chrII:2219320-2223307(+) | length=156	1721	2182	462	TGME49_098060	2	131	130	0.356688	30	156	157
comp3587_c0_seq1	2337	1e-29	5	1	46.9945	1e-29	| organism=Toxoplasma_gondii_ME49 | product=hypothetical protein | location=TGME49_chrIII:2449228-2451215(+) | length=252	1760	2257	498	TGME49_121170	50	232	183	0.469945	17	252	183
comp3587_c0_seq1	2337	1e-26	5	1	44.7059	1e-26	| organism=Toxoplasma_gondii_ME49 | product=hypothetical protein | location=TGME49_chrIX:68930-70874(+) | length=238	1757	2257	501	TGME49_000130	50	219	170	0.447059	3	238	170
comp3587_c0_seq1	2337	1e-23	5	1	40.6977	1e-23	| organism=Toxoplasma_gondii_ME49 | product=hypothetical protein | location=TGME49_chrX:23885-27800(-) | length=201	1745	2257	513	TGME49_000590	50	190	141	0.406977	32	201	172
comp3587_c0_seq1	2337	4e-96	5	1	87.6404	4e-96	| organism=Toxoplasma_gondii_ME49 | product=hypothetical protein | location=TGME49_chrX:83046-87933(-) | length=298	1766	2257	492	TGME49_028780	70	247	178	0.876404	14	298	178
comp3587_c0_seq1	2337	4e-96	5	2	97.8261	4e-96	| organism=Toxoplasma_gondii_ME49 | product=hypothetical protein | location=TGME49_chrX:83046-87933(-) | length=298	1596	1733	138	TGME49_028780	253	298	46	0.978261	0	298	46
comp3636_c0_seq1	3303	6e-19	2	1	100	6e-19	| organism=Toxoplasma_gondii_ME49 | product=hypothetical protein, conserved | location=TGME49_chrVI:2976795-2977403(+) | length=202	3	134	132	TGME49_044070	149	192	44	1	0	202	44
comp3636_c0_seq1	3303	0	2	1	98.8539	0	| organism=Toxoplasma_gondii_ME49 | product=armadillo/beta-catenin-like repeat-containing protein | location=TGME49_chrIa:1111213-1122966(+) | length=3350	1229	3301	2073	TGME49_094740	2634	3331	698	0.988539	7	3350	698
comp3856_c0_seq1	1636	4e-41	1	1	96.1905	4e-41	| organism=Toxoplasma_gondii_ME49 | product=CMGC kinase, MAPK family TgMAPK2 | location=TGME49_chrVIII:2336195-2341826(+) | length=669	66	380	315	TGME49_033010	558	662	105	0.961905	0	669	105
comp3857_c0_seq1	7972	0	1	1	99.95	0	| organism=Toxoplasma_gondii_ME49 | product=mRNA decapping protein, putative | location=TGME49_chrX:871722-878488(+) | length=2002	970	6975	6006	TGME49_027450	1	2002	2002	0.999501	0	2002	2002
comp3891_c0_seq1	1764	0	2	1	100	0	| organism=Toxoplasma_gondii_ME49 | product=methionine aminopeptidase, type II, putative | location=TGME49_chrIX:5493343-5498938(-) | length=480	29	1258	1230	TGME49_105460	71	480	410	1	0	480	410
comp3891_c0_seq1	1764	3e-13	2	1	21.7532	3e-13	| organism=Toxoplasma_gondii_ME49 | product=proliferation-associated protein 2G4, putative | location=TGME49_chrIX:309068-313684(-) | length=462	368	1216	849	TGME49_079390	103	404	302	0.217532	31	462	308
comp3933_c0_seq1	4338	0	5	1	100	0	| organism=Toxoplasma_gondii_ME49 | product=CAM kinase, CDPK family | location=TGME49_chrXII:1324690-1333062(+) | length=557	2134	3804	1671	TGME49_018720	1	557	557	1	0	557	557
comp3933_c0_seq1	4338	2e-81	5	1	37.1308	2e-81	| organism=Toxoplasma_gondii_ME49 | product=CAM kinase, CDPK family | location=TGME49_chrVI:1987771-1993317(-) | length=604	2494	3798	1305	TGME49_042400	133	599	467	0.371308	46	604	474
comp3933_c0_seq1	4338	9e-77	5	1	38.5135	9e-77	| organism=Toxoplasma_gondii_ME49 | product=CAM kinase, CDPK family TgTOXPK2 | location=TGME49_chrX:2584541-2589800(+) | length=681	2500	3798	1299	TGME49_024950	219	655	437	0.385135	18	681	444
comp3933_c0_seq1	4338	5e-78	5	1	39.1705	5e-78	| organism=Toxoplasma_gondii_ME49 | product=CAM kinase, CDPK family | location=TGME49_chrVIIa:767223-773545(-) | length=761	2500	3765	1266	TGME49_006590	231	652	422	0.391705	24	761	434
comp3933_c0_seq1	4338	4e-135	5	1	98.9796	4e-135	| organism=Toxoplasma_gondii_ME49 | product=DEAD/DEAH box helicase, putative | location=TGME49_chrIa:815233-838288(-) | length=2434	2	883	882	TGME49_094350	1052	1345	294	0.989796	0	2434	294
comp3942_c0_seq1	4013	0	1	1	93.2388	0	| organism=Toxoplasma_gondii_ME49 | product=hypothetical protein | location=TGME49_chrX:3371913-3376312(-) | length=868	459	3206	2748	TGME49_023950	1	868	868	0.932388	50	868	917
comp3984_c0_seq1	1490	4e-33	2	1	100	4e-33	| organism=Toxoplasma_gondii_ME49 | product=armadillo/beta-catenin-like repeat-containing protein | location=TGME49_chrIa:1111213-1122966(+) | length=3350	1233	1490	258	TGME49_094740	473	558	86	1	0	3350	86
comp3984_c0_seq1	1490	2e-54	2	1	100	2e-54	| organism=Toxoplasma_gondii_ME49 | product=hypothetical protein, conserved | location=TGME49_chrX:1143560-1155094(+) | length=2563	305	1189	885	TGME49_026950	2200	2494	295	1	0	2563	295
comp3986_c0_seq1	7724	0	4	1	99.5582	0	| organism=Toxoplasma_gondii_ME49 | product=diacylglycerol kinase, putative | location=TGME49_chrVIIa:3273669-3281545(-) | length=678	3949	5985	2037	TGME49_002460	1	678	678	0.995582	1	678	679
comp3986_c0_seq1	7724	6e-53	4	1	99.0291	6e-53	| organism=Toxoplasma_gondii_ME49 | product=hypothetical protein | location=TGME49_chrIX:4688394-4688891(-) | length=165	2210	2518	309	TGME49_092190	41	143	103	0.990291	0	165	103
comp3986_c0_seq1	7724	2e-36	4	1	31.2883	2e-36	| organism=Toxoplasma_gondii_ME49 | product=diacylglycerol kinase, putative | location=TGME49_chrVIIb:2674798-2679022(+) | length=628	4039	4968	930	TGME49_059830	283	598	316	0.312883	26	628	326
comp3986_c0_seq1	7724	1e-113	4	1	100	1e-113	| organism=Toxoplasma_gondii_ME49 | product=hypothetical protein | location=TGME49_chrIV:621955-630239(-) | length=1105	1195	2100	906	TGME49_119930	766	1067	302	1	0	1105	302
comp4_c0_seq1	2222	2e-84	1	1	100	2e-84	| organism=Toxoplasma_gondii_ME49 | product=28 kDa antigen | location=TGME49_chrX:817044-817842(-) | length=185	199	753	555	TGME49_027620	1	185	185	1	0	185	185
comp4010_c0_seq1	2951	2e-61	1	1	99.3103	2e-61	| organism=Toxoplasma_gondii_ME49 | product=hypothetical protein | location=TGME49_chrV:32843-36413(-) | length=639	2517	2951	435	TGME49_087470	495	639	145	0.993103	0	639	145
comp403_c0_seq1	3383	0	5	1	84.6906	0	| organism=Toxoplasma_gondii_ME49 | product=heat shock protein 70, putative | location=TGME49_chrVIII:3287639-3289663(-) | length=674	1033	2865	1833	TGME49_073760	1	613	613	0.846906	4	674	614
comp403_c0_seq1	3383	4e-45	5	1	31.1054	4e-45	| organism=Toxoplasma_gondii_ME49 | product=heat shock protein, putative | location=TGME49_chrXII:946306-953094(+) | length=818	1717	2847	1131	TGME49_019310	4	386	383	0.311054	18	818	389
comp403_c0_seq1	3383	2e-29	5	1	22.7273	2e-29	| organism=Toxoplasma_gondii_ME49 | product=DnaK family protein | location=TGME49_chrX:1251479-1254295(-) | length=938	1048	3024	1977	TGME49_026830	4	779	776	0.227273	149	938	792
comp403_c0_seq1	3383	0	5	1	76.1194	0	| organism=Toxoplasma_gondii_ME49 | product=heat shock protein 70, putative | location=TGME49_chrXI:2215999-2219374(-) | length=668	955	2961	2007	TGME49_111720	6	668	663	0.761194	8	668	670
comp403_c0_seq1	3383	1e-163	5	1	48.8114	1e-163	| organism=Toxoplasma_gondii_ME49 | product=heat shock protein 70, putative | location=TGME49_chrXII:5569765-5574731(-) | length=728	1024	2895	1872	TGME49_051780	94	706	613	0.488114	25	728	631
comp4142_c0_seq1	1128	2e-121	1	1	100	2e-121	| organism=Toxoplasma_gondii_ME49 | product=ribulose-phosphate 3-epimerase | location=TGME49_chrXII:3454445-3457771(+) | length=230	309	998	690	TGME49_047670	1	230	230	1	0	230	230
comp4146_c0_seq1	1786	7e-144	1	1	100	7e-144	| organism=Toxoplasma_gondii_ME49 | product=hypothetical protein, conserved | location=TGME49_chrIII:1826828-1839637(-) | length=1972	335	1786	1452	TGME49_054570	1193	1676	484	1	0	1972	484
comp4146_c0_seq1	1786	7e-144	1	2	100	2e-13	| organism=Toxoplasma_gondii_ME49 | product=hypothetical protein, conserved | location=TGME49_chrIII:1826828-1839637(-) | length=1972	110	220	111	TGME49_054570	1765	1801	37	1	0	1972	37
comp4199_c0_seq1	5114	0	1	2	98.9247	2e-30	| organism=Toxoplasma_gondii_ME49 | product=hypothetical protein, conserved | location=TGME49_chrIV:929254-938728(+) | length=1008	39	317	279	TGME49_119500	1	93	93	0.989247	0	1008	93
comp4199_c0_seq1	5114	0	1	1	99.8909	0	| organism=Toxoplasma_gondii_ME49 | product=hypothetical protein, conserved | location=TGME49_chrIV:929254-938728(+) | length=1008	1362	4112	2751	TGME49_119500	93	1008	916	0.998909	1	1008	917
comp4209_c0_seq1	5334	1e-63	2	1	100	1e-63	| organism=Toxoplasma_gondii_ME49 | product=hypothetical protein | location=TGME49_chrVIIa:3038561-3042925(+) | length=1454	4775	5257	483	TGME49_002730	1	161	161	1	0	1454	161
comp4209_c0_seq1	5334	0	2	1	100	0	| organism=Toxoplasma_gondii_ME49 | product=hypothetical protein | location=TGME49_chrIV:1950468-1955906(+) | length=1812	1509	3167	1659	TGME49_011010	28	580	553	1	0	1812	553
comp4209_c0_seq1	5334	0	2	2	91.3279	8e-118	| organism=Toxoplasma_gondii_ME49 | product=hypothetical protein | location=TGME49_chrIV:1950468-1955906(+) | length=1812	3603	4649	1047	TGME49_011010	727	1095	369	0.913279	20	1812	369
comp4254_c0_seq1	4009	0	1	1	100	0	| organism=Toxoplasma_gondii_ME49 | product=hypothetical protein | location=TGME49_chrVIIb:2561765-2563240(+) | length=491	677	2149	1473	TGME49_059970	1	491	491	1	0	491	491
comp4281_c0_seq1	2294	0	1	1	99.3814	0	| organism=Toxoplasma_gondii_ME49 | product=hypothetical protein, conserved | location=TGME49_chrV:1466619-1470432(+) | length=585	1	1455	1455	TGME49_087220	1	485	485	0.993814	0	585	485
comp4282_c0_seq1	1579	2e-82	1	1	100	2e-82	| organism=Toxoplasma_gondii_ME49 | product=troponin c, isotype gamma., putative | location=TGME49_chrXII:5374995-5376841(+) | length=153	292	750	459	TGME49_051440	1	153	153	1	0	153	153
comp44_c0_seq1	2931	6e-27	5	1	43.0894	6e-27	| organism=Toxoplasma_gondii_ME49 | product=serine/threonine protein phosphatase, putative | location=TGME49_chrXI:1515217-1516692(-) | length=306	1706	2074	369	TGME49_110700	175	297	123	0.430894	0	306	123
comp44_c0_seq1	2931	3e-45	5	1	56.338	3e-45	| organism=Toxoplasma_gondii_ME49 | product=serine/threonine protein phosphatase, putative | location=TGME49_chrV:1867652-1873276(-) | length=338	1706	2131	426	TGME49_086210	198	338	141	0.56338	1	338	142
comp44_c0_seq1	2931	1e-81	5	1	99.2958	1e-81	| organism=Toxoplasma_gondii_ME49 | product=serine/threonine protein phosphatase, putative | location=TGME49_chrX:3157909-3161669(+) | length=347	1706	2131	426	TGME49_024220	206	347	142	0.992958	0	347	142
comp44_c0_seq1	2931	8e-31	5	1	38.5057	8e-31	| organism=Toxoplasma_gondii_ME49 | product=serine/threonine protein phosphatase, putative | location=TGME49_chrX:6735174-6741017(-) | length=552	1706	2131	426	TGME49_015170	381	552	172	0.385057	34	552	174
comp44_c0_seq1	2931	8e-34	5	1	53.2787	8e-34	| organism=Toxoplasma_gondii_ME49 | product=hypothetical protein | location=TGME49_chrIV:2219592-2222850(+) | length=898	1706	2068	363	TGME49_101010	758	878	121	0.532787	2	898	122
comp4482_c0_seq1	1503	1e-14	1	1	100	1e-14	| organism=Toxoplasma_gondii_ME49 | product=leucine rich repeat protein, putative | location=TGME49_chrIa:1275625-1280127(+) | length=704	1302	1412	111	TGME49_094930	653	689	37	1	0	704	37
comp4495_c0_seq1	1062	2e-90	1	1	100	2e-90	| organism=Toxoplasma_gondii_ME49 | product=hypothetical protein | location=TGME49_chrVI:1023714-1032013(+) | length=1629	259	1062	804	TGME49_039940	238	505	268	1	0	1629	268
comp4496_c0_seq1	2762	6e-98	1	1	99.5918	6e-98	| organism=Toxoplasma_gondii_ME49 | product=hypothetical protein | location=TGME49_chrX:5773371-5780536(-) | length=2036	2	736	735	TGME49_037290	1636	1880	245	0.995918	0	2036	245
comp4496_c0_seq1	2762	6e-98	1	2	100	3e-21	| organism=Toxoplasma_gondii_ME49 | product=hypothetical protein | location=TGME49_chrX:5773371-5780536(-) | length=2036	927	1127	201	TGME49_037290	1964	2030	67	1	0	2036	67
comp4498_c0_seq1	2228	2e-138	1	1	100	2e-138	| organism=Toxoplasma_gondii_ME49 | product=guanylate kinase, putative | location=TGME49_chrVI:2190766-2193522(+) | length=346	298	1119	822	TGME49_042730	36	309	274	1	0	346	274
comp4513_c0_seq1	3508	0	2	1	99.8808	0	| organism=Toxoplasma_gondii_ME49 | product=hypothetical protein | location=TGME49_chrVIIa:1900900-1909844(-) | length=1839	986	3502	2517	TGME49_004160	53	891	839	0.998808	0	1839	839
comp4513_c0_seq1	3508	8e-18	2	1	33.3333	8e-18	| organism=Toxoplasma_gondii_ME49 | product=eukaryotic translation initiation factor 2A, putative | location=TGME49_chrVIIb:3193279-3199738(-) | length=594	2558	3016	459	TGME49_058740	320	468	149	0.333333	10	594	156
comp4540_c0_seq1	5435	5e-11	3	1	36.1446	5e-11	| organism=Toxoplasma_gondii_ME49 | product=isoleucyl-tRNA synthetase, putative | location=TGME49_chrXII:6754490-6770607(-) | length=1988	946	1194	249	TGME49_077030	406	487	82	0.361446	1	1988	83
comp4592_c0_seq1	3317	0	1	2	100	0	| organism=Toxoplasma_gondii_ME49 | product=IMP dehydrogenase / GMP reductase domain containing protein | location=TGME49_chrX:5021718-5026587(+) | length=684	1875	2810	936	TGME49_035740	1	312	312	1	0	684	312
comp4592_c0_seq1	3317	0	1	1	100	0	| organism=Toxoplasma_gondii_ME49 | product=IMP dehydrogenase / GMP reductase domain containing protein | location=TGME49_chrX:5021718-5026587(+) | length=684	845	1873	1029	TGME49_035740	342	684	343	1	0	684	343
comp4734_c0_seq1	2089	0	1	1	100	0	| organism=Toxoplasma_gondii_ME49 | product=hypothetical protein | location=TGME49_chrVI:73370-75328(-) | length=385	297	1451	1155	TGME49_038130	1	385	385	1	0	385	385
comp48_c0_seq1	4375	6e-54	2	1	100	6e-54	| organism=Toxoplasma_gondii_ME49 | product=chloride channel, nucleotide-sensitive, 1A, putative | location=TGME49_chrV:258088-259856(-) | length=176	1537	1920	384	TGME49_020250	45	172	128	1	0	176	128
comp48_c0_seq1	4375	8e-20	2	1	100	8e-20	| organism=Toxoplasma_gondii_ME49 | product=rhoptry protein, putative | location=TGME49_chrXI:737449-738789(+) | length=446	3635	4075	441	TGME49_109590	300	446	147	1	0	446	147
comp4811_c0_seq1	3139	0	2	1	100	0	| organism=Toxoplasma_gondii_ME49 | product=mRNA (2'-O-methyladenosine-N(6)-)-methyltransferase, putative | location=TGME49_chrVIII:6250191-6253490(-) | length=525	829	2394	1566	TGME49_068840	1	522	522	1	0	525	522
comp4811_c0_seq1	3139	1e-20	2	1	30.5936	1e-20	| organism=Toxoplasma_gondii_ME49 | product=N6-adenosine-methyltransferase 70 kDa subunit, putative | location=TGME49_chrXII:1736388-1742582(-) | length=819	1567	2223	657	TGME49_017350	584	762	179	0.305936	40	819	219
comp4819_c0_seq1	1297	3e-117	2	1	100	3e-117	| organism=Toxoplasma_gondii_ME49 | product=hypothetical protein | location=TGME49_chrVIIa:3227994-3229760(+) | length=588	56	829	774	TGME49_002520	85	342	258	1	0	588	258
comp4819_c0_seq1	1297	2e-50	2	1	100	2e-50	| organism=Toxoplasma_gondii_ME49 | product=hypothetical protein | location=TGME49_chrX:128388-132512(-) | length=1117	916	1206	291	TGME49_028730	729	825	97	1	0	1117	97
comp4829_c0_seq1	4220	7e-80	1	1	100	7e-80	| organism=Toxoplasma_gondii_ME49 | product=RRM domain-containing protein | location=TGME49_chrVI:1398547-1418156(+) | length=859	3049	3657	609	TGME49_040710	176	378	203	1	0	859	203
comp4829_c0_seq1	4220	7e-80	1	4	51.6667	3e-17	| organism=Toxoplasma_gondii_ME49 | product=RRM domain-containing protein | location=TGME49_chrVI:1398547-1418156(+) | length=859	2436	2786	351	TGME49_040710	379	476	98	0.516667	25	859	120
comp4829_c0_seq1	4220	7e-80	1	3	59.4937	8e-38	| organism=Toxoplasma_gondii_ME49 | product=RRM domain-containing protein | location=TGME49_chrVI:1398547-1418156(+) | length=859	2204	2677	474	TGME49_040710	398	534	137	0.594937	21	859	158
comp4829_c0_seq1	4220	7e-80	1	2	99.6835	6e-79	| organism=Toxoplasma_gondii_ME49 | product=RRM domain-containing protein | location=TGME49_chrVI:1398547-1418156(+) | length=859	1078	2025	948	TGME49_040710	524	839	316	0.996835	0	859	316
comp4833_c0_seq1	3608	0	2	2	100	1e-13	| organism=Toxoplasma_gondii_ME49 | product=3-hydroxybutyryl-CoA dehydrogenase, putative | location=TGME49_chrVIII:1848451-1850676(+) | length=509	2542	2649	108	TGME49_032090	1	36	36	1	0	509	36
comp4833_c0_seq1	3608	0	2	1	100	0	| organism=Toxoplasma_gondii_ME49 | product=3-hydroxybutyryl-CoA dehydrogenase, putative | location=TGME49_chrVIII:1848451-1850676(+) | length=509	1123	2250	1128	TGME49_032090	134	509	376	1	0	509	376
comp4833_c0_seq1	3608	2e-86	2	1	100	2e-86	| organism=Toxoplasma_gondii_ME49 | product=hypothetical protein | location=TGME49_chrXI:4108952-4111541(+) | length=362	3	455	453	TGME49_114470	212	362	151	1	0	362	151
comp4838_c0_seq1	964	7e-36	1	1	100	7e-36	| organism=Toxoplasma_gondii_ME49 | product=hypothetical protein | location=TGME49_chrIV:1950468-1955906(+) | length=1812	192	902	711	TGME49_011010	1135	1371	237	1	0	1812	237
comp489_c0_seq1	8236	6e-43	5	1	31.9444	6e-43	| organism=Toxoplasma_gondii_ME49 | product=cleft lip and palate transmembrane protein 1, putative | location=TGME49_chrIII:2166140-2173747(+) | length=619	5351	6322	972	TGME49_099110	256	602	347	0.319444	49	619	360
comp4968_c0_seq1	1522	2e-84	1	1	100	2e-84	| organism=Toxoplasma_gondii_ME49 | product=hypothetical protein | location=TGME49_chrX:1962772-1965741(+) | length=989	538	1440	903	TGME49_025830	1	301	301	1	0	989	301
comp5019_c0_seq1	2032	3e-138	1	1	100	3e-138	| organism=Toxoplasma_gondii_ME49 | product=acetyltransferase domain-containing protein | location=TGME49_chrVIII:567805-569707(+) | length=333	396	1394	999	TGME49_030060	1	333	333	1	0	333	333
comp5036_c0_seq1	1455	1e-45	2	1	100	1e-45	| organism=Toxoplasma_gondii_ME49 | product=hypothetical protein | location=TGME49_chrX:616964-622420(+) | length=517	746	1021	276	TGME49_028010	369	460	92	1	0	517	92
comp5036_c0_seq1	1455	1e-18	2	1	64.0625	1e-18	| organism=Toxoplasma_gondii_ME49 | product=NLI interacting factor-like phosphatase domain-containing protein | location=TGME49_chrX:353828-365388(-) | length=1225	1250	1441	192	TGME49_028330	712	775	64	0.640625	0	1225	64
comp5045_c0_seq1	5072	2e-35	3	1	100	2e-35	| organism=Toxoplasma_gondii_ME49 | product=hypothetical protein | location=TGME49_chrXI:2382042-2383462(+) | length=119	1524	1826	303	TGME49_112040	19	119	101	1	0	119	101
comp5089_c0_seq1	3546	0	1	1	95.7921	0	| organism=Toxoplasma_gondii_ME49 | product=hypothetical protein | location=TGME49_chrII:1046849-1056668(+) | length=808	376	2697	2322	TGME49_022360	1	808	808	0.957921	34	808	808
comp5106_c0_seq1	7748	0	3	1	99.2258	0	| organism=Toxoplasma_gondii_ME49 | product=Na+/H+ exchanger, putative | location=TGME49_chrVIIb:525050-531487(+) | length=804	414	2738	2325	TGME49_063480	1	775	775	0.992258	0	804	775
comp5106_c0_seq1	7748	0	3	1	97.28	0	| organism=Toxoplasma_gondii_ME49 | product=DnaJ domain-containing protein | location=TGME49_chrIX:4890872-4899491(-) | length=2044	4047	7694	3648	TGME49_010430	1	1250	1250	0.9728	34	2044	1250
comp5106_c0_seq1	7748	2e-26	3	1	34.6154	2e-26	| organism=Toxoplasma_gondii_ME49 | product=sodium/hydrogen exchanger, putative | location=TGME49_chrIX:5357374-5365489(-) | length=1378	1119	2177	1059	TGME49_105180	759	1103	345	0.346154	30	1378	364
comp5111_c0_seq1	5253	0	5	1	100	0	| organism=Toxoplasma_gondii_ME49 | product=AGC kinase TgPKG1 | location=TGME49_chrXI:1984067-1999025(-) | length=994	1807	4788	2982	TGME49_111360	1	994	994	1	0	994	994
comp5111_c0_seq1	5253	1e-49	5	1	45.6067	1e-49	| organism=Toxoplasma_gondii_ME49 | product=AGC kinase | location=TGME49_chrX:265362-268362(+) | length=333	3919	4629	711	TGME49_028420	45	280	236	0.456067	5	333	239
comp5111_c0_seq1	5253	1e-52	5	1	43.038	1e-52	| organism=Toxoplasma_gondii_ME49 | product=AGC kinase | location=TGME49_chrX:1798685-1800942(+) | length=343	3937	4647	711	TGME49_026030	63	296	234	0.43038	3	343	237
comp5111_c0_seq1	5253	7e-55	5	1	44.0678	7e-55	| organism=Toxoplasma_gondii_ME49 | product=AGC kinase | location=TGME49_chrV:1768699-1770382(+) | length=514	3937	4644	708	TGME49_086470	231	463	233	0.440678	3	514	236
comp5111_c0_seq1	5253	4e-45	5	1	37.7593	4e-45	| organism=Toxoplasma_gondii_ME49 | product=AGC kinase | location=TGME49_chrIX:693246-698942(-) | length=951	3934	4647	714	TGME49_067540	485	722	238	0.377593	6	951	241
comp5374_c0_seq1	1974	3e-148	1	1	100	3e-148	| organism=Toxoplasma_gondii_ME49 | product=hypothetical protein, conserved | location=TGME49_chrIX:1973654-1978206(+) | length=347	1073	1939	867	TGME49_064970	24	312	289	1	0	347	289
comp5395_c0_seq1	1090	7e-88	1	1	100	7e-88	| organism=Toxoplasma_gondii_ME49 | product=hypothetical protein | location=DS984777:15911-16402(-) | length=163	219	704	486	TGME49_079550	1	162	162	1	0	163	162
comp5415_c0_seq1	4549	2e-67	2	1	100	2e-67	| organism=Toxoplasma_gondii_ME49 | product=hypothetical protein | location=TGME49_chrXI:483168-484417(-) | length=149	1202	1648	447	TGME49_109090	1	149	149	1	0	149	149
comp5415_c0_seq1	4549	4e-89	2	1	100	4e-89	| organism=Toxoplasma_gondii_ME49 | product=NADPH-dependent oxidoreductase, putative | location=TGME49_chrXII:4434574-4440688(-) | length=1027	2751	3635	885	TGME49_049320	1	295	295	1	0	1027	295
comp5476_c0_seq1	3367	0	1	1	99.7988	0	| organism=Toxoplasma_gondii_ME49 | product=hypothetical protein | location=TGME49_chrXII:2562607-2565070(-) | length=616	1014	2504	1491	TGME49_045990	120	616	497	0.997988	0	616	497
comp5477_c0_seq1	2774	6e-29	5	1	41.0112	6e-29	| organism=Toxoplasma_gondii_ME49 | product=cyclophilin, putative | location=TGME49_chrIX:3206110-3208753(+) | length=197	316	750	435	TGME49_089250	2	179	178	0.410112	33	197	178
comp5477_c0_seq1	2774	2e-30	5	1	52.1739	2e-30	| organism=Toxoplasma_gondii_ME49 | product=cyclophilin, putative | location=TGME49_chrVIII:847721-848239(+) | length=172	346	726	381	TGME49_030520	18	154	137	0.521739	12	172	138
comp5477_c0_seq1	2774	6e-42	5	1	53.3784	6e-42	| organism=Toxoplasma_gondii_ME49 | product=cyclophilin, putative | location=TGME49_chrVIII:5185805-5186990(+) | length=195	307	750	444	TGME49_070560	39	186	148	0.533784	0	195	148
comp5477_c0_seq1	2774	0	5	1	100	0	| organism=Toxoplasma_gondii_ME49 | product=cyclophilin, putative | location=TGME49_chrIV:150201-159461(+) | length=764	289	2370	2082	TGME49_120640	71	764	694	1	0	764	694
comp5477_c0_seq1	2774	2e-31	5	1	56.7164	2e-31	| organism=Toxoplasma_gondii_ME49 | product=20 kDa cyclophilin precursor | location=TGME49_chrVIIa:1176022-1177068(+) | length=348	358	726	369	TGME49_005700	194	326	133	0.567164	12	348	134
comp552_c0_seq1	4370	4e-61	5	1	33.0969	4e-61	| organism=Toxoplasma_gondii_ME49 | product=eukaryotic translation initiation factor 4A | location=TGME49_chrXII:5169613-5171650(-) | length=412	217	1458	1242	TGME49_050770	1	408	408	0.330969	24	412	423
comp552_c0_seq1	4370	4e-60	5	1	35.6383	4e-60	| organism=Toxoplasma_gondii_ME49 | product=ATP-dependent helicase, putaive | location=TGME49_chrVIIb:4423224-4426215(+) | length=395	334	1458	1125	TGME49_056770	30	391	362	0.356383	15	395	376
comp552_c0_seq1	4370	1e-62	5	1	35.9801	1e-62	| organism=Toxoplasma_gondii_ME49 | product=ATP-dependent RNA helicase, putative | location=TGME49_chrXI:3023229-3026620(-) | length=475	265	1473	1209	TGME49_113010	94	474	381	0.359801	22	475	403
comp5525_c0_seq1	2577	0	1	1	100	0	| organism=Toxoplasma_gondii_ME49 | product=hypothetical protein | location=TGME49_chrIX:531473-545562(+) | length=2136	719	2533	1815	TGME49_067710	1532	2136	605	1	0	2136	605
comp5571_c0_seq1	1825	1e-43	2	1	100	1e-43	| organism=Toxoplasma_gondii_ME49 | product=hypothetical protein, conserved | location=TGME49_chrXI:1193974-1202252(+) | length=1264	3	254	252	TGME49_110270	390	473	84	1	0	1264	84
comp5571_c0_seq1	1825	1e-87	2	1	100	1e-87	| organism=Toxoplasma_gondii_ME49 | product=hypothetical protein | location=TGME49_chrXII:2071149-2076468(+) | length=1566	306	1319	1014	TGME49_017770	1229	1566	338	1	0	1566	338
comp5572_c0_seq1	3329	0	1	1	100	0	| organism=Toxoplasma_gondii_ME49 | product=MBOAT domain-containing protein | location=TGME49_chrIII:501226-507743(+) | length=819	2148	3329	1182	TGME49_052340	234	627	394	1	0	819	394
comp5572_c0_seq1	3329	0	1	2	75.9434	2e-85	| organism=Toxoplasma_gondii_ME49 | product=MBOAT domain-containing protein | location=TGME49_chrIII:501226-507743(+) | length=819	960	1595	636	TGME49_052340	628	789	162	0.759434	50	819	212
comp5600_c0_seq1	2691	0	1	1	99.8788	0	| organism=Toxoplasma_gondii_ME49 | product=hypothetical protein | location=TGME49_chrVIII:962262-965716(-) | length=870	25	2499	2475	TGME49_030680	46	870	825	0.998788	0	870	825
comp5640_c0_seq1	2286	0	1	1	100	0	| organism=Toxoplasma_gondii_ME49 | product=hypothetical protein, conserved | location=TGME49_chrIV:2019870-2025495(-) | length=381	964	2106	1143	TGME49_010800	1	381	381	1	0	381	381
comp5647_c0_seq1	6304	6e-146	5	1	34.2353	6e-146	| organism=Toxoplasma_gondii_ME49 | product=elongation factor 2, putative | location=TGME49_chrVIIa:1351752-1355420(+) | length=832	1397	3928	2532	TGME49_005470	1	808	808	0.342353	48	832	850
comp5647_c0_seq1	6304	0	5	1	100	0	| organism=Toxoplasma_gondii_ME49 | product=U5 small nuclear ribonucleoprotein, putative | location=TGME49_chrV:1957050-1968178(+) | length=1008	1049	4072	3024	TGME49_086080	1	1008	1008	1	0	1008	1008
comp5647_c0_seq1	6304	3e-46	5	1	100	3e-46	| organism=Toxoplasma_gondii_ME49 | product=hypothetical protein | location=TGME49_chrV:1970145-1970951(-) | length=86	5551	5808	258	TGME49_086070	1	86	86	1	0	86	86
comp5647_c0_seq1	6304	1e-12	5	1	26.7974	1e-12	| organism=Toxoplasma_gondii_ME49 | product=GTP-binding protein lepA, putative | location=TGME49_chrXII:447532-457268(+) | length=638	1451	1903	453	TGME49_107980	34	178	145	0.267974	10	638	153
comp5647_c0_seq1	6304	2e-15	5	1	42.5532	2e-15	| organism=Toxoplasma_gondii_ME49 | product=elongation factor Tu GTP-binding domain-containing protein | location=TGME49_chrVIII:6340999-6353242(-) | length=1697	1673	1954	282	TGME49_068710	156	249	94	0.425532	0	1697	94
comp5669_c0_seq1	730	1e-41	1	1	100	1e-41	| organism=Toxoplasma_gondii_ME49 | product=CW-type zinc finger domain-containing protein | location=TGME49_chrII:102685-113696(-) | length=2794	156	641	486	TGME49_021200	1322	1483	162	1	0	2794	162
comp5684_c0_seq1	656	2e-29	4	1	44	2e-29	| organism=Toxoplasma_gondii_ME49 | product=hypothetical protein | location=TGME49_chrVI:1686936-1692190(+) | length=690	3	602	600	TGME49_041190	223	422	200	0.44	0	690	200
comp5684_c0_seq1	656	3e-50	4	1	63.0542	3e-50	| organism=Toxoplasma_gondii_ME49 | product=hypothetical protein | location=TGME49_chrVI:1701413-1703232(+) | length=501	6	614	609	TGME49_041610	246	448	203	0.630542	0	501	203
comp5749_c0_seq1	2666	6e-105	2	1	100	6e-105	| organism=Toxoplasma_gondii_ME49 | product=hypothetical protein | location=TGME49_chrVIII:3620889-3621911(+) | length=340	79	963	885	TGME49_073270	1	295	295	1	0	340	295
comp5749_c0_seq1	2666	1e-109	2	2	100	1e-109	| organism=Toxoplasma_gondii_ME49 | product=hypothetical protein | location=TGME49_chrVIII:3624349-3625599(+) | length=243	1331	1438	108	TGME49_073160	1	36	36	1	0	243	36
comp5749_c0_seq1	2666	1e-109	2	1	100	1e-109	| organism=Toxoplasma_gondii_ME49 | product=hypothetical protein | location=TGME49_chrVIII:3624349-3625599(+) | length=243	1507	2130	624	TGME49_073160	36	243	208	1	0	243	208
comp5759_c0_seq1	4421	0	1	1	100	0	| organism=Toxoplasma_gondii_ME49 | product=hypothetical protein | location=TGME49_chrVIII:1313675-1325184(+) | length=2710	2	2536	2535	TGME49_031200	1601	2445	845	1	0	2710	845
comp5759_c0_seq1	4421	0	1	2	100	5e-101	| organism=Toxoplasma_gondii_ME49 | product=hypothetical protein | location=TGME49_chrVIII:1313675-1325184(+) | length=2710	2702	3241	540	TGME49_031200	2531	2710	180	1	0	2710	180
comp5763_c0_seq1	3314	4e-20	3	1	27.4112	4e-20	| organism=Toxoplasma_gondii_ME49 | product=hypothetical protein | location=TGME49_chrX:3287042-3295793(+) | length=1542	1446	2036	591	TGME49_024070	66	260	195	0.274112	2	1542	197
comp5779_c0_seq1	4714	4e-106	2	2	100	4e-106	| organism=Toxoplasma_gondii_ME49 | product=inosine triphosphate pyrophosphatase, putative | location=TGME49_chrVIIa:3398127-3401312(+) | length=224	3589	3687	99	TGME49_002300	192	224	33	1	0	224	33
comp5842_c0_seq1	10394	0	3	1	99.9471	0	| organism=Toxoplasma_gondii_ME49 | product=hypothetical protein | location=TGME49_chrVIIa:1000834-1008720(+) | length=2237	4719	10394	5676	TGME49_006380	309	2200	1892	0.999471	0	2237	1892
comp5871_c0_seq1	2789	5e-24	5	2	50.9434	5e-24	| organism=Toxoplasma_gondii_ME49 | product=Ras family domain-containing protein | location=TGME49_chrXI:2387436-2391912(+) | length=214	1569	1724	156	TGME49_112050	4	55	52	0.509434	2	214	53
comp5871_c0_seq1	2789	2e-26	5	2	59.5745	2e-26	| organism=Toxoplasma_gondii_ME49 | product=RAS small GTpase, putative | location=TGME49_chrX:6426249-6429918(+) | length=202	1569	1706	138	TGME49_014770	5	51	47	0.595745	1	202	47
comp5871_c0_seq1	2789	6e-29	5	2	54.3478	6e-29	| organism=Toxoplasma_gondii_ME49 | product=Ras family domain-containing protein | location=TGME49_chrIX:3465754-3469081(-) | length=219	1569	1703	135	TGME49_089680	8	53	46	0.543478	1	219	46
comp5871_c0_seq1	2789	2e-26	5	1	43.956	2e-26	| organism=Toxoplasma_gondii_ME49 | product=RAS small GTpase, putative | location=TGME49_chrX:6426249-6429918(+) | length=202	1694	1963	270	TGME49_014770	72	162	91	0.43956	1	202	91
comp5871_c0_seq1	2789	5e-24	5	1	44.9438	5e-24	| organism=Toxoplasma_gondii_ME49 | product=Ras family domain-containing protein | location=TGME49_chrXI:2387436-2391912(+) | length=214	1700	1966	267	TGME49_112050	73	161	89	0.449438	0	214	89
comp5871_c0_seq1	2789	6e-29	5	1	46.5517	6e-29	| organism=Toxoplasma_gondii_ME49 | product=Ras family domain-containing protein | location=TGME49_chrIX:3465754-3469081(-) | length=219	1709	2047	339	TGME49_089680	81	196	116	0.465517	3	219	116
comp5871_c0_seq1	2789	1e-22	5	1	42	1e-22	| organism=Toxoplasma_gondii_ME49 | product=Ras family domain-containing protein | location=TGME49_chrVIIb:3536787-3542917(+) | length=238	1694	1990	297	TGME49_058130	98	197	100	0.42	1	238	100
comp5871_c0_seq1	2789	2e-175	5	2	100	2e-175	| organism=Toxoplasma_gondii_ME49 | product=Ras family domain-containing protein | location=TGME49_chrVI:2609774-2613669(+) | length=457	1314	1706	393	TGME49_043450	115	245	131	1	0	457	131
comp5871_c0_seq1	2789	2e-175	5	1	100	2e-175	| organism=Toxoplasma_gondii_ME49 | product=Ras family domain-containing protein | location=TGME49_chrVI:2609774-2613669(+) | length=457	1709	2269	561	TGME49_043450	271	457	187	1	0	457	187
comp5879_c0_seq1	4119	0	2	1	100	0	| organism=Toxoplasma_gondii_ME49 | product=hypothetical protein | location=TGME49_chrX:4449797-4458424(+) | length=1625	967	2409	1443	TGME49_034640	1	481	481	1	0	1625	481
comp5879_c0_seq1	4119	0	2	1	99.8152	0	| organism=Toxoplasma_gondii_ME49 | product=hypothetical protein, conserved | location=TGME49_chrX:1143560-1155094(+) | length=2563	2496	4118	1623	TGME49_026950	1006	1546	541	0.998152	0	2563	541
comp5973_c0_seq1	2153	2e-63	1	1	100	2e-63	| organism=Toxoplasma_gondii_ME49 | product=hypothetical protein | location=TGME49_chrXI:4489060-4493104(+) | length=250	909	1406	498	TGME49_115120	43	208	166	1	0	250	166
comp5987_c0_seq1	2589	0	1	1	100	0	| organism=Toxoplasma_gondii_ME49 | product=hypothetical protein, conserved | location=TGME49_chrV:1357006-1365622(+) | length=1022	679	2553	1875	TGME49_013890	366	990	625	1	0	1022	625
comp6009_c0_seq1	2156	4e-12	2	1	76.4706	4e-12	| organism=Toxoplasma_gondii_ME49 | product=hypothetical protein, conserved | location=TGME49_chrXI:1051592-1057921(-) | length=711	1771	1911	141	TGME49_110120	6	56	51	0.764706	4	711	51
comp6009_c0_seq1	2156	0	2	1	100	0	| organism=Toxoplasma_gondii_ME49 | product=hypothetical protein | location=TGME49_chrXI:1256572-1260063(-) | length=636	118	1638	1521	TGME49_110330	86	592	507	1	0	636	507
comp601_c0_seq1	3793	1e-17	3	1	57.8125	1e-17	| organism=Toxoplasma_gondii_ME49 | product=hypothetical protein | location=TGME49_chrXII:635388-651968(+) | length=2869	2532	2723	192	TGME49_019740	431	494	64	0.578125	0	2869	64
comp6048_c0_seq1	1466	5e-36	2	1	100	5e-36	| organism=Toxoplasma_gondii_ME49 | product=hypothetical protein, conserved | location=TGME49_chrVIII:4989425-4991498(-) | length=300	1161	1418	258	TGME49_070790	215	300	86	1	0	300	86
comp6048_c0_seq1	1466	3e-19	2	3	100	1e-12	| organism=Toxoplasma_gondii_ME49 | product=hypothetical protein | location=TGME49_chrXI:2393166-2397458(-) | length=442	818	970	153	TGME49_112060	326	376	51	1	0	442	51
comp6048_c0_seq1	1466	3e-19	2	2	100	3e-19	| organism=Toxoplasma_gondii_ME49 | product=hypothetical protein | location=TGME49_chrXI:2393166-2397458(-) | length=442	430	510	81	TGME49_112060	377	403	27	1	0	442	27
comp6048_c0_seq1	1466	3e-19	2	1	81.0811	3e-19	| organism=Toxoplasma_gondii_ME49 | product=hypothetical protein | location=TGME49_chrXI:2393166-2397458(-) | length=442	285	395	111	TGME49_112060	413	442	30	0.810811	7	442	37
comp6062_c0_seq1	2026	9e-40	2	1	100	9e-40	| organism=Toxoplasma_gondii_ME49 | product=hypothetical protein | location=TGME49_chrXI:6091742-6097459(+) | length=401	646	969	324	TGME49_016510	294	401	108	1	0	401	108
comp6062_c0_seq1	2026	8e-102	2	1	100	8e-102	| organism=Toxoplasma_gondii_ME49 | product=uvrD/REP helicase domain-containing protein | location=TGME49_chrXII:6596944-6608107(+) | length=2851	1258	2025	768	TGME49_077550	2543	2798	256	1	0	2851	256
comp6214_c0_seq1	3392	0	2	1	88.8587	0	| organism=Toxoplasma_gondii_ME49 | product=hypothetical protein | location=TGME49_chrX:5328876-5334538(-) | length=847	563	2599	2037	TGME49_036510	112	847	736	0.888587	57	847	736
comp6214_c0_seq1	3392	7e-40	2	1	100	7e-40	| organism=Toxoplasma_gondii_ME49 | product=MAK16 protein, putative | location=TGME49_chrXII:4934543-4938116(-) | length=333	2880	3122	243	TGME49_049950	253	333	81	1	0	333	81
comp6254_c0_seq1	2469	5e-125	2	1	100	5e-125	| organism=Toxoplasma_gondii_ME49 | product=hypothetical protein | location=TGME49_chrVIIb:1344794-1349236(-) | length=739	751	1545	795	TGME49_062130	1	265	265	1	0	739	265
comp6254_c0_seq1	2469	3e-54	2	1	100	3e-54	| organism=Toxoplasma_gondii_ME49 | product=hypothetical protein, conserved | location=TGME49_chrVIIb:3375588-3384497(-) | length=1591	1720	2070	351	TGME49_058480	1475	1591	117	1	0	1591	117
comp6268_c0_seq1	254	2e-20	1	1	56.7901	2e-20	| organism=Toxoplasma_gondii_ME49 | product=hypothetical protein | location=TGME49_chrXII:417-2375(-) | length=141	6	248	243	TGME49_100790	61	141	81	0.567901	0	141	81
comp6288_c0_seq1	2879	0	1	1	100	0	| organism=Toxoplasma_gondii_ME49 | product=formin homology 2 domain-containing protein | location=TGME49_chrVIIa:942149-959068(-) | length=5031	348	2879	2532	TGME49_006430	2003	2846	844	1	0	5031	844
comp6288_c0_seq1	2879	0	1	2	98.2143	8e-15	| organism=Toxoplasma_gondii_ME49 | product=formin homology 2 domain-containing protein | location=TGME49_chrVIIa:942149-959068(-) | length=5031	3	170	168	TGME49_006430	2992	3047	56	0.982143	0	5031	56
comp6290_c0_seq1	2025	5e-142	4	2	100	1e-41	| organism=Toxoplasma_gondii_ME49 | product=hypothetical protein | location=TGME49_chrVI:1701413-1703232(+) | length=501	388	822	435	TGME49_041610	1	145	145	1	0	501	145
comp6290_c0_seq1	2025	6e-70	4	1	57.554	6e-70	| organism=Toxoplasma_gondii_ME49 | product=hypothetical protein | location=TGME49_chrVI:1697250-1698182(+) | length=310	1188	2021	834	TGME49_041305	2	279	278	0.57554	0	310	278
comp6290_c0_seq1	2025	2e-75	4	1	57.5972	2e-75	| organism=Toxoplasma_gondii_ME49 | product=hypothetical protein | location=TGME49_chrVI:1693655-1695384(+) | length=450	1158	2006	849	TGME49_041300	111	389	279	0.575972	4	450	283
comp6290_c0_seq1	2025	3e-68	4	1	46.8553	3e-68	| organism=Toxoplasma_gondii_ME49 | product=hypothetical protein | location=TGME49_chrVI:1686936-1692190(+) | length=690	1143	2024	882	TGME49_041190	126	443	318	0.468553	24	690	318
comp6290_c0_seq1	2025	5e-142	4	1	94.6996	5e-142	| organism=Toxoplasma_gondii_ME49 | product=hypothetical protein | location=TGME49_chrVI:1701413-1703232(+) | length=501	1152	2000	849	TGME49_041610	151	433	283	0.946996	0	501	283
comp6313_c0_seq1	4474	0	5	1	100	0	| organism=Toxoplasma_gondii_ME49 | product=protein phosphatase 2C, putative | location=TGME49_chrX:5302624-5306566(+) | length=576	598	2325	1728	TGME49_036260	1	576	576	1	0	576	576
comp6313_c0_seq1	4474	4e-16	5	1	24.4681	4e-16	| organism=Toxoplasma_gondii_ME49 | product=protein phosphatase 2C, putative | location=TGME49_chrIb:729173-736360(-) | length=703	793	1776	984	TGME49_008500	219	570	352	0.244681	72	703	376
comp6313_c0_seq1	4474	3e-13	5	1	35.0649	3e-13	| organism=Toxoplasma_gondii_ME49 | product=protein phosphatase 2C, putative | location=TGME49_chrIV:1142853-1145295(-) | length=537	1018	1467	450	TGME49_118660	354	486	133	0.350649	25	537	154
comp6313_c0_seq1	4474	1e-11	5	1	34.9112	1e-11	| organism=Toxoplasma_gondii_ME49 | product=protein phosphatase 2C, putative | location=TGME49_chrVIIa:4172200-4178246(+) | length=673	958	1452	495	TGME49_081580	504	647	144	0.349112	29	673	169
comp6313_c0_seq1	4474	2e-11	5	1	35.7143	2e-11	| organism=Toxoplasma_gondii_ME49 | product=protein phosphatase 2C, putative | location=TGME49_chrIX:879562-884391(-) | length=909	1009	1329	321	TGME49_067100	628	731	104	0.357143	13	909	112
comp6340_c0_seq1	3301	0	1	1	100	0	| organism=Toxoplasma_gondii_ME49 | product=mannose-6-phosphate isomerase, putative | location=TGME49_chrVIIb:2500054-2503500(-) | length=665	543	2537	1995	TGME49_060140	1	665	665	1	0	665	665
comp6355_c0_seq1	2245	6e-111	2	1	94.3396	6e-111	| organism=Toxoplasma_gondii_ME49 | product=iron-sulfur cluster assembly accessory protein, putative | location=TGME49_chrV:1300031-1301545(-) | length=504	609	1721	1113	TGME49_013810	48	407	360	0.943396	11	504	371
comp6355_c0_seq1	2245	6e-34	2	1	100	6e-34	| organism=Toxoplasma_gondii_ME49 | product=hypothetical protein | location=TGME49_chrVI:2286958-2290925(+) | length=953	1668	1877	210	TGME49_042810	884	953	70	1	0	953	70
comp6359_c0_seq1	3965	3e-143	1	2	100	3e-143	| organism=Toxoplasma_gondii_ME49 | product=hypothetical protein | location=TGME49_chrVIIa:3880902-3885136(-) | length=450	1721	1813	93	TGME49_001270	1	31	31	1	0	450	31
comp6359_c0_seq1	3965	3e-143	1	1	100	3e-143	| organism=Toxoplasma_gondii_ME49 | product=hypothetical protein | location=TGME49_chrVIIa:3880902-3885136(-) | length=450	535	1665	1131	TGME49_001270	72	448	377	1	0	450	377
comp6408_c0_seq1	581	4e-57	1	1	100	4e-57	| organism=Toxoplasma_gondii_ME49 | product=hypothetical protein | location=TGME49_chrXII:6685609-6686946(+) | length=445	2	478	477	TGME49_077230	71	229	159	1	0	445	159
comp6417_c0_seq1	1224	2e-77	1	1	100	2e-77	| organism=Toxoplasma_gondii_ME49 | product=hypothetical protein | location=TGME49_chrIX:5789060-5794193(-) | length=595	586	1107	522	TGME49_105970	265	438	174	1	0	595	174
comp6428_c0_seq1	2144	8e-47	1	1	95.9016	8e-47	| organism=Toxoplasma_gondii_ME49 | product=hypothetical protein | location=TGME49_chrIV:2329585-2331564(+) | length=326	1492	1857	366	TGME49_101300	127	248	122	0.959016	0	326	122
comp6431_c0_seq1	1262	4e-72	1	1	100	4e-72	| organism=Toxoplasma_gondii_ME49 | product=hypothetical protein | location=TGME49_chrVIIb:3555924-3559122(-) | length=144	578	970	393	TGME49_058100	14	144	131	1	0	144	131
comp6454_c0_seq1	2357	0	2	1	100	0	| organism=Toxoplasma_gondii_ME49 | product=T-cell activation protein phosphatase 2C, putative | location=TGME49_chrIb:140912-143521(+) | length=533	1358	2356	999	TGME49_007590	201	533	333	1	0	533	333
comp6454_c0_seq1	2357	1e-11	2	1	33.1361	1e-11	| organism=Toxoplasma_gondii_ME49 | product=hypothetical protein | location=TGME49_chrX:3343235-3351246(-) | length=2149	1889	2320	432	TGME49_023990	1968	2125	158	0.331361	36	2149	169
comp6615_c0_seq1	2205	6e-18	3	1	100	6e-18	| organism=Toxoplasma_gondii_ME49 | product=isoprenylcysteine carboxylmethyltransferase, putative | location=TGME49_chrIX:6199948-6203431(+) | length=759	1004	1177	174	TGME49_106470	9	66	58	1	0	759	58
comp6615_c0_seq1	2205	2e-81	3	1	99.5098	2e-81	| organism=Toxoplasma_gondii_ME49 | product=regulator of chromosome condensation RCC1 domain-containing protein | location=TGME49_chrIb:1055766-1067689(-) | length=1015	2	613	612	TGME49_009130	25	228	204	0.995098	0	1015	204
comp6615_c0_seq1	2205	4e-11	3	1	37.3626	4e-11	| organism=Toxoplasma_gondii_ME49 | product=regulator of chromosome condensation domain-containing protein | location=TGME49_chrXII:4024182-4035601(+) | length=1205	47	319	273	TGME49_048640	294	384	91	0.373626	0	1205	91
comp6615_c0_seq1	2205	2e-81	3	2	35.6436	3e-11	| organism=Toxoplasma_gondii_ME49 | product=regulator of chromosome condensation RCC1 domain-containing protein | location=TGME49_chrIb:1055766-1067689(-) | length=1015	35	331	297	TGME49_009130	304	404	101	0.356436	2	1015	101
comp6676_c0_seq1	4963	3e-132	4	1	100	3e-132	| organism=Toxoplasma_gondii_ME49 | product=hypothetical protein | location=TGME49_chrVIII:6520690-6522237(-) | length=515	3936	4904	969	TGME49_068350	1	323	323	1	0	515	323
comp6676_c0_seq1	4963	3e-23	4	1	100	3e-23	| organism=Toxoplasma_gondii_ME49 | product=glycosyltransferase family 28 C-terminal domain-containing protein | location=TGME49_chrVIII:6523044-6524771(-) | length=575	3428	3577	150	TGME49_068340	517	566	50	1	0	575	50
comp6679_c0_seq1	5632	8e-14	4	1	32.2727	8e-14	| organism=Toxoplasma_gondii_ME49 | product=protein phosphatase 2C, putative | location=TGME49_chrIII:1711053-1716101(-) | length=491	1256	1906	651	TGME49_054410	312	485	174	0.322727	49	491	220
comp6679_c0_seq1	5632	1e-16	4	1	33.4694	1e-16	| organism=Toxoplasma_gondii_ME49 | product=hypothetical protein | location=TGME49_chrIX:3347480-3351834(+) | length=1317	1244	1849	606	TGME49_089490	439	682	244	0.334694	44	1317	245
comp6679_c0_seq1	5632	0	4	1	100	0	| organism=Toxoplasma_gondii_ME49 | product=hypothetical protein | location=TGME49_chrX:3343235-3351246(-) | length=2149	3797	5593	1797	TGME49_023990	652	1250	599	1	0	2149	599
comp6679_c0_seq1	5632	0	4	3	99.7305	3e-144	| organism=Toxoplasma_gondii_ME49 | product=hypothetical protein | location=TGME49_chrX:3343235-3351246(-) | length=2149	2441	3553	1113	TGME49_023990	1332	1702	371	0.997305	0	2149	371
comp6679_c0_seq1	5632	0	4	2	100	6e-169	| organism=Toxoplasma_gondii_ME49 | product=hypothetical protein | location=TGME49_chrX:3343235-3351246(-) | length=2149	1172	2308	1137	TGME49_023990	1771	2149	379	1	0	2149	379
comp6679_c0_seq1	5632	4e-30	4	1	35.4015	4e-30	| organism=Toxoplasma_gondii_ME49 | product=hypothetical protein | location=TGME49_chrIX:5205311-5215262(-) | length=2458	1214	1903	690	TGME49_104960	2163	2436	274	0.354015	44	2458	274
comp670_c0_seq1	4578	5e-68	2	1	100	5e-68	| organism=Toxoplasma_gondii_ME49 | product=hypothetical protein, conserved | location=TGME49_chrXII:4049057-4050518(-) | length=122	475	840	366	TGME49_048660	1	122	122	1	0	122	122
comp670_c0_seq1	4578	1e-77	2	1	100	1e-77	| organism=Toxoplasma_gondii_ME49 | product=hypothetical protein | location=TGME49_chrX:5738631-5740248(-) | length=213	3665	4081	417	TGME49_037230	1	139	139	1	0	213	139
comp670_c0_seq1	4578	1e-77	2	2	100	9e-38	| organism=Toxoplasma_gondii_ME49 | product=hypothetical protein | location=TGME49_chrX:5738631-5740248(-) | length=213	2942	3163	222	TGME49_037230	140	213	74	1	0	213	74
comp6727_c0_seq1	3244	6e-75	2	1	99.2701	6e-75	| organism=Toxoplasma_gondii_ME49 | product=hypothetical protein | location=TGME49_chrII:711624-712953(-) | length=228	2289	2699	411	TGME49_021970	1	137	137	0.992701	0	228	137
comp6727_c0_seq1	3244	0	2	1	100	0	| organism=Toxoplasma_gondii_ME49 | product=phosphatidylglycerophosphate synthase, putative | location=TGME49_chrXII:2816457-2819417(+) | length=986	412	1872	1461	TGME49_046530	493	979	487	1	0	986	487
comp6785_c0_seq1	2168	0	2	1	99.8077	0	| organism=Toxoplasma_gondii_ME49 | product=ribosome biogenesis protein SSF1, putative | location=TGME49_chrVIII:3226823-3230878(-) | length=673	264	1823	1560	TGME49_073840	28	547	520	0.998077	0	673	520
comp6785_c0_seq1	2168	1e-11	2	1	97.0588	1e-11	| organism=Toxoplasma_gondii_ME49 | product=hypothetical protein, conserved | location=TGME49_chrVIII:609914-611983(+) | length=182	1899	2000	102	TGME49_030120	133	166	34	0.970588	0	182	34
comp6806_c0_seq1	5649	3e-37	3	1	34.1772	3e-37	| organism=Toxoplasma_gondii_ME49 | product=RNA-metabolising metallo-beta-lactamase domain-containing protein | location=TGME49_chrIX:5625658-5634750(-) | length=1089	69	968	900	TGME49_105640	259	563	305	0.341772	27	1089	316
comp6815_c0_seq1	2144	2e-42	5	1	55.5556	2e-42	| organism=Toxoplasma_gondii_ME49 | product=cyclophilin, putative | location=TGME49_chrVIII:847721-848239(+) | length=172	489	1001	513	TGME49_030520	1	170	170	0.555556	1	172	171
comp6815_c0_seq1	2144	3e-46	5	1	57.8652	3e-46	| organism=Toxoplasma_gondii_ME49 | product=20 kDa cyclophilin precursor | location=TGME49_chrVIIa:1176022-1177068(+) | length=348	486	1019	534	TGME49_005700	171	347	177	0.578652	1	348	178
comp6815_c0_seq1	2144	2e-36	5	1	50.2793	2e-36	| organism=Toxoplasma_gondii_ME49 | product=peptidyl-prolyl isomerase, putative | location=TGME49_chrV:2861762-2869000(-) | length=521	486	1016	531	TGME49_083850	342	519	178	0.502793	3	521	179
comp6840_c0_seq1	2372	6e-107	1	1	100	6e-107	| organism=Toxoplasma_gondii_ME49 | product=hypothetical protein | location=TGME49_chrV:430188-431075(+) | length=295	2	634	633	TGME49_020490	85	295	211	1	0	295	211
comp6854_c0_seq1	2386	2e-131	1	1	100	2e-131	| organism=Toxoplasma_gondii_ME49 | product=hypothetical protein | location=TGME49_chrIII:192146-199571(-) | length=540	30	881	852	TGME49_075840	257	540	284	1	0	540	284
comp6862_c0_seq1	3112	0	1	1	100	0	| organism=Toxoplasma_gondii_ME49 | product=C2 domain-containing protein | location=TGME49_chrVI:1551445-1575193(-) | length=1990	3	1823	1821	TGME49_040910	405	1011	607	1	0	1990	607
comp6862_c0_seq1	3112	0	1	2	100	0	| organism=Toxoplasma_gondii_ME49 | product=C2 domain-containing protein | location=TGME49_chrVI:1551445-1575193(-) | length=1990	1824	3110	1287	TGME49_040910	1092	1520	429	1	0	1990	429
comp6865_c0_seq1	2292	1e-161	1	1	100	1e-161	| organism=Toxoplasma_gondii_ME49 | product=SPRY domain-containing protein | location=TGME49_chrIa:112558-121410(+) | length=740	1146	2291	1146	TGME49_093060	359	740	382	1	0	740	382
comp688_c0_seq1	625	2e-35	1	1	91.0256	2e-35	| organism=Toxoplasma_gondii_ME49 | product=cytochrome oxidase I | location=DS985004:2-1501(+) | length=402	43	276	234	TGME49_055060	325	402	78	0.910256	0	402	78
comp6887_c0_seq1	5178	2e-63	4	1	100	2e-63	| organism=Toxoplasma_gondii_ME49 | product=hypothetical protein | location=TGME49_chrIb:934919-936199(+) | length=426	3762	4352	591	TGME49_008990	1	197	197	1	0	426	197
comp6887_c0_seq1	5178	0	4	1	100	0	| organism=Toxoplasma_gondii_ME49 | product=hypothetical protein | location=TGME49_chrX:133863-136208(+) | length=466	732	1970	1239	TGME49_028720	54	466	413	1	0	466	413
comp6887_c0_seq1	5178	8e-16	4	1	100	8e-16	| organism=Toxoplasma_gondii_ME49 | product=hypothetical protein | location=TGME49_chrVI:559009-566780(+) | length=1310	2037	2156	120	TGME49_039340	897	936	40	1	0	1310	40
comp6887_c0_seq1	5178	0	4	1	100	0	| organism=Toxoplasma_gondii_ME49 | product=patatin-like phospholipase domain-containing protein | location=TGME49_chrIX:5323965-5335219(+) | length=2579	2232	3719	1488	TGME49_105140	1219	1714	496	1	0	2579	496
comp6908_c0_seq1	2187	1e-160	1	1	100	1e-160	| organism=Toxoplasma_gondii_ME49 | product=hypothetical protein, conserved | location=TGME49_chrVIIa:679632-682778(+) | length=465	1292	2185	894	TGME49_006710	1	298	298	1	0	465	298
comp6954_c0_seq1	2323	8e-18	2	1	100	8e-18	| organism=Toxoplasma_gondii_ME49 | product=hypothetical protein | location=TGME49_chrX:5012513-5013989(-) | length=212	1648	1872	225	TGME49_035710	1	75	75	1	0	212	75
comp6954_c0_seq1	2323	4e-100	2	1	100	4e-100	| organism=Toxoplasma_gondii_ME49 | product=hypothetical protein, conserved | location=TGME49_chrIX:6146338-6151043(+) | length=1308	890	1579	690	TGME49_106400	1	230	230	1	0	1308	230
comp6961_c0_seq1	1010	4e-36	2	1	99.2366	4e-36	| organism=Toxoplasma_gondii_ME49 | product=hypothetical protein | location=TGME49_chrII:1830531-1841814(-) | length=1560	617	1009	393	TGME49_097520	281	411	131	0.992366	0	1560	131
comp6961_c0_seq1	1010	2e-66	2	1	78.2609	2e-66	| organism=Toxoplasma_gondii_ME49 | product=nuclear NF-kB activating protein, putative | location=TGME49_chrIX:2555413-2561337(-) | length=903	1	756	756	TGME49_088350	454	702	249	0.782609	5	903	253
comp7003_c0_seq1	6597	3e-20	5	1	34.0909	3e-20	| organism=Toxoplasma_gondii_ME49 | product=actin | location=TGME49_chrIb:996722-998284(+) | length=376	5218	5745	528	TGME49_009030	241	375	135	0.340909	41	376	176
comp7003_c0_seq1	6597	1e-16	5	1	29.1429	1e-16	| organism=Toxoplasma_gondii_ME49 | product=actin, putative | location=TGME49_chrXII:4015838-4021104(-) | length=383	5221	5745	525	TGME49_048630	248	381	134	0.291429	41	383	175
comp7004_c0_seq1	979	2e-19	1	1	100	2e-19	| organism=Toxoplasma_gondii_ME49 | product=hypothetical protein | location=TGME49_chrIV:1064523-1065743(+) | length=406	850	978	129	TGME49_118880	364	406	43	1	0	406	43
comp7049_c0_seq1	5974	0	2	1	99.9039	0	| organism=Toxoplasma_gondii_ME49 | product=hypothetical protein, conserved | location=TGME49_chrVI:2165136-2169014(-) | length=1292	1096	4218	3123	TGME49_042700	136	1176	1041	0.999039	0	1292	1041
comp7073_c0_seq1	1308	1e-61	2	1	100	1e-61	| organism=Toxoplasma_gondii_ME49 | product=hypothetical protein | location=TGME49_chrXII:2577619-2583216(+) | length=839	400	870	471	TGME49_046020	1	157	157	1	0	839	157
comp7073_c0_seq1	1308	2e-18	2	1	100	2e-18	| organism=Toxoplasma_gondii_ME49 | product=SPX domain-containing protein | location=TGME49_chrXII:3970508-3975472(+) | length=621	1	342	342	TGME49_048550	158	271	114	1	0	621	114
comp714_c0_seq1	1723	9e-131	1	1	96.5665	9e-131	| organism=Toxoplasma_gondii_ME49 | product=hypoxanthine-xanthine-guanine phosphoribosyl transferase | location=TGME49_chrVIII:6795428-6797787(+) | length=279	895	1593	699	TGME49_000320	47	279	233	0.965665	0	279	233
comp715_c0_seq1	6164	0	1	1	100	0	| organism=Toxoplasma_gondii_ME49 | product=myb-like DNA-binding domain-containing protein | location=TGME49_chrX:7231466-7243316(-) | length=888	2745	5408	2664	TGME49_075480	1	888	888	1	0	888	888
comp7198_c0_seq1	2276	2e-76	1	2	100	6e-67	| organism=Toxoplasma_gondii_ME49 | product=zinc finger (C3HC4 RING finger) protein, putative | location=TGME49_chrVIIa:1246407-1250205(+) | length=484	115	546	432	TGME49_005600	1	144	144	1	0	484	144
comp7198_c0_seq1	2276	2e-76	1	1	100	2e-76	| organism=Toxoplasma_gondii_ME49 | product=zinc finger (C3HC4 RING finger) protein, putative | location=TGME49_chrVIIa:1246407-1250205(+) | length=484	763	1236	474	TGME49_005600	250	407	158	1	0	484	158
comp727_c0_seq1	6966	5e-176	5	1	82.906	5e-176	| organism=Toxoplasma_gondii_ME49 | product=PAN domain-containing protein | location=TGME49_chrVIII:6766236-6767291(+) | length=351	5499	6551	1053	TGME49_000270	1	351	351	0.82906	0	351	351
comp727_c0_seq1	6966	9e-87	5	1	100	9e-87	| organism=Toxoplasma_gondii_ME49 | product=helicase conserved C-terminal domain-containing protein | location=TGME49_chrVIII:6742884-6748175(+) | length=1080	3934	4533	600	TGME49_067970	695	894	200	1	0	1080	200
comp7280_c0_seq1	1812	1e-118	1	1	100	1e-118	| organism=Toxoplasma_gondii_ME49 | product=hypothetical protein, conserved | location=TGME49_chrII:1964487-1965251(+) | length=254	801	1556	756	TGME49_097760	1	252	252	1	0	254	252
comp7319_c0_seq1	565	3e-22	1	1	97.2603	3e-22	| organism=Toxoplasma_gondii_ME49 | product=hypothetical protein | location=TGME49_chrXI:3976457-3979096(-) | length=653	79	297	219	TGME49_114280	501	573	73	0.972603	0	653	73
comp7326_c0_seq1	4098	0	2	1	99.7732	0	| organism=Toxoplasma_gondii_ME49 | product=hypothetical protein, conserved | location=TGME49_chrIII:836381-838411(+) | length=452	1857	3179	1323	TGME49_053300	1	441	441	0.997732	0	452	441
comp7326_c0_seq1	4098	7e-15	2	1	42.3529	7e-15	| organism=Toxoplasma_gondii_ME49 | product=hypothetical protein | location=TGME49_chrIII:913854-914171(-) | length=105	3057	3311	255	TGME49_053390	20	104	85	0.423529	0	105	85
comp7332_c0_seq1	386	2e-22	1	1	100	2e-22	| organism=Toxoplasma_gondii_ME49 | product=hypothetical protein | location=TGME49_chrIV:1896268-1907058(-) | length=1998	108	359	252	TGME49_011210	1734	1817	84	1	0	1998	84
comp7339_c0_seq1	1322	8e-43	1	1	100	8e-43	| organism=Toxoplasma_gondii_ME49 | product=hypothetical protein | location=TGME49_chrVIII:1711701-1712027(-) | length=108	875	1198	324	TGME49_031990	1	108	108	1	0	108	108
comp7357_c0_seq1	2600	5e-93	1	1	86.7704	5e-93	| organism=Toxoplasma_gondii_ME49 | product=MAK16 protein, putative | location=TGME49_chrXII:4934543-4938116(-) | length=333	874	1626	753	TGME49_049950	1	254	254	0.867704	9	333	257
comp7358_c0_seq1	2914	0	5	1	100	0	| organism=Toxoplasma_gondii_ME49 | product=CAM kinase, CDPK family | location=TGME49_chrIa:1524834-1536125(-) | length=534	479	2080	1602	TGME49_095760	1	534	534	1	0	534	534
comp7358_c0_seq1	2914	1e-62	5	1	31.6633	1e-62	| organism=Toxoplasma_gondii_ME49 | product=CAM kinase, CDPK family | location=TGME49_chrVI:1987771-1993317(-) | length=604	650	2014	1365	TGME49_042400	122	602	481	0.316633	62	604	499
comp7358_c0_seq1	2914	8e-61	5	1	28.4615	8e-61	| organism=Toxoplasma_gondii_ME49 | product=CAM kinase, CDPK family | location=TGME49_chrVIIa:767223-773545(-) | length=761	650	2083	1434	TGME49_006590	218	720	503	0.284615	59	761	520
comp7358_c0_seq1	2914	1e-59	5	1	30.5857	1e-59	| organism=Toxoplasma_gondii_ME49 | product=CAM kinase, CDPK family TgTOXPK2 | location=TGME49_chrX:2584541-2589800(+) | length=681	689	2032	1344	TGME49_024950	219	664	446	0.305857	28	681	461
comp7358_c0_seq1	2914	4e-63	5	1	32.5	4e-63	| organism=Toxoplasma_gondii_ME49 | product=CAM kinase, CDPK family | location=TGME49_chrIV:2578012-2590416(+) | length=1171	890	2071	1182	TGME49_037890	730	1116	387	0.325	19	1171	400
comp7373_c0_seq1	3279	2e-30	2	1	100	2e-30	| organism=Toxoplasma_gondii_ME49 | product=ABC transporter, putative | location=TGME49_chrIb:1102208-1107039(-) | length=798	2398	2595	198	TGME49_009190	1	66	66	1	0	798	66
comp7373_c0_seq1	3279	0	2	1	100	0	| organism=Toxoplasma_gondii_ME49 | product=hypothetical protein | location=TGME49_chrVI:78073-83274(-) | length=423	547	1809	1263	TGME49_038140	3	423	421	1	0	423	421
comp7378_c0_seq1	3702	5e-15	3	1	97.3684	5e-15	| organism=Toxoplasma_gondii_ME49 | product=DNA gyrase subunit B, putative | location=TGME49_chrII:1972884-1983108(+) | length=1257	3403	3516	114	TGME49_097780	106	143	38	0.973684	0	1257	38
comp7378_c0_seq1	3702	2e-106	3	1	100	2e-106	| organism=Toxoplasma_gondii_ME49 | product=hypothetical protein | location=TGME49_chrVI:2507179-2511821(+) | length=1266	58	906	849	TGME49_043310	868	1150	283	1	0	1266	283
comp7378_c0_seq1	3702	0	3	1	99.8652	0	| organism=Toxoplasma_gondii_ME49 | product=methionine tRNA synthetase, putative | location=TGME49_chrV:1883561-1890800(-) | length=1761	1009	3234	2226	TGME49_086180	896	1637	742	0.998652	0	1761	742
comp7590_c0_seq1	2580	0	1	1	100	0	| organism=Toxoplasma_gondii_ME49 | product=endonuclease/exonuclease/phosphatase domain-containing protein | location=TGME49_chrVI:193940-207130(+) | length=2708	110	2539	2430	TGME49_038400	195	1004	810	1	0	2708	810
comp7612_c0_seq1	3500	0	2	1	100	0	| organism=Toxoplasma_gondii_ME49 | product=hypothetical protein | location=TGME49_chrXII:3120608-3124315(+) | length=436	1017	2324	1308	TGME49_047170	1	436	436	1	0	436	436
comp7612_c0_seq1	3500	8e-164	2	1	93.1129	8e-164	| organism=Toxoplasma_gondii_ME49 | product=hypothetical protein | location=TGME49_chrXII:3114993-3120311(+) | length=1351	2412	3500	1089	TGME49_047060	1001	1338	338	0.931129	25	1351	363
comp7635_c0_seq1	4464	5e-60	2	1	100	5e-60	| organism=Toxoplasma_gondii_ME49 | product=hypothetical protein | location=TGME49_chrVIII:4712486-4722535(+) | length=995	3878	4462	585	TGME49_071100	283	477	195	1	0	995	195
comp7635_c0_seq1	4464	0	2	1	100	0	| organism=Toxoplasma_gondii_ME49 | product=glucose inhibited division protein A, putative | location=TGME49_chrVI:1809102-1814735(-) | length=1405	1381	3651	2271	TGME49_042010	329	1085	757	1	0	1405	757
comp7635_c0_seq1	4464	0	2	2	99.6678	2e-89	| organism=Toxoplasma_gondii_ME49 | product=glucose inhibited division protein A, putative | location=TGME49_chrVI:1809102-1814735(-) | length=1405	262	1164	903	TGME49_042010	1085	1385	301	0.996678	0	1405	301
comp7639_c0_seq1	1344	2e-144	1	1	87.7232	2e-144	| organism=Toxoplasma_gondii_ME49 | product=patatin-like phospholipase domain-containing protein | location=TGME49_chrIX:5323965-5335219(+) | length=2579	45	1313	1269	TGME49_105140	736	1176	441	0.877232	32	2579	448
comp7643_c0_seq1	219	5e-24	1	1	92.7273	5e-24	| organism=Toxoplasma_gondii_ME49 | product=hypothetical protein | location=TGME49_chrVIIb:3745310-3749675(+) | length=200	3	167	165	TGME49_057810	121	175	55	0.927273	0	200	55
comp7647_c0_seq1	2426	7e-78	1	2	98.5401	9e-20	| organism=Toxoplasma_gondii_ME49 | product=hypothetical protein | location=TGME49_chrIII:660759-663788(-) | length=551	1366	1776	411	TGME49_052990	1	137	137	0.985401	0	551	137
comp7647_c0_seq1	2426	7e-78	1	1	93.1373	7e-78	| organism=Toxoplasma_gondii_ME49 | product=hypothetical protein | location=TGME49_chrIII:660759-663788(-) | length=551	444	1055	612	TGME49_052990	350	551	202	0.931373	2	551	204
comp7685_c0_seq1	1193	2e-55	2	1	99.0654	2e-55	| organism=Toxoplasma_gondii_ME49 | product=hypothetical protein, conserved | location=TGME49_chrVIIb:318273-318920(-) | length=215	804	1124	321	TGME49_063790	85	191	107	0.990654	0	215	107
comp7685_c0_seq1	1193	8e-21	2	1	100	8e-21	| organism=Toxoplasma_gondii_ME49 | product=hypothetical protein, conserved | location=TGME49_chrVIIb:4756822-4759230(+) | length=571	574	720	147	TGME49_055440	523	571	49	1	0	571	49
comp7708_c0_seq1	1639	8e-12	1	1	100	8e-12	| organism=Toxoplasma_gondii_ME49 | product=hypothetical protein | location=TGME49_chrV:606151-609069(+) | length=972	1056	1370	315	TGME49_012860	860	964	105	1	0	972	105
comp7721_c0_seq1	1078	4e-35	1	1	100	4e-35	| organism=Toxoplasma_gondii_ME49 | product=ATP-dependent RNA helicase, putative | location=TGME49_chrIII:726866-734534(+) | length=652	858	1076	219	TGME49_053090	52	124	73	1	0	652	73
comp7743_c0_seq1	1521	1e-28	2	1	100	1e-28	| organism=Toxoplasma_gondii_ME49 | product=zinc finger MYND domain-containing protein | location=TGME49_chrIX:4370050-4375768(+) | length=1059	1341	1520	180	TGME49_091590	447	506	60	1	0	1059	60
comp7743_c0_seq1	1521	0	2	1	94.9657	0	| organism=Toxoplasma_gondii_ME49 | product=hypothetical protein | location=TGME49_chrXII:665423-677030(-) | length=1908	2	1267	1266	TGME49_019710	480	916	437	0.949657	15	1908	437
comp7749_c0_seq1	3483	2e-69	4	1	100	2e-69	| organism=Toxoplasma_gondii_ME49 | product=ADP-ribosylation factor-like protein 1, putative | location=TGME49_chrIX:4440589-4443146(+) | length=150	887	1330	444	TGME49_091800	3	150	148	1	0	150	148
comp7749_c0_seq1	3483	3e-15	4	1	33.1361	3e-15	| organism=Toxoplasma_gondii_ME49 | product=ADP ribosylation factor 1 | location=TGME49_chrIII:120515-122922(-) | length=183	947	1438	492	TGME49_076140	15	181	167	0.331361	7	183	169
comp7749_c0_seq1	3483	2e-12	4	1	30	2e-12	| organism=Toxoplasma_gondii_ME49 | product=ADP-ribosylation factor domain-containing protein | location=TGME49_chrV:673925-676772(+) | length=185	959	1426	468	TGME49_012950	18	177	160	0.3	4	185	160
comp7749_c0_seq1	3483	4e-11	4	1	33.7423	4e-11	| organism=Toxoplasma_gondii_ME49 | product=ADP-ribosylation factor domain-containing protein | location=TGME49_chrVIIb:964282-967166(+) | length=180	953	1426	474	TGME49_062860	19	179	161	0.337423	7	180	163
comp776_c0_seq1	2023	3e-121	1	1	100	3e-121	| organism=Toxoplasma_gondii_ME49 | product=hypothetical protein | location=TGME49_chrVIIb:1102858-1104717(+) | length=204	225	836	612	TGME49_062640	1	204	204	1	0	204	204
comp7784_c0_seq1	971	4e-139	1	1	95.8763	4e-139	| organism=Toxoplasma_gondii_ME49 | product=GTP-binding conserved hypothetical domain-containing protein | location=TGME49_chrVIIb:1195610-1199332(+) | length=712	98	970	873	TGME49_062510	210	500	291	0.958763	0	712	291
comp7836_c0_seq1	720	3e-25	5	1	50.5263	3e-25	| organism=Toxoplasma_gondii_ME49 | product=serine/threonine protein phosphatase, putative | location=TGME49_chrXI:1515217-1516692(-) | length=306	2	286	285	TGME49_110700	88	181	94	0.505263	1	306	95
comp7836_c0_seq1	720	1e-33	5	1	67.3684	1e-33	| organism=Toxoplasma_gondii_ME49 | product=serine/threonine protein phosphatase, putative | location=TGME49_chrV:1867652-1873276(-) | length=338	2	286	285	TGME49_086210	110	204	95	0.673684	0	338	95
comp7836_c0_seq1	720	6e-52	5	1	100	6e-52	| organism=Toxoplasma_gondii_ME49 | product=serine/threonine protein phosphatase, putative | location=TGME49_chrX:3157909-3161669(+) | length=347	2	286	285	TGME49_024220	118	212	95	1	0	347	95
comp7836_c0_seq1	720	8e-27	5	1	58.7629	8e-27	| organism=Toxoplasma_gondii_ME49 | product=serine/threonine protein phosphatase, putative | location=TGME49_chrX:6735174-6741017(-) | length=552	2	286	285	TGME49_015170	291	387	97	0.587629	2	552	97
comp7836_c0_seq1	720	1e-34	5	1	65.9574	1e-34	| organism=Toxoplasma_gondii_ME49 | product=hypothetical protein | location=TGME49_chrIV:2219592-2222850(+) | length=898	2	283	282	TGME49_101010	670	763	94	0.659574	0	898	94
comp7864_c0_seq1	6398	0	1	1	99.9531	0	| organism=Toxoplasma_gondii_ME49 | product=hypothetical protein | location=TGME49_chrVIII:6478597-6514560(-) | length=8430	3	6398	6396	TGME49_068370	5442	7573	2132	0.999531	0	8430	2132
comp7901_c0_seq1	2650	1e-139	2	1	100	1e-139	| organism=Toxoplasma_gondii_ME49 | product=hypothetical protein | location=TGME49_chrIX:888580-890265(+) | length=561	1454	2650	1197	TGME49_067090	68	466	399	1	0	561	399
comp7901_c0_seq1	2650	0	2	1	100	0	| organism=Toxoplasma_gondii_ME49 | product=hypothetical protein | location=TGME49_chrIb:1843321-1851993(+) | length=2739	2	1324	1323	TGME49_121370	2096	2536	441	1	0	2739	441
comp7948_c0_seq1	4810	2e-85	3	1	100	2e-85	| organism=Toxoplasma_gondii_ME49 | product=hypothetical protein | location=TGME49_chrIa:1091827-1094826(+) | length=999	3529	4044	516	TGME49_094720	1	172	172	1	0	999	172
comp7948_c0_seq1	4810	0	3	1	100	0	| organism=Toxoplasma_gondii_ME49 | product=poly(A) polymerase, putative | location=TGME49_chrX:1756620-1762597(+) | length=811	1801	3417	1617	TGME49_026080	194	732	539	1	0	811	539
comp7948_c0_seq1	4810	6e-128	3	1	100	6e-128	| organism=Toxoplasma_gondii_ME49 | product=hypothetical protein | location=TGME49_chrXII:528582-535888(+) | length=1099	895	1680	786	TGME49_108070	827	1088	262	1	0	1099	262
comp7960_c0_seq1	768	2e-25	1	1	100	2e-25	| organism=Toxoplasma_gondii_ME49 | product=threonyl-tRNA synthetase, putative | location=TGME49_chrXII:921483-930865(+) | length=1223	539	703	165	TGME49_019430	698	752	55	1	0	1223	55
comp7998_c0_seq1	1564	4e-101	1	1	100	4e-101	| organism=Toxoplasma_gondii_ME49 | product=hypothetical protein | location=TGME49_chrIX:5789060-5794193(-) | length=595	552	1196	645	TGME49_105970	1	215	215	1	0	595	215
comp8055_c0_seq1	1272	8e-150	2	1	100	8e-150	| organism=Toxoplasma_gondii_ME49 | product=SPRY domain-containing protein | location=TGME49_chrIa:112558-121410(+) | length=740	357	1202	846	TGME49_093060	31	312	282	1	0	740	282
comp8055_c0_seq1	1272	2e-42	2	1	100	2e-42	| organism=Toxoplasma_gondii_ME49 | product=Tyrosine kinase-like (TKL) protein | location=TGME49_chrVI:477678-483302(+) | length=1658	3	278	276	TGME49_039130	773	864	92	1	0	1658	92
comp8078_c0_seq1	695	8e-64	1	1	100	8e-64	| organism=Toxoplasma_gondii_ME49 | product=glutamic acid-rich protein, putative | location=TGME49_chrVIII:1073257-1076406(+) | length=1049	224	631	408	TGME49_030880	817	952	136	1	0	1049	136
comp8087_c0_seq1	3257	0	1	1	94.8276	0	| organism=Toxoplasma_gondii_ME49 | product=hypothetical protein, conserved | location=TGME49_chrV:215504-218126(+) | length=680	332	2170	1839	TGME49_020200	24	661	638	0.948276	25	680	638
comp8158_c0_seq1	3186	0	1	1	94.4778	0	| organism=Toxoplasma_gondii_ME49 | product=protein phosphatases PP1 regulatory subunit, putative | location=TGME49_chrIX:674171-678199(+) | length=988	119	2560	2442	TGME49_067560	179	987	809	0.944778	43	988	833
comp8214_c0_seq1	699	3e-23	2	1	100	3e-23	| organism=Toxoplasma_gondii_ME49 | product=hypothetical protein | location=TGME49_chrXII:2380863-2393700(+) | length=2061	555	698	144	TGME49_045580	1012	1059	48	1	0	2061	48
comp8214_c0_seq1	699	9e-65	2	1	100	9e-65	| organism=Toxoplasma_gondii_ME49 | product=hypothetical protein, conserved | location=TGME49_chrX:4230703-4238961(-) | length=2752	2	508	507	TGME49_034300	1936	2104	169	1	0	2752	169
comp8261_c0_seq1	3674	0	1	2	100	3e-94	| organism=Toxoplasma_gondii_ME49 | product=cytochrome b5-like heme/steroid binding domain-containing protein | location=TGME49_chrXI:3475953-3496081(-) | length=1579	3071	3673	603	TGME49_113580	719	919	201	1	0	1579	201
comp8261_c0_seq1	3674	0	1	1	100	0	| organism=Toxoplasma_gondii_ME49 | product=cytochrome b5-like heme/steroid binding domain-containing protein | location=TGME49_chrXI:3475953-3496081(-) | length=1579	431	2014	1584	TGME49_113580	920	1447	528	1	0	1579	528
comp828_c0_seq1	6015	0	5	1	100	0	| organism=Toxoplasma_gondii_ME49 | product=CELF family protein, putative | location=TGME49_chrIb:1762272-1764659(+) | length=475	4369	5793	1425	TGME49_121500	1	475	475	1	0	475	475
comp828_c0_seq1	6015	0	5	1	93.6803	0	| organism=Toxoplasma_gondii_ME49 | product=RNA-binding protein, putative | location=TGME49_chrVIIa:3005443-3012160(+) | length=532	758	2371	1614	TGME49_002770	29	532	504	0.936803	34	532	538
comp828_c0_seq1	6015	1e-124	5	1	55.9633	1e-124	| organism=Toxoplasma_gondii_ME49 | product=RNA recognition motif domain-containing protein | location=TGME49_chrVIII:6645696-6648792(+) | length=648	4471	5739	1269	TGME49_068200	87	504	418	0.559633	31	648	436
comp8301_c0_seq1	1129	8e-33	2	1	100	8e-33	| organism=Toxoplasma_gondii_ME49 | product=hypothetical protein, conserved | location=TGME49_chrVIII:609914-611983(+) | length=182	498	872	375	TGME49_030120	1	125	125	1	0	182	125
comp8301_c0_seq1	1129	1e-36	2	1	97.2603	1e-36	| organism=Toxoplasma_gondii_ME49 | product=ribosome biogenesis protein SSF1, putative | location=TGME49_chrVIII:3226823-3230878(-) | length=673	906	1124	219	TGME49_073840	577	649	73	0.972603	0	673	73
comp8368_c0_seq1	3408	0	3	1	97.2921	0	| organism=Toxoplasma_gondii_ME49 | product=RNB-like protein domain containing protein | location=TGME49_chrVI:696261-709512(-) | length=1038	1856	3406	1551	TGME49_039480	462	966	505	0.972921	12	1038	517
comp8368_c0_seq1	3408	9e-16	3	1	37.4046	9e-16	| organism=Toxoplasma_gondii_ME49 | product=mitotic control protein dis3, putative | location=TGME49_chrVIIb:1877250-1892077(+) | length=1107	3002	3394	393	TGME49_061050	581	701	121	0.374046	10	1107	131
comp8368_c0_seq1	3408	1e-16	3	1	45.098	1e-16	| organism=Toxoplasma_gondii_ME49 | product=ribonuclease II RNB family protein | location=TGME49_chrVIIa:3044737-3053980(-) | length=1882	3017	3316	300	TGME49_002720	845	946	102	0.45098	2	1882	102
comp8373_c0_seq1	1137	2e-65	1	2	94.6429	3e-26	| organism=Toxoplasma_gondii_ME49 | product=hypothetical protein | location=TGME49_chrVIIb:1693249-1702590(+) | length=2128	3	170	168	TGME49_061490	27	82	56	0.946429	0	2128	56
comp8373_c0_seq1	1137	2e-65	1	1	95.4717	2e-65	| organism=Toxoplasma_gondii_ME49 | product=hypothetical protein | location=TGME49_chrVIIb:1693249-1702590(+) | length=2128	335	1108	774	TGME49_061490	66	330	265	0.954717	7	2128	265
comp8382_c0_seq1	4611	0	1	1	99.9261	0	| organism=Toxoplasma_gondii_ME49 | product=hypothetical protein | location=TGME49_chrIb:910126-921508(+) | length=3468	551	4609	4059	TGME49_008860	2041	3393	1353	0.999261	0	3468	1353
comp8386_c0_seq1	1674	1e-19	5	1	44.3709	1e-19	| organism=Toxoplasma_gondii_ME49 | product=hypothetical protein, conserved | location=TGME49_chrXI:24608-25187(-) | length=153	309	758	450	TGME49_107260	1	150	150	0.443709	2	153	151
comp8386_c0_seq1	1674	3e-26	5	1	50	3e-26	| organism=Toxoplasma_gondii_ME49 | product=hypothetical protein | location=TGME49_chrX:23885-27800(-) | length=201	300	866	567	TGME49_000590	1	186	186	0.5	5	201	190
comp8386_c0_seq1	1674	1e-45	5	1	98.5294	1e-45	| organism=Toxoplasma_gondii_ME49 | product=hypothetical protein | location=TGME49_chrII:2219320-2223307(+) | length=156	516	923	408	TGME49_098060	1	136	136	0.985294	0	156	136
comp8386_c0_seq1	1674	2e-19	5	1	43.9815	2e-19	| organism=Toxoplasma_gondii_ME49 | product=hypothetical protein | location=TGME49_chrIX:68930-70874(+) | length=238	300	854	555	TGME49_000130	1	215	215	0.439815	32	238	216
comp8386_c0_seq1	1674	2e-20	5	1	56.4815	2e-20	| organism=Toxoplasma_gondii_ME49 | product=hypothetical protein | location=TGME49_chrV:127190-128005(-) | length=271	240	560	321	TGME49_020080	2	100	99	0.564815	10	271	108
comp844_c0_seq1	3555	3e-84	1	1	99.422	3e-84	| organism=Toxoplasma_gondii_ME49 | product=hypothetical protein | location=TGME49_chrX:6246492-6248015(+) | length=200	1198	1716	519	TGME49_014480	1	173	173	0.99422	0	200	173
comp8443_c0_seq1	4160	2e-156	1	1	100	2e-156	| organism=Toxoplasma_gondii_ME49 | product=hypothetical protein | location=TGME49_chrVIII:6586906-6591191(-) | length=356	359	1426	1068	TGME49_068260	1	356	356	1	0	356	356
comp8469_c0_seq1	275	3e-14	1	1	100	3e-14	| organism=Toxoplasma_gondii_ME49 | product=hypothetical protein | location=TGME49_chrII:1588241-1597193(+) | length=2702	176	274	99	TGME49_097200	2364	2396	33	1	0	2702	33
comp8505_c0_seq1	4102	8e-11	2	1	33.6134	8e-11	| organism=Toxoplasma_gondii_ME49 | product=phosphatidylinositol-4-phosphate 5-kinase, putative | location=TGME49_chrVIII:817198-833369(+) | length=1313	3610	3933	324	TGME49_030490	951	1069	119	0.336134	11	1313	119
comp8505_c0_seq1	4102	0	2	1	99.916	0	| organism=Toxoplasma_gondii_ME49 | product=phosphatidylinositol-4-phosphate 5-Kinase, putative | location=TGME49_chrXII:2483984-2500508(+) | length=2153	529	4101	3573	TGME49_045730	963	2153	1191	0.99916	0	2153	1191
comp8538_c0_seq1	1059	1e-107	1	1	98.8	1e-107	| organism=Toxoplasma_gondii_ME49 | product=hypothetical protein | location=TGME49_chrIb:1393494-1398486(+) | length=436	310	1059	750	TGME49_009680	190	436	247	0.988	3	436	250
comp8554_c0_seq1	2704	1e-113	2	1	100	1e-113	| organism=Toxoplasma_gondii_ME49 | product=hypothetical protein | location=TGME49_chrIII:1381250-1385398(+) | length=1246	64	939	876	TGME49_053990	622	913	292	1	0	1246	292
comp8554_c0_seq1	2704	0	2	1	100	0	| organism=Toxoplasma_gondii_ME49 | product=hypothetical protein | location=TGME49_chrIX:488357-496467(+) | length=1626	1048	2655	1608	TGME49_067750	735	1270	536	1	0	1626	536
comp8611_c0_seq1	4184	0	2	1	98.0612	0	| organism=Toxoplasma_gondii_ME49 | product=hypothetical protein | location=TGME49_chrX:5690115-5699110(-) | length=1447	1286	4183	2898	TGME49_037160	182	1161	980	0.980612	14	1447	980
comp8611_c0_seq1	4184	1e-127	2	1	100	1e-127	| organism=Toxoplasma_gondii_ME49 | product=hypothetical protein | location=TGME49_chrII:675505-681637(+) | length=517	377	1066	690	TGME49_021920	271	500	230	1	0	517	230
comp8617_c0_seq1	804	9e-84	1	1	92.6531	9e-84	| organism=Toxoplasma_gondii_ME49 | product=hypothetical protein | location=TGME49_chrVI:95866-101740(+) | length=1548	86	802	717	TGME49_038170	647	891	245	0.926531	6	1548	245
comp8619_c0_seq1	1132	5e-12	4	1	31.0924	5e-12	| organism=Toxoplasma_gondii_ME49 | product=hypothetical protein | location=TGME49_chrVIIa:2520116-2525249(-) | length=428	651	1007	357	TGME49_003350	14	132	119	0.310924	0	428	119
comp8619_c0_seq1	1132	3e-74	4	1	100	3e-74	| organism=Toxoplasma_gondii_ME49 | product=hypothetical protein | location=TGME49_chrX:3926512-3929034(+) | length=211	582	1031	450	TGME49_012200	40	189	150	1	0	211	150
comp8619_c0_seq1	1132	7e-11	4	1	34.7826	7e-11	| organism=Toxoplasma_gondii_ME49 | product=hypothetical protein | location=TGME49_chrIX:2839019-2841274(-) | length=751	591	998	408	TGME49_088820	72	194	123	0.347826	17	751	138
comp8619_c0_seq1	1132	4e-12	4	1	31.5385	4e-12	| organism=Toxoplasma_gondii_ME49 | product=hypothetical protein | location=TGME49_chrX:4388293-4391737(-) | length=507	618	1001	384	TGME49_034540	331	460	130	0.315385	2	507	130
comp8620_c0_seq1	320	2e-38	1	1	100	2e-38	| organism=Toxoplasma_gondii_ME49 | product=hypothetical protein, conserved | location=TGME49_chrV:1357006-1365622(+) | length=1022	71	319	249	TGME49_013890	273	355	83	1	0	1022	83
comp8655_c0_seq1	563	4e-58	1	1	96.4602	4e-58	| organism=Toxoplasma_gondii_ME49 | product=hypothetical protein | location=TGME49_chrVI:2016888-2021147(-) | length=587	224	562	339	TGME49_042430	479	587	109	0.964602	4	587	113
comp87_c0_seq1	4158	0	5	1	100	0	| organism=Toxoplasma_gondii_ME49 | product=Rhoptry kinase family protein ROP2B (incomplete catalytic triad) | location=TGME49_chrX:7100636-7101754(+) | length=372	1148	2263	1116	TGME49_075300	1	372	372	1	0	372	372
comp87_c0_seq1	4158	1e-71	5	2	36.2369	2e-35	| organism=Toxoplasma_gondii_ME49 | product=Rhoptry kinase family protein ROP4 / ROP7 (incomplete catalytic triad) ***WARNING: GENE MODEL INACCURATE *** | location=TGME49_chrIa:1405625-1413019(-) | length=941	1244	2101	858	TGME49_095110	4	289	286	0.362369	2	941	287
comp87_c0_seq1	4158	9e-24	5	1	28.8043	9e-24	| organism=Toxoplasma_gondii_ME49 | product=Rhoptry kinase family protein ROP18 | location=TGME49_chrVIIa:1479903-1481567(-) | length=554	1256	2338	1083	TGME49_005250	189	541	353	0.288043	22	554	368
comp87_c0_seq1	4158	1e-71	5	1	37.303	1e-71	| organism=Toxoplasma_gondii_ME49 | product=Rhoptry kinase family protein ROP4 / ROP7 (incomplete catalytic triad) ***WARNING: GENE MODEL INACCURATE *** | location=TGME49_chrIa:1405625-1413019(-) | length=941	1184	2881	1698	TGME49_095110	283	849	567	0.37303	9	941	571
comp87_c0_seq1	4158	1e-71	5	3	46.4646	1e-16	| organism=Toxoplasma_gondii_ME49 | product=Rhoptry kinase family protein ROP4 / ROP7 (incomplete catalytic triad) ***WARNING: GENE MODEL INACCURATE *** | location=TGME49_chrIa:1405625-1413019(-) | length=941	2612	2908	297	TGME49_095110	839	937	99	0.464646	0	941	99
comp8732_c0_seq1	2809	0	1	3	100	8e-66	| organism=Toxoplasma_gondii_ME49 | product=hypothetical protein | location=TGME49_chrIb:654184-665129(-) | length=2024	2325	2717	393	TGME49_008400	306	436	131	1	0	2024	131
comp8732_c0_seq1	2809	0	1	2	100	3e-69	| organism=Toxoplasma_gondii_ME49 | product=hypothetical protein | location=TGME49_chrIb:654184-665129(-) | length=2024	1668	2045	378	TGME49_008400	530	655	126	1	0	2024	126
comp8732_c0_seq1	2809	0	1	1	89.899	0	| organism=Toxoplasma_gondii_ME49 | product=hypothetical protein | location=TGME49_chrIb:654184-665129(-) | length=2024	3	1487	1485	TGME49_008400	737	1188	452	0.89899	43	2024	495
comp8764_c0_seq1	1582	3e-80	2	1	100	3e-80	| organism=Toxoplasma_gondii_ME49 | product=IBR domain-containing protein | location=TGME49_chrX:5157993-5163103(+) | length=676	1116	1556	441	TGME49_035980	1	147	147	1	0	676	147
comp8764_c0_seq1	1582	9e-18	2	1	100	9e-18	| organism=Toxoplasma_gondii_ME49 | product=hypothetical protein | location=TGME49_chrIX:1963233-1967144(+) | length=1303	424	660	237	TGME49_064980	1225	1303	79	1	0	1303	79
comp8768_c0_seq1	3113	1e-65	2	1	100	1e-65	| organism=Toxoplasma_gondii_ME49 | product=GDP-L-fucose synthetase, putative | location=TGME49_chrV:1859333-1864542(+) | length=344	2570	2785	216	TGME49_086220	124	195	72	1	0	344	72
comp8768_c0_seq1	3113	1e-65	2	2	86.3014	1e-65	| organism=Toxoplasma_gondii_ME49 | product=GDP-L-fucose synthetase, putative | location=TGME49_chrV:1859333-1864542(+) | length=344	2895	3113	219	TGME49_086220	220	292	73	0.863014	0	344	73
comp8768_c0_seq1	3113	0	2	2	99.1329	7e-174	| organism=Toxoplasma_gondii_ME49 | product=hypothetical protein | location=TGME49_chrIX:531473-545562(+) | length=2136	2	1039	1038	TGME49_067710	544	889	346	0.991329	0	2136	346
comp8768_c0_seq1	3113	0	2	1	100	0	| organism=Toxoplasma_gondii_ME49 | product=hypothetical protein | location=TGME49_chrIX:531473-545562(+) | length=2136	1031	2524	1494	TGME49_067710	967	1464	498	1	0	2136	498
comp8821_c0_seq1	3835	0	2	1	100	0	| organism=Toxoplasma_gondii_ME49 | product=hypothetical protein | location=TGME49_chrVIII:5364211-5379558(-) | length=1841	1640	3184	1545	TGME49_070150	1	515	515	1	0	1841	515
comp8821_c0_seq1	3835	3e-132	2	1	100	3e-132	| organism=Toxoplasma_gondii_ME49 | product=hypothetical protein | location=TGME49_chrVIIa:654474-658513(+) | length=975	641	1531	891	TGME49_104750	666	962	297	1	0	975	297
comp8848_c1_seq1	1396	4e-102	1	1	100	4e-102	| organism=Toxoplasma_gondii_ME49 | product=hypothetical protein | location=TGME49_chrII:330508-335780(-) | length=1644	424	1395	972	TGME49_021440	1137	1460	324	1	0	1644	324
comp8899_c0_seq1	684	5e-100	1	1	99.0741	5e-100	| organism=Toxoplasma_gondii_ME49 | product=hypothetical protein, conserved | location=TGME49_chrXII:2704690-2722107(+) | length=3511	3	650	648	TGME49_046190	3100	3315	216	0.990741	0	3511	216
comp8909_c0_seq1	1658	7e-167	1	1	93.4183	7e-167	| organism=Toxoplasma_gondii_ME49 | product=hypothetical protein | location=TGME49_chrXII:4980224-4989680(-) | length=2052	1	1410	1410	TGME49_050050	1369	1816	448	0.934183	24	2052	471
comp8973_c0_seq1	1634	1e-67	1	1	100	1e-67	| organism=Toxoplasma_gondii_ME49 | product=ftsJ-like methyltransferase domain-containing protein | location=TGME49_chrXII:6044441-6058539(+) | length=1422	3	386	384	TGME49_078500	1295	1422	128	1	0	1422	128
comp8983_c0_seq1	3558	0	3	1	100	0	| organism=Toxoplasma_gondii_ME49 | product=zinc finger (C3HC4 type RING finger) protein, putative | location=TGME49_chrVI:3361960-3364871(+) | length=780	854	2050	1197	TGME49_044610	19	417	399	1	0	780	399
comp9023_c0_seq1	2388	5e-121	1	2	100	9e-57	| organism=Toxoplasma_gondii_ME49 | product=voltage gated chloride channel domain-containing protein | location=TGME49_chrIX:1616945-1624268(-) | length=1779	152	787	636	TGME49_065500	395	606	212	1	0	1779	212
comp9023_c0_seq1	2388	5e-121	1	1	100	5e-121	| organism=Toxoplasma_gondii_ME49 | product=voltage gated chloride channel domain-containing protein | location=TGME49_chrIX:1616945-1624268(-) | length=1779	1307	2386	1080	TGME49_065500	780	1139	360	1	0	1779	360
comp9114_c0_seq1	838	2e-42	2	1	99.0741	2e-42	| organism=Toxoplasma_gondii_ME49 | product=hypothetical protein | location=TGME49_chrII:1665703-1676553(-) | length=3106	515	838	324	TGME49_097330	1978	2085	108	0.990741	0	3106	108
comp9114_c0_seq1	838	1e-28	2	1	100	1e-28	| organism=Toxoplasma_gondii_ME49 | product=hypothetical protein | location=TGME49_chrX:7196898-7212468(+) | length=2675	2	259	258	TGME49_075430	2145	2230	86	1	0	2675	86
comp912_c0_seq1	3468	0	1	1	100	0	| organism=Toxoplasma_gondii_ME49 | product=tryptophanyl-tRNA synthetase, putative | location=TGME49_chrIX:2565974-2570152(+) | length=606	705	2522	1818	TGME49_088360	1	606	606	1	0	606	606
comp9120_c0_seq1	1423	1e-81	1	2	100	6e-47	| organism=Toxoplasma_gondii_ME49 | product=ATP-NAD kinase domain-containing protein | location=TGME49_chrVI:3426874-3432264(+) | length=717	1111	1380	270	TGME49_044700	266	355	90	1	0	717	90
comp9120_c0_seq1	1423	1e-81	1	1	67.8571	1e-81	| organism=Toxoplasma_gondii_ME49 | product=ATP-NAD kinase domain-containing protein | location=TGME49_chrVI:3426874-3432264(+) | length=717	88	771	684	TGME49_044700	383	659	277	0.678571	55	717	280
comp9139_c0_seq1	311	8e-22	1	1	100	8e-22	| organism=Toxoplasma_gondii_ME49 | product=hypothetical protein | location=TGME49_chrX:742211-750191(+) | length=2018	109	249	141	TGME49_027820	68	114	47	1	0	2018	47
comp9167_c0_seq1	2341	1e-97	1	1	98.6239	1e-97	| organism=Toxoplasma_gondii_ME49 | product=hypothetical protein | location=TGME49_chrVI:228832-230481(+) | length=549	1	654	654	TGME49_038430	298	513	216	0.986239	2	549	218
comp9170_c0_seq1	1456	1e-119	1	1	89.5884	1e-119	| organism=Toxoplasma_gondii_ME49 | product=hypothetical protein | location=TGME49_chrIX:477898-484753(+) | length=1505	217	1455	1239	TGME49_067760	741	1111	371	0.895884	42	1505	413
comp9235_c0_seq1	945	1e-47	2	1	100	1e-47	| organism=Toxoplasma_gondii_ME49 | product=hypothetical protein | location=TGME49_chrVIIb:2034553-2039715(+) | length=1076	3	455	453	TGME49_060800	39	189	151	1	0	1076	151
comp9235_c0_seq1	945	8e-53	2	1	100	8e-53	| organism=Toxoplasma_gondii_ME49 | product=hypothetical protein | location=TGME49_chrIX:413019-422761(+) | length=2664	575	880	306	TGME49_067850	1648	1749	102	1	0	2664	102
comp9269_c0_seq1	1883	1e-38	1	1	100	1e-38	| organism=Toxoplasma_gondii_ME49 | product=isoprenylcysteine carboxylmethyltransferase, putative | location=TGME49_chrIX:6199948-6203431(+) | length=759	1571	1795	225	TGME49_106470	97	171	75	1	0	759	75
comp9561_c0_seq1	2325	2e-89	2	1	100	2e-89	| organism=Toxoplasma_gondii_ME49 | product=glucose inhibited division protein A, putative | location=TGME49_chrVI:1809102-1814735(-) | length=1405	338	1180	843	TGME49_042010	1	281	281	1	0	1405	281
comp9561_c0_seq1	2325	3e-128	2	1	98.5075	3e-128	| organism=Toxoplasma_gondii_ME49 | product=hypothetical protein | location=TGME49_chrV:2901570-2909700(+) | length=920	1373	2176	804	TGME49_083810	270	537	268	0.985075	0	920	268
comp9638_c0_seq1	421	5e-11	1	1	100	5e-11	| organism=Toxoplasma_gondii_ME49 | product=hypothetical protein | location=TGME49_chrXI:3851634-3860533(+) | length=1359	2	109	108	TGME49_113990	507	542	36	1	0	1359	36
comp9643_c0_seq1	1326	1e-122	1	1	100	1e-122	| organism=Toxoplasma_gondii_ME49 | product=hypothetical protein | location=TGME49_chrVIII:1365941-1372862(+) | length=594	52	891	840	TGME49_031360	110	389	280	1	0	594	280
comp9648_c0_seq1	1183	0	1	1	100	0	| organism=Toxoplasma_gondii_ME49 | product=glutamic acid-rcih protein, putative | location=TGME49_chrIb:1505365-1529702(+) | length=4878	1	1020	1020	TGME49_009880	2109	2448	340	1	0	4878	340
comp9725_c0_seq1	2197	0	1	1	99.458	0	| organism=Toxoplasma_gondii_ME49 | product=hypothetical protein, conserved | location=TGME49_chrVIII:407987-412687(-) | length=376	850	1956	1107	TGME49_029740	8	376	369	0.99458	0	376	369
comp974_c0_seq1	4510	0	5	1	99.3663	0	| organism=Toxoplasma_gondii_ME49 | product=cell division protein 48, putative | location=TGME49_chrVIII:3662382-3671579(-) | length=811	1467	3818	2352	TGME49_073090	1	789	789	0.993663	5	811	789
comp974_c0_seq1	4510	4e-93	5	3	38.7755	2e-11	| organism=Toxoplasma_gondii_ME49 | product=ATPase, AAA family domain-containing protein | location=TGME49_chrX:4917384-4925211(-) | length=746	2919	3212	294	TGME49_035610	8	105	98	0.387755	0	746	98
comp974_c0_seq1	4510	2e-54	5	1	44.7876	2e-54	| organism=Toxoplasma_gondii_ME49 | product=26S proteasome subunit 4, putative | location=TGME49_chrIX:892631-898050(+) | length=441	2514	3272	759	TGME49_067080	163	419	257	0.447876	8	441	259
comp974_c0_seq1	4510	0	5	1	49.6084	0	| organism=Toxoplasma_gondii_ME49 | product=cell division protein 48, putative | location=TGME49_chrIb:1663369-1671939(-) | length=963	1539	3743	2205	TGME49_121640	164	921	758	0.496084	39	963	766
comp974_c0_seq1	4510	2e-54	5	2	39.2857	2e-41	| organism=Toxoplasma_gondii_ME49 | product=26S proteasome subunit 4, putative | location=TGME49_chrIX:892631-898050(+) | length=441	1743	2414	672	TGME49_067080	177	400	224	0.392857	0	441	224
comp974_c0_seq1	4510	1e-51	5	1	40	1e-51	| organism=Toxoplasma_gondii_ME49 | product=26S proteasome AAA-ATPase subunit RPT1, putative | location=TGME49_chrXII:6646506-6651176(+) | length=476	2499	3317	819	TGME49_077500	180	455	276	0.4	11	476	280
comp974_c0_seq1	4510	4e-93	5	1	44.5783	4e-93	| organism=Toxoplasma_gondii_ME49 | product=ATPase, AAA family domain-containing protein | location=TGME49_chrX:4917384-4925211(-) | length=746	1740	2918	1179	TGME49_035610	239	650	412	0.445783	25	746	415
comp974_c0_seq1	4510	4e-93	5	2	44.0529	2e-49	| organism=Toxoplasma_gondii_ME49 | product=ATPase, AAA family domain-containing protein | location=TGME49_chrX:4917384-4925211(-) | length=746	2541	3218	678	TGME49_035610	433	659	227	0.440529	1	746	227
comp975_c0_seq1	3619	6e-93	4	1	60.7306	6e-93	| organism=Toxoplasma_gondii_ME49 | product=hypothetical protein | location=TGME49_chrVI:1693655-1695384(+) | length=450	578	1891	1314	TGME49_041300	1	414	414	0.607306	24	450	438
comp975_c0_seq1	3619	1e-88	4	1	50.6522	1e-88	| organism=Toxoplasma_gondii_ME49 | product=hypothetical protein | location=TGME49_chrVI:1701413-1703232(+) | length=501	521	1891	1371	TGME49_041610	1	460	460	0.506522	3	501	460
comp975_c0_seq1	3619	0	4	1	100	0	| organism=Toxoplasma_gondii_ME49 | product=hypothetical protein | location=TGME49_chrVI:1686936-1692190(+) | length=690	578	1972	1395	TGME49_041190	1	465	465	1	0	690	465
comp975_c0_seq1	3619	8e-50	4	1	48.4962	8e-50	| organism=Toxoplasma_gondii_ME49 | product=hypothetical protein | location=TGME49_chrVI:1697250-1698182(+) | length=310	998	1795	798	TGME49_041305	2	267	266	0.484962	0	310	266
comp975_c0_seq1	3619	0	4	2	98.6175	2e-61	| organism=Toxoplasma_gondii_ME49 | product=hypothetical protein | location=TGME49_chrVI:1686936-1692190(+) | length=690	2267	2917	651	TGME49_041190	474	690	217	0.986175	0	690	217
comp9835_c0_seq1	653	1e-71	1	1	96.0199	1e-71	| organism=Toxoplasma_gondii_ME49 | product=hypothetical protein | location=TGME49_chrV:1493277-1497967(+) | length=1373	70	651	582	TGME49_087180	357	557	201	0.960199	7	1373	201
comp9868_c0_seq1	1776	2e-61	1	1	100	2e-61	| organism=Toxoplasma_gondii_ME49 | product=hypothetical protein, conserved | location=TGME49_chrVIIa:2456571-2457450(+) | length=119	138	494	357	TGME49_003460	1	119	119	1	0	119	119
comp9887_c0_seq1	1124	3e-17	2	1	100	3e-17	| organism=Toxoplasma_gondii_ME49 | product=aldo/keto reductase family oxidoreductase, putative | location=TGME49_chrVIIa:4189571-4193148(-) | length=622	514	684	171	TGME49_081620	1	57	57	1	0	622	57
comp9887_c0_seq1	1124	3e-70	2	1	100	3e-70	| organism=Toxoplasma_gondii_ME49 | product=mRNA capping enzyme, putative | location=TGME49_chrIX:5446655-5453907(+) | length=509	739	1122	384	TGME49_105320	71	198	128	1	0	509	128
comp9894_c0_seq1	1840	2e-39	2	1	100	2e-39	| organism=Toxoplasma_gondii_ME49 | product=hypothetical protein | location=TGME49_chrV:1802994-1814314(-) | length=2940	984	1262	279	TGME49_086300	1	93	93	1	0	2940	93
comp9894_c0_seq1	1840	2e-41	2	1	100	2e-41	| organism=Toxoplasma_gondii_ME49 | product=DNA excision repair protein, putative | location=TGME49_chrIX:5439796-5445252(-) | length=1192	1344	1838	495	TGME49_105310	835	999	165	1	0	1192	165
comp9915_c0_seq1	1052	3e-142	1	1	99.6198	3e-142	| organism=Toxoplasma_gondii_ME49 | product=hypothetical protein | location=TGME49_chrV:2226227-2230694(-) | length=398	264	1052	789	TGME49_085700	117	379	263	0.996198	0	398	263
comp996_c0_seq1	3564	3e-88	3	1	52.1472	3e-88	| organism=Toxoplasma_gondii_ME49 | product=lysine decarboxylase domain-containing protein | location=TGME49_chrIX:1217905-1220213(+) | length=361	555	1487	933	TGME49_066450	32	355	324	0.521472	17	361	326
