# Supplementary material for: De novo reconstruction of the Toxoplasma gondii transcriptome improves on the current genome annotation and reveals alternatively spliced transcripts and putative long non-coding RNAs
Source: BMC Genomics. 2012 Dec 12;13:696. doi: 10.1186/1471-2164-13-696 (PMC3543268; doi:10.1186/1471-2164-13-696)
Supplement: Additional file 7 — Identities of PASA transcripts and the ME49 genes they overlap in addition to the average read coverage. [file 1471-2164-13-696-S7.xls]

## Sheet: Sheet1
Chr	PASA_Id	Strand	Start	End	cDNA Length	Exon_count	ME49_Gene_Overlapped_Id	Product_description	Strand	Exon_count	No. bp_overlap	Average Raw coverage	RPK	Does_the_largest_ORF_Match_the_ME49 gene_overlapped	Alternatively Spliced	MATCH_GT1 and/or VEG or Neospora
chrIa	S232	+	539172	542181	1088	5	TGME49_093740	hypothetical protein	+	5	2380	1724.53	1585.04	YES	YES
chrIa	S232	+	539697	542181	1162	5	TGME49_093740	hypothetical protein	+	5	2371	1724.53	1484.1	YES	YES
chrIa	S225	+	504024	506912	1796	5	TGME49_093680	hypothetical protein	+	6	2845	254.435	141.667	YES	YES
chrIa	S225	+	504024	506912	2172	5	TGME49_093680	hypothetical protein	+	6	2845	254.435	117.143	YES	YES
chrIa	S450	+	1423129	1435631	1019	15	TGME49_096010	phosphatidylinositol 3- and 4-kinase domain-containing protein	+	15	10072	1469.23	1441.83	YES	YES
chrIa	S450	+	1423129	1435631	1282	15	TGME49_096010	phosphatidylinositol 3- and 4-kinase domain-containing protein	+	15	10072	1469.23	1146.04	YES	YES
chrIa	S100	+	17328	25362	3183	14	TGME49_092920	heat shock protein 90, putative	+	14	7755	1054.06	331.153	YES
chrIa	S104	+	35113	43163	8050	1	TGME49_092950	hypothetical protein	-	1	5367	1114.32	138.425	YES
chrIa	S105	-	44513	48176	1591	6	TGME49_092960	transmembrane domain-containing protein	-	6	3576	335.279	210.735	YES
chrIa	S122	-	106595	111231	1276	3	TGME49_093050	sybindin-like family domain-containing protein	-	3	1802	859.509	673.596	YES
chrIa	S122	-	106595	111231	1276	3	TGME49_093040	hypothetical protein	-	1	1677	859.509	673.596	YES
chrIa	S129	-	137450	143385	1872	7	TGME49_093180	NADP-specific glutamate dehydrogenase, putative	-	7	5926	2226.67	1189.46	YES
chrIa	S135	+	146086	156161	4381	10	TGME49_093190	endonuclease/exonuclease/phosphatase domain-containing protein	+	10	7956	853.443	194.806	YES
chrIa	S137	+	157294	161897	1643	4	TGME49_093200	hypothetical protein, conserved	+	3	1655	172.468	104.971	YES
chrIa	S151	+	217259	226005	475	2	TGME49_093270	hypothetical protein	+	1	515	4085.02	8600.04	YES
chrIa	S151	+	217259	226005	475	2	TGME49_093260	pyruvate dehydrogenase (lipoamide) kinase, putative	+	2	3695	4085.02	8600.04	YES
chrIa	S161	+	240273	245486	5213	1	TGME49_093310	ribosomal protein L20, putative	-	1	1967	1169.81	224.402	YES
chrIa	S161	+	240273	245486	5213	1	TGME49_093300	WW domain containing protein	+	1	1766	1169.81	224.402	YES
chrIa	S169	+	271233	275076	1760	3	TGME49_093350	mitochondrial carrier domain-containing protein	+	3	2779	275.397	156.475	YES
chrIa	S170	-	276191	279288	1572	3	TGME49_093360	hypothetical protein	-	4	3009	5029.7	3199.56	YES
chrIa	S170	-	276191	279288	1838	3	TGME49_093360	hypothetical protein	-	4	3009	5029.7	2736.51	YES
chrIa	S181	+	297630	303041	2565	5	TGME49_093390	cytochrome c heme lyase, putative	+	5	4736	143.497	55.9444	YES
chrIa	S184	-	315837	318158	2321	1	TGME49_093430	hypothetical protein	-	1	2321	1488.4	641.274	YES
chrIa	S193	-	346619	349860	2042	4	TGME49_093470	hypothetical protein	-	4	3022	797.834	390.712	YES
chrIa	S195	+	350937	355937	5000	1	TGME49_093480	molybdopterin biosynthesis MoeA protein, putative	-	1	4237	1136.72	227.344	YES
chrIa	S212	-	431215	434215	686	3	TGME49_093580	hypothetical protein	-	3	2879	889.592	1296.78	YES
chrIa	S215	+	436933	447618	963	10	TGME49_093590	3-oxoacyl-[acyl-carrier-protein] synthase, putative	+	10	8994	2068.4	2147.87	YES
chrIa	S219	+	451594	457321	2089	12	TGME49_093610	dihydroorotase protein, putative	+	12	5400	184.66	88.3966	YES
chrIa	S221	+	488507	490245	1738	1	TGME49_093650	hypothetical protein, conserved	+	1	344	86.7284	49.9013	YES
chrIa	S222	-	491433	497576	3728	5	TGME49_093660	hypothetical protein	-	5	3772	755.398	202.628	YES
chrIa	S224	-	497865	500845	2980	1	TGME49_093670	transcription elongation factor TFIIS, putative	+	1	1264	1000.61	335.775	YES
chrIa	S227	-	508818	511757	1090	3	TGME49_093690	profilin family protein	-	3	2068	3192.93	2929.29	YES
chrIa	S229	+	512493	522954	2328	6	TGME49_093710	hypothetical protein	-	1	2956	1927.93	828.147	YES
chrIa	S229	+	512493	522954	2328	6	TGME49_093700	hypothetical protein	+	6	5019	1927.93	828.147	YES
chrIa	S230	+	523354	525964	2012	6	TGME49_093720	hypothetical protein, conserved	+	6	2242	418.526	208.015	YES
chrIa	S231	+	528225	538536	4956	14	TGME49_093730	DHHC zinc finger domain-containing protein	+	14	8270	907.291	183.069	YES
chrIa	S238	+	548216	555511	4129	7	TGME49_093770	chitinase class I, putative	+	7	6339	1520.69	368.295	YES
chrIa	S239	+	556274	557959	1685	1	TGME49_093780	hypothetical protein	+	1	1324	365.503	216.916	YES
chrIa	S245	-	612554	617323	1813	7	TGME49_093860	hypothetical protein	-	6	3329	284.845	157.113	YES
chrIa	S247	+	617688	619981	1260	3	TGME49_093870	thioredoxin, putative	+	3	2231	4967.39	3942.37	YES
chrIa	S249	+	632250	637830	2691	5	TGME49_093900	hypothetical protein	+	5	5564	962.12	357.532	YES
chrIa	S259	+	655122	661616	2366	5	TGME49_094040	hypothetical protein	+	5	4695	593.439	250.819	YES
chrIa	S259	+	655122	661616	2366	5	TGME49_094030	hypothetical protein	-	1	326	593.439	250.819	YES
chrIa	S260	+	662811	665104	2293	1	TGME49_094050	hypothetical protein	-	1	2247	376.836	164.342	YES
chrIa	S263	-	676418	684121	1803	11	TGME49_094180	tRNA (guanine-N(7)-)-methyltransferase, putative	-	11	6832	160.01	88.7464	YES
chrIa	S277	-	724911	727166	1024	2	TGME49_094230	hypothetical protein	-	2	1916	1144.32	1117.5	YES
chrIa	S289	-	788812	790852	2040	1	TGME49_094310	hypothetical protein	+	1	611	187.192	91.7609	YES
chrIa	S295	+	809893	815011	2735	7	TGME49_094340	hypothetical protein	+	6	3290	797.822	291.708	YES
chrIa	S317	-	901957	906034	2254	4	TGME49_094420	programmed cell death protein, putative	-	3	2717	128.044	56.8075	YES
chrIa	S329	+	963301	967014	3713	1	TGME49_094560	Rhoptry kinase family protein ROP37 (incomplete catalytic triad)	-	1	1537	1005.98	270.934	YES
chrIa	S330	+	992004	999600	7596	1	TGME49_094610	hypothetical protein, conserved	-	1	4946	3361.81	442.576	YES
chrIa	S336	+	1026589	1032937	1015	8	TGME49_094640	ribonucleoside-diphosphate reductase, large subunit, putative	+	8	6242	2401.17	2365.68	YES
chrIa	S342	-	1053210	1058744	1781	9	TGME49_094670	eukaryotic translation initiation factor 3, putative	-	9	5421	1457.82	818.541	YES
chrIa	S345	+	1059010	1059994	984	1	TGME49_094680	hypothetical protein	-	1	620	91.8073	93.3001	YES
chrIa	S362	+	1124841	1126799	1958	1	TGME49_094750	hypothetical protein	-	1	997	200.61	102.457	YES
chrIa	S362	+	1124841	1126799	1958	1	TGME49_094760	hypothetical protein	-	1	703	200.61	102.457	NO
chrIa	S381	-	1196231	1201014	2413	5	TGME49_094830	hypothetical protein	-	5	4214	539.182	223.449	YES
chrIa	S384	+	1219764	1229791	8411	5	TGME49_094860	hypothetical protein	+	5	9119	645.147	76.7028	YES
chrIa	S387	+	1231832	1237648	1767	3	TGME49_094870	hypothetical protein	+	3	5784	4408.53	2494.92	YES
chrIa	S392	+	1246147	1247872	1425	2	TGME49_094890	hypothetical protein	+	2	1062	268.31	188.288	YES
chrIa	S413	+	1300076	1303145	2442	3	TGME49_094990	hypothetical protein	+	1	629	679.682	278.33	YES
chrIa	S413	+	1300076	1303145	2442	3	TGME49_094980	hypothetical protein	+	3	1439	679.682	278.33	YES
chrIa	S417	+	1304743	1309418	990	2	TGME49_095000	sec1 family domain-containing protein	+	2	3941	512.843	518.023	YES
chrIa	S429	-	1343444	1357464	5515	14	TGME49_095040	importin subunit beta-1, putative	-	14	12826	985.152	178.631	YES
chrIa	S438	+	1384173	1387923	3750	1	TGME49_095080	hypothetical protein	+	1	1382	342.21	91.256	YES
chrIa	S452	-	1436085	1438970	2885	1	TGME49_096000	hypothetical protein	-	1	2115	739.132	256.198	YES
chrIa	S453	+	1446545	1451644	1505	4	TGME49_095990	ubiquitin-conjugating enzyme E2, putative	+	4	2885	881.061	585.423	YES
chrIa	S454	+	1452813	1459583	2534	4	TGME49_095980	hypothetical protein	+	1	2066	878.257	346.589	YES
chrIa	S454	+	1452813	1459583	2534	4	TGME49_095970	hypothetical protein	+	2	1640	878.257	346.589	YES
chrIa	S526	+	1669328	1677024	7145	4	TGME49_095620	zinc finger (CCCH type) protein, putative	+	4	5967	3505.75	490.657	YES
chrIa	S551	+	1743451	1745237	1786	1	TGME49_095460	got1-like family domain-containing protein	+	1	1630	387.609	217.026	YES
chrIa	S557	+	1750193	1752194	2001	1	TGME49_095440	hypothetical protein	-	1	1567	82.4726	41.2157	YES
chrIa	S560	-	1755554	1763782	4267	9	TGME49_095420	hypothetical protein	-	9	6311	1075.57	252.066	YES
chrIa	S560	-	1755554	1763782	4267	9	TGME49_095430	hypothetical protein	+	1	279	1075.57	252.066	NO
chrIa	S580	+	1800665	1804540	1061	2	TGME49_095370	hypothetical protein	+	2	2028	339.384	319.872	YES
chrIa	S583	+	1806230	1808885	1550	4	TGME49_095360	hypothetical protein	+	4	2543	1184.54	764.217	YES
chrIa	S586	-	1809183	1811076	968	2	TGME49_095350	nucleoside diphosphate kinase, putative	-	2	1854	3351.72	3462.52	YES
chrIa	S598	+	1847792	1849652	1363	2	TGME49_095310	tubulin-specific chaperone A, putative	+	2	1856	391.833	287.478	YES
chrIa	S92	+	384	1006	622	1	TGME49_095210	hypothetical protein	+	1	546	38.8506	62.4608	YES
chrIa	S101	+	21799	22196	397	1	TGME49_092920	heat shock protein 90, putative	+	14	397	6.7315	16.9559	NO_MATCH
chrIa	S102	-	23018	23234	216	1	TGME49_092920	heat shock protein 90, putative	+	14	216	2.12753	9.84967	NO_MATCH
chrIa	S103	+	34213	34791	578	1	.	.	.	.	0	10.6876	18.4907	NO_MATCH
chrIa	S106	+	45216	46026	810	1	TGME49_092960	transmembrane domain-containing protein	-	6	810	55.9986	69.1341	NO_MATCH
chrIa	S107	+	46921	47250	329	1	TGME49_092960	transmembrane domain-containing protein	-	6	329	5.77899	17.5653	NO_MATCH
chrIa	S108	-	48001	48505	333	2	TGME49_092960	transmembrane domain-containing protein	-	6	190	5.81254	17.4551	NO_MATCH
chrIa	S110	-	51194	56027	1591	6	TGME49_092990	hypothetical protein	-	10	1058	86.3923	54.3007	YES
chrIa	S110	-	51194	56027	1591	6	TGME49_092970	hypothetical protein	-	2	1616	86.3923	54.3007	YES
chrIa	S110	-	51194	56027	1591	6	TGME49_092980	hypothetical protein	+	1	518	86.3923	54.3007	NO
chrIa	S111	-	56222	58073	584	2	TGME49_092990	hypothetical protein	-	10	1851	64.5929	110.604	YES
chrIa	S112	+	58073	58824	751	1	TGME49_092990	hypothetical protein	-	10	751	22.6014	30.095	YES
chrIa	S113	-	58980	59452	472	1	TGME49_092990	hypothetical protein	-	10	472	11.3042	23.9495	YES
chrIa	S114	-	59466	61278	366	4	TGME49_092990	hypothetical protein	-	10	1812	4.16859	11.3896	YES
chrIa	S115	-	61379	62001	272	2	TGME49_092990	hypothetical protein	-	10	622	2.95953	10.8806	YES
chrIa	S116	+	62256	62458	202	1	TGME49_092990	hypothetical protein	-	10	202	1.77643	8.79421	YES
chrIa	S117	-	62739	63584	309	2	TGME49_092990	hypothetical protein	-	10	845	3.6725	11.8851	YES
chrIa	S118	-	63726	66040	1011	3	TGME49_092990	hypothetical protein	-	10	2314	17.6946	17.5021	YES
chrIa	S119	-	66339	67864	756	2	TGME49_092990	hypothetical protein	-	10	514	11.0493	14.6154	YES
chrIa	S120	+	71378	87949	8226	18	TGME49_093000	3', 5'-cyclic nucleotide phosphodiesterase domain-containing protein	+	19	15061	688.471	83.6945	YES
chrIa	S121	-	86088	86398	310	1	TGME49_093000	3', 5'-cyclic nucleotide phosphodiesterase domain-containing protein	+	19	310	2.54943	8.22397	NO_MATCH
chrIa	S123	+	109732	110301	569	1	TGME49_093050	sybindin-like family domain-containing protein	-	3	569	19.295	33.9104	NO_MATCH
chrIa	S124	+	111563	112616	1053	1	TGME49_093060	SPRY domain-containing protein	+	11	58	49.5741	47.0789	NO_MATCH
chrIa	S125	+	122673	122973	300	1	.	.	.	.	0	16.0117	53.3723	NO_MATCH
chrIa	S126	+	123589	124512	923	1	.	.	.	.	0	225.401	244.205	NO_MATCH
chrIa	S127	-	124634	126042	1408	1	TGME49_093170	hypothetical protein	-	2	1379	309.408	219.75	YES
chrIa	S128	-	126087	135524	1146	2	TGME49_093170	hypothetical protein	-	2	8747	813.246	709.639	YES
chrIa	S130	-	138413	139027	614	1	TGME49_093180	NADP-specific glutamate dehydrogenase, putative	-	7	614	50.6784	82.5381	NO_MATCH
chrIa	S1301	-	674218	676187	543	4	TGME49_021920	hypothetical protein	+	5	682	10.8196	19.9256	NO_MATCH		YES
chrIa	S131	-	139327	139587	260	1	TGME49_093180	NADP-specific glutamate dehydrogenase, putative	-	7	260	3.89047	14.9633	NO_MATCH
chrIa	S132	-	139777	140503	726	1	TGME49_093180	NADP-specific glutamate dehydrogenase, putative	-	7	726	41.302	56.8898	NO_MATCH
chrIa	S133	+	140861	141196	335	1	TGME49_093180	NADP-specific glutamate dehydrogenase, putative	-	7	335	9.0451	27.0003	NO_MATCH
chrIa	S134	+	142207	143137	930	1	TGME49_093180	NADP-specific glutamate dehydrogenase, putative	-	7	930	108.2	116.344	NO_MATCH
chrIa	S136	-	150992	151280	288	1	TGME49_093190	endonuclease/exonuclease/phosphatase domain-containing protein	+	10	288	3.45519	11.9972	NO_MATCH
chrIa	S138	-	159538	159914	376	1	TGME49_093200	hypothetical protein, conserved	+	3	25	7.91859	21.0601	NO_MATCH
chrIa	S13885	+	4199209	4200359	1126	2	TGME49_114660	hypothetical protein	-	6	1022	179.587	159.491	NO_MATCH		YES
chrIa	S139	+	159922	160181	259	1	.	.	.	.	0	4.29205	16.5716	NO_MATCH
chrIa	S140	-	160287	160493	206	1	.	.	.	.	0	2.05936	9.99688	NO_MATCH
chrIa	S141	+	160860	161124	264	1	.	.	.	.	0	2.77551	10.5133	NO_MATCH
chrIa	S142	-	163763	164043	280	1	TGME49_093210	hypothetical protein, conserved	+	1	71	3.28319	11.7257	NO_MATCH
chrIa	S143	+	164062	164375	313	1	TGME49_093210	hypothetical protein, conserved	+	1	308	5.428	17.3418	NO_MATCH
chrIa	S144	+	164482	164878	396	1	.	.	.	.	0	7.00566	17.6911	NO_MATCH
chrIa	S14421	+	6262242	6262919	677	1	.	.	.	.	0	52.6278	77.7367	NO_MATCH		YES
chrIa	S145	-	164972	165453	481	1	TGME49_093220	zinc finger DHHC domain-containing protein	+	7	318	16.0163	33.2978	YES
chrIa	S146	+	166408	174010	3992	6	TGME49_093220	zinc finger DHHC domain-containing protein	+	7	5898	203.808	51.0542	YES
chrIa	S147	-	174381	174732	351	1	.	.	.	.	0	33.4407	95.2728	NO_MATCH
chrIa	S148	-	174782	181588	1893	10	TGME49_093230	hypothetical protein	-	9	6511	288.417	152.36	YES
chrIa	S149	-	185003	186660	1657	1	TGME49_093240	hypothetical protein	+	2	858	97.9577	59.1175	YES
chrIa	S15	+	19682	20376	694	1	.	.	.	.	0	16.9855	24.4748	NO_MATCH		YES
chrIa	S150	+	186689	190880	1177	2	TGME49_093240	hypothetical protein	+	2	3462	365.359	310.416	YES
chrIa	S152	+	226851	230014	3163	1	TGME49_093280	hypothetical protein	-	1	2417	158.329	50.0566	YES
chrIa	S153	+	230110	230767	657	1	TGME49_093280	hypothetical protein	-	1	657	14.657	22.309	YES
chrIa	S154	+	230868	231424	556	1	TGME49_093280	hypothetical protein	-	1	556	15.7828	28.3863	YES
chrIa	S155	-	231477	232010	533	1	TGME49_093280	hypothetical protein	-	1	533	10.1265	18.9991	YES
chrIa	S156	+	232095	232335	240	1	TGME49_093280	hypothetical protein	-	1	240	1.458	6.07502	YES
chrIa	S157	+	235187	235626	439	1	TGME49_093280	hypothetical protein	-	1	439	3.63563	8.28163	YES
chrIa	S158	-	235881	236082	201	1	.	.	.	.	0	1.45806	7.25403	NO_MATCH
chrIa	S159	-	237007	237229	222	1	.	.	.	.	0	1.24213	5.59518	NO_MATCH
chrIa	S160	+	239464	240170	706	1	.	.	.	.	0	97.3736	137.923	NO_MATCH
chrIa	S162	+	245699	246819	1120	1	TGME49_093320	hypothetical protein	+	14	328	89.1139	79.566	YES
chrIa	S163	-	246836	247630	794	1	TGME49_093320	hypothetical protein	+	14	794	61.8929	77.9507	YES
chrIa	S164	+	247765	259673	4458	14	TGME49_093320	hypothetical protein	+	14	11585	555.28	124.558	YES
chrIa	S165	+	260656	260979	323	1	.	.	.	.	0	4.02403	12.4583	NO_MATCH
chrIa	S166	+	261124	262581	1457	1	TGME49_093330	hypothetical protein	+	1	986	42.6375	29.2639	YES
chrIa	S167	-	262665	266861	4196	1	TGME49_093330	hypothetical protein	+	1	3918	230.585	54.9536	YES
chrIa	S168	-	267270	270927	1455	4	TGME49_093340	ran-specific GTPase-activating protein, putative	-	4	3619	1267.43	871.086	YES
chrIa	S171	-	276945	277339	394	1	TGME49_093360	hypothetical protein	-	4	394	14.5863	37.0211	NO_MATCH
chrIa	S172	+	277670	278341	671	1	TGME49_093360	hypothetical protein	-	4	671	27.0559	40.3218	NO_MATCH
chrIa	S173	-	278344	278625	281	1	TGME49_093360	hypothetical protein	-	4	281	17.59	62.5977	NO_MATCH
chrIa	S174	+	281405	282703	1298	1	TGME49_093370	arginine N-methyltransferase, putative	-	3	470	94.608	72.8875	YES
chrIa	S175	+	282703	284037	1334	1	TGME49_093370	arginine N-methyltransferase, putative	-	3	1334	76.2541	57.162	YES
chrIa	S176	+	284196	284682	486	1	TGME49_093370	arginine N-methyltransferase, putative	-	3	486	16.9162	34.807	NO_MATCH
chrIa	S177	-	285535	286756	1221	1	TGME49_093370	arginine N-methyltransferase, putative	-	3	1221	121.247	99.301	YES
chrIa	S178	-	286756	288902	2146	1	TGME49_093370	arginine N-methyltransferase, putative	-	3	1604	170.518	79.4584	YES
chrIa	S179	+	289045	290201	1156	1	TGME49_093380	hypothetical protein	+	6	530	72.4483	62.6716	YES
chrIa	S180	+	290218	295783	2246	6	TGME49_093380	hypothetical protein	+	6	4030	203.771	90.7263	YES
chrIa	S182	-	303738	306729	614	2	TGME49_093400	hypothetical protein	-	1	1300	396.869	646.366	YES
chrIa	S182	-	303738	306729	614	2	TGME49_093410	hypothetical protein	-	2	849	396.869	646.366	NO
chrIa	S183	+	308940	309158	218	1	TGME49_093420	hypothetical protein, conserved	+	1	218	0.982518	4.50697	YES
chrIa	S185	+	319533	322155	594	2	TGME49_093440	hypothetical protein	-	1	2528	883.449	1487.29	YES
chrIa	S186	-	331672	331901	229	1	.	.	.	.	0	1.60694	7.01722	NO_MATCH
chrIa	S187	+	332835	333586	238	2	TGME49_093460	DNA ligase, putative	+	12	751	2.95839	12.4302	YES
chrIa	S188	+	336175	338710	411	3	TGME49_093460	DNA ligase, putative	+	12	2535	8.97553	21.8383	YES
chrIa	S189	+	339201	340817	268	3	TGME49_093460	DNA ligase, putative	+	12	1616	4.62339	17.2515	YES
chrIa	S190	+	340865	342475	232	3	TGME49_093460	DNA ligase, putative	+	12	1610	2.74403	11.8277	YES
chrIa	S191	+	342664	344956	1224	3	TGME49_093460	DNA ligase, putative	+	12	1069	39.4229	32.2082	YES
chrIa	S194	-	347382	347657	275	1	TGME49_093470	hypothetical protein	-	4	275	14.6217	53.1698	NO_MATCH
chrIa	S196	-	358529	361593	3064	1	TGME49_093490	hypothetical protein	+	1	779	192.302	62.7619	YES
chrIa	S197	+	379421	380453	277	2	TGME49_093500	hypothetical protein	+	21	1032	1.34214	4.84526	YES
chrIa	S198	+	381909	382720	270	2	TGME49_093500	hypothetical protein	+	21	811	2.59947	9.62765	YES
chrIa	S199	-	384056	386967	1612	2	TGME49_093510	poly(ADP)-ribose polymerase domain-containing protein	-	2	1944	1268.92	787.174	YES
chrIa	S200	+	385952	386296	344	1	TGME49_093510	poly(ADP)-ribose polymerase domain-containing protein	-	2	344	37.4475	108.859	YES
chrIa	S201	-	388892	390079	1187	1	TGME49_093530	hypothetical protein	+	3	96	189.614	159.742	YES
chrIa	S202	+	390079	395014	2148	6	TGME49_093540	hypothetical protein	+	3	1994	454.542	211.612	YES
chrIa	S202	+	390079	395014	2148	6	TGME49_093530	hypothetical protein	+	3	2202	454.542	211.612	YES
chrIa	S203	+	390821	391301	480	1	TGME49_093530	hypothetical protein	+	3	480	9.95676	20.7432	NO_MATCH
chrIa	S204	+	392240	392820	580	1	TGME49_093540	hypothetical protein	+	3	32	44.8398	77.31	NO_MATCH
chrIa	S204	+	392240	392820	580	1	TGME49_093530	hypothetical protein	+	3	41	44.8398	77.31	NO_MATCH
chrIa	S205	+	395925	397264	1339	1	TGME49_093550	hypothetical protein	-	8	1291	368.716	275.366	YES
chrIa	S206	-	397329	405823	3304	8	TGME49_093550	hypothetical protein	-	8	6533	482.886	146.152	YES
chrIa	S207	+	398189	398417	228	1	TGME49_093550	hypothetical protein	-	8	228	1.66565	7.30547	NO_MATCH
chrIa	S209	+	425121	426049	928	1	TGME49_093570	translocation protein Sec62, putative	-	11	928	31.8871	34.3611	NO_MATCH
chrIa	S210	-	420903	428938	2689	11	TGME49_093570	translocation protein Sec62, putative	-	11	7480	1432.07	532.565	YES
chrIa	S211	+	421829	422083	254	1	TGME49_093570	translocation protein Sec62, putative	-	11	254	2.71508	10.6893	NO_MATCH
chrIa	S213	+	431716	431946	230	1	TGME49_093580	hypothetical protein	-	3	230	1.94664	8.46365	NO_MATCH
chrIa	S214	+	432403	432797	394	1	TGME49_093580	hypothetical protein	-	3	394	8.9401	22.6906	NO_MATCH
chrIa	S216	+	446016	446550	534	1	TGME49_093590	3-oxoacyl-[acyl-carrier-protein] synthase, putative	+	10	534	13.0862	24.5061	NO_MATCH
chrIa	S217	+	446571	446794	223	1	TGME49_093590	3-oxoacyl-[acyl-carrier-protein] synthase, putative	+	10	223	2.07368	9.29903	NO_MATCH
chrIa	S218	-	448164	451505	2467	3	TGME49_093600	ribosomal protein L27 domain-containing protein	-	3	2064	284.132	115.173	YES
chrIa	S220	-	463283	476021	4161	15	TGME49_093640	hypothetical protein	-	2	1331	741.184	178.126	YES
chrIa	S220	-	463283	476021	4161	15	TGME49_093630	hypothetical protein	-	11	7319	741.184	178.126	YES
chrIa	S223	-	492687	493095	408	1	TGME49_093660	hypothetical protein	-	5	408	11.442	28.0441	NO_MATCH
chrIa	S228	+	510911	511113	202	1	TGME49_093690	profilin family protein	-	3	202	0.564903	2.79655	NO_MATCH
chrIa	S233	-	540042	540652	610	1	TGME49_093740	hypothetical protein	+	5	610	61.8816	101.445	NO_MATCH
chrIa	S234	+	540693	540933	240	1	TGME49_093740	hypothetical protein	+	5	240	3.26445	13.6019	NO_MATCH
chrIa	S235	-	540960	541431	471	1	TGME49_093740	hypothetical protein	+	5	471	21.9618	46.6281	NO_MATCH
chrIa	S236	+	541442	541723	281	1	TGME49_093740	hypothetical protein	+	5	281	11.2426	40.0092	NO_MATCH
chrIa	S237	+	544371	547929	3558	1	TGME49_093760	EF hand domain-containing protein	-	1	2422	1177.06	330.821	YES
chrIa	S240	-	558951	559867	916	1	TGME49_093790	hypothetical protein	+	2	916	35.3947	38.6405	YES
chrIa	S241	-	560007	560342	335	1	TGME49_093790	hypothetical protein	+	2	335	9.63394	28.758	YES
chrIa	S242	+	567524	572783	2277	7	TGME49_093810	2-methylisocitrate lyase, putative	+	7	5208	197.13	86.5744	YES
chrIa	S243	+	572988	574079	1091	1	.	.	.	.	0	289.206	265.083	NO_MATCH
chrIa	S244	-	574079	586180	2298	10	TGME49_093820	calpain family cysteine protease domain-containing protein	-	9	10096	1030.39	448.388	YES
chrIa	S246	-	618060	618555	495	1	TGME49_093870	thioredoxin, putative	+	3	495	8.86168	17.9024	NO_MATCH
chrIa	S248	-	618595	619190	595	1	TGME49_093870	thioredoxin, putative	+	3	595	38.8645	65.3185	NO_MATCH
chrIa	S250	-	633891	634092	201	1	TGME49_093900	hypothetical protein	+	5	201	0.781631	3.88871	NO_MATCH
chrIa	S251	+	637025	637278	253	1	TGME49_093900	hypothetical protein	+	5	253	4.80384	18.9875	NO_MATCH
chrIa	S252	-	637866	638086	220	1	TGME49_093900	hypothetical protein	+	5	183	33.3373	151.533	NO_MATCH
chrIa	S253	-	638186	638555	369	1	.	.	.	.	0	97.757	264.924	NO_MATCH
chrIa	S254	-	638562	643220	1921	3	TGME49_094010	yrdC domain protein	-	2	2602	259.907	135.298	YES
chrIa	S255	-	643244	643907	663	1	TGME49_094010	yrdC domain protein	-	2	267	36.4052	54.9099	YES
chrIa	S256	-	645763	647665	1902	1	TGME49_094020	zinc finger, C3HC4 type (RING finger) domain protein	-	3	674	166.096	87.3272	YES
chrIa	S257	-	647030	648890	436	3	TGME49_094020	zinc finger, C3HC4 type (RING finger) domain protein	-	3	1732	27.3309	62.6856	YES
chrIa	S261	+	665403	673704	8301	1	TGME49_094060	hypothetical protein	+	2	7818	1163.89	140.211	YES
chrIa	S262	-	673746	674328	582	1	.	.	.	.	0	96.8252	166.366	NO_MATCH
chrIa	S264	-	679543	680118	575	1	TGME49_094180	tRNA (guanine-N(7)-)-methyltransferase, putative	-	11	575	12.909	22.4504	NO_MATCH
chrIa	S265	+	684294	695450	3111	14	TGME49_094190	hypothetical protein, conserved	+	11	8550	312.064	100.31	YES
chrIa	S266	+	696209	700773	1267	10	TGME49_094200	glucose-6-phosphate dehydrogenase	+	16	4564	2324.69	1834.8	YES
chrIa	S267	-	696519	697122	603	1	TGME49_094200	glucose-6-phosphate dehydrogenase	+	16	603	41.9293	69.5346	NO_MATCH
chrIa	S268	+	697300	697779	479	1	TGME49_094200	glucose-6-phosphate dehydrogenase	+	16	479	21.0351	43.9147	NO_MATCH
chrIa	S269	+	700774	704953	1745	7	TGME49_094200	glucose-6-phosphate dehydrogenase	+	16	3921	3149.13	1804.66	YES
chrIa	S270	-	700820	701492	672	1	TGME49_094200	glucose-6-phosphate dehydrogenase	+	16	672	61.8835	92.0886	NO_MATCH
chrIa	S271	-	701512	701773	261	1	TGME49_094200	glucose-6-phosphate dehydrogenase	+	16	261	9.17058	35.1363	NO_MATCH
chrIa	S272	-	701828	702105	277	1	TGME49_094200	glucose-6-phosphate dehydrogenase	+	16	277	3.99837	14.4345	NO_MATCH
chrIa	S273	-	702597	703388	791	1	TGME49_094200	glucose-6-phosphate dehydrogenase	+	16	791	48.7232	61.597	NO_MATCH
chrIa	S274	+	703431	703759	328	1	TGME49_094200	glucose-6-phosphate dehydrogenase	+	16	328	17.6865	53.9223	NO_MATCH
chrIa	S275	+	716978	720292	3314	1	TGME49_094220	hypothetical protein	-	1	1811	473.4	142.849	YES
chrIa	S276	-	725763	726970	1207	1	TGME49_094230	hypothetical protein	-	2	1207	65.3038	54.1042	NO_MATCH
chrIa	S278	+	743487	752594	2686	12	TGME49_094250	hypothetical protein	+	12	7466	384.212	143.043	YES
chrIa	S279	+	751020	751222	202	1	TGME49_094250	hypothetical protein	+	12	202	0.96427	4.77361	NO_MATCH
chrIa	S280	+	760561	763113	1336	3	TGME49_094270	arginine methyltransferase protein, putative	+	7	2391	47.0033	35.1821	YES
chrIa	S281	+	763139	768312	2131	5	TGME49_094270	arginine methyltransferase protein, putative	+	7	3823	154.52	72.5107	YES
chrIa	S282	+	768626	769016	390	1	.	.	.	.	0	6.77869	17.3812	NO_MATCH
chrIa	S283	-	769663	769997	334	1	.	.	.	.	0	25.8371	77.3565	NO_MATCH
chrIa	S284	-	769998	774736	1674	8	TGME49_094280	E3 ubiquitin-protein ligase, putative	-	13	4414	282.465	168.737	YES
chrIa	S285	+	771235	771639	404	1	TGME49_094280	E3 ubiquitin-protein ligase, putative	-	13	404	10.334	25.5793	NO_MATCH
chrIa	S286	-	774753	780920	3155	7	TGME49_094280	E3 ubiquitin-protein ligase, putative	-	13	4701	298.298	94.5476	YES
chrIa	S287	-	783005	785021	1261	3	TGME49_094290	der1-like family domain-containing protein, conserved	-	3	1905	1159.26	919.318	YES
chrIa	S288	+	783804	784007	203	1	TGME49_094290	der1-like family domain-containing protein, conserved	-	3	203	1.96885	9.69876	NO_MATCH
chrIa	S290	+	803096	803836	204	2	TGME49_094330	EGF-like domain-containing protein	+	5	740	1.31985	6.46988	YES
chrIa	S291	+	804294	804514	220	1	TGME49_094330	EGF-like domain-containing protein	+	5	220	1.77187	8.05394	YES
chrIa	S292	-	804621	805121	500	1	TGME49_094330	EGF-like domain-containing protein	+	5	500	9.55681	19.1136	YES
chrIa	S293	+	805716	808073	857	4	TGME49_094330	EGF-like domain-containing protein	+	5	1132	20.5885	24.0239	YES
chrIa	S294	-	808212	808538	326	1	.	.	.	.	0	6.6635	20.4402	NO_MATCH
chrIa	S296	-	813721	813938	217	1	TGME49_094340	hypothetical protein	+	6	217	1.38487	6.3819	NO_MATCH
chrIa	S297	-	815553	828995	3942	16	TGME49_094350	DEAD/DEAH box helicase, putative	-	27	13442	607.707	154.162	YES
chrIa	S298	-	832213	838064	2458	6	TGME49_094350	DEAD/DEAH box helicase, putative	-	27	5851	250.108	101.753	YES
chrIa	S299	+	838894	848029	2899	12	TGME49_094360	ubiquitin carboxyl-terminal hydrolase, putative	+	12	8257	332.411	114.664	YES
chrIa	S299	+	838894	848029	2899	12	TGME49_094350	DEAD/DEAH box helicase, putative	-	27	357	332.411	114.664	NO
chrIa	S300	+	851060	855673	2009	6	TGME49_094370	hypothetical protein	+	2	957	294.178	146.43	YES
chrIa	S301	+	855673	856320	647	1	.	.	.	.	0	99.7051	154.104	NO_MATCH
chrIa	S302	-	858904	859125	221	1	.	.	.	.	0	1.00938	4.56732	NO_MATCH
chrIa	S303	+	860225	860453	228	1	TGME49_094380	aminotransferase class V domain-containing protein, conserved	+	11	228	1.04606	4.58796	YES
chrIa	S304	+	864943	865423	480	1	TGME49_094380	aminotransferase class V domain-containing protein, conserved	+	11	480	5.80489	12.0935	YES
chrIa	S305	-	865475	865878	403	1	TGME49_094380	aminotransferase class V domain-containing protein, conserved	+	11	403	6.03462	14.9742	YES
chrIa	S306	+	868710	870412	274	3	TGME49_094380	aminotransferase class V domain-containing protein, conserved	+	11	1702	3.22642	11.7752	YES
chrIa	S307	-	870480	871000	520	1	TGME49_094380	aminotransferase class V domain-containing protein, conserved	+	11	308	14.4616	27.8108	YES
chrIa	S308	+	872810	873355	545	1	TGME49_094390	myosin light chain TgMLC4, putative	-	6	90	13.2543	24.3197	NO_MATCH
chrIa	S309	-	872053	876819	2342	5	TGME49_094390	myosin light chain TgMLC4, putative	-	6	2489	382.71	163.412	YES
chrIa	S310	+	873758	874375	617	1	TGME49_094390	myosin light chain TgMLC4, putative	-	6	617	16.3217	26.4533	NO_MATCH
chrIa	S311	-	874512	874949	437	1	TGME49_094390	myosin light chain TgMLC4, putative	-	6	437	9.83604	22.5081	NO_MATCH
chrIa	S312	+	874962	875222	260	1	TGME49_094390	myosin light chain TgMLC4, putative	-	6	260	3.72639	14.3323	YES
chrIa	S313	-	875319	875687	368	1	TGME49_094390	myosin light chain TgMLC4, putative	-	6	368	8.9371	24.2856	NO_MATCH
chrIa	S314	-	876958	883948	2272	6	TGME49_094400	hypothetical protein	-	16	6074	481.737	212.032	YES
chrIa	S315	-	883081	883621	540	1	TGME49_094400	hypothetical protein	-	16	540	21.4709	39.761	NO_MATCH
chrIa	S316	-	884143	887568	3425	1	TGME49_094400	hypothetical protein	-	16	3425	343.733	100.36	YES
chrIa	S3178	+	1000068	1000473	405	1	TGME49_066920	phosphodiesterase, putative	+	18	403	118.593	292.821	NO_MATCH		YES
chrIa	S318	+	906292	906650	358	1	.	.	.	.	0	8.24893	23.0417	NO_MATCH
chrIa	S319	+	906876	912303	1005	11	TGME49_094430	hypothetical protein, conserved	+	12	5300	65.7617	65.4345	YES
chrIa	S320	+	912454	913792	777	3	TGME49_094430	hypothetical protein, conserved	+	12	1127	40.2045	51.7432	YES
chrIa	S321	+	914033	914572	539	1	.	.	.	.	0	25.1123	46.5905	NO_MATCH
chrIa	S322	-	915036	927100	3474	19	TGME49_094440	hypothetical protein	-	17	11117	167.41	48.1895	YES
chrIa	S323	+	931834	932347	513	1	.	.	.	.	0	9.27376	18.0775	NO_MATCH
chrIa	S324	+	932836	934541	937	2	TGME49_094550	dynein heavy chain, putative	+	29	1705	20.4042	21.7761	YES
chrIa	S325	+	934772	935901	459	2	TGME49_094550	dynein heavy chain, putative	+	29	1129	11.4026	24.8422	YES
chrIa	S326	+	936312	938386	1123	3	TGME49_094550	dynein heavy chain, putative	+	29	2074	30.4096	27.0789	YES
chrIa	S327	+	939419	942052	1292	3	TGME49_094550	dynein heavy chain, putative	+	29	2633	44.3883	34.3562	YES
chrIa	S328	+	942056	962835	2355	20	TGME49_094550	dynein heavy chain, putative	+	29	20779	1131.79	480.589	YES
chrIa	S331	-	1001893	1010748	4935	10	TGME49_094620	eukaryotic translation initiation factor 3 subunit 8, putative	-	10	7341	2233.23	452.529	YES
chrIa	S332	-	1011784	1012042	258	1	.	.	.	.	0	2.3694	9.18373	NO_MATCH
chrIa	S333	+	1012417	1012635	218	1	.	.	.	.	0	1.82276	8.36127	NO_MATCH
chrIa	S334	-	1013201	1014643	1442	1	TGME49_094630	PH domain-containing protein	+	12	192	190.237	131.925	YES
chrIa	S335	+	1014656	1024981	4060	13	TGME49_094630	PH domain-containing protein	+	12	8702	1157.06	284.989	YES
chrIa	S337	-	1030137	1030373	236	1	TGME49_094640	ribonucleoside-diphosphate reductase, large subunit, putative	+	8	236	1.59106	6.74177	NO_MATCH
chrIa	S338	-	1031892	1032234	342	1	TGME49_094640	ribonucleoside-diphosphate reductase, large subunit, putative	+	8	342	10.081	29.4766	NO_MATCH
chrIa	S339	-	1032951	1033898	947	1	.	.	.	.	0	676.807	714.685	NO_MATCH
chrIa	S340	+	1034605	1034869	264	1	.	.	.	.	0	1.92201	7.28034	NO_MATCH
chrIa	S341	-	1036429	1036644	215	1	.	.	.	.	0	0.53205	2.47465	NO_MATCH
chrIa	S343	+	1054334	1054560	226	1	TGME49_094670	eukaryotic translation initiation factor 3, putative	-	9	226	2.62818	11.6291	NO_MATCH
chrIa	S344	-	1054604	1054853	249	1	TGME49_094670	eukaryotic translation initiation factor 3, putative	-	9	249	2.23937	8.99347	NO_MATCH
chrIa	S346	+	1060111	1069782	4140	10	TGME49_094690	rhomboid-like protease 5	+	10	8830	886.924	214.233	YES
chrIa	S347	-	1067232	1067434	202	1	TGME49_094690	rhomboid-like protease 5	+	10	202	2.30389	11.4054	NO_MATCH
chrIa	S348	-	1071228	1078041	1604	8	TGME49_094700	hypothetical protein	-	8	6292	254.524	158.681	YES
chrIa	S349	-	1073488	1073733	245	1	TGME49_094700	hypothetical protein	-	8	245	1.26541	5.16494	NO_MATCH
chrIa	S350	+	1078071	1078941	870	1	.	.	.	.	0	59.5051	68.3967	NO_MATCH
chrIa	S351	+	1080134	1080455	321	1	.	.	.	.	0	21.8107	67.9462	NO_MATCH
chrIa	S352	-	1080564	1089148	5596	7	TGME49_094710	hypothetical protein	-	7	6911	986.15	176.224	YES
chrIa	S353	+	1090815	1091028	213	1	.	.	.	.	0	5.53947	26.0069	NO_MATCH
chrIa	S354	-	1092411	1096144	3733	1	TGME49_094720	hypothetical protein	+	1	2415	341.872	91.5811	YES
chrIa	S355	-	1096945	1102710	3921	7	TGME49_094730	hypothetical protein	-	6	4827	387.413	98.8047	YES
chrIa	S356	-	1103164	1106778	3614	1	TGME49_094730	hypothetical protein	-	6	2967	208.424	57.6712	YES
chrIa	S357	-	1110697	1110915	218	1	.	.	.	.	0	0.967323	4.43726	NO_MATCH
chrIa	S358	+	1111061	1112390	1329	1	TGME49_094740	armadillo/beta-catenin-like repeat-containing protein	+	4	1177	51.4128	38.6853	YES
chrIa	S359	+	1113291	1113612	321	1	TGME49_094740	armadillo/beta-catenin-like repeat-containing protein	+	4	321	4.43449	13.8146	YES
chrIa	S360	+	1113693	1113916	223	1	TGME49_094740	armadillo/beta-catenin-like repeat-containing protein	+	4	223	1.49903	6.7221	YES
chrIa	S361	+	1114201	1120137	2020	3	TGME49_094740	armadillo/beta-catenin-like repeat-containing protein	+	4	5936	226.308	112.034	YES
chrIa	S363	+	1127286	1132693	2085	3	TGME49_094770	hypothetical protein	+	3	3780	766.052	367.411	YES
chrIa	S364	-	1131607	1131909	302	1	TGME49_094770	hypothetical protein	+	3	302	3.96568	13.1314	NO_MATCH
chrIa	S365	-	1136625	1140229	1840	4	TGME49_094780	hypothetical protein	-	3	2553	281.439	152.956	YES
chrIa	S366	+	1137383	1137672	289	1	TGME49_094780	hypothetical protein	-	3	24	3.89145	13.4652	NO_MATCH
chrIa	S367	+	1138145	1138480	335	1	TGME49_094780	hypothetical protein	-	3	335	4.72233	14.0965	NO_MATCH
chrIa	S368	+	1138864	1139406	542	1	TGME49_094780	hypothetical protein	-	3	542	11.1791	20.6257	NO_MATCH
chrIa	S369	-	1140443	1141333	890	1	.	.	.	.	0	36.6872	41.2215	NO_MATCH
chrIa	S370	+	1143999	1146510	2511	1	TGME49_094790	hypothetical protein	-	1	1949	3062.28	1219.54	YES
chrIa	S370	+	1143999	1146510	2511	1	TGME49_094800	elongation factor 1-alpha, putative	-	2	41	3062.28	1219.54	NO
chrIa	S371	+	1146510	1146944	434	1	TGME49_094800	elongation factor 1-alpha, putative	-	2	434	637.543	1468.99	NO_MATCH
chrIa	S372	-	1147817	1148371	280	2	TGME49_094800	elongation factor 1-alpha, putative	-	2	554	704.945	2517.66	YES
chrIa	S373	+	1147876	1148192	316	1	TGME49_094800	elongation factor 1-alpha, putative	-	2	316	6.06441	19.1912	NO_MATCH
chrIa	S375	+	1150185	1150433	248	1	.	.	.	.	0	2.23151	8.99803	NO_MATCH
chrIa	S376	+	1152559	1156358	1181	3	TGME49_094810	RRM domain-containing protein	+	8	2962	199.64	169.043	YES
chrIa	S377	+	1163072	1163328	256	1	TGME49_094820	type I fatty acid synthase, putative	+	17	256	3.60658	14.0882	YES
chrIa	S378	+	1163408	1163620	212	1	TGME49_094820	type I fatty acid synthase, putative	+	17	212	1.5218	7.17831	YES
chrIa	S379	-	1163620	1163880	260	1	TGME49_094820	type I fatty acid synthase, putative	+	17	260	2.1572	8.29692	YES
chrIa	S380	-	1164026	1164360	334	1	TGME49_094820	type I fatty acid synthase, putative	+	17	334	3.63576	10.8855	YES
chrIa	S382	-	1196865	1197084	219	1	TGME49_094830	hypothetical protein	-	5	219	0.992688	4.53282	NO_MATCH
chrIa	S383	+	1201659	1213593	1369	3	TGME49_094840	zinc finger (CCCH type) protein, putative	+	4	6377	1957.2	1429.66	YES
chrIa	S385	+	1229791	1230316	525	1	.	.	.	.	0	49.7725	94.8048	NO_MATCH
chrIa	S386	-	1231040	1231266	226	1	.	.	.	.	0	1.09673	4.8528	NO_MATCH
chrIa	S388	+	1234457	1234807	350	1	TGME49_094870	hypothetical protein	+	3	350	5.41479	15.4708	NO_MATCH
chrIa	S389	-	1238210	1240545	528	3	TGME49_094880	N-glycosylase/DNA lyase, putative	-	7	1791	99.0138	187.526	YES
chrIa	S390	-	1240545	1244645	1422	5	TGME49_094880	N-glycosylase/DNA lyase, putative	-	7	3967	79.4456	55.8689	YES
chrIa	S393	+	1247975	1248329	354	1	.	.	.	.	0	40.9256	115.609	NO_MATCH
chrIa	S394	+	1248545	1249439	894	1	TGME49_094900	DnaK family domain containing protein	-	13	126	135.126	151.148	NO_MATCH
chrIa	S395	-	1249439	1258949	3762	12	TGME49_094900	DnaK family domain containing protein	-	13	9510	463.846	123.298	YES
chrIa	S396	+	1259255	1259491	236	1	TGME49_094900	DnaK family domain containing protein	-	13	236	1.26523	5.36113	NO_MATCH
chrIa	S397	+	1260369	1261071	702	1	TGME49_094900	DnaK family domain containing protein	-	13	702	23.2021	33.0514	NO_MATCH
chrIa	S398	+	1261176	1263256	2080	1	TGME49_094910	hypothetical protein	+	1	212	134.442	64.6357	YES
chrIa	S398	+	1261176	1263256	2080	1	TGME49_094900	DnaK family domain containing protein	-	13	1788	134.442	64.6357	YES
chrIa	S399	+	1263498	1264092	594	1	TGME49_094920	general transcription factor IIH polypeptide 2, putative	+	13	590	26.6576	44.8782	YES
chrIa	S401	+	1265018	1265228	210	1	TGME49_094920	general transcription factor IIH polypeptide 2, putative	+	13	210	6.0388	28.7562	NO_MATCH
chrIa	S402	+	1265297	1273433	2790	13	TGME49_094920	general transcription factor IIH polypeptide 2, putative	+	13	7356	273.23	97.9319	YES
chrIa	S403	-	1273621	1273895	274	1	.	.	.	.	0	4.83708	17.6536	NO_MATCH
chrIa	S404	+	1274721	1279766	2657	7	TGME49_094930	leucine rich repeat protein, putative	+	7	4141	320.463	120.611	YES
chrIa	S405	-	1282823	1283036	213	1	.	.	.	.	0	1.41645	6.65	NO_MATCH
chrIa	S406	+	1286601	1292654	2693	8	TGME49_094960	hypothetical protein	+	5	3710	325.671	120.932	YES
chrIa	S407	+	1289574	1289801	227	1	TGME49_094960	hypothetical protein	+	5	227	2.842	12.5198	NO_MATCH
chrIa	S408	+	1290159	1290503	344	1	TGME49_094960	hypothetical protein	+	5	152	5.35535	15.5679	NO_MATCH
chrIa	S409	+	1290961	1291204	243	1	.	.	.	.	0	2.62761	10.8132	NO_MATCH
chrIa	S410	+	1295501	1296261	760	1	TGME49_094970	hypothetical protein	+	4	760	15.5825	20.5033	NO_MATCH
chrIa	S411	-	1296735	1299349	883	2	TGME49_094970	hypothetical protein	+	4	2599	2117.61	2398.2	YES
chrIa	S412	-	1299444	1299946	502	1	.	.	.	.	0	10.0633	20.0464	NO_MATCH
chrIa	S414	-	1300591	1300892	301	1	TGME49_094980	hypothetical protein	+	3	301	3.09597	10.2856	NO_MATCH
chrIa	S415	+	1300953	1301162	209	1	TGME49_094980	hypothetical protein	+	3	209	0.615909	2.94693	NO_MATCH
chrIa	S4157	-	4688806	4691595	479	4	TGME49_092190	hypothetical protein	-	1	85	30.0413	62.7166	NO_MATCH		YES
chrIa	S416	+	1308088	1308581	493	1	TGME49_095000	sec1 family domain-containing protein	+	2	493	11.0131	22.339	NO_MATCH
chrIa	S418	-	1310826	1311930	760	2	TGME49_095010	ATP-dependent RNA helicase, putative	-	3	1097	21.4572	28.2331	YES
chrIa	S419	-	1312095	1313090	534	2	TGME49_095010	ATP-dependent RNA helicase, putative	-	3	995	11.7362	21.9779	YES
chrIa	S420	-	1313392	1314066	674	1	TGME49_095010	ATP-dependent RNA helicase, putative	-	3	342	12.7507	18.9179	YES
chrIa	S421	+	1329735	1337391	5117	8	TGME49_095030	hypothetical protein	+	8	6069	2200.24	429.985	YES
chrIa	S422	+	1332424	1333031	607	1	TGME49_095030	hypothetical protein	+	8	607	17.1287	28.2187	YES
chrIa	S423	+	1333600	1333853	253	1	TGME49_095030	hypothetical protein	+	8	253	1.65481	6.54076	NO_MATCH
chrIa	S424	-	1334060	1334282	222	1	TGME49_095030	hypothetical protein	+	8	222	2.28791	10.3059	NO_MATCH
chrIa	S425	-	1334494	1334847	353	1	TGME49_095030	hypothetical protein	+	8	353	7.49359	21.2283	NO_MATCH
chrIa	S426	+	1335676	1335987	311	1	TGME49_095030	hypothetical protein	+	8	311	6.22986	20.0317	NO_MATCH
chrIa	S428	-	1341420	1342118	698	1	.	.	.	.	0	28.2409	40.4597	NO_MATCH
chrIa	S430	-	1357969	1362102	4133	1	TGME49_095050	histidyl-tRNA synthetase, putative	+	1	1968	250.459	60.5999	YES
chrIa	S431	+	1362102	1364658	2556	1	TGME49_095050	histidyl-tRNA synthetase, putative	+	1	2498	291.067	113.876	YES
chrIa	S432	+	1365732	1370178	1727	4	TGME49_095060	hypothetical protein	+	1	530	198.614	115.005	YES
chrIa	S433	-	1367118	1367614	496	1	.	.	.	.	0	8.40376	16.9431	NO_MATCH
chrIa	S434	-	1370650	1372753	861	3	TGME49_095070	ATP-dependent helicase, putative	-	16	1801	55.1494	64.0528	YES
chrIa	S435	-	1372994	1378763	2744	8	TGME49_095070	ATP-dependent helicase, putative	-	16	5769	163.201	59.4758	YES
chrIa	S436	-	1379119	1379570	451	1	TGME49_095070	ATP-dependent helicase, putative	-	16	451	17.2398	38.2258	YES
chrIa	S437	-	1379671	1383489	1409	5	TGME49_095070	ATP-dependent helicase, putative	-	16	3371	42.184	29.939	YES
chrIa	S439	+	1388049	1388462	413	1	.	.	.	.	0	13.7137	33.2051	NO_MATCH
chrIa	S440	+	1389257	1394572	352	2	TGME49_095090	hypothetical protein	+	3	3497	740.031	2102.36	YES
chrIa	S441	+	1395656	1405327	1565	3	TGME49_095100	hypothetical protein	+	1	4136	9314.41	5951.7	YES
chrIa	S441	+	1395656	1405327	1565	3	TGME49_095110	Rhoptry kinase family protein ROP4 / ROP7 (incomplete catalytic triad) ***WARNING: GENE MODEL INACCURATE ***	-	3	88	9314.41	5951.7	NO
chrIa	S442	-	1402327	1402710	383	1	.	.	.	.	0	8.09781	21.1431	NO_MATCH
chrIa	S443	+	1407596	1409600	2004	1	TGME49_095110	Rhoptry kinase family protein ROP4 / ROP7 (incomplete catalytic triad) ***WARNING: GENE MODEL INACCURATE ***	-	3	2004	34124.2	17028.1	YES
chrIa	S444	-	1411889	1412177	288	1	TGME49_095110	Rhoptry kinase family protein ROP4 / ROP7 (incomplete catalytic triad) ***WARNING: GENE MODEL INACCURATE ***	-	3	288	879.229	3052.88	YES
chrIa	S445	-	1412544	1412901	357	1	TGME49_095110	Rhoptry kinase family protein ROP4 / ROP7 (incomplete catalytic triad) ***WARNING: GENE MODEL INACCURATE ***	-	3	357	2389.28	6692.67	YES
chrIa	S446	+	1417857	1418824	967	1	TGME49_096020	hypothetical protein	-	1	180	52.4094	54.1979	NO
chrIa	S447	+	1418914	1419458	544	1	TGME49_096020	hypothetical protein	-	1	544	26.8123	49.2874	YES
chrIa	S448	-	1420894	1422841	487	2	.	.	.	.	0	509.882	1046.98	NO
chrIa	S449	+	1421900	1422408	508	1	.	.	.	.	0	51.3386	101.06	NO
chrIa	S451	-	1432350	1432692	342	1	TGME49_096010	phosphatidylinositol 3- and 4-kinase domain-containing protein	+	15	342	9.32239	27.2585	NO_MATCH
chrIa	S455	+	1453893	1454266	373	1	.	.	.	.	0	11.9388	32.0075	NO_MATCH
chrIa	S456	+	1454401	1454972	571	1	TGME49_095980	hypothetical protein	+	1	187	22.5501	39.4922	YES
chrIa	S457	-	1458130	1458497	367	1	TGME49_095970	hypothetical protein	+	2	367	10.0065	27.2658	NO_MATCH
chrIa	S458	+	1459683	1460019	336	1	.	.	.	.	0	4.62907	13.777	NO_MATCH
chrIa	S459	-	1460236	1462327	2091	1	TGME49_095960	hypothetical protein, conserved	-	2	1929	240.958	115.236	YES
chrIa	S460	-	1462748	1467462	1742	4	TGME49_095950	hypothetical protein	-	5	3436	271.223	155.696	YES
chrIa	S460	-	1462748	1467462	1742	4	TGME49_095960	hypothetical protein, conserved	-	2	397	271.223	155.696	NO
chrIa	S461	+	1466881	1467272	391	1	TGME49_095950	hypothetical protein	-	5	391	6.03303	15.4298	NO_MATCH
chrIa	S462	+	1468647	1472204	3557	1	TGME49_095940	hypothetical protein	-	5	3483	2187.44	614.966	YES
chrIa	S463	-	1472268	1473846	1578	1	TGME49_095940	hypothetical protein	-	5	965	71.9755	45.6119	YES
chrIa	S463	-	1472268	1473846	1578	1	TGME49_095930	hypothetical protein	-	1	198	71.9755	45.6119	NO
chrIa	S464	+	1473978	1476526	2548	1	TGME49_095930	hypothetical protein	-	1	236	191.181	75.0319	YES
chrIa	S465	-	1476597	1477136	539	1	.	.	.	.	0	9.41949	17.4759	NO
chrIa	S466	-	1477528	1478083	555	1	.	.	.	.	0	8.35583	15.0555	NO_MATCH
chrIa	S467	-	1488202	1488409	207	1	TGME49_095910	ATP-dependent Clp protease adaptor domain-containing protein	+	4	207	17.1992	83.088	NO_MATCH
chrIa	S468	+	1490703	1491040	337	1	TGME49_095910	ATP-dependent Clp protease adaptor domain-containing protein	+	4	337	7.02232	20.8377	NO_MATCH
chrIa	S469	+	1491226	1491455	229	1	TGME49_095910	ATP-dependent Clp protease adaptor domain-containing protein	+	4	229	1.99567	8.71471	NO_MATCH
chrIa	S470	-	1491741	1491950	209	1	TGME49_095910	ATP-dependent Clp protease adaptor domain-containing protein	+	4	209	1.8641	8.91915	NO_MATCH
chrIa	S471	-	1500223	1502767	1424	2	TGME49_095790	hypothetical protein	-	5	1652	87.4661	61.4228	YES
chrIa	S472	-	1502917	1505509	1295	4	TGME49_095790	hypothetical protein	-	5	2592	38.9345	30.0653	YES
chrIa	S473	+	1505604	1505983	379	1	TGME49_095790	hypothetical protein	-	5	379	8.16782	21.551	YES
chrIa	S474	+	1506223	1506863	640	1	TGME49_095790	hypothetical protein	-	5	443	9.48466	14.8198	YES
chrIa	S475	-	1507016	1507308	292	1	.	.	.	.	0	3.04497	10.428	NO_MATCH
chrIa	S476	-	1507379	1507607	228	1	.	.	.	.	0	3.10432	13.6154	NO_MATCH
chrIa	S477	+	1507715	1508170	455	1	.	.	.	.	0	6.02056	13.232	NO_MATCH
chrIa	S478	+	1509457	1509781	324	1	TGME49_095780	hypothetical protein	+	1	284	5.20928	16.078	YES
chrIa	S479	+	1510046	1510315	269	1	TGME49_095780	hypothetical protein	+	1	269	3.57386	13.2857	YES
chrIa	S480	+	1510403	1510619	216	1	TGME49_095780	hypothetical protein	+	1	216	2.06332	9.55241	YES
chrIa	S481	+	1510655	1511959	568	2	TGME49_095780	hypothetical protein	+	1	551	13.105	23.0721	YES
chrIa	S481	+	1510655	1511959	568	2	TGME49_095770	hypothetical protein	+	2	232	13.105	23.0721	YES
chrIa	S482	+	1512347	1513428	671	2	TGME49_095770	hypothetical protein	+	2	1081	17.4809	26.0519	YES
chrIa	S483	-	1513535	1514449	914	1	TGME49_095770	hypothetical protein	+	2	914	32.9453	36.0452	YES
chrIa	S484	+	1514518	1518544	4026	1	TGME49_095770	hypothetical protein	+	2	3522	254.558	63.2284	YES
chrIa	S485	-	1528660	1529215	555	1	TGME49_095760	CAM kinase, CDPK family	-	16	555	14.2901	25.7479	NO_MATCH
chrIa	S486	+	1534846	1535103	257	1	TGME49_095760	CAM kinase, CDPK family	-	16	257	1.4841	5.77471	NO_MATCH
chrIa	S487	-	1536727	1537269	542	1	.	.	.	.	0	19.185	35.3967	NO_MATCH
chrIa	S488	-	1554837	1560069	963	6	TGME49_095730	TPR domain-containing protein	-	5	3410	320.736	333.059	YES
chrIa	S489	+	1561468	1565268	2492	4	TGME49_095720	sulfite oxidase, putative	+	7	2710	87.9695	35.3008	YES
chrIa	S490	-	1569214	1581176	7791	8	TGME49_095710	ubiquitin-transferase domain-containing protein	-	8	11932	1012.07	129.903	YES
chrIa	S491	-	1581183	1584100	452	2	TGME49_095710	ubiquitin-transferase domain-containing protein	-	8	2383	127.495	282.069	YES
chrIa	S491	-	1581183	1584100	452	2	TGME49_095700	UBA/TS-N domain-containing protein	-	8	303	127.495	282.069	NO
chrIa	S492	+	1584105	1585615	1510	1	TGME49_095700	UBA/TS-N domain-containing protein	-	8	1510	80.1478	53.078	YES
chrIa	S493	-	1585653	1587544	1891	1	TGME49_095700	UBA/TS-N domain-containing protein	-	8	1891	52.8655	27.9564	YES
chrIa	S494	+	1587544	1587920	376	1	TGME49_095700	UBA/TS-N domain-containing protein	-	8	376	10.8615	28.887	YES
chrIa	S495	-	1587971	1590085	877	2	TGME49_095700	UBA/TS-N domain-containing protein	-	8	2114	31.1095	35.4726	YES
chrIa	S496	+	1590148	1590541	393	1	TGME49_095700	UBA/TS-N domain-containing protein	-	8	393	6.53135	16.6192	YES
chrIa	S497	-	1591004	1591251	247	1	TGME49_095700	UBA/TS-N domain-containing protein	-	8	247	2.43137	9.84359	YES
chrIa	S498	-	1591767	1592000	233	1	TGME49_095700	UBA/TS-N domain-containing protein	-	8	233	1.99937	8.58101	YES
chrIa	S499	+	1592383	1593049	666	1	TGME49_095700	UBA/TS-N domain-containing protein	-	8	666	9.84136	14.7768	YES
chrIa	S500	-	1594314	1595818	758	3	TGME49_095700	UBA/TS-N domain-containing protein	-	8	1504	11.9737	15.7964	YES
chrIa	S501	+	1596665	1596988	323	1	TGME49_095700	UBA/TS-N domain-containing protein	-	8	323	3.60767	11.1693	YES
chrIa	S502	+	1597122	1597341	219	1	TGME49_095700	UBA/TS-N domain-containing protein	-	8	219	1.09746	5.01124	YES
chrIa	S503	+	1599644	1599894	250	1	TGME49_095700	UBA/TS-N domain-containing protein	-	8	250	1.46609	5.86437	YES
chrIa	S504	+	1600181	1600447	266	1	TGME49_095700	UBA/TS-N domain-containing protein	-	8	266	1.75175	6.58552	YES
chrIa	S505	+	1600702	1601016	314	1	TGME49_095700	UBA/TS-N domain-containing protein	-	8	314	4.0705	12.9634	YES
chrIa	S506	+	1601192	1601542	350	1	TGME49_095700	UBA/TS-N domain-containing protein	-	8	350	3.35009	9.5717	YES
chrIa	S507	+	1602872	1603511	639	1	.	.	.	.	0	7.49196	11.7245	NO_MATCH
chrIa	S508	+	1604110	1604549	439	1	.	.	.	.	0	3.71656	8.46597	NO_MATCH
chrIa	S509	+	1606939	1609246	2307	1	TGME49_095690	ubiquinone/menaquinone biosynthesis methyltransferae, putative	-	1	1322	176.838	76.653	YES
chrIa	S510	-	1610658	1619983	4014	11	TGME49_095680	periodic tryptophan protein PWP2, putative	-	11	9111	152.764	38.0577	YES
chrIa	S511	-	1626915	1634252	1775	5	TGME49_095670	hypothetical protein	-	5	4161	285.35	160.761	YES
chrIa	S511	-	1626915	1634252	1775	5	TGME49_095660	hypothetical protein	-	10	2783	285.35	160.761	YES
chrIa	S512	+	1635181	1636005	824	1	TGME49_095660	hypothetical protein	-	10	824	18.2801	22.1845	YES
chrIa	S513	+	1636460	1636684	224	1	TGME49_095660	hypothetical protein	-	10	224	1.43054	6.38634	YES
chrIa	S514	-	1636906	1637127	221	1	TGME49_095660	hypothetical protein	-	10	221	1.449	6.55658	YES
chrIa	S515	+	1637385	1637631	246	1	TGME49_095660	hypothetical protein	-	10	246	2.49328	10.1353	YES
chrIa	S516	+	1640531	1640814	283	1	TGME49_095660	hypothetical protein	-	10	283	3.69128	13.0434	YES
chrIa	S517	+	1645465	1645779	314	1	TGME49_095660	hypothetical protein	-	10	314	3.03333	9.66028	YES
chrIa	S518	-	1647590	1647870	280	1	.	.	.	.	0	2.08121	7.4329	NO_MATCH
chrIa	S519	-	1650640	1657137	1845	4	TGME49_095650	hypothetical protein	-	4	3146	771.493	418.154	YES
chrIa	S520	+	1651627	1652856	1229	1	TGME49_095650	hypothetical protein	-	4	90	84.3844	68.6611	NO_MATCH
chrIa	S521	+	1653443	1653663	220	1	TGME49_095650	hypothetical protein	-	4	220	1.24118	5.64172	NO_MATCH
chrIa	S522	-	1663967	1667241	2464	3	TGME49_095630	hypothetical protein	-	3	3236	1753.93	711.821	YES
chrIa	S523	+	1665529	1665760	231	1	TGME49_095630	hypothetical protein	-	3	231	5.38159	23.2969	NO_MATCH
chrIa	S524	-	1665880	1666293	413	1	TGME49_095630	hypothetical protein	-	3	413	13.0159	31.5155	NO_MATCH
chrIa	S525	-	1668768	1669189	421	1	.	.	.	.	0	14.1735	33.6663	NO_MATCH
chrIa	S527	+	1678139	1678521	382	1	.	.	.	.	0	26.3997	69.1091	NO_MATCH
chrIa	S528	-	1678541	1687744	4905	9	TGME49_095610	SET domain-containing protein	-	11	8975	426.175	86.8858	YES
chrIa	S529	-	1687882	1689200	1318	1	TGME49_095610	SET domain-containing protein	-	11	1318	60.2791	45.7353	YES
chrIa	S530	+	1689280	1689784	504	1	TGME49_095610	SET domain-containing protein	-	11	504	17.6864	35.0921	YES
chrIa	S531	+	1690036	1690285	249	1	TGME49_095610	SET domain-containing protein	-	11	249	3.27005	13.1327	YES
chrIa	S532	+	1690385	1690905	520	1	TGME49_095610	SET domain-containing protein	-	11	520	11.495	22.1058	YES
chrIa	S533	+	1691262	1691502	240	1	TGME49_095610	SET domain-containing protein	-	11	240	1.89683	7.90344	YES
chrIa	S534	+	1692578	1693657	1079	1	TGME49_095610	SET domain-containing protein	-	11	1079	22.2464	20.6177	YES
chrIa	S535	+	1693735	1694249	514	1	TGME49_095610	SET domain-containing protein	-	11	514	8.9754	17.4619	NO_MATCH
chrIa	S536	+	1695166	1695401	235	1	TGME49_095610	SET domain-containing protein	-	11	235	2.36893	10.0806	YES
chrIa	S537	+	1695430	1695925	495	1	TGME49_095610	SET domain-containing protein	-	11	495	7.69463	15.5447	YES
chrIa	S538	+	1696304	1696539	235	1	TGME49_095610	SET domain-containing protein	-	11	235	1.59374	6.78187	YES
chrIa	S539	-	1696643	1696893	250	1	TGME49_095610	SET domain-containing protein	-	11	250	2.79406	11.1762	YES
chrIa	S540	+	1697752	1698013	261	1	TGME49_095610	SET domain-containing protein	-	11	261	2.75078	10.5394	YES
chrIa	S541	+	1699286	1699658	372	1	TGME49_095610	SET domain-containing protein	-	11	372	2.98833	8.03315	YES
chrIa	S542	-	1706192	1709311	1597	4	TGME49_095590	hypothetical protein	-	8	3111	41.1233	25.7503	YES
chrIa	S543	+	1709560	1709884	324	1	TGME49_095590	hypothetical protein	-	8	324	3.7366	11.5327	YES
chrIa	S544	-	1710867	1712240	284	3	TGME49_095590	hypothetical protein	-	8	1373	2.22327	7.82842	YES
chrIa	S546	-	1716823	1735852	7098	28	TGME49_095480	hypothetical protein	-	11	6767	703.698	99.1404	YES
chrIa	S546	-	1716823	1735852	7098	28	TGME49_095470	C2 domain-containing protein	-	16	8643	703.698	99.1404	YES
chrIa	S547	-	1717390	1717758	368	1	TGME49_095480	hypothetical protein	-	11	27	11.4741	31.1797	NO_MATCH
chrIa	S548	-	1718521	1718739	218	1	TGME49_095480	hypothetical protein	-	11	218	2.19466	10.0673	NO_MATCH
chrIa	S549	+	1721199	1721474	275	1	TGME49_095480	hypothetical protein	-	11	275	3.41454	12.4165	NO_MATCH
chrIa	S550	-	1735852	1738363	845	5	TGME49_095470	C2 domain-containing protein	-	16	2511	33.2973	39.4051	YES
chrIa	S552	+	1745883	1749154	2214	4	TGME49_095450	hypothetical protein	+	3	1509	1656.7	748.284	YES
chrIa	S553	+	1747247	1747587	340	1	TGME49_095450	hypothetical protein	+	3	340	3.58394	10.541	YES
chrIa	S554	-	1747610	1747949	339	1	TGME49_095450	hypothetical protein	+	3	339	10.7891	31.8262	NO_MATCH
chrIa	S555	-	1747980	1748215	235	1	TGME49_095450	hypothetical protein	+	3	235	3.44246	14.6488	NO_MATCH
chrIa	S556	-	1749542	1750116	574	1	TGME49_095440	hypothetical protein	-	1	574	21.2081	36.9479	NO_MATCH
chrIa	S558	-	1752562	1752832	270	1	.	.	.	.	0	3.45205	12.7854	NO_MATCH
chrIa	S559	+	1754229	1754746	517	1	TGME49_095430	hypothetical protein	+	1	517	8.70584	16.8391	YES
chrIa	S561	+	1756804	1757276	472	1	TGME49_095420	hypothetical protein	-	9	472	9.39484	19.9043	NO_MATCH
chrIa	S562	+	1757393	1757872	479	1	TGME49_095420	hypothetical protein	-	9	479	17.4278	36.3837	NO_MATCH
chrIa	S563	-	1758061	1758496	435	1	TGME49_095420	hypothetical protein	-	9	435	9.38361	21.5715	NO_MATCH
chrIa	S564	-	1764512	1764855	343	1	.	.	.	.	0	6.06707	17.6883	NO_MATCH
chrIa	S565	+	1765319	1765547	228	1	.	.	.	.	0	1.53937	6.75161	NO_MATCH
chrIa	S566	+	1765607	1765831	224	1	.	.	.	.	0	1.75495	7.8346	NO_MATCH
chrIa	S567	-	1765941	1766293	352	1	.	.	.	.	0	5.64086	16.0252	NO_MATCH
chrIa	S568	+	1766845	1767574	729	1	.	.	.	.	0	49.9431	68.5091	NO_MATCH
chrIa	S569	-	1777061	1782545	2382	5	TGME49_095400	hypothetical protein	-	6	4797	228.419	95.8936	YES
chrIa	S570	+	1767679	1777084	4072	10	TGME49_095410	hypothetical protein	+	9	8384	421.499	103.512	YES
chrIa	S571	-	1788066	1788293	227	1	.	.	.	.	0	4.63915	20.4368	NO_MATCH
chrIa	S572	+	1789907	1790655	748	1	TGME49_095380	hypothetical protein	-	10	748	24.207	32.3623	YES
chrIa	S573	-	1790655	1792923	592	4	TGME49_095380	hypothetical protein	-	10	2268	15.3041	25.8516	YES
chrIa	S574	-	1795284	1796117	269	2	TGME49_095380	hypothetical protein	-	10	833	3.65614	13.5916	YES
chrIa	S575	-	1796690	1796927	237	1	TGME49_095380	hypothetical protein	-	10	237	1.35881	5.73339	YES
chrIa	S576	-	1796935	1797258	323	1	TGME49_095380	hypothetical protein	-	10	323	3.87065	11.9834	NO_MATCH
chrIa	S577	-	1797286	1797792	506	1	TGME49_095380	hypothetical protein	-	10	506	6.83824	13.5143	YES
chrIa	S578	-	1798722	1798960	238	1	TGME49_095380	hypothetical protein	-	10	238	2.26487	9.51625	YES
chrIa	S579	+	1799441	1799655	214	1	TGME49_095380	hypothetical protein	-	10	214	0.927702	4.33506	YES
chrIa	S581	-	1802640	1803102	462	1	TGME49_095370	hypothetical protein	+	2	462	14.6926	31.8022	NO_MATCH
chrIa	S582	+	1803105	1803490	385	1	TGME49_095370	hypothetical protein	+	2	385	9.12154	23.6923	NO_MATCH
chrIa	S584	+	1808138	1808343	205	1	TGME49_095360	hypothetical protein	+	4	205	1.10834	5.40654	NO_MATCH
chrIa	S585	-	1809776	1810618	842	1	TGME49_095350	nucleoside diphosphate kinase, putative	-	2	842	26.0216	30.9045	NO_MATCH
chrIa	S587	+	1811524	1818236	2664	9	TGME49_095340	UV excision repair protein rhp23, putative	+	9	6293	1223.06	459.106	YES
chrIa	S588	+	1812363	1812812	449	1	TGME49_095340	UV excision repair protein rhp23, putative	+	9	449	19.5173	43.4684	NO_MATCH
chrIa	S589	+	1813843	1814186	343	1	TGME49_095340	UV excision repair protein rhp23, putative	+	9	343	4.57045	13.3249	NO_MATCH
chrIa	S590	+	1820473	1839732	8500	14	TGME49_095330	hypothetical protein	+	14	16357	713.898	83.988	YES
chrIa	S591	+	1835888	1836198	310	1	TGME49_095330	hypothetical protein	+	14	310	3.31177	10.6831	NO_MATCH
chrIa	S592	-	1836229	1836564	335	1	TGME49_095330	hypothetical protein	+	14	335	5.16538	15.419	NO_MATCH
chrIa	S593	-	1841227	1841442	215	1	TGME49_095320	hypothetical protein, conserved	-	9	215	2.48624	11.5639	NO_MATCH
chrIa	S594	-	1841470	1842095	224	2	TGME49_095320	hypothetical protein, conserved	-	9	625	3.64604	16.277	YES
chrIa	S595	-	1842268	1843810	537	3	TGME49_095320	hypothetical protein, conserved	-	9	1542	13.0533	24.3079	YES
chrIa	S596	+	1843900	1844209	309	1	TGME49_095320	hypothetical protein, conserved	-	9	309	4.81695	15.5888	YES
chrIa	S597	-	1847206	1847558	352	1	TGME49_095320	hypothetical protein, conserved	-	9	352	4.33585	12.3178	NO_MATCH
chrIa	S599	-	1866839	1867076	237	1	.	.	.	.	0	1.03433	4.36427	NO_MATCH
chrIa	S671	-	331369	331614	245	1	.	.	.	.	0	2.42681	9.90534	NO_MATCH		YES
chrIa	S709	-	496362	496915	553	1	TGME49_007980	phosphatidylinositol N-acetylglucosaminyltransferase subunit, putative	-	3	216	31.8711	57.633	NO_MATCH		YES
chrIa	S7186	-	3341996	3347673	623	2	.	.	.	.	0	347.405	557.632	NO_MATCH		YES
chrIa	S93	+	2621	3238	617	1	.	.	.	.	0	20.961	33.9725	NO_MATCH
chrIa	S94	+	4048	4514	466	1	.	.	.	.	0	8.52261	18.2889	NO_MATCH
chrIa	S95	-	4578	4941	363	1	.	.	.	.	0	6.3767	17.5667	NO_MATCH
chrIa	S96	-	5551	5791	240	1	.	.	.	.	0	2.70507	11.2711	NO_MATCH
chrIa	S97	-	5886	9197	998	5	.	.	.	.	0	34.7553	34.825	NO_MATCH
chrIa	S98	+	10417	10763	346	1	TGME49_092810	hypothetical protein	-	4	346	21.0704	60.8972	NO_MATCH
chrIa	S9818	-	3523483	3524228	745	1	.	.	.	.	0	23.472	31.506	NO_MATCH		YES
chrIa	S99	+	11394	11611	217	1	TGME49_092810	hypothetical protein	-	4	217	2.33957	10.7814	NO_MATCH
chrIb	S806	-	837089	840720	2624	6	TGME49_008740	microneme protein, putative	-	6	3466	1201.59	457.921	YES	YES
chrIb	S806	-	837089	840720	2968	6	TGME49_008740	microneme protein, putative	-	6	3466	1201.59	404.847	YES	YES
chrIb	S875	-	1101187	1107156	3534	5	TGME49_009190	ABC transporter, putative	-	5	4948	392.377	111.029	YES	YES
chrIb	S875	-	1101187	1107156	3844	5	TGME49_009190	ABC transporter, putative	-	5	4948	392.377	102.075	YES	YES
chrIb	S939	-	1338318	1341949	2028	5	TGME49_009570	exonuclease domain-containing protein	-	5	3208	204.091	100.636	YES	YES
chrIb	S939	-	1338318	1341949	2243	4	TGME49_009570	exonuclease domain-containing protein	-	5	3208	204.091	90.9901	YES	YES
chrIb	S1009	-	1531247	1538034	2902	4	TGME49_009890	hypothetical protein, conserved	-	4	4302	2800.39	964.988	YES
chrIb	S1013	+	1538293	1541607	1575	5	TGME49_009900	hypothetical protein	+	5	2688	309.498	196.507	YES
chrIb	S1016	+	1543394	1545053	1118	2	TGME49_009910	histone H2B variant 1	+	2	1627	6195.47	5541.57	YES
chrIb	S1021	+	1553156	1562121	3755	11	TGME49_009940	hypothetical protein	+	11	6778	647.566	172.454	YES
chrIb	S1021	+	1553156	1562121	3755	11	TGME49_009930	hypothetical protein	+	2	207	647.566	172.454	NO
chrIb	S1032	+	1574375	1590945	7565	20	TGME49_009960	glycan synthetase, putative	+	20	14128	658.528	87.0493	YES
chrIb	S1037	-	1609092	1611472	2380	1	TGME49_009980	Rhoptry kinase family protein ROP42 (incomplete catalytic triad)	-	1	2380	234.511	98.5342	YES
chrIb	S1042	-	1636889	1641174	1999	4	TGME49_121680	nuclear RNA binding protein, putative	-	4	4241	2818.77	1410.09	YES
chrIb	S1051	-	1675170	1684370	2768	11	TGME49_121630	hypothetical protein	-	11	8627	471.188	170.227	YES
chrIb	S1058	+	1710735	1718711	4802	7	TGME49_121600	hypothetical protein	+	7	7207	469.474	97.7664	YES
chrIb	S1059	+	1720097	1722593	1715	7	TGME49_121590	hypothetical protein	+	7	2491	1051.92	613.364	YES
chrIb	S1061	-	1724042	1725444	1308	2	TGME49_121570	(3R)-hydroxymyristoyl ACP dehydrase, putative	-	2	1367	1019.29	779.274	YES
chrIb	S1094	-	1837601	1838916	1315	1	TGME49_121400	microsomal signal peptidase subunit SPCS1 domain-containing protein	+	1	1269	835.306	635.214	YES
chrIb	S1101	-	1853648	1862008	3235	8	TGME49_121360	RNA recognition motif domain-containing protein	-	8	7130	256.243	79.2095	YES
chrIb	S605	-	19780	28570	3225	8	TGME49_007390	clathrin coat assembly protein, putative	-	8	7118	369.865	114.687	YES
chrIb	S612	-	46113	47840	1530	2	TGME49_007420	hypothetical protein	-	2	541	687.166	449.128	YES
chrIb	S614	+	47930	59982	3014	20	TGME49_007430	ATP-dependent RNA helicase DDX family protein, putative	+	21	11837	390.214	129.467	YES
chrIb	S620	+	68019	75036	1480	9	TGME49_007450	hypothetical protein, conserved	+	9	5857	287.274	194.104	YES
chrIb	S648	+	222317	228484	1860	8	TGME49_007710	phosphatidylinositol synthase, putative	+	8	6167	207.904	111.776	YES
chrIb	S662	-	302424	306308	1067	6	TGME49_007800	hypothetical protein	-	6	2814	423.276	396.698	YES
chrIb	S663	+	309584	317764	4419	11	TGME49_007820	CMGC kinase, MAPK family	+	10	5972	1479.18	334.733	YES
chrIb	S666	+	319821	325276	2628	5	TGME49_007830	MORN repeat-containing protein	+	5	3664	445.896	169.671	YES
chrIb	S692	-	423048	434393	3024	13	TGME49_007910	manganese resistance 1 protein, putative	-	12	9219	417.138	137.942	YES
chrIb	S696	-	441616	445375	1760	4	TGME49_007930	phosphatidylethanolamine-binding protein, putative	-	4	3734	287.581	163.399	YES
chrIb	S713	+	508140	513691	683	3	TGME49_008010	hypothetical protein	+	1	760	364.239	533.292	YES
chrIb	S713	+	508140	513691	683	3	TGME49_008000	hypothetical protein	+	2	2138	364.239	533.292	YES
chrIb	S719	+	529775	532641	2866	1	TGME49_008030	microneme protein MIC4	+	1	2735	4100.12	1430.61	YES
chrIb	S749	+	606415	609778	1697	2	TGME49_008320	polynucleotide kinase-3'-phosphatase, putative	+	2	2758	225.277	132.75	YES
chrIb	S750	+	612205	622531	5678	10	TGME49_008340	hypothetical protein	+	10	9750	1079.93	190.195	YES
chrIb	S755	+	634478	640320	2340	5	TGME49_008370	myosin heavy chain, putative	+	5	5806	2017.47	862.168	YES
chrIb	S758	+	644239	652056	3724	9	TGME49_008390	capping protein alpha-like subunit, putative	+	8	4700	333.492	89.5521	YES
chrIb	S772	-	710557	714177	1532	8	TGME49_008450	serine proteinase inhibitor, putative	-	8	3564	2445.95	1596.57	YES
chrIb	S780	-	728696	737198	3426	10	TGME49_008500	protein phosphatase 2C, putative	-	10	7187	280.952	82.0059	YES
chrIb	S783	+	747593	759961	3881	15	TGME49_008530	nicotinate phosphoribosyltransferase, putative	+	15	10256	827.746	213.282	YES
chrIb	S787	-	772441	782707	6745	9	TGME49_008560	mitochondrial carrier domain-containing protein	-	9	5397	1929.13	286.009	YES
chrIb	S787	-	772441	782707	6745	9	TGME49_008550	hypothetical protein	+	1	1278	1929.13	286.009	YES
chrIb	S812	+	863908	868556	2042	8	TGME49_008800	hypothetical protein, conserved	+	8	4581	515.109	252.257	YES
chrIb	S812	+	864357	868556	2042	7	TGME49_008800	hypothetical protein, conserved	+	8	4161	515.109	252.257	YES
chrIb	S818	+	886777	889737	2960	1	TGME49_008830	hypothetical protein	-	1	2959	1614.24	545.352	YES
chrIb	S832	-	930104	932897	2793	1	TGME49_008980	hypothetical protein, conserved	+	1	806	208.513	74.6554	YES
chrIb	S847	+	996529	999084	1043	2	TGME49_009030	actin	+	2	2378	22207.8	21292.2	YES
chrIb	S849	-	1008084	1014458	1693	3	TGME49_009050	Tyrosine kinase-like (TKL) protein	-	3	3747	936.648	553.248	YES
chrIb	S854	+	1028313	1032261	3948	1	TGME49_009080	transport protein particle component Bet3 domain-containing protein	-	1	665	793.531	200.996	YES
chrIb	S854	+	1028313	1032261	3948	1	TGME49_009070	hypothetical protein	-	1	1688	793.531	200.996	YES
chrIb	S855	-	1032516	1034330	1814	1	TGME49_009090	hypothetical protein	+	1	1367	2317.78	1277.72	YES
chrIb	S858	-	1046720	1050898	1688	4	TGME49_009110	mRNA decapping enzyme, putative	-	5	3155	381.328	225.905	YES
chrIb	S867	+	1073749	1077902	1219	3	TGME49_009150	mitochondrial alternative NADH dehydrogenase 1	+	3	2792	974.282	799.247	YES
chrIb	S873	+	1089674	1092565	2891	1	TGME49_009170	hypothetical protein	-	1	1285	1107.4	383.052	YES
chrIb	S878	+	1121209	1132359	2506	8	TGME49_009220	hypothetical protein	+	1	2526	730.449	291.48	YES
chrIb	S878	+	1121209	1132359	2506	8	TGME49_009210	KH domain-containing protein	+	7	6287	730.449	291.48	YES
chrIb	S887	-	1151718	1156667	1446	6	TGME49_009260	cytochrome c oxidase, putative	-	6	4830	2246.25	1553.42	YES
chrIb	S918	+	1242660	1247101	939	3	TGME49_009460	hypothetical protein	+	3	2967	211.952	225.721	YES
chrIb	S920	-	1258679	1263845	2409	7	TGME49_009490	hypothetical protein	-	7	4784	251.62	104.45	YES
chrIb	S922	-	1290282	1298037	4861	6	TGME49_009520	hypothetical protein, conserved	-	6	6178	229.38	47.1879	YES
chrIb	S967	+	1400027	1402590	933	2	TGME49_009690	U2 small nuclear ribonucleoprotein, putative	+	2	2329	363.566	389.674	YES
chrIb	S970	-	1406901	1409289	1804	6	TGME49_009710	50S ribosomal protein L28, putative	-	6	2342	183.114	101.504	YES
chrIb	S971	+	1409460	1411491	1188	3	TGME49_009720	hypothetical protein	+	3	1877	945.537	795.907	YES
chrIb	S976	-	1421598	1424295	2697	1	TGME49_009740	hypothetical protein	+	1	1724	246.802	91.5098	YES
chrIb	S1000	+	1506245	1506722	477	1	TGME49_009880	glutamic acid-rcih protein, putative	+	12	477	9.32498	19.5492	YES
chrIb	S1001	+	1506815	1507087	272	1	TGME49_009880	glutamic acid-rcih protein, putative	+	12	272	4.199	15.4375	YES
chrIb	S1002	-	1507132	1507398	266	1	TGME49_009880	glutamic acid-rcih protein, putative	+	12	266	3.14803	11.8347	YES
chrIb	S1003	+	1507469	1507905	436	1	TGME49_009880	glutamic acid-rcih protein, putative	+	12	436	11.611	26.6307	YES
chrIb	S1004	+	1508096	1509651	1555	1	TGME49_009880	glutamic acid-rcih protein, putative	+	12	1555	51.3428	33.0179	YES
chrIb	S1005	-	1509652	1511673	2021	1	TGME49_009880	glutamic acid-rcih protein, putative	+	12	2021	94.4065	46.7128	YES
chrIb	S1006	+	1512686	1522119	1475	5	TGME49_009880	glutamic acid-rcih protein, putative	+	12	9433	944.717	640.486	YES
chrIb	S10065	+	4467182	4468488	1306	1	.	.	.	.	0	32.2474	24.6917	NO_MATCH		YES
chrIb	S1007	+	1524348	1530541	3183	6	TGME49_009880	glutamic acid-rcih protein, putative	+	12	5926	569.597	178.95	YES
chrIb	S1008	-	1528962	1529625	663	1	TGME49_009880	glutamic acid-rcih protein, putative	+	12	663	33.5559	50.6122	NO_MATCH
chrIb	S1010	+	1532814	1533417	603	1	TGME49_009890	hypothetical protein, conserved	-	4	603	42.9238	71.1838	NO_MATCH
chrIb	S1011	+	1533553	1533916	363	1	TGME49_009890	hypothetical protein, conserved	-	4	363	14.0545	38.7177	NO_MATCH
chrIb	S1012	+	1534193	1534475	282	1	TGME49_009890	hypothetical protein, conserved	-	4	282	4.88053	17.3069	NO_MATCH
chrIb	S1014	-	1540000	1540399	399	1	TGME49_009900	hypothetical protein	+	5	399	16.0852	40.3138	NO_MATCH
chrIb	S1015	+	1540429	1540955	526	1	TGME49_009900	hypothetical protein	+	5	526	33.22	63.156	NO_MATCH
chrIb	S1017	-	1543688	1544273	585	1	TGME49_009910	histone H2B variant 1	+	2	585	41.7519	71.3708	NO_MATCH
chrIb	S1018	-	1550964	1552154	1190	1	TGME49_009930	hypothetical protein	+	2	1190	100.697	84.6193	YES
chrIb	S1019	-	1550546	1552826	998	2	TGME49_009930	hypothetical protein	+	2	2280	118.086	118.323	YES
chrIb	S1020	+	1552826	1553156	330	1	TGME49_009930	hypothetical protein	+	2	330	14.8337	44.9507	NO_MATCH
chrIb	S1022	+	1559125	1559585	460	1	TGME49_009940	hypothetical protein	+	11	460	14.1254	30.7073	NO_MATCH
chrIb	S1023	-	1559624	1560067	443	1	TGME49_009940	hypothetical protein	+	11	443	10.8814	24.563	NO_MATCH
chrIb	S1025	+	1563210	1564720	1510	1	.	.	.	.	0	760.209	503.449	NO_MATCH
chrIb	S1026	-	1566264	1571836	2138	7	TGME49_009950	thioredoxin, putative	-	6	3945	3425.19	1602.05	YES
chrIb	S1027	-	1566699	1567051	352	1	TGME49_009950	thioredoxin, putative	-	6	352	8.36743	23.7711	NO_MATCH
chrIb	S1028	+	1567066	1567380	314	1	TGME49_009950	thioredoxin, putative	-	6	314	6.42768	20.4703	NO_MATCH
chrIb	S1029	+	1569198	1569413	215	1	TGME49_009950	thioredoxin, putative	-	6	215	3.56705	16.5909	NO_MATCH
chrIb	S1030	+	1569554	1569972	418	1	TGME49_009950	thioredoxin, putative	-	6	418	13.8118	33.0425	NO_MATCH
chrIb	S1033	-	1592019	1592287	268	1	.	.	.	.	0	5.4225	20.2332	NO_MATCH
chrIb	S1034	+	1592330	1606776	5302	21	TGME49_009970	gamma-tubulin complex component 4, putative	+	20	14079	304.081	57.352	YES
chrIb	S1035	+	1606776	1607007	231	1	TGME49_009970	gamma-tubulin complex component 4, putative	+	20	231	8.15263	35.2928	YES
chrIb	S1036	+	1607012	1608161	1149	1	TGME49_009970	gamma-tubulin complex component 4, putative	+	20	888	110.425	96.1051	YES
chrIb	S1038	-	1624399	1634844	4245	14	TGME49_121690	hypothetical protein	-	13	8986	711.45	167.597	YES
chrIb	S1039	-	1627022	1627303	281	1	TGME49_121690	hypothetical protein	-	13	281	2.9548	10.5153	NO_MATCH
chrIb	S1040	+	1627350	1627613	263	1	TGME49_121690	hypothetical protein	-	13	263	1.71393	6.51686	NO_MATCH
chrIb	S1041	+	1629058	1629495	437	1	TGME49_121690	hypothetical protein	-	13	437	7.99437	18.2938	NO_MATCH
chrIb	S1044	-	1642184	1643155	971	1	TGME49_121670	mannosyltransferase, putative	+	1	187	54.5794	56.2094	YES
chrIb	S1045	+	1643155	1646018	1327	2	TGME49_121670	mannosyltransferase, putative	+	1	1585	174.662	131.621	YES
chrIb	S1045	+	1643155	1646018	1327	2	TGME49_121660	hypothetical protein	+	2	733	174.662	131.621	YES
chrIb	S1046	+	1647434	1662718	1500	15	TGME49_121650	protein kinase	+	14	12473	1563.41	1042.27	YES
chrIb	S1047	-	1651427	1651651	224	1	TGME49_121650	protein kinase	+	14	224	1.38238	6.17136	NO_MATCH
chrIb	S1048	-	1661545	1661794	249	1	TGME49_121650	protein kinase	+	14	249	2.92602	11.7511	YES
chrIb	S1049	-	1663013	1671940	3248	12	TGME49_121640	cell division protein 48, putative	-	12	8571	269.769	83.057	YES
chrIb	S1050	+	1672035	1673514	1479	1	TGME49_121640	cell division protein 48, putative	-	12	272	50.2389	33.9682	YES
chrIb	S1052	+	1676807	1677014	207	1	TGME49_121630	hypothetical protein	-	11	207	1.42203	6.86973	NO_MATCH
chrIb	S1053	+	1680800	1681050	250	1	TGME49_121630	hypothetical protein	-	11	250	2.88351	11.534	NO_MATCH
chrIb	S1054	+	1687355	1698662	3706	17	TGME49_121620	dynamin-like protein, putative	+	17	11083	3428.06	925.003	YES
chrIb	S1055	+	1695979	1696413	434	1	TGME49_121620	dynamin-like protein, putative	+	17	434	14.8305	34.1717	NO_MATCH
chrIb	S1056	-	1697470	1697987	517	1	TGME49_121620	dynamin-like protein, putative	+	17	517	42.2429	81.7077	NO_MATCH
chrIb	S1057	+	1700385	1709576	3999	10	TGME49_121610	hypothetical protein	+	1	693	298.89	74.7412	YES
chrIb	S1060	+	1720689	1720906	217	1	TGME49_121590	hypothetical protein	+	7	217	3.00463	13.8462	NO_MATCH
chrIb	S1062	+	1725845	1735664	3127	17	TGME49_121560	hypothetical protein	+	16	9004	403.581	129.063	YES
chrIb	S1063	-	1734831	1735052	221	1	TGME49_121560	hypothetical protein	+	16	221	1.52463	6.89876	NO_MATCH
chrIb	S1064	-	1736065	1736316	251	1	.	.	.	.	0	11.7219	46.7007	NO_MATCH
chrIb	S1065	+	1736419	1736895	476	1	.	.	.	.	0	68.0621	142.988	NO_MATCH
chrIb	S1066	-	1737216	1738822	1606	1	TGME49_121550	hypothetical protein	-	2	1114	221.983	138.221	YES
chrIb	S1067	+	1739674	1741964	147	2	TGME49_121540	hypothetical protein	+	7	170	76.1301	517.892	YES
chrIb	S1068	+	1741983	1747409	3610	5	TGME49_121540	hypothetical protein	+	7	5426	305.442	84.6099	YES
chrIb	S1069	-	1748811	1749356	545	1	TGME49_121540	hypothetical protein	+	7	545	16.4579	30.1979	NO_MATCH
chrIb	S1070	-	1751349	1751712	363	1	TGME49_121530	cathepsin L-like thiolproteinase, putative	-	4	363	11.2636	31.0291	NO_MATCH
chrIb	S1071	+	1752354	1752855	501	1	TGME49_121530	cathepsin L-like thiolproteinase, putative	-	4	501	14.5125	28.9671	NO_MATCH
chrIb	S1072	+	1755398	1758501	1711	3	TGME49_121520	P23 co-chaperone, putative	+	3	2606	4170.51	2437.47	YES
chrIb	S1073	+	1761465	1762263	798	1	.	.	.	.	0	23.5692	29.5353	NO_MATCH
chrIb	S1074	+	1761101	1762264	400	2	TGME49_121510	hypothetical protein	-	2	99	17.4014	43.5035	NO_MATCH
chrIb	S10742	+	23233	24850	1617	1	TGME49_000590	hypothetical protein	-	6	1266	113.144	69.9716	NO_MATCH		YES
chrIb	S1075	-	1766115	1768192	2077	1	.	.	.	.	0	422.988	203.653	NO_MATCH
chrIb	S1076	+	1783909	1784149	240	1	TGME49_121450	myb-like DNA-binding domain-containing protein	+	7	16	3.33132	13.8805	NO_MATCH
chrIb	S1077	+	1784426	1784804	378	1	TGME49_121450	myb-like DNA-binding domain-containing protein	+	7	378	8.26009	21.8521	YES
chrIb	S1078	-	1784907	1785485	578	1	TGME49_121450	myb-like DNA-binding domain-containing protein	+	7	578	16.6324	28.7758	YES
chrIb	S1079	-	1785602	1786220	618	1	TGME49_121450	myb-like DNA-binding domain-containing protein	+	7	618	21.8062	35.2851	YES
chrIb	S1080	+	1786220	1787150	930	1	TGME49_121450	myb-like DNA-binding domain-containing protein	+	7	930	31.7815	34.1736	YES
chrIb	S1081	-	1787256	1788038	782	1	TGME49_121450	myb-like DNA-binding domain-containing protein	+	7	782	25.3069	32.3617	YES
chrIb	S1082	+	1788175	1790524	2349	1	TGME49_121450	myb-like DNA-binding domain-containing protein	+	7	2349	162.068	68.9946	YES
chrIb	S1083	+	1790524	1797892	2081	6	TGME49_121450	myb-like DNA-binding domain-containing protein	+	7	7368	448.324	215.437	YES
chrIb	S1084	-	1797988	1800886	2898	1	TGME49_121450	myb-like DNA-binding domain-containing protein	+	7	2540	624.583	215.522	YES
chrIb	S1085	-	1801317	1802569	1252	1	.	.	.	.	0	42.5887	34.0165	NO_MATCH
chrIb	S1086	+	1802967	1814881	1957	12	TGME49_121440	SWI/SNF-related matrix-associated actin-dependent regulator of chromatin, putative	+	12	9667	1428.85	730.121	YES
chrIb	S1087	-	1813417	1814025	608	1	TGME49_121440	SWI/SNF-related matrix-associated actin-dependent regulator of chromatin, putative	+	12	608	26.6521	43.8357	NO_MATCH
chrIb	S1088	+	1815896	1817490	1594	1	TGME49_121430	DNA repair protein recA , putative	+	1	1296	86.4931	54.2617	YES
chrIb	S1089	-	1817564	1818487	923	1	TGME49_121430	DNA repair protein recA , putative	+	1	75	51.6014	55.9061	NO_MATCH
chrIb	S1090	-	1823762	1837407	7634	12	TGME49_121410	hypothetical protein	-	11	10905	694.814	91.0157	YES
chrIb	S1091	+	1835250	1835910	660	1	TGME49_121410	hypothetical protein	-	11	660	11.5982	17.5731	NO_MATCH
chrIb	S1092	+	1819739	1824001	3079	2	TGME49_121420	kelch motif domain-containing protein	+	1	1664	797.218	258.921	YES
chrIb	S1093	-	1823124	1823379	255	1	.	.	.	.	0	1.51557	5.9434	NO_MATCH
chrIb	S1095	+	1842805	1843497	692	1	TGME49_121370	hypothetical protein	+	2	176	13.3104	19.2347	YES
chrIb	S1096	+	1843557	1844424	867	1	TGME49_121370	hypothetical protein	+	2	867	20.9033	24.11	YES
chrIb	S1097	+	1844683	1845247	564	1	TGME49_121370	hypothetical protein	+	2	564	13.2767	23.5402	YES
chrIb	S1098	+	1845247	1847761	2514	1	TGME49_121370	hypothetical protein	+	2	2514	112.802	44.8697	YES
chrIb	S1099	+	1848026	1849519	1493	1	TGME49_121370	hypothetical protein	+	2	1493	96.1354	64.3908	YES
chrIb	S1100	+	1851363	1852983	1096	2	TGME49_121370	hypothetical protein	+	2	630	96.3673	87.9263	YES
chrIb	S1102	+	1862691	1863123	432	1	.	.	.	.	0	155.801	360.65	NO_MATCH
chrIb	S1104	-	1869879	1870219	340	1	TGME49_121340	hypothetical protein, conserved	+	7	340	3.43093	10.091	YES
chrIb	S1105	-	1870284	1870792	508	1	TGME49_121340	hypothetical protein, conserved	+	7	508	9.45689	18.6159	YES
chrIb	S1106	+	1870987	1871663	676	1	TGME49_121340	hypothetical protein, conserved	+	7	676	13.958	20.6479	YES
chrIb	S1107	-	1871764	1871968	204	1	TGME49_121340	hypothetical protein, conserved	+	7	204	1.13826	5.57973	YES
chrIb	S1108	-	1872186	1872453	267	1	TGME49_121340	hypothetical protein, conserved	+	7	267	3.10841	11.642	YES
chrIb	S1109	-	1872557	1872778	221	1	TGME49_121340	hypothetical protein, conserved	+	7	221	2.04751	9.26476	YES
chrIb	S1110	+	1872823	1876320	3497	1	TGME49_121340	hypothetical protein, conserved	+	7	3497	170.964	48.8888	YES
chrIb	S1111	+	1876320	1877136	816	1	TGME49_121340	hypothetical protein, conserved	+	7	816	45.2944	55.5078	YES
chrIb	S1112	+	1877137	1883648	2602	7	TGME49_121340	hypothetical protein, conserved	+	7	6211	234.266	90.0332	YES
chrIb	S1113	-	1884868	1888090	1689	4	TGME49_121330	zinc finger (C2H2 type) protein, putative	-	3	2920	95.0792	56.2932	YES
chrIb	S1114	-	1889358	1891429	2071	1	TGME49_121310	16S rRNA processing protein RimM, putative	-	2	1544	86.9899	42.0038	YES
chrIb	S1115	+	1891486	1891766	280	1	.	.	.	.	0	4.37954	15.6412	NO_MATCH
chrIb	S1116	+	1892147	1899635	4237	5	TGME49_121300	hypothetical protein	+	3	3825	361.809	85.3928	YES
chrIb	S1117	-	1900175	1907081	2338	10	TGME49_121290	pre-mRNA splicing factor 18, putative	-	8	4652	196.391	83.9995	YES
chrIb	S11668	+	3246855	3247124	269	1	.	.	.	.	0	4.43401	16.4833	NO_MATCH		YES
chrIb	S12284	+	5759043	5759898	855	1	TGME49_037270	hypothetical protein	+	1	416	22.3939	26.1917	NO_MATCH		YES
chrIb	S1243	-	370483	371411	928	1	TGME49_021480	hypothetical protein	-	5	928	43.3983	46.7654	NO_MATCH		YES
chrIb	S14041	-	4738156	4740087	953	2	.	.	.	.	0	22.3376	23.4393	NO_MATCH		YES
chrIb	S14394	+	6140752	6144637	2143	5	.	.	.	.	0	351.199	163.882	NO_MATCH		YES
chrIb	S600	+	3139	3602	463	1	TGME49_007350	hypothetical protein	-	2	463	15.2791	33.0001	YES
chrIb	S601	-	9831	10042	211	1	.	.	.	.	0	1.0458	4.95638	NO_MATCH
chrIb	S602	-	10196	12472	2276	1	TGME49_007370	hypothetical protein	-	2	2276	683.841	300.458	YES
chrIb	S603	-	12596	16711	577	2	TGME49_007370	hypothetical protein	-	2	3124	730.146	1265.42	YES
chrIb	S604	-	16933	17197	264	1	.	.	.	.	0	1.6283	6.16781	NO_MATCH
chrIb	S606	+	24093	24302	209	1	TGME49_007390	clathrin coat assembly protein, putative	-	8	209	2.15373	10.3049	NO_MATCH
chrIb	S607	+	25201	25465	264	1	TGME49_007390	clathrin coat assembly protein, putative	-	8	264	2.3402	8.86441	NO_MATCH
chrIb	S608	+	28765	35673	4300	5	TGME49_007400	hypothetical protein, conserved	+	5	3918	3158.26	734.479	YES
chrIb	S609	+	31041	31730	689	1	TGME49_007400	hypothetical protein, conserved	+	5	689	23.2412	33.7318	NO_MATCH
chrIb	S610	-	32082	32344	262	1	TGME49_007400	hypothetical protein, conserved	+	5	262	2.75596	10.5189	NO_MATCH
chrIb	S611	-	44627	46006	1379	1	TGME49_007410	intraflagellar transport particle protein, putative	+	6	867	28.7714	20.8639	YES
chrIb	S613	-	46954	47195	241	1	TGME49_007420	hypothetical protein	-	2	241	1.22663	5.08977	NO_MATCH
chrIb	S615	-	58051	58424	373	1	TGME49_007430	ATP-dependent RNA helicase DDX family protein, putative	+	21	373	7.84357	21.0283	NO_MATCH
chrIb	S616	+	58916	59145	229	1	TGME49_007430	ATP-dependent RNA helicase DDX family protein, putative	+	21	229	3.27669	14.3087	NO_MATCH
chrIb	S617	+	59346	59690	344	1	TGME49_007430	ATP-dependent RNA helicase DDX family protein, putative	+	21	344	10.268	29.8489	NO_MATCH
chrIb	S618	+	63585	64148	563	1	TGME49_007440	hypothetical protein	-	4	142	12.9	22.913	NO_MATCH
chrIb	S619	-	61273	64884	1399	5	TGME49_007440	hypothetical protein	-	4	2271	6103.6	4362.83	YES
chrIb	S621	-	75059	78936	2045	5	TGME49_007460	GTP-binding protein, putative	-	9	3529	384.954	188.241	YES
chrIb	S622	-	75826	76033	207	1	TGME49_007460	GTP-binding protein, putative	-	9	207	2.98812	14.4354	NO_MATCH
chrIb	S623	-	76472	76723	251	1	TGME49_007460	GTP-binding protein, putative	-	9	251	3.17378	12.6446	NO_MATCH
chrIb	S624	-	78044	81798	1026	5	TGME49_007460	GTP-binding protein, putative	-	9	3728	143.738	140.095	YES
chrIb	S625	+	84965	85224	259	1	.	.	.	.	0	3.53505	13.6489	NO_MATCH
chrIb	S626	-	88717	90787	2070	1	TGME49_007470	hypothetical protein	+	3	1677	166.921	80.638	YES
chrIb	S627	+	99528	100900	551	2	TGME49_007480	hypothetical protein	+	50	1372	9.22568	16.7435	YES
chrIb	S628	+	108611	109993	515	2	TGME49_007480	hypothetical protein	+	50	1382	7.68017	14.913	YES
chrIb	S629	+	110557	113679	662	4	TGME49_007480	hypothetical protein	+	50	3122	9.45322	14.2798	YES
chrIb	S630	-	117195	117469	274	1	TGME49_007480	hypothetical protein	+	50	274	2.90855	10.6151	YES
chrIb	S631	+	117901	118148	247	1	TGME49_007480	hypothetical protein	+	50	247	2.96153	11.99	YES
chrIb	S632	-	118162	118448	286	1	TGME49_007480	hypothetical protein	+	50	286	3.51125	12.2771	YES
chrIb	S633	+	119411	120471	323	2	TGME49_007480	hypothetical protein	+	50	1060	5.49495	17.0122	YES
chrIb	S634	+	120741	124509	1108	5	TGME49_007480	hypothetical protein	+	50	3768	37.7541	34.0741	YES
chrIb	S635	+	123827	130180	2898	8	TGME49_007480	hypothetical protein	+	50	6353	213.249	73.5849	YES
chrIb	S636	+	140264	142078	1269	2	TGME49_007590	T-cell activation protein phosphatase 2C, putative	+	3	1654	105.655	83.2581	YES
chrIb	S637	-	145221	146747	1526	1	TGME49_007600	tubulin delta chain, putative	-	3	1426	119.001	77.9825	YES
chrIb	S638	-	146421	148769	1276	3	TGME49_007600	tubulin delta chain, putative	-	3	1984	90.5402	70.9563	YES
chrIb	S639	-	156008	156667	659	1	TGME49_007620	pyridine nucleotide-disulphide oxidoreductase domain-containing protein	-	14	659	19.7057	29.9025	NO_MATCH
chrIb	S640	-	153682	162790	3482	14	TGME49_007620	pyridine nucleotide-disulphide oxidoreductase domain-containing protein	-	14	8824	1559.99	448.015	YES
chrIb	S641	+	158496	158724	228	1	TGME49_007620	pyridine nucleotide-disulphide oxidoreductase domain-containing protein	-	14	228	2.41902	10.6098	NO_MATCH
chrIb	S642	+	162909	168150	2499	7	TGME49_007630	peptide chain release factor 1, putative	+	9	4695	193.338	77.3663	YES
chrIb	S643	-	168157	168687	530	1	TGME49_007630	peptide chain release factor 1, putative	+	9	530	13.3261	25.1437	NO_MATCH
chrIb	S644	+	198536	200841	726	3	TGME49_007660	kinesin motor domain-containing protein	+	16	2305	28.7006	39.5325	YES
chrIb	S645	-	207083	207320	237	1	TGME49_007680	S-phase kinase-associated protein, putative	-	4	237	2.09704	8.84827	NO_MATCH
chrIb	S646	+	212567	217648	2968	6	TGME49_007690	double-stranded DNA-binding domain-containing protein	+	6	2930	777.297	261.893	YES
chrIb	S646	+	212567	217648	2968	6	TGME49_007700	Rhoptry kinase family protein ROP22 (incomplete catalytic triad)	-	1	649	777.297	261.893	NO
chrIb	S647	-	215480	215781	301	1	TGME49_007690	double-stranded DNA-binding domain-containing protein	+	6	23	4.03742	13.4134	NO_MATCH
chrIb	S649	-	226895	227113	218	1	TGME49_007710	phosphatidylinositol synthase, putative	+	8	218	1.77205	8.12868	NO_MATCH
chrIb	S650	+	230639	232906	492	2	TGME49_007720	hypothetical protein	+	12	1760	36.5681	74.3255	YES
chrIb	S651	+	233068	234951	1015	2	TGME49_007720	hypothetical protein	+	12	1883	30.6714	30.2181	YES
chrIb	S652	+	235005	243182	1146	10	TGME49_007720	hypothetical protein	+	12	8176	165.641	144.539	YES
chrIb	S653	+	254954	257700	2175	2	TGME49_007750	hypothetical protein	+	7	2007	142.709	65.6134	YES
chrIb	S654	+	257213	257428	215	1	TGME49_007750	hypothetical protein	+	7	215	2.52859	11.7609	NO_MATCH
chrIb	S655	+	257524	263176	1660	6	TGME49_007750	hypothetical protein	+	7	5472	106.569	64.1983	YES
chrIb	S656	-	263711	264006	295	1	.	.	.	.	0	3.03658	10.2935	NO_MATCH
chrIb	S657	+	264239	274977	6121	9	TGME49_007760	DnaJ domain-containing protein	+	9	9578	754.625	123.285	YES
chrIb	S658	+	268448	268659	211	1	TGME49_007760	DnaJ domain-containing protein	+	9	211	1.26507	5.99559	NO_MATCH
chrIb	S659	-	276159	283663	2869	8	TGME49_007770	proteasome PCI domain-containing protein	-	8	6393	1222.37	426.061	YES
chrIb	S660	+	277204	277617	413	1	TGME49_007770	proteasome PCI domain-containing protein	-	8	413	11.2689	27.2855	NO_MATCH
chrIb	S661	-	280195	280560	365	1	TGME49_007770	proteasome PCI domain-containing protein	-	8	365	6.00375	16.4486	NO_MATCH
chrIb	S664	+	310922	311128	206	1	.	.	.	.	0	2.07629	10.0791	NO_MATCH
chrIb	S665	+	311313	311553	240	1	.	.	.	.	0	2.55424	10.6427	NO_MATCH
chrIb	S667	-	325377	327573	892	4	TGME49_007840	40S ribosomal protein S17, putative	-	4	2049	4863.89	5452.79	YES
chrIb	S668	-	326583	326833	250	1	TGME49_007840	40S ribosomal protein S17, putative	-	4	250	1.9667	7.8668	NO_MATCH
chrIb	S669	+	326875	327175	300	1	TGME49_007840	40S ribosomal protein S17, putative	-	4	300	6.54751	21.825	NO_MATCH
chrIb	S672	-	332218	332451	233	1	.	.	.	.	0	1.03456	4.44017	NO_MATCH
chrIb	S673	-	332550	332840	290	1	.	.	.	.	0	2.5142	8.66966	NO_MATCH
chrIb	S6735	-	1717968	1719306	431	2	TGME49_004490	hypothetical protein	-	3	177	5.98528	13.887	NO_MATCH		YES
chrIb	S675	-	367811	368847	484	2	.	.	.	.	0	8.73492	18.0474	NO
chrIb	S676	-	368851	369146	295	1	.	.	.	.	0	4.69793	15.9252	NO_MATCH
chrIb	S677	+	369549	369871	322	1	.	.	.	.	0	5.02353	15.601	NO_MATCH
chrIb	S678	+	370074	387087	4594	20	TGME49_007880	hypothetical protein, conserved	+	23	4916	161.366	35.1255	YES
chrIb	S679	-	372002	372251	249	1	.	.	.	.	0	1.8694	7.50761	NO_MATCH
chrIb	S680	-	382685	383046	361	1	TGME49_007880	hypothetical protein, conserved	+	23	361	3.30379	9.15178	NO_MATCH
chrIb	S681	-	385455	385701	246	1	TGME49_007880	hypothetical protein, conserved	+	23	246	2.52957	10.2828	NO_MATCH
chrIb	S682	-	385729	386008	279	1	TGME49_007880	hypothetical protein, conserved	+	23	279	2.74518	9.83934	NO_MATCH
chrIb	S683	+	386198	393905	2468	9	TGME49_007880	hypothetical protein, conserved	+	23	7707	293.772	119.032	YES
chrIb	S684	-	390606	390842	236	1	TGME49_007880	hypothetical protein, conserved	+	23	236	1.87446	7.94264	NO_MATCH
chrIb	S685	+	391170	391458	288	1	TGME49_007880	hypothetical protein, conserved	+	23	288	6.23496	21.6492	NO_MATCH
chrIb	S686	+	394496	395323	263	2	TGME49_007880	hypothetical protein, conserved	+	23	827	2.15813	8.20583	YES
chrIb	S687	+	395376	397526	487	4	TGME49_007880	hypothetical protein, conserved	+	23	2150	7.67518	15.7601	YES
chrIb	S688	+	399272	402008	545	3	TGME49_007880	hypothetical protein, conserved	+	23	2736	11.0699	20.3117	YES
chrIb	S689	+	406287	406550	263	1	.	.	.	.	0	1.45348	5.52655	NO_MATCH
chrIb	S690	-	406789	407138	349	1	.	.	.	.	0	4.57837	13.1185	NO_MATCH
chrIb	S691	+	407550	422193	4369	13	TGME49_007900	transcription factor IIIB subunit, putative	+	13	12096	398.678	91.2516	YES
chrIb	S6925	-	2373386	2374894	1508	1	.	.	.	.	0	193.432	128.27	NO_MATCH		YES
chrIb	S693	-	434458	435437	979	1	.	.	.	.	0	82.2772	84.0421	NO_MATCH
chrIb	S694	+	435611	440816	3424	5	TGME49_007920	hypothetical protein	+	4	5165	391.891	114.454	YES
chrIb	S695	+	440866	441535	669	1	TGME49_007920	hypothetical protein	+	4	109	19.7742	29.5579	NO_MATCH
chrIb	S697	-	442581	443130	549	1	TGME49_007930	phosphatidylethanolamine-binding protein, putative	-	4	549	20.0515	36.5236	NO_MATCH
chrIb	S698	-	446796	448125	894	2	TGME49_007940	ribosomal protein S9 domain-containing protein	-	8	758	94.722	105.953	YES
chrIb	S699	-	448125	452899	1091	6	TGME49_007940	ribosomal protein S9 domain-containing protein	-	8	4774	98.9125	90.6623	YES
chrIb	S700	-	452905	453491	586	1	TGME49_007940	ribosomal protein S9 domain-containing protein	-	8	160	46.5272	79.3979	NO_MATCH
chrIb	S701	-	454781	457485	1155	2	TGME49_007950	hypothetical protein, conserved	-	2	1643	467.919	405.125	YES
chrIb	S702	-	456019	456313	294	1	TGME49_007950	hypothetical protein, conserved	-	2	294	3.51011	11.9392	NO_MATCH
chrIb	S703	+	459001	460250	1249	1	.	.	.	.	0	72.0652	57.6983	NO_MATCH
chrIb	S704	+	460264	460466	202	1	.	.	.	.	0	6.0628	30.0138	NO_MATCH
chrIb	S705	-	461371	471665	3686	10	TGME49_007960	hypothetical protein, conserved	-	10	9127	398.374	108.077	YES
chrIb	S706	+	488495	488737	242	1	TGME49_007970	hypothetical protein	+	10	242	2.59713	10.7319	YES
chrIb	S707	-	489335	489551	216	1	TGME49_007970	hypothetical protein	+	10	216	0.479779	2.2212	YES
chrIb	S708	-	493822	496300	1490	3	TGME49_007980	phosphatidylinositol N-acetylglucosaminyltransferase subunit, putative	-	3	1933	93.6186	62.8313	YES
chrIb	S710	-	498327	507282	1341	9	TGME49_007990	ftsJ-like methyltransferase domain-containing protein	-	9	8955	173.815	129.616	YES
chrIb	S711	+	507422	507914	492	1	TGME49_007990	ftsJ-like methyltransferase domain-containing protein	-	9	468	16.2883	33.1063	NO_MATCH
chrIb	S712	+	509672	510769	1097	1	TGME49_008000	hypothetical protein	+	2	1097	23.2763	21.2181	NO_MATCH
chrIb	S7123	-	3102088	3102811	723	1	.	.	.	.	0	16.1141	22.2878	NO_MATCH		YES
chrIb	S714	+	513691	514519	828	1	.	.	.	.	0	30.602	36.9589	NO_MATCH
chrIb	S715	-	523944	524390	446	1	TGME49_008020	hypothetical protein	+	2	446	6.44148	14.4428	YES
chrIb	S716	+	525220	525446	226	1	TGME49_008020	hypothetical protein	+	2	226	2.90482	12.8532	YES
chrIb	S717	+	525751	526512	536	2	TGME49_008020	hypothetical protein	+	2	761	9.08636	16.9522	YES
chrIb	S718	-	526567	527319	752	1	TGME49_008020	hypothetical protein	+	2	34	18.9964	25.2612	NO_MATCH
chrIb	S720	-	533797	540919	2178	8	TGME49_008040	aldo/keto reductase family oxidoreductase, putative	-	13	6863	145.099	66.6202	YES
chrIb	S7200	+	3455095	3455942	847	1	TGME49_002240	hypothetical protein	-	4	847	29.6707	35.0304	NO_MATCH		YES
chrIb	S721	+	541265	541545	280	1	TGME49_008040	aldo/keto reductase family oxidoreductase, putative	-	13	280	2.86198	10.2214	NO_MATCH
chrIb	S722	-	541714	546217	2591	4	TGME49_008040	aldo/keto reductase family oxidoreductase, putative	-	13	4255	106	40.911	YES
chrIb	S723	-	546430	547100	670	1	.	.	.	.	0	20.4036	30.4531	NO_MATCH
chrIb	S724	+	547613	548014	401	1	.	.	.	.	0	6.47739	16.1531	NO_MATCH
chrIb	S725	+	549242	549828	586	1	TGME49_008050	ABC transporter, putative	+	6	586	9.79672	16.718	YES
chrIb	S726	-	552246	552534	288	1	TGME49_008050	ABC transporter, putative	+	6	288	2.16792	7.52749	YES
chrIb	S727	+	552616	553333	265	2	TGME49_008050	ABC transporter, putative	+	6	717	1.99161	7.5155	YES
chrIb	S728	+	554045	554613	568	1	TGME49_008050	ABC transporter, putative	+	6	568	12.6335	22.2421	YES
chrIb	S729	-	555387	555635	248	1	TGME49_008050	ABC transporter, putative	+	6	248	3.62298	14.6088	YES
chrIb	S730	+	555655	556044	389	1	TGME49_008050	ABC transporter, putative	+	6	389	7.43707	19.1184	YES
chrIb	S731	+	557276	557587	311	1	TGME49_008050	ABC transporter, putative	+	6	311	6.11123	19.6503	YES
chrIb	S732	-	558512	558925	413	1	TGME49_008050	ABC transporter, putative	+	6	413	9.14496	22.1428	YES
chrIb	S733	+	559402	565572	1950	8	TGME49_008060	ABC transporter, putative	+	9	4190	75.8161	38.8801	YES
chrIb	S733	+	559402	565572	1950	8	TGME49_008050	ABC transporter, putative	+	6	770	75.8161	38.8801	YES
chrIb	S734	+	565572	571469	2159	6	TGME49_008060	ABC transporter, putative	+	9	5234	115.574	53.5315	YES
chrIb	S735	-	573691	574614	923	1	.	.	.	.	0	53.8676	58.3614	NO_MATCH
chrIb	S736	-	574644	586016	8901	6	TGME49_008070	inositol polyphosphate kinase domain-containing protein	-	6	10734	718.291	80.6978	YES
chrIb	S737	-	586453	587022	569	1	.	.	.	.	0	13.9143	24.4539	NO_MATCH
chrIb	S738	-	587173	587426	253	1	.	.	.	.	0	3.38996	13.3991	NO_MATCH
chrIb	S739	-	587502	588418	916	1	.	.	.	.	0	17.6789	19.3001	NO_MATCH
chrIb	S740	-	588923	589484	561	1	TGME49_008080	hypothetical protein	-	2	561	15.6245	27.8511	NO_MATCH
chrIb	S741	-	589583	590565	982	1	TGME49_008090	5-formyltetrahydrofolate cyclo-ligase domain-containing protein	+	5	652	32.6682	33.267	YES
chrIb	S741	-	589583	590565	982	1	TGME49_008080	hypothetical protein	-	2	33	32.6682	33.267	NO
chrIb	S742	+	590650	592741	692	4	TGME49_008090	5-formyltetrahydrofolate cyclo-ligase domain-containing protein	+	5	2091	19.1405	27.6596	YES
chrIb	S743	+	592947	593307	360	1	TGME49_008090	5-formyltetrahydrofolate cyclo-ligase domain-containing protein	+	5	360	10.3773	28.8259	NO_MATCH
chrIb	S744	+	593575	593850	275	1	TGME49_008090	5-formyltetrahydrofolate cyclo-ligase domain-containing protein	+	5	275	14.071	51.1674	NO_MATCH
chrIb	S745	-	594279	600717	1756	7	TGME49_008200	PHD-finger domain-containing protein	-	7	5197	541.887	308.592	YES
chrIb	S747	-	602201	602506	305	1	.	.	.	.	0	5.53086	18.134	NO_MATCH
chrIb	S748	-	603210	606213	410	2	TGME49_008310	pinA, putative	-	2	2965	333.318	812.972	YES
chrIb	S751	-	622552	626367	1824	4	TGME49_008350	RNA recognition motif-containing protein	-	3	1861	404.1	221.546	YES
chrIb	S751	-	622552	626367	1824	4	TGME49_008340	hypothetical protein	+	10	22	404.1	221.546	NO
chrIb	S752	+	629346	630186	840	1	TGME49_008360	hypothetical protein	+	1	693	24.8278	29.5569	YES
chrIb	S753	+	630326	632786	2460	1	TGME49_008360	hypothetical protein	+	1	2124	116.674	47.4284	YES
chrIb	S754	+	635723	636269	546	1	TGME49_008370	myosin heavy chain, putative	+	5	546	12.5202	22.9307	NO_MATCH
chrIb	S756	-	635132	635416	284	1	TGME49_008370	myosin heavy chain, putative	+	5	284	2.34509	8.25735	NO_MATCH
chrIb	S757	-	638567	638827	260	1	TGME49_008370	myosin heavy chain, putative	+	5	260	3.72568	14.3296	NO_MATCH
chrIb	S759	-	652074	657554	4580	4	TGME49_008400	hypothetical protein	-	13	3370	606.104	132.337	YES
chrIb	S760	-	663732	665074	768	2	TGME49_008400	hypothetical protein	-	13	1342	36.4983	47.5238	YES
chrIb	S761	-	665089	666165	301	3	TGME49_008400	hypothetical protein	-	13	40	6.01606	19.9869	NO_MATCH
chrIb	S762	+	665735	665951	216	1	.	.	.	.	0	2.3814	11.025	NO_MATCH
chrIb	S763	+	666114	666603	489	1	.	.	.	.	0	13.5858	27.7829	NO_MATCH		YES
chrIb	S764	-	668733	681688	4619	14	TGME49_008410	hypothetical protein	-	15	10552	392.404	84.9543	YES
chrIb	S765	+	686128	686525	397	1	.	.	.	.	0	5.27784	13.2943	NO_MATCH
chrIb	S766	-	687792	688026	234	1	.	.	.	.	0	1.65575	7.07587	NO_MATCH
chrIb	S767	+	688162	688589	427	1	.	.	.	.	0	4.33476	10.1517	NO_MATCH
chrIb	S768	+	689209	692697	1267	3	TGME49_008420	transporter, putative	+	17	1961	368.252	290.649	YES
chrIb	S769	-	705386	708232	663	5	TGME49_008430	serine proteinase inhibitor TgPI-2, putative	-	10	2846	29.5107	44.5108	YES
chrIb	S770	-	708542	709285	743	1	TGME49_008440	hypothetical protein, conserved	+	1	743	426.829	574.467	YES
chrIb	S771	-	709285	709899	614	1	TGME49_008440	hypothetical protein, conserved	+	1	448	396.54	645.831	YES
chrIb	S773	-	711454	711676	222	1	TGME49_008450	serine proteinase inhibitor, putative	-	8	222	2.19378	9.8819	NO_MATCH
chrIb	S774	+	711886	712118	232	1	TGME49_008450	serine proteinase inhibitor, putative	-	8	232	1.94259	8.37321	NO_MATCH
chrIb	S775	+	712389	712704	315	1	TGME49_008450	serine proteinase inhibitor, putative	-	8	315	6.21486	19.7297	NO_MATCH
chrIb	S776	-	713593	713947	354	1	TGME49_008450	serine proteinase inhibitor, putative	-	8	354	20.0495	56.6369	NO_MATCH
chrIb	S777	-	719479	724491	2404	5	TGME49_008490	hypothetical protein	-	5	4726	294.627	122.557	YES
chrIb	S778	+	724532	726098	1566	1	TGME49_008490	hypothetical protein	-	5	1514	121.605	77.6534	YES
chrIb	S781	+	737733	745528	5127	6	TGME49_008520	hypothetical protein	+	1	2484	389.926	76.0535	YES
chrIb	S781	+	737733	745528	5127	6	TGME49_008510	hypothetical protein	+	5	3061	389.926	76.0535	YES
chrIb	S782	+	755498	755910	412	1	TGME49_008530	nicotinate phosphoribosyltransferase, putative	+	15	412	6.92535	16.8091	NO_MATCH
chrIb	S784	-	761344	761764	420	1	.	.	.	.	0	15.7111	37.4074	NO_MATCH
chrIb	S785	+	761771	762073	302	1	.	.	.	.	0	6.58079	21.7907	NO_MATCH
chrIb	S786	+	762332	770572	3745	9	TGME49_008540	ATP-dependent RNA helicase, putative	+	9	7212	180.689	48.248	YES
chrIb	S788	+	783971	785514	692	2	TGME49_008570	hypothetical protein	+	6	1217	102.823	148.588	NO_MATCH
chrIb	S788	+	783971	785514	1012	2	TGME49_008570	hypothetical protein	+	6	1217	102.823	101.604	NO_MATCH
chrIb	S789	-	785214	785509	295	1	TGME49_008570	hypothetical protein	+	6	295	2.51197	8.51514	NO_MATCH
chrIb	S790	+	785514	790774	3633	5	TGME49_008570	hypothetical protein	+	6	5198	855.66	235.524	YES
chrIb	S791	-	791138	800480	3938	12	TGME49_008580	DNA ligase 1 precursor, putative	-	12	8754	753.791	191.415	YES
chrIb	S792	+	800481	801450	969	1	TGME49_008590	vacuolar ATP synthase subunit H, putative	+	12	176	102.792	106.081	YES
chrIb	S793	+	801832	811390	3079	11	TGME49_008590	vacuolar ATP synthase subunit H, putative	+	12	9032	762.965	247.796	YES
chrIb	S794	+	810401	810733	332	1	TGME49_008590	vacuolar ATP synthase subunit H, putative	+	12	332	6.57554	19.8058	NO_MATCH
chrIb	S795	+	811930	813234	1304	1	TGME49_008600	hypothetical protein	-	1	497	66.3717	50.8986	YES
chrIb	S796	-	813334	814427	309	2	TGME49_008710	DNA/RNA non-specific endonuclease domain-containing protein	-	5	985	6.68767	21.6429	YES
chrIb	S797	+	815506	816055	549	1	TGME49_008710	DNA/RNA non-specific endonuclease domain-containing protein	-	5	549	16.6089	30.253	YES
chrIb	S7975	-	1598733	1599011	278	1	.	.	.	.	0	3.38149	12.1636	NO_MATCH		YES
chrIb	S798	-	818291	819022	731	1	TGME49_008710	DNA/RNA non-specific endonuclease domain-containing protein	-	5	731	16.5405	22.6273	YES
chrIb	S799	-	819823	820084	261	1	.	.	.	.	0	6.11843	23.4423	NO_MATCH
chrIb	S800	-	821900	828920	913	3	TGME49_008720	phosphatase, putative	-	3	3295	2188.07	2396.57	YES
chrIb	S801	-	831237	834394	2250	6	TGME49_008730	hypothetical protein	-	4	2528	105.719	46.9861	YES
chrIb	S802	+	834910	835556	646	1	TGME49_008730	hypothetical protein	-	4	646	21.5948	33.4285	YES
chrIb	S803	-	835659	835862	203	1	TGME49_008730	hypothetical protein	-	4	203	1.8706	9.21476	YES
chrIb	S804	-	836124	836376	252	1	.	.	.	.	0	1.53584	6.09461	NO_MATCH
chrIb	S805	+	836539	836778	239	1	.	.	.	.	0	1.35981	5.68957	NO_MATCH
chrIb	S807	+	844629	845106	477	1	TGME49_008750	RWD domain-containing protein	+	5	477	10.0953	21.1641	NO_MATCH
chrIb	S808	+	843355	847840	1497	5	TGME49_008750	RWD domain-containing protein	+	5	3291	536.217	358.194	YES
chrIb	S809	+	847222	848740	201	2	TGME49_008760	hypothetical protein	-	5	252	1.70093	8.46234	YES
chrIb	S809	+	847222	848740	201	2	TGME49_008750	RWD domain-containing protein	+	5	505	1.70093	8.46234	NO
chrIb	S810	+	855637	858364	1908	3	TGME49_008780	ubiquitin-conjugating enzyme E2, putative	+	4	1889	335.897	176.047	YES
chrIb	S811	-	858963	863769	2504	6	TGME49_008790	mitochondrial carrier domain-containing protein	-	7	4724	684.971	273.551	YES
chrIb	S813	-	867130	867440	310	1	TGME49_008800	hypothetical protein, conserved	+	8	310	4.24296	13.687	NO_MATCH
chrIb	S814	-	874136	880347	2362	9	TGME49_008820	1-deoxy-D-xylulose 5-phosphate synthase, putative	-	12	6007	137.279	58.1196	YES
chrIb	S815	-	880800	882543	904	3	TGME49_008820	1-deoxy-D-xylulose 5-phosphate synthase, putative	-	12	1743	32.1341	35.5466	YES
chrIb	S816	+	882667	884184	1517	1	TGME49_008820	1-deoxy-D-xylulose 5-phosphate synthase, putative	-	12	949	49.1197	32.3795	YES
chrIb	S817	+	884478	885143	665	1	.	.	.	.	0	14.7003	22.1057	NO_MATCH
chrIb	S819	+	889840	890551	711	1	TGME49_008830	hypothetical protein	-	1	62	45.228	63.6118	NO_MATCH
chrIb	S820	-	890551	892773	1551	3	TGME49_008840	ATP-dependent DNA helicase, putative	-	13	1601	204.287	131.713	YES
chrIb	S821	-	892773	904761	5716	13	TGME49_008840	ATP-dependent DNA helicase, putative	-	13	6955	445.288	77.902	YES
chrIb	S822	+	907025	907638	613	1	TGME49_008850	SRS11 (= SAG2B)	+	1	613	18.8258	30.7109	YES
chrIb	S823	+	909455	909734	279	1	.	.	.	.	0	2.70542	9.69686	NO_MATCH
chrIb	S824	-	910142	910716	574	1	TGME49_008860	hypothetical protein	+	3	574	9.27955	16.1665	YES
chrIb	S825	-	910962	912214	1252	1	TGME49_008860	hypothetical protein	+	3	1252	36.3113	29.0027	YES
chrIb	S826	-	912837	913167	330	1	TGME49_008860	hypothetical protein	+	3	330	5.16874	15.6628	YES
chrIb	S827	+	913251	913777	526	1	TGME49_008860	hypothetical protein	+	3	526	10.7267	20.3931	YES
chrIb	S828	-	913876	915154	1278	1	TGME49_008860	hypothetical protein	+	3	1278	40.0833	31.3641	YES
chrIb	S829	-	915154	916243	1089	1	TGME49_008860	hypothetical protein	+	3	1089	59.2481	54.4059	YES
chrIb	S830	-	921441	921753	312	1	TGME49_008860	hypothetical protein	+	3	67	3.35525	10.754	NO_MATCH
chrIb	S831	-	922361	927551	3625	5	TGME49_008970	hypothetical protein	-	5	2453	1180.82	325.745	YES
chrIb	S833	+	935511	937016	1505	1	TGME49_008990	hypothetical protein	+	1	688	135.271	89.8813	YES
chrIb	S834	-	937876	941082	1724	4	TGME49_009000	HECT-domain (ubiquitin-transferase) containing protein	-	5	3206	370.241	214.757	YES
chrIb	S835	+	941082	953048	11966	1	TGME49_009000	HECT-domain (ubiquitin-transferase) containing protein	-	5	11966	951.509	79.5177	YES
chrIb	S8351	-	3020306	3022117	1251	2	.	.	.	.	0	79.0065	63.1547	NO_MATCH		YES
chrIb	S836	-	953218	953460	242	1	TGME49_009000	HECT-domain (ubiquitin-transferase) containing protein	-	5	242	2.64921	10.9472	YES
chrIb	S837	-	953677	954160	483	1	TGME49_009000	HECT-domain (ubiquitin-transferase) containing protein	-	5	483	9.13113	18.905	YES
chrIb	S838	+	954317	954987	670	1	TGME49_009000	HECT-domain (ubiquitin-transferase) containing protein	-	5	670	14.8068	22.0997	YES
chrIb	S839	+	958594	958799	205	1	TGME49_009000	HECT-domain (ubiquitin-transferase) containing protein	-	5	205	1.20089	5.85802	NO_MATCH
chrIb	S8393	-	3174952	3176622	1670	1	TGME49_058770	UDP-N-acetyl-D-galactosamine:polypeptide N-acetylgalactosaminyltransferase T2	+	9	29	309.338	185.232	NO_MATCH		YES
chrIb	S840	+	981535	984190	1106	2	TGME49_009010	elongation factor TS, putative	+	3	2328	258.169	233.426	YES
chrIb	S841	-	984497	986456	1046	3	TGME49_009020	hypothetical protein	-	10	1082	52.7747	50.4538	YES
chrIb	S842	-	986507	988014	809	3	TGME49_009020	hypothetical protein	-	10	1507	20.7443	25.6419	YES
chrIb	S843	-	989664	991449	657	3	TGME49_009020	hypothetical protein	-	10	1785	13.7331	20.9027	YES
chrIb	S844	-	991838	992078	240	1	TGME49_009020	hypothetical protein	-	10	240	2.37724	9.90515	NO_MATCH
chrIb	S845	-	992232	992541	309	1	TGME49_009020	hypothetical protein	-	10	309	3.48975	11.2937	NO_MATCH
chrIb	S846	-	992649	992894	245	1	TGME49_009020	hypothetical protein	-	10	245	1.81753	7.41851	NO_MATCH
chrIb	S848	+	997385	997802	417	1	TGME49_009030	actin	+	2	417	17.1368	41.0954	NO_MATCH
chrIb	S850	+	1016984	1018903	1554	2	.	.	.	.	0	164.88	106.1	NO_MATCH
chrIb	S851	-	1018599	1018840	241	1	.	.	.	.	0	2.61859	10.8655	NO_MATCH
chrIb	S852	+	1018856	1026505	1438	11	TGME49_009060	thrombospondin type 1 domain-containing protein	+	9	7423	545.035	379.023	YES
chrIb	S853	+	1027429	1028260	831	1	TGME49_009070	hypothetical protein	-	1	215	81.4807	98.0514	NO_MATCH
chrIb	S857	-	1036499	1045547	2710	14	TGME49_009100	hypothetical protein	-	12	7536	753.587	278.076	YES
chrIb	S859	+	1051916	1053826	1019	2	TGME49_009120	hypothetical protein	+	2	1762	385.908	378.713	YES
chrIb	S860	-	1055401	1064907	2770	12	TGME49_009130	regulator of chromosome condensation RCC1 domain-containing protein	-	14	9141	321.32	116	YES
chrIb	S861	-	1066503	1067124	621	1	TGME49_009130	regulator of chromosome condensation RCC1 domain-containing protein	-	14	621	45.1552	72.7136	NO_MATCH
chrIb	S862	+	1067438	1068320	882	1	TGME49_009130	regulator of chromosome condensation RCC1 domain-containing protein	-	14	251	28.7169	32.5588	NO_MATCH
chrIb	S863	+	1068342	1069038	696	1	.	.	.	.	0	198.49	285.187	NO_MATCH
chrIb	S864	-	1069109	1073614	1303	4	TGME49_009140	anti-silencing protein 1, putative	-	3	1865	593.515	455.499	YES
chrIb	S865	+	1069282	1069931	649	1	.	.	.	.	0	42.9217	66.1351	NO_MATCH
chrIb	S866	+	1070082	1071078	996	1	TGME49_009140	anti-silencing protein 1, putative	-	3	197	87.8223	88.175	YES
chrIb	S868	+	1076840	1077119	279	1	TGME49_009150	mitochondrial alternative NADH dehydrogenase 1	+	3	279	3.93464	14.1027	NO_MATCH
chrIb	S869	-	1077905	1088463	3559	15	TGME49_009160	glycylpeptide N-tetradecanoyltransferase, putative	-	13	8554	979.575	275.239	YES
chrIb	S870	-	1079217	1079568	351	1	.	.	.	.	0	9.64725	27.485	NO_MATCH
chrIb	S871	-	1079795	1080035	240	1	TGME49_009160	glycylpeptide N-tetradecanoyltransferase, putative	-	13	240	3.16214	13.1756	NO_MATCH
chrIb	S872	-	1082559	1082779	220	1	TGME49_009160	glycylpeptide N-tetradecanoyltransferase, putative	-	13	220	3.68945	16.7702	NO_MATCH
chrIb	S874	-	1097502	1097735	233	1	.	.	.	.	0	1.12126	4.81228	NO_MATCH
chrIb	S876	+	1109960	1119194	3457	12	TGME49_009200	hypothetical protein, conserved	+	12	8267	743.841	215.169	YES
chrIb	S877	+	1119437	1119734	297	1	.	.	.	.	0	4.89214	16.4719	NO_MATCH
chrIb	S879	-	1126404	1126741	337	1	TGME49_009210	KH domain-containing protein	+	7	337	6.2649	18.5902	NO_MATCH
chrIb	S880	+	1127122	1127364	242	1	TGME49_009210	KH domain-containing protein	+	7	242	2.30413	9.52118	NO_MATCH
chrIb	S881	-	1127736	1128051	315	1	TGME49_009210	KH domain-containing protein	+	7	315	4.34838	13.8044	NO_MATCH
chrIb	S882	-	1133786	1140097	2852	7	TGME49_009240	hypothetical protein, conserved	-	5	2511	194.108	68.0604	YES
chrIb	S883	+	1140966	1143606	729	2	.	.	.	.	0	44.5223	61.0731	NO_MATCH
chrIb	S884	+	1145266	1145740	474	1	TGME49_009250	hypothetical protein	+	7	474	12.4496	26.2649	NO_MATCH
chrIb	S885	+	1143606	1150768	1850	7	TGME49_009250	hypothetical protein	+	7	7009	2576.21	1392.54	YES
chrIb	S886	+	1152810	1153566	756	1	TGME49_009260	cytochrome c oxidase, putative	-	6	756	22.8709	30.2524	NO_MATCH
chrIb	S888	+	1152259	1152715	456	1	TGME49_009260	cytochrome c oxidase, putative	-	6	456	13.5315	29.6744	NO_MATCH
chrIb	S889	-	1153729	1154178	449	1	TGME49_009260	cytochrome c oxidase, putative	-	6	449	6.32957	14.097	NO_MATCH
chrIb	S890	-	1154926	1155247	321	1	TGME49_009260	cytochrome c oxidase, putative	-	6	321	3.69615	11.5145	NO_MATCH
chrIb	S891	+	1155702	1155921	219	1	TGME49_009260	cytochrome c oxidase, putative	-	6	219	1.50077	6.85283	NO_MATCH
chrIb	S892	-	1158231	1162884	898	2	TGME49_009270	hypothetical protein	-	1	3150	220.699	245.767	YES
chrIb	S893	+	1163227	1163826	599	1	TGME49_009270	hypothetical protein	-	1	599	18.1525	30.3047	YES
chrIb	S894	+	1164040	1164597	557	1	TGME49_009270	hypothetical protein	-	1	557	12.3162	22.1117	YES
chrIb	S895	+	1164749	1165310	561	1	TGME49_009270	hypothetical protein	-	1	561	10.7785	19.213	YES
chrIb	S896	+	1165480	1165814	334	1	TGME49_009270	hypothetical protein	-	1	334	5.8363	17.474	YES
chrIb	S897	-	1165881	1166406	525	1	TGME49_009270	hypothetical protein	-	1	525	10.089	19.2172	YES
chrIb	S898	+	1166865	1167092	227	1	.	.	.	.	0	1.63411	7.19871	NO_MATCH
chrIb	S899	+	1174043	1174768	725	1	.	.	.	.	0	16.6066	22.9056	NO_MATCH
chrIb	S900	+	1175061	1175270	209	1	.	.	.	.	0	1.33779	6.4009	NO_MATCH
chrIb	S901	+	1175800	1176582	782	1	.	.	.	.	0	19.2955	24.6746	NO_MATCH
chrIb	S902	+	1176720	1186404	5386	10	TGME49_009280	hypothetical protein	+	8	8437	301.272	55.936	YES
chrIb	S903	+	1188664	1189094	430	1	.	.	.	.	0	2168.95	5044.07	NO_MATCH
chrIb	S904	+	1189094	1189846	752	1	TGME49_009290	40S ribosomal protein S28, putative	-	1	206	4215.51	5605.74	YES
chrIb	S905	+	1190158	1190729	571	1	.	.	.	.	0	10.028	17.5622	NO_MATCH
chrIb	S906	+	1204355	1205245	303	2	TGME49_009410	hypothetical protein	-	2	548	3.93215	12.9774	YES
chrIb	S907	-	1205338	1205544	206	1	TGME49_009410	hypothetical protein	-	2	206	1.61582	7.84379	YES
chrIb	S908	-	1206250	1208710	716	2	TGME49_009420	hypothetical protein	-	2	2216	1415.34	1976.73	YES
chrIb	S909	-	1208850	1209341	491	1	.	.	.	.	0	78.3063	159.483	NO_MATCH
chrIb	S910	+	1209394	1212746	1065	4	TGME49_009430	U3 small nucleolar ribonucleoprotein protein IMP3, putative	+	4	3206	189.389	177.83	YES
chrIb	S911	+	1215038	1215318	280	1	.	.	.	.	0	2.15531	7.69753	NO_MATCH
chrIb	S912	-	1215570	1216087	517	1	.	.	.	.	0	9.00378	17.4154	NO_MATCH
chrIb	S913	+	1216209	1216885	676	1	TGME49_009440	hypothetical protein	+	3	377	9.48769	14.035	YES
chrIb	S914	+	1217260	1217512	252	1	TGME49_009440	hypothetical protein	+	3	252	2.73826	10.8661	YES
chrIb	S915	+	1217729	1229066	1293	2	TGME49_009440	hypothetical protein	+	3	9932	880.121	680.681	YES
chrIb	S916	-	1229475	1240085	5588	11	TGME49_009450	TLD domain-containing protein	-	10	8494	1187.61	212.528	YES
chrIb	S917	-	1231533	1231894	361	1	TGME49_009450	TLD domain-containing protein	-	10	361	6.17807	17.1138	NO_MATCH
chrIb	S919	+	1257983	1258679	696	1	.	.	.	.	0	71.8874	103.286	NO_MATCH
chrIb	S921	+	1267740	1280197	2632	3	TGME49_009500	hypothetical protein	+	5	10461	1115.44	423.798	YES
chrIb	S923	-	1298201	1299048	279	2	.	.	.	.	0	3.66359	13.1312	NO_MATCH
chrIb	S924	-	1299755	1301271	247	3	.	.	.	.	0	2.60517	10.5473	NO_MATCH
chrIb	S926	-	1303517	1303983	466	1	.	.	.	.	0	5.8625	12.5805	NO_MATCH
chrIb	S927	-	1304123	1304465	342	1	.	.	.	.	0	4.09449	11.9722	NO_MATCH
chrIb	S928	-	1304513	1305083	570	1	.	.	.	.	0	7.77017	13.6319	NO_MATCH
chrIb	S929	-	1305331	1305584	253	1	.	.	.	.	0	1.93774	7.65905	NO_MATCH
chrIb	S930	-	1306102	1306839	737	1	TGME49_009530	hypothetical protein	+	1	50	41.1813	55.8769	NO_MATCH
chrIb	S931	+	1306997	1309337	1315	3	TGME49_009530	hypothetical protein	+	1	748	118.407	90.0435	YES
chrIb	S932	-	1311690	1312292	602	1	TGME49_009540	hypothetical protein	-	4	585	12.3586	20.5293	YES
chrIb	S933	+	1312363	1312680	317	1	TGME49_009540	hypothetical protein	-	4	317	3.6572	11.5369	YES
chrIb	S934	-	1320177	1320481	304	1	.	.	.	.	0	3.65586	12.0258	NO_MATCH
chrIb	S935	+	1321339	1321561	222	1	TGME49_009550	hypothetical protein	+	9	222	1.60471	7.22841	YES
chrIb	S936	+	1322699	1322897	198	1	TGME49_009550	hypothetical protein	+	9	198	1.59183	8.03955	YES
chrIb	S937	+	1323808	1326620	895	5	TGME49_009550	hypothetical protein	+	9	2812	19.4701	21.7544	YES
chrIb	S938	+	1327620	1327949	329	1	TGME49_009550	hypothetical protein	+	9	133	6.50653	19.7767	NO_MATCH
chrIb	S940	+	1339214	1339464	250	1	TGME49_009570	exonuclease domain-containing protein	-	5	250	3.39633	13.5853	NO_MATCH
chrIb	S941	+	1339703	1340071	368	1	TGME49_009570	exonuclease domain-containing protein	-	5	368	8.9113	24.2155	NO_MATCH
chrIb	S942	+	1344793	1350456	3266	10	TGME49_009580	hypothetical protein	+	2	427	444.853	136.207	YES
chrIb	S943	-	1347291	1347493	202	1	.	.	.	.	0	1.11298	5.50979	NO_MATCH
chrIb	S944	-	1354733	1357377	2175	5	TGME49_009600	hypothetical protein	-	5	2641	1859.03	854.724	YES
chrIb	S944	-	1354733	1357377	2175	5	TGME49_009590	hypothetical protein	+	2	610	1859.03	854.724	NO
chrIb	S946	-	1364298	1368382	2183	4	TGME49_009630	hypothetical protein	-	3	2903	130.588	59.8204	YES
chrIb	S947	-	1365024	1365455	431	1	TGME49_009630	hypothetical protein	-	3	431	9.3121	21.6058	NO_MATCH
chrIb	S948	-	1369175	1369665	490	1	TGME49_009640	hypothetical protein	+	2	490	8.99965	18.3666	YES
chrIb	S949	+	1369923	1370668	745	1	TGME49_009640	hypothetical protein	+	2	329	16.2795	21.8517	YES
chrIb	S950	+	1371787	1372352	565	1	.	.	.	.	0	21.0875	37.3231	NO_MATCH
chrIb	S951	-	1374079	1376515	1746	2	TGME49_009650	hypothetical protein	-	3	2436	80.5042	46.1078	YES
chrIb	S952	-	1376625	1378134	156	2	TGME49_009650	hypothetical protein	-	3	1509	31.4531	201.623	YES
chrIb	S953	+	1378140	1378883	743	1	TGME49_009650	hypothetical protein	-	3	743	18.9799	25.5449	YES
chrIb	S954	+	1378888	1379557	669	1	TGME49_009650	hypothetical protein	-	3	669	16.095	24.0583	YES
chrIb	S955	-	1379678	1379993	315	1	TGME49_009650	hypothetical protein	-	3	315	5.0431	16.0098	YES
chrIb	S956	+	1380492	1380842	350	1	TGME49_009650	hypothetical protein	-	3	350	5.7339	16.3826	YES
chrIb	S957	-	1380932	1381416	484	1	TGME49_009650	hypothetical protein	-	3	484	8.47737	17.5152	YES
chrIb	S958	+	1381588	1381797	209	1	TGME49_009660	hypothetical protein	-	4	61	1.50571	7.20435	NO_MATCH
chrIb	S958	+	1381588	1381797	209	1	TGME49_009650	hypothetical protein	-	3	85	1.50571	7.20435	NO_MATCH
chrIb	S959	-	1382320	1382677	357	1	TGME49_009660	hypothetical protein	-	4	357	7.49098	20.9831	YES
chrIb	S960	+	1382827	1383030	203	1	TGME49_009660	hypothetical protein	-	4	203	1.6259	8.00937	YES
chrIb	S961	+	1383668	1383976	308	1	TGME49_009660	hypothetical protein	-	4	308	3.87447	12.5794	YES
chrIb	S962	+	1386280	1386531	251	1	TGME49_009660	hypothetical protein	-	4	251	1.25999	5.01987	YES
chrIb	S963	+	1386647	1386905	258	1	TGME49_009660	hypothetical protein	-	4	258	3.39935	13.1758	YES
chrIb	S964	+	1387570	1387924	354	1	TGME49_009660	hypothetical protein	-	4	354	5.10686	14.4262	YES
chrIb	S966	+	1392018	1395138	1625	4	TGME49_009680	hypothetical protein	+	10	1644	81.9806	50.4496	YES
chrIb	S966	+	1392018	1395138	1625	4	TGME49_009670	hypothetical protein, conserved	+	1	580	81.9806	50.4496	YES
chrIb	S968	+	1403722	1405484	1757	3	TGME49_009700	hypothetical protein	+	3	1399	483.922	275.425	YES
chrIb	S972	-	1412225	1416404	1895	6	TGME49_009730	hypothetical protein	-	9	4096	227.105	119.844	YES
chrIb	S973	+	1412832	1413105	273	1	TGME49_009730	hypothetical protein	-	9	273	3.4077	12.4824	NO_MATCH
chrIb	S974	-	1413241	1413456	215	1	TGME49_009730	hypothetical protein	-	9	215	2.2094	10.2763	NO_MATCH
chrIb	S975	-	1416404	1421430	3569	4	TGME49_009730	hypothetical protein	-	9	4251	252.037	70.6182	YES
chrIb	S977	-	1431414	1436752	2600	6	TGME49_009770	DNA repair helicase, putative	-	18	5338	95.0474	36.5567	YES
chrIb	S978	-	1436892	1437648	259	2	TGME49_009770	DNA repair helicase, putative	-	18	756	2.64685	10.2195	YES
chrIb	S979	-	1442574	1443869	213	3	TGME49_009770	DNA repair helicase, putative	-	18	1295	2.13828	10.0389	YES
chrIb	S980	-	1445909	1447691	555	2	TGME49_009770	DNA repair helicase, putative	-	18	1782	7.23448	13.0351	YES
chrIb	S981	+	1449273	1451658	1008	3	TGME49_009790	radical SAM domain-containing protein	+	9	2385	32.6317	32.3727	YES
chrIb	S982	+	1452517	1456171	1196	6	TGME49_009790	radical SAM domain-containing protein	+	9	3654	51.7952	43.307	YES
chrIb	S983	-	1457705	1461449	3744	1	TGME49_009800	formate/nitrite transporter, putative	+	1	2786	1646.4	439.743	YES
chrIb	S984	-	1463697	1469420	2741	7	TGME49_009820	syntaxin, putative	-	3	5301	238.954	87.1776	YES
chrIb	S985	+	1471620	1472586	275	2	.	.	.	.	0	4.27176	15.5337	NO_MATCH
chrIb	S986	+	1472395	1474442	823	3	TGME49_009830	myosin heavy chain, putative	+	12	1609	25.1185	30.5206	YES
chrIb	S987	+	1475226	1477036	833	2	TGME49_009830	myosin heavy chain, putative	+	12	1810	29.9559	35.9614	YES
chrIb	S988	-	1478018	1478240	222	1	TGME49_009830	myosin heavy chain, putative	+	12	222	2.32266	10.4624	NO_MATCH
chrIb	S989	-	1478333	1478569	236	1	TGME49_009830	myosin heavy chain, putative	+	12	236	1.69537	7.18375	YES
chrIb	S990	+	1480342	1483524	1006	2	TGME49_009830	myosin heavy chain, putative	+	12	1108	286.508	284.799	YES
chrIb	S990	+	1480342	1483524	1006	2	TGME49_009840	hypothetical protein	-	1	179	286.508	284.799	NO
chrIb	S991	+	1483552	1484633	1081	1	TGME49_009840	hypothetical protein	-	1	1029	251.477	232.634	YES
chrIb	S991	+	1483552	1484633	1081	1	TGME49_009850	hypothetical protein	-	5	31	251.477	232.634	NO
chrIb	S9916	-	3852199	3852719	520	1	.	.	.	.	0	13.1864	25.3584	NO_MATCH		YES
chrIb	S992	-	1485999	1488972	1524	4	TGME49_009850	hypothetical protein	-	5	2973	238.138	156.259	YES
chrIb	S993	-	1489143	1490158	1015	1	.	.	.	.	0	98.0257	96.577	NO_MATCH
chrIb	S994	+	1492656	1496364	1783	4	TGME49_009860	nucleolar phosphoprotein p130, putative	+	5	3708	118.926	66.6997	YES
chrIb	S995	-	1497691	1498026	335	1	TGME49_009870	pyridoxal phosphate phosphatase, putative	-	5	113	11.1556	33.3004	NO_MATCH
chrIb	S996	-	1498162	1502160	1998	5	TGME49_009870	pyridoxal phosphate phosphatase, putative	-	5	3484	229.19	114.71	YES
chrIb	S997	-	1498640	1499147	507	1	TGME49_009870	pyridoxal phosphate phosphatase, putative	-	5	507	13.886	27.3886	NO_MATCH
chrIb	S998	+	1499222	1499440	218	1	TGME49_009870	pyridoxal phosphate phosphatase, putative	-	5	218	2.07052	9.49781	NO_MATCH
chrIb	S999	-	1505018	1505574	556	1	TGME49_009880	glutamic acid-rcih protein, putative	+	12	209	13.189	23.7211	YES
chrII	S1169	+	164845	174084	2879	14	TGME49_021260	DAHP synthetase, putative	+	14	9218	249.974	86.8266	YES	YES
chrII	S1169	+	164845	174084	3102	14	TGME49_021260	DAHP synthetase, putative	+	14	9218	249.974	80.5847	YES	YES
chrII	S1643	-	2044797	2058442	1640	17	TGME49_097840	DNA primase, large subunit, putative	-	17	11909	909.786	554.748	YES	YES
chrII	S1643	-	2044797	2051762	3490	10	TGME49_097840	DNA primase, large subunit, putative	-	17	6331	909.786	260.684	YES	YES
chrII	S1250	-	400267	404833	3065	5	TGME49_021530	hypothetical protein	-	5	2993	749.414	244.507	YES	YES
chrII	S1250	-	400267	404833	3313	5	TGME49_021530	hypothetical protein	-	5	2993	749.414	226.204	YES	YES
chrII	S1298	+	668134	671801	2826	3	TGME49_021910	AN1-like Zinc finger domain-containing protein	+	4	2096	2517.52	890.842	YES	YES
chrII	S1298	+	668134	671801	3260	2	TGME49_021910	AN1-like Zinc finger domain-containing protein	+	4	2096	2517.52	772.246	YES	YES
chrII	S1588	+	1786471	1794820	2572	11	TGME49_097470	myosin light chain 2, putative	+	11	8024	852.91	331.614	YES	YES
chrII	S1588	+	1786471	1794820	3051	11	TGME49_097470	myosin light chain 2, putative	+	11	8024	852.91	279.551	YES	YES
chrII	S1118	+	9546	15026	3412	7	TGME49_020860	DEAD/DEAH box helicase, putative	+	7	4192	957.527	280.635	YES
chrII	S1118	+	9546	15026	3412	7	TGME49_020850	hypothetical protein, conserved	-	1	605	957.527	280.635	YES
chrII	S1119	-	16132	20126	1107	4	TGME49_020870	hypothetical protein	-	3	2761	215.786	194.928	YES
chrII	S1124	+	28570	31788	3218	1	TGME49_020900	hypothetical protein	+	1	3181	3323.25	1032.71	YES
chrII	S1134	-	52144	62423	5777	11	TGME49_020930	hypothetical protein, conserved	-	10	5302	1470.77	254.591	YES
chrII	S1134	-	52144	62423	5777	11	TGME49_020920	hypothetical protein	+	1	1639	1470.77	254.591	NO
chrII	S1149	+	82547	89983	1246	6	TGME49_021170	peptidase family M48 domain-containing protein	+	6	4676	1023.28	821.25	YES
chrII	S1149	+	82547	89983	1246	6	TGME49_021160	acetyltransferase domain-containing protein	-	2	1000	1023.28	821.25	NO
chrII	S1165	-	142668	150822	4304	8	TGME49_021230	hypothetical protein	-	8	6775	1225.66	284.773	YES
chrII	S1168	+	155880	163110	4589	8	TGME49_021250	hypothetical protein	+	8	6136	1157.48	252.228	YES
chrII	S1171	-	177942	181658	1337	3	TGME49_021270	2OG-Fe(II) oxygenase family protein, putative	-	3	2717	532.525	398.299	YES
chrII	S1196	+	259756	264035	2590	5	TGME49_021350	hypothetical protein	+	5	2850	223.465	86.2801	YES
chrII	S1198	-	264442	271011	1669	7	TGME49_021360	beclin 1, putative	-	7	4981	559.4	335.171	YES
chrII	S1213	-	294590	305315	1116	2	TGME49_021400	hypothetical protein	-	2	7658	2278.32	2041.51	YES
chrII	S1230	+	349031	356942	3152	10	TGME49_021460	phosphoglycerate mutase family protein, putative	+	10	6298	764.441	242.526	YES
chrII	S1242	-	369479	375289	3455	5	TGME49_021480	hypothetical protein	-	5	5810	1296.87	375.361	YES
chrII	S1249	+	391966	400267	3534	10	TGME49_021520	coatomer delta subunit, putative	+	10	7093	1013.3	286.729	YES
chrII	S1252	-	429277	430912	1635	1	TGME49_021570	hypothetical protein	-	1	1533	156.652	95.8118	YES
chrII	S1258	+	462186	468996	4893	6	TGME49_021610	ubiquitin carboxyl-terminal hydrolase, putative	+	5	4250	687.983	140.606	YES
chrII	S1268	-	490084	495372	5288	1	TGME49_021640	ppg3, putative	+	1	4186	456.166	86.2644	YES
chrII	S1283	-	551554	558440	1378	2	TGME49_021690	hypothetical protein, conserved	-	2	4862	655.551	475.727	YES
chrII	S1297	+	658483	664541	1744	7	TGME49_021900	awp1 protein, putative	+	7	5882	230.037	131.902	YES
chrII	S1308	-	700790	709275	3714	9	TGME49_021950	splicing factor 3a protein, putative	-	9	6565	880.404	237.05	YES
chrII	S1308	-	700790	709275	3714	9	TGME49_021960	hypothetical protein, conserved	-	1	658	880.404	237.05	NO
chrII	S1315	+	742275	748545	2037	6	TGME49_022020	phosphoglycerate kinase, putative	+	6	5021	432.958	212.547	YES
chrII	S1318	+	759247	762894	2150	5	TGME49_022040	mog1 protein, putative	+	5	2518	304.367	141.566	YES
chrII	S1320	-	764906	773786	2814	4	TGME49_022050	hypothetical protein	-	4	4331	1283.32	456.047	YES
chrII	S1328	+	845607	848568	1635	3	TGME49_022090	hypothetical protein	+	4	2465	385.223	235.611	YES
chrII	S1331	+	848719	853544	4825	1	TGME49_022100	hypothetical protein	-	1	3431	1491.99	309.221	YES
chrII	S1339	-	873760	889629	6055	17	TGME49_022130	hypothetical protein, conserved	+	1	596	900.798	148.769	YES
chrII	S1339	-	873760	889629	6055	17	TGME49_022140	DEAD/DEAH box helicase, putative	-	17	12836	900.798	148.769	NO
chrII	S1345	+	893362	894685	1323	1	TGME49_022150	hypothetical protein	-	1	614	41.7504	31.5573	YES
chrII	S1347	-	897749	906077	3179	11	TGME49_022160	aldehyde dehydrogenase, putative	-	11	7423	374.187	117.706	YES
chrII	S1351	+	913295	915181	1886	1	TGME49_022180	hypothetical protein	-	1	272	290.434	153.995	YES
chrII	S1365	+	945800	951802	3220	5	TGME49_022220	articulin 4	+	5	4826	5966.32	1852.89	YES
chrII	S1371	+	966309	973168	6859	1	TGME49_022240	hypothetical protein	+	1	5223	1709.57	249.244	YES
chrII	S1412	+	1065339	1077626	6651	15	TGME49_022380	exportin 7, putative	+	15	9338	1146.87	172.435	YES
chrII	S1414	-	1091227	1093590	2363	1	TGME49_022390	hypothetical protein, conserved	-	1	950	183.091	77.4826	YES
chrII	S1437	-	1230173	1237058	1776	10	TGME49_022840	serine/threonine protein phosphatase, putative	-	10	6826	1174.52	661.329	YES
chrII	S1444	-	1237207	1239701	2494	1	TGME49_022850	hypothetical protein	+	1	2494	1075.71	431.321	YES
chrII	S1454	+	1285566	1291053	1954	5	TGME49_022910	phosphoglycerate mutase family protein	+	5	4653	503.56	257.707	YES
chrII	S1455	+	1292615	1294438	1823	1	TGME49_022920	trafficking protein particle complex protein, putative	+	1	1463	460.744	252.74	YES
chrII	S1465	+	1325476	1331615	2027	11	TGME49_022970	inositol monophosphatase, putative	+	10	5052	304.266	150.107	YES
chrII	S1470	+	1349179	1352093	509	2	TGME49_023010	hypothetical protein	+	1	431	1095.72	2152.69	YES
chrII	S1470	+	1349179	1352093	509	2	TGME49_023000	dynein light chain, putative	+	2	1064	1095.72	2152.69	NO
chrII	S1474	-	1361045	1363480	1599	2	TGME49_023040	hypothetical protein, conserved	-	2	2275	993.079	621.062	YES
chrII	S1483	+	1401771	1406442	2309	6	TGME49_023070	hypothetical protein	+	6	4662	1583.06	685.605	YES
chrII	S1490	-	1414582	1423024	640	2	TGME49_023090	hypothetical protein	-	1	2267	918.605	1435.32	YES
chrII	S1490	-	1414582	1423024	640	2	TGME49_023080	hypothetical protein	-	3	1835	918.605	1435.32	NO
chrII	S1496	-	1430180	1434951	2379	6	TGME49_023110	glycolipid transfer protein, putative	-	6	4282	953.827	400.936	YES
chrII	S1509	-	1493882	1497836	1092	8	TGME49_097060	phosphoglycerate mutase 1, putative	-	8	3923	2498.54	2288.04	YES
chrII	S1511	-	1499169	1502948	235	2	TGME49_097070	duplicated carbonic anhydrase	-	2	3630	8106.43	34495.4	YES
chrII	S1514	-	1513591	1515521	1032	2	TGME49_097100	hypothetical protein	-	2	1876	224.34	217.384	YES
chrII	S1519	+	1533275	1538154	2781	9	TGME49_097120	hypothetical protein	+	9	4131	1227.72	441.466	YES
chrII	S1524	-	1538520	1544272	3744	5	TGME49_097130	hypothetical protein	-	4	3512	842.319	224.978	YES
chrII	S1526	-	1552262	1560294	4736	8	TGME49_097150	MORN repeat-containing protein	-	8	4664	859.5	181.482	YES
chrII	S1528	-	1562396	1567310	2741	5	TGME49_097160	hypothetical protein	-	5	4216	176.489	64.3884	YES
chrII	S1551	+	1628663	1629865	1202	1	TGME49_097260	hypothetical protein	-	1	571	85.1926	70.8757	YES
chrII	S1552	+	1629897	1635145	1616	7	TGME49_097270	hypothetical protein	+	7	4267	134.711	83.361	YES
chrII	S1568	+	1684544	1693216	2233	5	TGME49_097340	hypothetical protein	+	3	3681	3516.56	1574.81	YES
chrII	S1568	+	1684544	1693216	2233	5	TGME49_097350	hypothetical protein	-	2	211	3516.56	1574.81	NO
chrII	S1580	+	1755695	1760453	853	4	TGME49_097430	hypothetical protein, conserved	+	4	4391	3619.39	4243.13	YES
chrII	S1611	+	1913872	1920327	1760	5	TGME49_097710	hypothetical protein	+	5	5167	633.969	360.21	YES
chrII	S1613	+	1922349	1936949	5776	18	TGME49_097720	trehalose-6-phosphate synthase domain-containing protein	+	18	12492	1056.7	182.946	YES
chrII	S1618	-	1940805	1942989	657	2	TGME49_097730	hypothetical protein, conserved	-	2	1723	296.382	451.114	YES
chrII	S1625	-	1967273	1972023	4750	1	TGME49_097770	hypothetical protein, conserved	+	1	1772	321.741	67.7349	YES
chrII	S1633	-	1984963	1987084	2121	1	TGME49_097790	hypothetical protein	-	1	1475	492.091	232.009	YES
chrII	S1647	+	2064737	2067840	2155	4	TGME49_097850	aminotransferase domain-containing protein	+	4	3064	228.568	106.064	YES
chrII	S1649	-	2069320	2074370	3063	8	TGME49_097870	hypothetical protein	-	1	1385	701.266	228.947	YES
chrII	S1649	-	2069320	2074370	3063	8	TGME49_097860	hypothetical protein	-	6	2728	701.266	228.947	YES
chrII	S1656	+	2085484	2091569	2189	5	TGME49_097900	hypothetical protein	+	5	4696	961.461	439.224	YES
chrII	S1120	+	17650	17862	212	1	TGME49_020870	hypothetical protein	-	3	212	1.07861	5.08778	NO_MATCH
chrII	S1121	+	22105	22431	326	1	TGME49_020880	hypothetical protein	+	5	326	10.2226	31.3577	NO_MATCH
chrII	S1122	-	23033	23610	577	1	TGME49_020880	hypothetical protein	+	5	577	13.787	23.8943	NO_MATCH
chrII	S1123	+	27775	28570	795	1	.	.	.	.	0	40.5909	51.0577	NO_MATCH
chrII	S1125	-	32620	45775	5728	15	TGME49_020910	hypothetical protein	-	15	12583	537.122	93.7713	YES
chrII	S1126	-	46431	47164	733	1	TGME49_020910	hypothetical protein	-	15	86	32.6814	44.5859	NO_MATCH
chrII	S1127	+	48569	48859	290	1	TGME49_020920	hypothetical protein	+	1	103	3.88076	13.3819	NO_MATCH
chrII	S1128	+	48978	49181	203	1	TGME49_020920	hypothetical protein	+	1	203	2.00194	9.86179	YES
chrII	S1129	+	49258	49534	276	1	TGME49_020920	hypothetical protein	+	1	276	4.54178	16.4557	YES
chrII	S1130	-	49563	49799	236	1	TGME49_020920	hypothetical protein	+	1	236	1.84399	7.81352	YES
chrII	S1131	+	49926	50135	209	1	TGME49_020920	hypothetical protein	+	1	209	1.98774	9.51072	YES
chrII	S1132	-	50211	50588	377	1	TGME49_020920	hypothetical protein	+	1	377	8.951	23.7427	YES
chrII	S1133	-	50667	51018	351	1	TGME49_020920	hypothetical protein	+	1	351	5.24632	14.9468	YES
chrII	S1135	-	56629	56893	264	1	TGME49_020930	hypothetical protein, conserved	-	10	264	2.2173	8.39887	NO_MATCH
chrII	S1136	-	57018	57296	278	1	TGME49_020930	hypothetical protein, conserved	-	10	278	2.79644	10.0591	NO_MATCH
chrII	S1137	+	60476	60935	459	1	TGME49_020930	hypothetical protein, conserved	-	10	17	7.23604	15.7648	NO_MATCH
chrII	S1138	-	61138	61354	216	1	.	.	.	.	0	3.36531	15.5802	NO_MATCH
chrII	S1139	-	61359	61662	303	1	.	.	.	.	0	5.29194	17.4651	NO_MATCH
chrII	S1140	+	65949	71301	1528	5	TGME49_020940	ribosomal RNA large subunit methyltransferase J, putative	+	6	4267	138.139	90.4054	YES
chrII	S1141	+	72623	72823	200	1	.	.	.	.	0	17.6124	88.0621	NO_MATCH
chrII	S1142	-	73311	73516	205	1	TGME49_020950	hypothetical protein	+	1	205	24.1904	118.002	YES
chrII	S1143	-	73922	74132	210	1	TGME49_020950	hypothetical protein	+	1	14	1.34152	6.38819	NO_MATCH
chrII	S1144	+	74744	75348	604	1	.	.	.	.	0	21.4614	35.5321	NO_MATCH
chrII	S1145	+	77916	80470	2554	1	.	.	.	.	0	605.424	237.049	NO
chrII	S1146	-	80478	82515	1036	2	TGME49_021160	acetyltransferase domain-containing protein	-	2	1902	143.952	138.95	YES
chrII	S1147	+	80957	81388	431	1	TGME49_021160	acetyltransferase domain-containing protein	-	2	431	15.7054	36.4396	NO_MATCH
chrII	S1148	+	81388	82000	612	1	TGME49_021160	acetyltransferase domain-containing protein	-	2	612	22.4704	36.7164	NO_MATCH
chrII	S1150	-	90018	90751	733	1	.	.	.	.	0	93.1669	127.104	NO_MATCH
chrII	S1151	-	91861	96100	1326	6	TGME49_021180	transmembrane domain-containing protein	-	6	4239	643.081	484.978	YES
chrII	S1152	-	92267	92474	207	1	TGME49_021180	transmembrane domain-containing protein	-	6	207	1.87036	9.03557	NO_MATCH
chrII	S1153	+	96316	98007	1691	1	TGME49_021180	transmembrane domain-containing protein	-	6	981	477.354	282.291	YES
chrII	S1154	+	98508	101143	1121	2	TGME49_021190	mRNA cleavage factor-like protein, putative	+	2	2071	115.839	103.335	YES
chrII	S1155	+	101184	101692	508	1	.	.	.	.	0	13.309	26.1988	NO_MATCH
chrII	S1156	+	102319	106171	3852	1	TGME49_021200	CW-type zinc finger domain-containing protein	-	7	3486	448.196	116.354	YES
chrII	S1157	-	107236	114573	4710	7	TGME49_021200	CW-type zinc finger domain-containing protein	-	7	6460	310.424	65.9074	YES
chrII	S1158	+	118258	120380	786	5	TGME49_021210	18 kDa cyclophilin	+	5	2099	4128.21	5252.17	YES
chrII	S1159	-	118291	118718	427	1	TGME49_021210	18 kDa cyclophilin	+	5	427	39.5781	92.6888	NO_MATCH
chrII	S1160	-	118733	118946	213	1	TGME49_021210	18 kDa cyclophilin	+	5	213	7.33173	34.4213	NO_MATCH
chrII	S1161	-	119061	119567	506	1	TGME49_021210	18 kDa cyclophilin	+	5	506	41.8475	82.7026	NO_MATCH
chrII	S1162	+	119643	120010	367	1	TGME49_021210	18 kDa cyclophilin	+	5	367	29.2776	79.7754	NO_MATCH
chrII	S1163	+	138086	140464	426	4	TGME49_021220	hypothetical protein	+	19	2378	4.43421	10.4089	YES
chrII	S1164	+	140569	142268	516	3	TGME49_021220	hypothetical protein	+	19	1699	8.29342	16.0725	YES
chrII	S1166	-	144733	144996	263	1	TGME49_021230	hypothetical protein	-	8	263	4.59552	17.4735	NO_MATCH
chrII	S1167	+	155440	155649	209	1	.	.	.	.	0	0.980811	4.69287	NO_MATCH
chrII	S1170	+	171703	172076	373	1	TGME49_021260	DAHP synthetase, putative	+	14	373	9.87647	26.4785	NO_MATCH
chrII	S1172	-	180221	180441	220	1	TGME49_021270	2OG-Fe(II) oxygenase family protein, putative	-	3	220	5.64972	25.6805	NO_MATCH
chrII	S1173	-	181788	182494	706	1	.	.	.	.	0	201.317	285.151	NO_MATCH
chrII	S1174	+	185497	185924	427	1	.	.	.	.	0	5.57879	13.0651	NO_MATCH
chrII	S1175	+	186016	186345	329	1	.	.	.	.	0	3.39941	10.3326	NO_MATCH
chrII	S1176	+	186717	186965	248	1	.	.	.	.	0	2.51665	10.1478	NO_MATCH
chrII	S1177	+	189253	189704	451	1	TGME49_021280	hypothetical protein	+	6	451	5.58066	12.374	YES
chrII	S1178	+	189749	190020	271	1	TGME49_021280	hypothetical protein	+	6	271	3.34796	12.3541	YES
chrII	S1179	-	190149	190418	269	1	TGME49_021280	hypothetical protein	+	6	269	4.28069	15.9133	YES
chrII	S1180	-	190587	191122	535	1	TGME49_021280	hypothetical protein	+	6	535	12.1779	22.7625	YES
chrII	S1181	-	191193	192606	1413	1	TGME49_021280	hypothetical protein	+	6	1413	49.9268	35.3339	YES
chrII	S1182	-	192613	195853	3240	1	TGME49_021280	hypothetical protein	+	6	3240	156.209	48.2127	YES
chrII	S1183	+	195853	203309	3923	8	TGME49_021290	hypothetical protein	+	1	772	413.508	105.406	YES
chrII	S1183	+	195853	203309	3923	8	TGME49_021280	hypothetical protein	+	6	3786	413.508	105.406	YES
chrII	S1184	-	206195	206858	663	1	.	.	.	.	0	11.6477	17.5682	NO_MATCH
chrII	S1186	+	205531	206042	511	1	.	.	.	.	0	31.743	62.1193	NO_MATCH
chrII	S1187	+	216239	216927	688	1	.	.	.	.	0	18.6277	27.0751	NO_MATCH
chrII	S1188	-	217085	235426	10118	16	TGME49_021320	acetyl-CoA carboxylase, putative	-	16	17487	2017.13	199.361	YES
chrII	S1189	-	237000	240589	1736	4	TGME49_021330	DNA gyrase subunit A, putative	-	15	3333	234.108	134.855	YES
chrII	S1190	-	240629	249372	2885	10	TGME49_021330	DNA gyrase subunit A, putative	-	15	8743	269.157	93.2952	YES
chrII	S1193	+	251991	253281	1290	1	.	.	.	.	0	52.0844	40.3755	NO_MATCH
chrII	S1194	+	254634	257011	775	2	TGME49_021340	hypothetical protein	+	2	1411	65.602	84.6478	YES
chrII	S1195	+	257037	258678	1641	1	TGME49_021340	hypothetical protein	+	2	440	103.69	63.1871	YES
chrII	S1197	-	262934	263200	266	1	TGME49_021350	hypothetical protein	+	5	266	4.49261	16.8895	NO_MATCH
chrII	S1199	-	264986	265201	215	1	TGME49_021360	beclin 1, putative	-	7	215	1.78962	8.3238	NO_MATCH
chrII	S1200	+	265929	266157	228	1	TGME49_021360	beclin 1, putative	-	7	228	1.98787	8.71874	NO_MATCH
chrII	S1201	+	266398	266677	279	1	TGME49_021360	beclin 1, putative	-	7	279	3.27898	11.7526	NO_MATCH
chrII	S1202	+	272504	272927	423	1	TGME49_021370	hypothetical protein	+	5	277	6.17146	14.5897	YES
chrII	S1203	+	275466	277039	1100	2	TGME49_021370	hypothetical protein	+	5	1573	40.7242	37.022	YES
chrII	S1204	+	277039	279361	2322	1	TGME49_021370	hypothetical protein	+	5	2020	123.978	53.3928	YES
chrII	S1205	+	279499	279716	217	1	.	.	.	.	0	1.32262	6.095	NO_MATCH
chrII	S1206	-	279729	280318	589	1	TGME49_021380	hypothetical protein, conserved	-	4	15	43.7224	74.2315	NO_MATCH
chrII	S1207	-	280318	283767	2049	4	TGME49_021380	hypothetical protein, conserved	-	4	3416	3660.24	1786.36	YES
chrII	S1208	-	281140	281506	366	1	TGME49_021380	hypothetical protein, conserved	-	4	366	13.9577	38.1357	NO_MATCH
chrII	S1209	+	282884	283461	577	1	TGME49_021380	hypothetical protein, conserved	-	4	577	11.095	19.2287	NO_MATCH
chrII	S1210	-	285391	292797	3376	12	TGME49_021390	hypothetical protein	-	8	5286	261.475	77.4512	YES
chrII	S1211	-	293623	294059	436	1	.	.	.	.	0	7.69856	17.6572	NO_MATCH
chrII	S1212	-	294059	294590	531	1	TGME49_021400	hypothetical protein	-	2	488	156.446	294.625	NO_MATCH
chrII	S1214	+	306021	314168	4829	8	TGME49_021410	actin, putative	+	8	5415	760.752	157.538	YES
chrII	S1215	-	311073	311450	377	1	TGME49_021410	actin, putative	+	8	377	3.78385	10.0367	NO_MATCH
chrII	S1216	+	326823	327087	264	1	.	.	.	.	0	3.85835	14.615	NO_MATCH
chrII	S1217	+	327358	327715	357	1	TGME49_021430	hypothetical protein	+	1	344	5.48004	15.3503	YES
chrII	S1218	-	327906	328344	438	1	TGME49_021430	hypothetical protein	+	1	438	9.869	22.532	YES
chrII	S1219	-	328411	328860	449	1	TGME49_021430	hypothetical protein	+	1	449	11.2651	25.0893	YES
chrII	S1220	-	329800	330011	211	1	.	.	.	.	0	4.38289	20.772	NO_MATCH
chrII	S1221	+	330164	331039	875	1	TGME49_021440	hypothetical protein	-	2	531	67.6347	77.2968	YES
chrII	S1222	+	332661	334896	2235	1	TGME49_021440	hypothetical protein	-	2	2235	106.089	47.4672	YES
chrII	S1223	+	334984	335230	246	1	TGME49_021440	hypothetical protein	-	2	246	6.48499	26.3618	YES
chrII	S1224	-	336166	336717	313	2	.	.	.	.	0	5.4568	17.4339	NO_MATCH
chrII	S1225	-	336842	338176	432	2	.	.	.	.	0	10.4585	24.2095	NO_MATCH
chrII	S1226	-	338581	338808	227	1	.	.	.	.	0	0.926478	4.0814	NO_MATCH
chrII	S1227	+	339524	342417	1520	4	TGME49_021450	hypothetical protein, conserved	+	6	2436	78.9758	51.9578	YES
chrII	S1228	+	342364	345954	1659	5	TGME49_021450	hypothetical protein, conserved	+	6	2486	224.392	135.257	YES
chrII	S1229	-	346098	348783	2685	1	.	.	.	.	0	256.628	95.5782	NO_MATCH
chrII	S1231	+	357205	357415	210	1	.	.	.	.	0	1.37116	6.52932	NO_MATCH
chrII	S1232	+	358110	368652	2328	11	TGME49_021470	hypothetical protein	+	12	9770	2410.35	1035.37	YES
chrII	S1233	-	358462	359264	802	1	TGME49_021470	hypothetical protein	+	12	802	30.5482	38.09	NO_MATCH
chrII	S1234	+	359371	359656	285	1	TGME49_021470	hypothetical protein	+	12	285	2.26664	7.95311	NO_MATCH
chrII	S1235	+	359757	360056	299	1	TGME49_021470	hypothetical protein	+	12	299	2.43055	8.12893	NO_MATCH
chrII	S1236	-	361175	361721	546	1	TGME49_021470	hypothetical protein	+	12	546	10.9128	19.9869	NO_MATCH
chrII	S1237	+	363412	364295	883	1	TGME49_021470	hypothetical protein	+	12	883	62.7003	71.0083	NO_MATCH
chrII	S1238	-	364541	364755	214	1	TGME49_021470	hypothetical protein	+	12	214	0.806981	3.77094	NO_MATCH
chrII	S1239	-	365311	365794	483	1	TGME49_021470	hypothetical protein	+	12	483	8.97787	18.5877	NO_MATCH
chrII	S1240	+	366003	366232	229	1	TGME49_021470	hypothetical protein	+	12	229	2.504	10.9345	NO_MATCH
chrII	S1241	-	366483	366755	272	1	TGME49_021470	hypothetical protein	+	12	272	5.64569	20.7562	NO_MATCH
chrII	S1244	+	372851	373225	374	1	TGME49_021480	hypothetical protein	-	5	374	9.95387	26.6146	NO_MATCH
chrII	S1245	-	377167	381649	1694	6	TGME49_021490	PUA domain-containing, cell cycle regulator protein, putative	-	5	3604	192.494	113.633	YES
chrII	S1246	-	377807	378102	295	1	TGME49_021490	PUA domain-containing, cell cycle regulator protein, putative	-	5	69	3.58952	12.1679	NO_MATCH
chrII	S1247	-	383164	387569	4405	1	TGME49_021500	dual specificity protein phosphatase, catalytic domain-containing protein	-	2	4393	486.942	110.543	YES
chrII	S1248	+	387748	390084	1217	3	TGME49_021510	hypothetical protein, conserved	+	3	2272	1601.26	1315.74	YES
chrII	S1251	-	406148	414946	4501	8	TGME49_021540	hypothetical protein	-	9	7287	193.144	42.9113	YES
chrII	S1253	+	433913	448893	8639	9	TGME49_021580	ftsJ-like methyltransferase domain-containing protein	+	8	13307	851.675	98.5848	YES
chrII	S1254	+	451412	451915	503	1	TGME49_021590	dual-specificity phosphatase, catalytic domain-containing protein	+	5	503	17.1356	34.0668	NO_MATCH
chrII	S1255	-	451980	452461	481	1	TGME49_021590	dual-specificity phosphatase, catalytic domain-containing protein	+	5	481	19.4707	40.4797	NO_MATCH
chrII	S1256	-	455104	459460	2748	4	TGME49_021600	hypothetical protein, conserved	-	5	3985	164.784	59.9651	YES
chrII	S1257	-	460894	461097	203	1	.	.	.	.	0	0.814646	4.01303	NO_MATCH
chrII	S1259	-	471529	472527	731	3	TGME49_021620	tubulin beta chain, putative	-	4	995	1218.65	1667.09	YES
chrII	S1260	+	472606	472899	293	1	TGME49_021620	tubulin beta chain, putative	-	4	293	320.721	1094.61	YES
chrII	S1261	-	473374	474470	375	2	TGME49_021620	tubulin beta chain, putative	-	4	1023	441.943	1178.51	YES
chrII	S1262	-	479370	482194	228	2	TGME49_021630	ppg3, putative	-	5	2182	117.746	516.43	YES
chrII	S1263	-	482843	484465	1034	2	TGME49_021630	ppg3, putative	-	5	1622	39.4343	38.1376	YES
chrII	S1264	+	485006	485219	213	1	TGME49_021630	ppg3, putative	-	5	213	3.8557	18.1019	YES
chrII	S1265	+	485646	485900	254	1	TGME49_021630	ppg3, putative	-	5	254	3.23996	12.7558	YES
chrII	S1266	+	486032	486250	218	1	TGME49_021630	ppg3, putative	-	5	218	2.47667	11.3609	NO_MATCH
chrII	S1267	+	486443	487633	1190	1	TGME49_021630	ppg3, putative	-	5	1190	27.9852	23.517	YES
chrII	S1269	+	495372	496036	664	1	TGME49_021640	ppg3, putative	+	1	39	48.3641	72.8376	NO_MATCH
chrII	S1270	-	498413	498653	240	1	.	.	.	.	0	2.40224	10.0093	NO_MATCH
chrII	S1271	+	498939	500050	1111	1	TGME49_021650	ATP-dependent RNA helicase, putative	+	12	2	28.4589	25.6156	NO_MATCH
chrII	S1272	+	500139	513726	5665	16	TGME49_021660	hypothetical protein	+	3	1677	301.644	53.247	YES
chrII	S1272	+	500139	513726	5665	16	TGME49_021650	ATP-dependent RNA helicase, putative	+	12	10373	301.644	53.247	YES
chrII	S1273	+	513785	514361	576	1	.	.	.	.	0	49.4936	85.9264	NO_MATCH
chrII	S1274	-	519866	540794	8998	24	TGME49_021670	transcription elongation factor FACT 140 kDa, putative	-	19	14243	2181.16	242.405	YES
chrII	S1274	-	519866	540794	8998	24	TGME49_021680	hypothetical protein	-	9	3191	2181.16	242.405	NO
chrII	S1275	+	529650	530182	532	1	TGME49_021670	transcription elongation factor FACT 140 kDa, putative	-	19	532	29.6833	55.7956	NO_MATCH
chrII	S1276	-	537903	538115	212	1	TGME49_021680	hypothetical protein	-	9	212	0.991931	4.67892	NO_MATCH
chrII	S1277	-	540986	541699	713	1	TGME49_021680	hypothetical protein	-	9	713	147.372	206.693	YES
chrII	S1278	-	541871	542889	689	2	TGME49_021680	hypothetical protein	-	9	1018	138.086	200.415	YES
chrII	S1279	-	542989	543193	204	1	TGME49_021680	hypothetical protein	-	9	204	184.833	906.043	NO_MATCH
chrII	S1280	-	543476	545812	1291	3	TGME49_021680	hypothetical protein	-	9	2323	164.598	127.496	YES
chrII	S1281	-	546128	546363	235	1	.	.	.	.	0	1.66772	7.0967	NO_MATCH
chrII	S1282	-	547627	547907	280	1	.	.	.	.	0	1.43022	5.10791	NO_MATCH
chrII	S1284	-	562202	562412	210	1	TGME49_021700	hypothetical protein	+	6	210	0.998607	4.75527	NO_MATCH
chrII	S1285	-	563157	563372	215	1	TGME49_021700	hypothetical protein	+	6	215	1.15659	5.37949	NO_MATCH
chrII	S1286	+	568049	568569	520	1	TGME49_021710	TBC domain-containing protein	-	10	520	10.3797	19.961	NO_MATCH
chrII	S1287	+	571981	575559	3578	1	TGME49_021710	TBC domain-containing protein	-	10	3578	202.499	56.5956	YES
chrII	S1288	+	575559	576517	958	1	TGME49_021710	TBC domain-containing protein	-	10	958	36.4167	38.0132	YES
chrII	S1289	+	576614	577063	449	1	TGME49_021710	TBC domain-containing protein	-	10	449	14.7542	32.86	NO_MATCH
chrII	S1290	-	578297	586816	2909	5	TGME49_021710	TBC domain-containing protein	-	10	7825	476.197	163.698	YES
chrII	S1290	-	578297	586816	2909	5	TGME49_021720	hypothetical protein, conserved	-	2	554	476.197	163.698	NO
chrII	S1291	+	611463	615224	1215	4	TGME49_021850	hypothetical protein	+	4	3307	198.366	163.264	YES
chrII	S1292	-	619195	619405	210	1	.	.	.	.	0	2.19414	10.4483	NO_MATCH
chrII	S1294	+	639199	639761	562	1	TGME49_021880	hypothetical protein	-	4	562	10.6327	18.9194	YES
chrII	S1295	-	640892	641100	208	1	.	.	.	.	0	0.635848	3.05696	NO_MATCH
chrII	S1296	-	642618	642836	218	1	.	.	.	.	0	1.22381	5.61381	NO_MATCH
chrII	S1299	+	665800	669083	672	4	.	.	.	.	0	27.5409	40.9835	NO_MATCH
chrII	S1303	-	687219	694845	3797	9	TGME49_021940	splicing factor 3a protein, putative	-	13	6376	313.838	82.6541	YES
chrII	S1304	-	695463	697413	937	3	TGME49_021940	splicing factor 3a protein, putative	-	13	1950	47.5284	50.724	YES
chrII	S1305	+	697871	698266	395	1	TGME49_021940	splicing factor 3a protein, putative	-	13	395	11.0056	27.8623	YES
chrII	S1307	-	700374	700622	248	1	.	.	.	.	0	4.96264	20.0107	NO_MATCH
chrII	S1309	-	702181	702446	265	1	TGME49_021950	splicing factor 3a protein, putative	-	9	265	4.10546	15.4923	NO_MATCH
chrII	S1310	-	713625	713925	300	1	.	.	.	.	0	12.2384	40.7946	NO_MATCH
chrII	S1311	+	714177	715841	401	2	TGME49_021980	ww domain U1 zinc finger domain-containing protein	+	3	715	55.3495	138.029	YES
chrII	S1312	-	722956	729429	2801	8	TGME49_022000	ribosome biogenesis protein Brix, putative	-	9	5422	188.791	67.4013	YES
chrII	S1313	+	729475	730322	847	1	TGME49_022000	ribosome biogenesis protein Brix, putative	-	9	785	44.109	52.0767	YES
chrII	S1314	-	739198	739492	294	1	.	.	.	.	0	9.21768	31.3527	NO_MATCH
chrII	S1316	+	750004	757413	4840	7	TGME49_022030	hypothetical protein	+	7	5130	514.249	106.25	YES
chrII	S1317	-	752067	752303	236	1	TGME49_022030	hypothetical protein	+	7	236	3.01826	12.7892	NO_MATCH
chrII	S1319	-	762894	763623	729	1	.	.	.	.	0	54.7119	75.0506	NO_MATCH
chrII	S1321	+	773786	774540	754	1	.	.	.	.	0	32.0413	42.4951	NO_MATCH
chrII	S1322	-	776146	778178	1132	3	TGME49_022060	hypothetical protein	-	10	1876	257.653	227.609	YES
chrII	S1323	+	778255	778503	248	1	TGME49_022060	hypothetical protein	-	10	248	2.82891	11.4069	YES
chrII	S1324	-	778695	779145	268	2	TGME49_022060	hypothetical protein	-	10	450	2.73415	10.2021	YES
chrII	S1325	+	786775	792641	2341	3	TGME49_022070	elongation factor 1-alpha, putative	+	3	3698	186.246	79.5585	YES
chrII	S1326	-	843304	843680	376	1	.	.	.	.	0	8.53593	22.7019	NO_MATCH
chrII	S1327	-	843680	845168	300	3	.	.	.	.	0	5.69321	18.9774	NO_MATCH
chrII	S1329	-	847280	847514	234	1	TGME49_022090	hypothetical protein	+	4	234	2.29125	9.79167	NO_MATCH
chrII	S1330	+	847641	847944	303	1	TGME49_022090	hypothetical protein	+	4	303	3.39579	11.2072	NO_MATCH
chrII	S1332	+	856854	861645	1796	7	TGME49_022110	UBA/TS-N domain-containing protein	+	8	4791	169.281	94.2543	YES
chrII	S1333	+	858525	858781	256	1	TGME49_022110	UBA/TS-N domain-containing protein	+	8	256	1.96236	7.66548	NO_MATCH
chrII	S1334	-	859172	859674	354	2	TGME49_022110	UBA/TS-N domain-containing protein	+	8	502	5.10937	14.4332	NO_MATCH
chrII	S1335	-	860289	861472	705	2	TGME49_022110	UBA/TS-N domain-containing protein	+	8	1183	16.9594	24.0559	NO_MATCH
chrII	S1336	+	861568	864574	3006	1	TGME49_022110	UBA/TS-N domain-containing protein	+	8	1713	495.265	164.759	NO_MATCH
chrII	S1337	-	864574	872259	1563	6	TGME49_022120	hypothetical protein	-	5	5273	199.555	127.674	YES
chrII	S1338	+	872278	873274	996	1	.	.	.	.	0	25.745	25.8484	NO_MATCH
chrII	S1340	+	889909	890749	840	1	.	.	.	.	0	31.5187	37.5222	NO_MATCH
chrII	S1341	+	890835	891184	349	1	.	.	.	.	0	8.28093	23.7276	NO_MATCH
chrII	S1342	+	891414	891619	205	1	.	.	.	.	0	2.50909	12.2395	NO_MATCH
chrII	S1343	+	892325	892646	321	1	.	.	.	.	0	3.69526	11.5117	NO_MATCH
chrII	S1344	+	892747	893009	262	1	.	.	.	.	0	3.44445	13.1467	NO_MATCH
chrII	S1346	+	894802	897568	796	2	.	.	.	.	0	98.956	124.317	NO_MATCH
chrII	S1348	-	898900	899109	209	1	TGME49_022160	aldehyde dehydrogenase, putative	-	11	209	1.5639	7.48279	NO_MATCH
chrII	S1349	-	906407	906794	387	1	.	.	.	.	0	3.16494	8.17814	NO_MATCH
chrII	S1350	+	907378	912084	585	2	TGME49_022170	dense-granule antigen DG32, putative	+	2	3872	3074.17	5254.99	YES
chrII	S1352	+	920725	924214	1045	5	TGME49_022190	hypothetical protein	+	10	3489	26.2966	25.1642	YES
chrII	S1353	+	924429	927339	879	4	TGME49_022190	hypothetical protein	+	10	2766	34.0989	38.7929	YES
chrII	S1354	-	927433	927660	227	1	.	.	.	.	0	2.39002	10.5287	NO_MATCH
chrII	S13547	+	2816604	2817854	1250	1	TGME49_112610	hypothetical protein	-	6	134	52.4847	41.9878	NO_MATCH		YES
chrII	S1355	+	927740	928219	479	1	.	.	.	.	0	16.8638	35.2062	NO_MATCH
chrII	S1356	-	928315	928784	469	1	TGME49_022200	hypothetical protein	+	9	349	11.5197	24.5622	YES
chrII	S1357	-	929158	929986	828	1	TGME49_022200	hypothetical protein	+	9	828	41.4828	50.0999	NO_MATCH
chrII	S1358	+	930086	933158	1153	4	TGME49_022200	hypothetical protein	+	9	3072	65.5362	56.8397	YES
chrII	S1359	+	935344	935561	217	1	TGME49_022200	hypothetical protein	+	9	217	2.04537	9.42565	NO_MATCH
chrII	S1360	-	937788	938106	318	1	TGME49_022210	SPFH domain / Band 7 family domain-containing protein	-	8	318	6.0645	19.0707	NO_MATCH
chrII	S1361	-	938221	938597	376	1	TGME49_022210	SPFH domain / Band 7 family domain-containing protein	-	8	376	10.3668	27.5713	NO_MATCH
chrII	S1362	-	938838	939074	236	1	TGME49_022210	SPFH domain / Band 7 family domain-containing protein	-	8	236	3.92072	16.6132	NO_MATCH
chrII	S1363	+	939300	939801	501	1	TGME49_022210	SPFH domain / Band 7 family domain-containing protein	-	8	501	15.7187	31.3747	NO_MATCH
chrII	S1364	+	944939	945695	756	1	.	.	.	.	0	15.5471	20.565	NO_MATCH
chrII	S1366	-	953413	959248	779	2	TGME49_022230	hypothetical protein	-	4	5496	301.063	386.474	YES
chrII	S1367	+	959871	960318	447	1	TGME49_022230	hypothetical protein	-	4	447	9.75718	21.8281	YES
chrII	S1368	+	961252	962290	1038	1	TGME49_022230	hypothetical protein	-	4	1038	25.5923	24.6554	YES
chrII	S13685	+	3413296	3416385	806	5	.	.	.	.	0	21.3823	26.5289	NO_MATCH		YES
chrII	S1369	-	962444	962824	380	1	TGME49_022230	hypothetical protein	-	4	267	5.16144	13.5827	YES
chrII	S1370	+	962933	963336	403	1	.	.	.	.	0	5.49428	13.6334	NO_MATCH
chrII	S1372	+	974585	975145	560	1	TGME49_022250	hypothetical protein	-	1	560	22.5089	40.1945	YES
chrII	S1373	-	975289	975645	356	1	TGME49_022250	hypothetical protein	-	1	356	8.44805	23.7305	YES
chrII	S1374	-	975740	977693	473	2	TGME49_022260	hypothetical protein	-	2	303	35.4336	74.9124	YES
chrII	S1374	-	975740	977693	473	2	TGME49_022250	hypothetical protein	-	1	1135	35.4336	74.9124	YES
chrII	S1375	+	977739	978256	517	1	TGME49_022260	hypothetical protein	-	2	517	9.50406	18.3831	YES
chrII	S1376	+	978921	979293	372	1	TGME49_022260	hypothetical protein	-	2	372	4.80048	12.9045	YES
chrII	S1377	+	979486	979831	345	1	TGME49_022260	hypothetical protein	-	2	345	4.73461	13.7235	YES
chrII	S1378	+	980450	981077	627	1	.	.	.	.	0	10.3778	16.5515	NO_MATCH
chrII	S1379	+	990233	990441	208	1	TGME49_022280	hypothetical protein	-	2	208	2.19959	10.575	NO_MATCH
chrII	S1380	+	991324	994181	1422	2	TGME49_022290	U6 snRNA-associated Sm-like protein LSm1, putative	+	3	2093	691.198	486.075	YES
chrII	S1381	-	994618	999722	331	3	TGME49_022300	hypothetical protein	-	3	4844	307.73	929.698	YES
chrII	S1382	-	999722	1001319	1597	1	TGME49_022300	hypothetical protein	-	3	921	86.2032	53.9782	YES
chrII	S1383	+	1004094	1011519	2975	8	TGME49_022310	hypothetical protein, conserved	+	8	6060	337.602	113.48	YES
chrII	S1383	+	1004094	1011519	2975	8	TGME49_022320	hypothetical protein	+	2	10	337.602	113.48	NO
chrII	S1384	+	1013033	1013676	643	1	TGME49_022320	hypothetical protein	+	2	561	31.2967	48.6729	YES
chrII	S1385	-	1014561	1015173	612	1	TGME49_022330	hypothetical protein	-	4	612	21.0639	34.4181	NO_MATCH
chrII	S1386	+	1015298	1015698	400	1	TGME49_022330	hypothetical protein	-	4	400	9.68131	24.2033	YES
chrII	S1387	-	1015819	1016624	805	1	TGME49_022330	hypothetical protein	-	4	805	29.154	36.2161	YES
chrII	S1388	+	1016692	1016985	293	1	TGME49_022330	hypothetical protein	-	4	293	7.31418	24.9631	YES
chrII	S1389	-	1017025	1018747	452	3	TGME49_022330	hypothetical protein	-	4	1722	8.68946	19.2245	YES
chrII	S1390	-	1018887	1019182	295	1	TGME49_022330	hypothetical protein	-	4	295	3.5949	12.1861	YES
chrII	S1391	+	1019367	1019588	221	1	TGME49_022330	hypothetical protein	-	4	221	1.75776	7.95367	YES
chrII	S1392	+	1019650	1019857	207	1	TGME49_022330	hypothetical protein	-	4	207	1.68242	8.12763	YES
chrII	S1393	+	1019984	1020613	629	1	TGME49_022330	hypothetical protein	-	4	629	12.8011	20.3515	YES
chrII	S1394	+	1021542	1021775	233	1	TGME49_022330	hypothetical protein	-	4	233	1.50185	6.44571	YES
chrII	S1395	+	1022609	1022811	202	1	TGME49_022330	hypothetical protein	-	4	202	0.681677	3.37464	YES
chrII	S1396	+	1023065	1023284	219	1	TGME49_022330	hypothetical protein	-	4	219	2.1984	10.0383	YES
chrII	S1397	-	1030902	1031129	227	1	TGME49_022340	hypothetical protein	+	5	227	1.31498	5.79288	YES
chrII	S1398	+	1034067	1034432	365	1	TGME49_022340	hypothetical protein	+	5	365	6.86304	18.8028	NO_MATCH
chrII	S1399	+	1035461	1036784	1323	1	.	.	.	.	0	313.71	237.12	NO_MATCH
chrII	S1400	-	1036786	1044931	2398	11	TGME49_022350	hypothetical protein	-	11	7359	733.948	306.067	YES
chrII	S1401	-	1037315	1037655	340	1	TGME49_022350	hypothetical protein	-	11	340	6.98392	20.541	NO_MATCH
chrII	S1402	+	1039049	1039257	208	1	TGME49_022350	hypothetical protein	-	11	208	2.5254	12.1413	NO_MATCH
chrII	S1403	+	1039362	1039628	266	1	TGME49_022350	hypothetical protein	-	11	266	5.91866	22.2506	NO_MATCH
chrII	S1404	+	1044931	1045711	780	1	.	.	.	.	0	31.5428	40.4395	NO_MATCH
chrII	S1405	-	1045791	1046021	230	1	.	.	.	.	0	5.03958	21.9112	NO_MATCH
chrII	S1406	+	1056059	1056296	237	1	TGME49_022360	hypothetical protein	+	15	237	2.86851	12.1034	NO_MATCH
chrII	S1407	+	1059176	1060424	1248	1	TGME49_022370	SRS13	+	1	1248	48.7215	39.0396	YES
chrII	S1408	-	1060982	1061372	390	1	TGME49_022370	SRS13	+	1	390	10.4057	26.6813	YES
chrII	S1409	+	1061502	1063068	1566	1	TGME49_022370	SRS13	+	1	207	72.1407	46.0668	YES
chrII	S1410	+	1064123	1064337	214	1	.	.	.	.	0	2.39886	11.2096	NO_MATCH
chrII	S1411	-	1064491	1065005	514	1	.	.	.	.	0	9.9555	19.3687	NO_MATCH
chrII	S1413	+	1090731	1091173	442	1	.	.	.	.	0	19.0638	43.1307	NO_MATCH
chrII	S1415	+	1093856	1100634	4741	6	TGME49_022400	hypothetical protein	+	5	4084	1208.48	254.899	YES
chrII	S1416	+	1101857	1113724	4148	16	TGME49_022410	hypothetical protein, conserved	+	17	10740	485.628	117.075	YES
chrII	S1417	-	1117121	1117372	251	1	TGME49_022420	hypothetical protein	+	1	251	3.32018	13.2278	YES
chrII	S1418	+	1117486	1117726	240	1	TGME49_022420	hypothetical protein	+	1	240	4.07543	16.981	YES
chrII	S1419	+	1117735	1118505	770	1	TGME49_022420	hypothetical protein	+	1	476	31.9833	41.5367	YES
chrII	S1420	+	1119692	1119905	213	1	.	.	.	.	0	2.09878	9.85345	NO_MATCH
chrII	S1421	-	1121218	1130931	3353	12	TGME49_022430	ubiquitin-transferase domain containing protein	-	13	8763	182.117	54.3148	YES
chrII	S1422	+	1131035	1131571	536	1	TGME49_022430	ubiquitin-transferase domain containing protein	-	13	536	14.687	27.4012	YES
chrII	S1423	-	1131649	1131968	319	1	TGME49_022430	ubiquitin-transferase domain containing protein	-	13	319	7.40598	23.2162	YES
chrII	S1424	-	1132265	1132521	256	1	TGME49_022430	ubiquitin-transferase domain containing protein	-	13	256	2.86652	11.1973	YES
chrII	S1425	+	1136345	1136595	250	1	TGME49_022430	ubiquitin-transferase domain containing protein	-	13	106	3.18857	12.7543	YES
chrII	S1426	+	1136713	1137511	798	1	.	.	.	.	0	16.2944	20.4191	NO_MATCH
chrII	S1427	-	1137599	1138948	330	2	.	.	.	.	0	3.38424	10.2553	NO_MATCH
chrII	S1428	+	1167230	1167710	480	1	TGME49_022670	hypothetical protein	+	20	480	10.8486	22.6013	NO_MATCH
chrII	S1429	+	1170470	1171404	934	1	TGME49_022670	hypothetical protein	+	20	934	27.131	29.0482	NO_MATCH
chrII	S1430	+	1142085	1176197	7981	49	TGME49_022670	hypothetical protein	+	20	15014	1054.35	132.107	YES
chrII	S1430	+	1142085	1176197	7981	49	TGME49_022660	hypothetical protein	+	16	10434	1054.35	132.107	YES
chrII	S1430	+	1142085	1176197	7981	49	TGME49_022650	hypothetical protein, conserved	-	1	353	1054.35	132.107	YES
chrII	S1430	+	1142085	1176197	7981	49	TGME49_022640	leucine rich repeat containing protein	+	1	650	1054.35	132.107	YES
chrII	S1431	+	1185634	1194163	4708	7	TGME49_022710	hypothetical protein, conserved	+	7	7592	1002.5	212.935	YES
chrII	S1432	-	1190428	1191020	592	1	TGME49_022710	hypothetical protein, conserved	+	7	592	28.0302	47.3482	NO_MATCH
chrII	S1433	-	1194195	1194654	459	1	.	.	.	.	0	43.0812	93.8589	NO_MATCH
chrII	S1434	-	1194691	1228703	10966	41	TGME49_022830	hypothetical protein	-	16	13304	726.629	66.262	YES
chrII	S1434	-	1194691	1228703	10966	41	TGME49_022720	glycogen synthase, putative	-	24	18526	726.629	66.262	YES
chrII	S1435	+	1232653	1233253	600	1	TGME49_022840	serine/threonine protein phosphatase, putative	-	10	600	30.9377	51.5628	NO_MATCH
chrII	S1436	+	1235128	1235568	440	1	TGME49_022840	serine/threonine protein phosphatase, putative	-	10	440	7.05752	16.0398	NO_MATCH
chrII	S1438	-	1230971	1231324	353	1	TGME49_022840	serine/threonine protein phosphatase, putative	-	10	353	5.40174	15.3024	NO_MATCH
chrII	S1439	+	1231857	1232205	348	1	TGME49_022840	serine/threonine protein phosphatase, putative	-	10	348	38.1114	109.515	NO_MATCH
chrII	S1440	+	1232235	1232602	367	1	TGME49_022840	serine/threonine protein phosphatase, putative	-	10	367	30.5724	83.3036	NO_MATCH
chrII	S1441	+	1233257	1233911	654	1	TGME49_022840	serine/threonine protein phosphatase, putative	-	10	654	21.2571	32.5032	NO_MATCH
chrII	S1442	+	1234796	1235045	249	1	TGME49_022840	serine/threonine protein phosphatase, putative	-	10	249	2.65641	10.6683	NO_MATCH
chrII	S1443	-	1235770	1236311	541	1	TGME49_022840	serine/threonine protein phosphatase, putative	-	10	541	42.5811	78.7081	NO_MATCH
chrII	S1445	+	1239701	1240479	778	1	TGME49_022860	eukaryotic translation initiation factor 3 subunit 9, putative	-	18	578	29.3314	37.7011	NO_MATCH
chrII	S1445	+	1239701	1240479	778	1	TGME49_022850	hypothetical protein	+	1	7	29.3314	37.7011	NO_MATCH
chrII	S1446	-	1240587	1252937	3149	18	TGME49_022860	eukaryotic translation initiation factor 3 subunit 9, putative	-	18	12337	2275.05	722.467	YES
chrII	S1447	+	1253233	1256392	1869	4	TGME49_022870	hypothetical protein	+	4	2137	583.537	312.219	YES
chrII	S1448	+	1255330	1255572	242	1	TGME49_022870	hypothetical protein	+	4	73	2.01066	8.30853	NO_MATCH
chrII	S1449	+	1257636	1260759	2240	3	TGME49_022880	hypothetical protein	+	6	240	81.047	36.1817	YES
chrII	S1450	+	1261425	1263533	1048	4	TGME49_022880	hypothetical protein	+	6	2108	46.6298	44.4941	YES
chrII	S1451	-	1264098	1285478	9481	21	TGME49_022900	hypothetical protein	-	2	996	868.965	91.6533	YES
chrII	S1451	-	1264098	1285478	9481	21	TGME49_022890	phosphoserine phosphatase, putative	-	19	16053	868.965	91.6533	YES
chrII	S1451	-	1264098	1285478	9481	21	TGME49_022880	hypothetical protein	+	6	1370	868.965	91.6533	NO
chrII	S1452	+	1266975	1267195	220	1	TGME49_022890	phosphoserine phosphatase, putative	-	19	220	1.95726	8.89662	NO_MATCH
chrII	S1453	-	1267804	1268041	237	1	TGME49_022890	phosphoserine phosphatase, putative	-	19	237	0.574626	2.42458	NO_MATCH
chrII	S1456	-	1295456	1297903	2447	1	TGME49_022930	hypothetical protein	-	4	1142	1025.84	419.222	YES
chrII	S1457	-	1297903	1298780	597	2	TGME49_022930	hypothetical protein	-	4	835	26.9906	45.2104	YES
chrII	S1458	+	1301644	1301915	271	1	TGME49_022940	oocyst wall protein, putative	+	2	271	4.17277	15.3977	YES
chrII	S1459	-	1302161	1307059	1449	2	TGME49_022950	14 kDa phosphohistidine phosphatase, putative	-	3	2837	1355.63	935.561	YES
chrII	S1459	-	1302161	1307059	1449	2	TGME49_022940	oocyst wall protein, putative	+	2	466	1355.63	935.561	NO
chrII	S1460	-	1304822	1305261	439	1	TGME49_022950	14 kDa phosphohistidine phosphatase, putative	-	3	439	12.178	27.7403	NO_MATCH
chrII	S1461	+	1310415	1310719	304	1	.	.	.	.	0	5.92852	19.5017	NO_MATCH
chrII	S1462	+	1310720	1313516	1502	4	TGME49_022960	SCY kinase-related protein (incomplete catalytic triad)	+	14	2244	60.2737	40.1289	YES
chrII	S1463	+	1313622	1321345	1597	11	TGME49_022960	SCY kinase-related protein (incomplete catalytic triad)	+	14	7723	73.7108	46.1558	YES
chrII	S1464	+	1322202	1323899	709	2	TGME49_022960	SCY kinase-related protein (incomplete catalytic triad)	+	14	1228	95.7877	135.103	YES
chrII	S1466	-	1330162	1330397	235	1	TGME49_022970	inositol monophosphatase, putative	+	10	235	2.24573	9.5563	NO_MATCH
chrII	S1467	-	1341420	1344277	1020	6	TGME49_022990	ribosomal protein S18 domain containing protein	-	8	2515	197.854	193.975	YES
chrII	S1468	+	1343567	1343784	217	1	TGME49_022990	ribosomal protein S18 domain containing protein	-	8	217	2.29563	10.579	NO_MATCH
chrII	S1469	-	1343955	1346587	1875	3	TGME49_022990	ribosomal protein S18 domain containing protein	-	8	1110	265.284	141.485	YES
chrII	S1471	+	1349282	1349905	623	1	.	.	.	.	0	26.2356	42.1117	NO_MATCH
chrII	S1472	-	1349993	1350828	835	1	TGME49_023000	dynein light chain, putative	+	2	731	44.0582	52.7644	YES
chrII	S1473	-	1352591	1356539	2191	3	TGME49_023020	coproporphyrinogen oxidase, putative	-	2	2274	360.132	164.369	YES
chrII	S1475	+	1366534	1368833	1160	3	TGME49_023050	40s ribosomal protein S20, putative	+	3	2114	5113.33	4408.04	YES
chrII	S1476	+	1380642	1381965	490	3	TGME49_023060	MORN repeat-containing protein	+	40	1323	6.00874	12.2627	YES
chrII	S1477	+	1384580	1385986	615	4	TGME49_023060	MORN repeat-containing protein	+	40	1406	11.7903	19.1712	YES
chrII	S1478	+	1386751	1389661	810	6	TGME49_023060	MORN repeat-containing protein	+	40	2910	18.9238	23.3627	YES
chrII	S1479	+	1390646	1391412	258	2	TGME49_023060	MORN repeat-containing protein	+	40	766	3.93131	15.2376	YES
chrII	S1480	+	1391600	1396946	1497	9	TGME49_023060	MORN repeat-containing protein	+	40	5346	53.2265	35.5555	YES
chrII	S1481	+	1397531	1399036	465	4	TGME49_023060	MORN repeat-containing protein	+	40	1505	14.7649	31.7526	YES
chrII	S1482	-	1399570	1400220	650	1	TGME49_023060	MORN repeat-containing protein	+	40	372	26.5764	40.8867	YES
chrII	S1484	-	1403353	1403695	342	1	TGME49_023070	hypothetical protein	+	6	342	16.4217	48.0167	NO_MATCH
chrII	S1485	+	1403920	1404466	546	1	TGME49_023070	hypothetical protein	+	6	546	75.9164	139.041	NO_MATCH
chrII	S1486	+	1404537	1405225	688	1	TGME49_023070	hypothetical protein	+	6	688	113.063	164.336	NO_MATCH
chrII	S1487	+	1405255	1405534	279	1	TGME49_023070	hypothetical protein	+	6	279	18.1968	65.2215	NO_MATCH
chrII	S1488	-	1407475	1414582	826	2	TGME49_023080	hypothetical protein	-	3	4611	1978.4	2395.16	YES
chrII	S1489	+	1411724	1411939	215	1	TGME49_023080	hypothetical protein	-	3	215	1.79753	8.3606	NO_MATCH
chrII	S1491	+	1420644	1421019	375	1	.	.	.	.	0	10.6526	28.4068	NO_MATCH
chrII	S1492	-	1423302	1423783	481	1	.	.	.	.	0	34.69	72.1206	NO_MATCH
chrII	S1493	-	1425256	1425697	441	1	.	.	.	.	0	9.7547	22.1195	NO_MATCH
chrII	S1494	+	1425987	1426584	597	1	TGME49_023100	hypothetical protein	-	1	597	14.4392	24.1862	YES
chrII	S1495	+	1426592	1428250	1658	1	TGME49_023100	hypothetical protein	-	1	1598	51.861	31.2792	YES
chrII	S1497	+	1435007	1435218	211	1	.	.	.	.	0	2.44297	11.578	NO_MATCH
chrII	S1498	+	1440787	1441273	486	1	.	.	.	.	0	19.2551	39.6196	NO_MATCH
chrII	S1499	-	1439472	1443056	1494	3	.	.	.	.	0	662.7	443.575	NO
chrII	S1500	-	1441388	1441842	454	1	.	.	.	.	0	10.7726	23.7282	NO_MATCH
chrII	S1501	-	1444099	1448724	1997	8	TGME49_023130	hypothetical protein	-	7	4527	80.3917	40.2562	YES
chrII	S1503	+	1450761	1456755	2042	11	TGME49_023140	multisynthetase complex auxiliary component p43, putative	+	10	5992	645.883	316.299	YES
chrII	S1504	+	1454613	1455026	413	1	TGME49_023140	multisynthetase complex auxiliary component p43, putative	+	10	413	7.76427	18.7997	NO_MATCH
chrII	S1505	-	1464702	1477035	4140	16	TGME49_096950	hypothetical protein	-	14	7689	310.317	74.9559	YES
chrII	S1505	-	1464702	1477035	4140	16	TGME49_023150	hypothetical protein	-	7	3860	310.317	74.9559	YES
chrII	S1506	-	1464947	1465232	285	1	TGME49_023150	hypothetical protein	-	7	285	3.70878	13.0133	NO_MATCH
chrII	S1507	-	1465934	1466353	419	1	TGME49_023150	hypothetical protein	-	7	419	11.3102	26.9933	NO_MATCH
chrII	S1508	-	1477062	1480493	1743	5	TGME49_096950	hypothetical protein	-	14	3346	70.2994	40.3324	YES
chrII	S15097	+	2205093	2206980	687	2	.	.	.	.	0	74.134	107.91	NO_MATCH		YES
chrII	S1510	-	1497259	1497474	215	1	TGME49_097060	phosphoglycerate mutase 1, putative	-	8	215	1.2184	5.66696	NO_MATCH
chrII	S1512	+	1500563	1500913	350	1	TGME49_097070	duplicated carbonic anhydrase	-	2	350	25.4971	72.8488	NO_MATCH
chrII	S1513	+	1505249	1508004	1561	2	TGME49_097080	hypothetical protein	+	2	2045	276.389	177.059	YES
chrII	S1515	-	1516793	1522343	1765	4	TGME49_097110	kinesin motor domain containing protein	-	9	5049	166.35	94.2493	YES
chrII	S1516	-	1522495	1526992	1880	4	TGME49_097110	kinesin motor domain containing protein	-	9	4497	76.1582	40.5097	YES
chrII	S1517	-	1529017	1529522	505	1	TGME49_097110	kinesin motor domain containing protein	-	9	505	11.133	22.0455	YES
chrII	S1518	-	1530002	1530324	322	1	.	.	.	.	0	3.78393	11.7513	NO_MATCH
chrII	S1520	-	1534332	1534582	250	1	TGME49_097120	hypothetical protein	+	9	250	9.96104	39.8442	NO_MATCH
chrII	S1521	-	1534964	1535283	319	1	TGME49_097120	hypothetical protein	+	9	319	4.55941	14.2928	NO_MATCH
chrII	S1522	-	1536005	1536276	271	1	TGME49_097120	hypothetical protein	+	9	271	9.56029	35.2778	NO_MATCH
chrII	S1523	-	1537361	1537611	250	1	TGME49_097120	hypothetical protein	+	9	250	4.47695	17.9078	NO_MATCH
chrII	S1525	+	1547810	1551073	1213	3	TGME49_097140	u6 snRNA-associated sm-like protein Lsm2, putative	+	3	1509	325.352	268.221	YES
chrII	S1527	-	1555351	1555869	518	1	TGME49_097150	MORN repeat-containing protein	-	8	518	15.7053	30.3191	NO_MATCH
chrII	S1529	+	1569669	1573975	1947	6	TGME49_097170	ribosomal protein L17, putative	+	6	3327	153.142	78.6556	YES
chrII	S1530	+	1576977	1577586	609	1	TGME49_097180	hypothetical protein	-	7	609	15.201	24.9606	NO_MATCH
chrII	S1531	+	1578866	1579131	265	1	TGME49_097180	hypothetical protein	-	7	265	2.66089	10.0411	NO_MATCH
chrII	S1532	+	1587398	1587625	227	1	.	.	.	.	0	1.5683	6.90883	NO_MATCH
chrII	S1533	+	1587897	1588618	721	1	TGME49_097200	hypothetical protein	+	3	377	10.7995	14.9786	YES
chrII	S1534	+	1588721	1589113	392	1	TGME49_097200	hypothetical protein	+	3	392	5.79669	14.7875	YES
chrII	S1535	+	1589861	1591008	828	2	TGME49_097200	hypothetical protein	+	3	1147	25.2205	30.4595	YES
chrII	S1536	-	1592036	1594834	2798	1	TGME49_097200	hypothetical protein	+	3	2798	175.937	62.8797	YES
chrII	S1537	-	1594845	1596158	1313	1	TGME49_097200	hypothetical protein	+	3	1313	81.8889	62.3678	YES
chrII	S1538	+	1596258	1602014	1435	2	TGME49_097210	hypothetical protein	+	1	4289	578.471	403.116	YES
chrII	S1538	+	1596258	1602014	1435	2	TGME49_097200	hypothetical protein	+	3	935	578.471	403.116	NO
chrII	S1539	-	1597030	1597252	222	1	TGME49_097200	hypothetical protein	+	3	163	1.74326	7.85252	YES
chrII	S1540	+	1603089	1603327	238	1	.	.	.	.	0	5.08477	21.3646	NO_MATCH
chrII	S1541	-	1603385	1605701	909	2	TGME49_097220	very long-chain acyl-CoA synthetase, putative	-	4	916	100.225	110.259	YES
chrII	S15419	+	3316417	3317122	705	1	TGME49_047420	hypothetical protein	+	4	626	29.3424	41.6204	NO_MATCH		YES
chrII	S1542	-	1605804	1607351	341	2	TGME49_097220	very long-chain acyl-CoA synthetase, putative	-	4	1547	10.8634	31.8573	YES
chrII	S1543	-	1607306	1609503	407	2	TGME49_097220	very long-chain acyl-CoA synthetase, putative	-	4	2197	39.2337	96.3973	YES
chrII	S1544	-	1609790	1610700	910	1	TGME49_097220	very long-chain acyl-CoA synthetase, putative	-	4	336	24.0196	26.3952	YES
chrII	S1545	+	1610973	1611266	293	1	.	.	.	.	0	2.63189	8.98256	NO_MATCH
chrII	S1546	+	1611275	1611619	344	1	.	.	.	.	0	15.5374	45.167	NO_MATCH
chrII	S1547	+	1612483	1619053	2486	7	TGME49_097230	hypothetical protein, conserved	+	7	6446	617.091	248.227	YES
chrII	S1548	-	1611658	1612838	1156	2	TGME49_097230	hypothetical protein, conserved	+	7	742	123.152	106.533	YES
chrII	S1549	+	1616887	1617139	252	1	TGME49_097230	hypothetical protein, conserved	+	7	252	2.10093	8.33703	NO_MATCH
chrII	S1550	-	1620037	1628410	3424	11	TGME49_097250	hypothetical protein	+	1	326	654.947	191.281	YES
chrII	S1550	-	1620037	1628410	3424	11	TGME49_097240	hypothetical protein, conserved	-	10	6173	654.947	191.281	YES
chrII	S1553	+	1633968	1634460	492	1	TGME49_097270	hypothetical protein	+	7	492	6.28747	12.7794	NO_MATCH
chrII	S1554	+	1652496	1653007	511	1	.	.	.	.	0	51.7549	101.282	NO_MATCH
chrII	S1555	-	1653109	1662671	4152	11	TGME49_097320	hypothetical protein, conserved	-	10	7557	480.898	115.823	YES
chrII	S1556	-	1654268	1654472	204	1	TGME49_097320	hypothetical protein, conserved	-	10	204	1.39811	6.85349	NO_MATCH
chrII	S1557	-	1657532	1657943	411	1	TGME49_097320	hypothetical protein, conserved	-	10	411	7.87101	19.1509	NO_MATCH
chrII	S1558	+	1664663	1667122	2459	1	TGME49_097330	hypothetical protein	-	3	1419	106.211	43.1927	YES
chrII	S1559	+	1667324	1668080	756	1	TGME49_097330	hypothetical protein	-	3	756	20.041	26.5092	YES
chrII	S1560	-	1668081	1668790	709	1	TGME49_097330	hypothetical protein	-	3	709	15.3408	21.6373	YES
chrII	S1561	+	1670609	1670873	264	1	TGME49_097330	hypothetical protein	-	3	264	2.79741	10.5962	YES
chrII	S1562	-	1671857	1672085	228	1	TGME49_097330	hypothetical protein	-	3	228	1.64956	7.23492	YES
chrII	S1563	+	1672165	1672411	246	1	TGME49_097330	hypothetical protein	-	3	246	1.68586	6.85311	YES
chrII	S1564	-	1674839	1675060	221	1	TGME49_097330	hypothetical protein	-	3	221	0.958564	4.33739	YES
chrII	S1566	+	1681566	1681882	316	1	.	.	.	.	0	5.40981	17.1196	NO_MATCH
chrII	S1567	-	1684172	1684544	372	1	.	.	.	.	0	7.10405	19.0969	NO_MATCH
chrII	S1569	-	1686393	1686798	405	1	.	.	.	.	0	16.8719	41.6591	NO_MATCH
chrII	S1570	-	1688589	1689072	483	1	TGME49_097340	hypothetical protein	+	3	483	16.5099	34.182	NO_MATCH
chrII	S1571	-	1689753	1690215	462	1	TGME49_097340	hypothetical protein	+	3	462	16.5185	35.7544	NO_MATCH
chrII	S1572	-	1694666	1695883	1217	1	TGME49_097360	hypothetical protein, conserved	+	14	368	54.9693	45.1679	YES
chrII	S1573	+	1696027	1705055	3331	15	TGME49_097360	hypothetical protein, conserved	+	14	8088	258.538	77.6156	YES
chrII	S1574	+	1730717	1736902	3555	6	TGME49_097400	hypothetical protein	+	6	5776	906.575	255.014	YES
chrII	S1575	-	1736947	1737365	418	1	.	.	.	.	0	10.3541	24.7706	NO_MATCH
chrII	S1576	+	1737398	1737636	238	1	.	.	.	.	0	2.46389	10.3525	NO_MATCH
chrII	S1577	-	1741240	1752696	1307	9	TGME49_097420	beta-tubulin cofactor D, putative	-	9	11127	415.583	317.967	YES
chrII	S1578	+	1742813	1743055	242	1	TGME49_097420	beta-tubulin cofactor D, putative	-	9	242	2.03377	8.40403	NO_MATCH
chrII	S1579	-	1752704	1753163	459	1	.	.	.	.	0	11.0907	24.1626	NO_MATCH
chrII	S1581	-	1756382	1757425	1043	1	TGME49_097430	hypothetical protein, conserved	+	4	1043	300.807	288.406	NO_MATCH
chrII	S1582	+	1757516	1758209	693	1	TGME49_097430	hypothetical protein, conserved	+	4	693	88.9677	128.381	NO_MATCH
chrII	S1583	-	1758664	1759212	548	1	TGME49_097430	hypothetical protein, conserved	+	4	548	24.0903	43.9604	NO_MATCH
chrII	S1584	-	1775129	1782167	3940	8	TGME49_097460	hypothetical protein	-	4	2039	506.709	128.606	YES
chrII	S1585	-	1782290	1782671	381	1	.	.	.	.	0	52.5024	137.802	NO_MATCH
chrII	S1586	+	1782688	1785058	532	3	.	.	.	.	0	183.916	345.708	NO_MATCH
chrII	S1587	+	1785620	1785893	273	1	TGME49_097470	myosin light chain 2, putative	+	11	58	4.8056	17.6029	NO_MATCH
chrII	S1589	+	1790088	1790665	577	1	TGME49_097470	myosin light chain 2, putative	+	11	577	14.4223	24.9954	NO_MATCH
chrII	S1590	+	1813230	1813617	387	1	TGME49_097500	TCP-1/cpn60 family chaperonin, putative	-	11	335	142.479	368.163	NO_MATCH
chrII	S1591	-	1813961	1814220	259	1	TGME49_097500	TCP-1/cpn60 family chaperonin, putative	-	11	259	2.94529	11.3718	NO_MATCH
chrII	S1592	+	1814473	1814752	279	1	TGME49_097500	TCP-1/cpn60 family chaperonin, putative	-	11	279	3.97416	14.2443	NO_MATCH
chrII	S1593	-	1815280	1815496	216	1	TGME49_097500	TCP-1/cpn60 family chaperonin, putative	-	11	216	1.71604	7.94461	NO_MATCH
chrII	S1594	+	1821332	1821696	364	1	TGME49_097500	TCP-1/cpn60 family chaperonin, putative	-	11	364	108.528	298.155	NO_MATCH
chrII	S1595	+	1822243	1829380	2101	6	TGME49_097510	hypothetical protein	+	3	4073	341.951	162.756	YES
chrII	S1596	-	1829805	1831906	1194	3	TGME49_097520	hypothetical protein	-	15	1375	138.903	116.334	YES
chrII	S1597	-	1830848	1831112	264	1	TGME49_097520	hypothetical protein	-	15	264	2.56401	9.71216	NO_MATCH
chrII	S1598	-	1831906	1840551	2837	13	TGME49_097520	hypothetical protein	-	15	8645	257.926	90.9149	YES
chrII	S1599	-	1840953	1842641	1688	1	TGME49_097520	hypothetical protein	-	15	861	85.3075	50.5376	YES
chrII	S1600	+	1842887	1843249	362	1	.	.	.	.	0	7.03826	19.4427	NO_MATCH
chrII	S1601	+	1845308	1853779	1927	12	TGME49_097530	DNA-directed RNA polymerase I subunit RPA2, putative	+	24	8471	67.582	35.0711	YES
chrII	S1602	+	1853820	1862260	2251	12	TGME49_097530	DNA-directed RNA polymerase I subunit RPA2, putative	+	24	8424	127.775	56.7635	YES
chrII	S1603	-	1863257	1865520	467	3	TGME49_097640	1-acyl-sn-glycerol-3-phosphate acyltransferase, putative	-	1	709	126.681	271.266	YES
chrII	S1604	+	1864780	1865043	263	1	TGME49_097640	1-acyl-sn-glycerol-3-phosphate acyltransferase, putative	-	1	232	4.55396	17.3155	NO_MATCH
chrII	S1605	-	1865522	1868492	2970	1	TGME49_097640	1-acyl-sn-glycerol-3-phosphate acyltransferase, putative	-	1	2006	172.046	57.9279	YES
chrII	S1606	+	1877768	1878310	542	1	TGME49_097650	serine/threonine protein phosphatase, putative	-	8	542	7.33093	13.5257	NO_MATCH
chrII	S1607	-	1875274	1884802	2317	8	TGME49_097650	serine/threonine protein phosphatase, putative	-	8	8775	1744.75	753.023	YES
chrII	S1608	-	1885333	1885598	265	1	.	.	.	.	0	2.85782	10.7842	NO_MATCH
chrII	S1609	-	1901253	1910284	1981	5	TGME49_097690	hypothetical protein, conserved	-	5	8608	545.5	275.366	YES
chrII	S1610	-	1910285	1910916	631	1	TGME49_097700	hypothetical protein, conserved	+	1	235	18.2525	28.9263	YES
chrII	S1610	-	1910285	1910916	631	1	TGME49_097690	hypothetical protein, conserved	-	5	366	18.2525	28.9263	YES
chrII	S1612	-	1920443	1920671	228	1	.	.	.	.	0	2.87904	12.6274	NO_MATCH
chrII	S1614	-	1922925	1923334	409	1	TGME49_097720	trehalose-6-phosphate synthase domain-containing protein	+	18	409	3.03807	7.42804	NO_MATCH
chrII	S1615	+	1938054	1938577	523	1	.	.	.	.	0	10.928	20.8948	NO_MATCH
chrII	S1616	-	1938862	1939936	1074	1	.	.	.	.	0	103.572	96.4356	NO_MATCH
chrII	S1617	+	1940259	1940709	450	1	.	.	.	.	0	12.2971	27.3269	NO_MATCH
chrII	S1619	+	1944013	1946564	2551	1	TGME49_097740	hypothetical protein	-	1	1073	403.463	158.159	YES
chrII	S1620	-	1954192	1959041	1701	5	TGME49_097750	hypothetical protein	-	10	4849	119.602	70.3128	YES
chrII	S1621	-	1960057	1963461	3404	1	TGME49_097750	hypothetical protein	-	10	2249	131.699	38.6896	YES
chrII	S1622	-	1965543	1966228	685	1	.	.	.	.	0	11.9215	17.4037	NO_MATCH
chrII	S1623	-	1966377	1966639	262	1	.	.	.	.	0	2.84336	10.8525	NO_MATCH
chrII	S1624	+	1966787	1967012	225	1	.	.	.	.	0	1.84854	8.21575	NO_MATCH
chrII	S1626	-	1972722	1973053	331	1	TGME49_097780	DNA gyrase subunit B, putative	+	14	169	12.994	39.2569	NO_MATCH
chrII	S1627	+	1973851	1978543	1249	7	TGME49_097780	DNA gyrase subunit B, putative	+	14	4692	105.511	84.476	YES
chrII	S1628	+	1978572	1983738	2431	7	TGME49_097780	DNA gyrase subunit B, putative	+	14	5065	306.587	126.116	YES
chrII	S1629	-	1980685	1980926	241	1	TGME49_097780	DNA gyrase subunit B, putative	+	14	241	0.727852	3.02013	NO_MATCH
chrII	S1630	-	1982229	1982468	239	1	TGME49_097780	DNA gyrase subunit B, putative	+	14	239	3.66985	15.355	NO_MATCH
chrII	S1631	+	1982578	1982796	218	1	TGME49_097780	DNA gyrase subunit B, putative	+	14	218	1.62501	7.45418	NO_MATCH
chrII	S1632	-	1984116	1984851	735	1	TGME49_097790	hypothetical protein	-	1	721	195.344	265.774	NO_MATCH
chrII	S1634	+	1988930	1989652	722	1	.	.	.	.	0	89.655	124.176	NO_MATCH
chrII	S1635	-	1989866	2009192	4732	31	TGME49_097800	structural maintenance of chromosomes protein, putative	-	31	18271	470.021	99.3282	YES
chrII	S1636	+	1991743	1992009	266	1	TGME49_097800	structural maintenance of chromosomes protein, putative	-	31	266	1.38517	5.20741	NO_MATCH
chrII	S1637	-	2016359	2017691	227	2	.	.	.	.	0	1.57166	6.92361	NO_MATCH
chrII	S1638	-	2019397	2020016	619	1	TGME49_097810	hypothetical protein, conserved	-	4	619	12.0873	19.5271	NO_MATCH
chrII	S1639	-	2018587	2021934	1404	4	TGME49_097810	hypothetical protein, conserved	-	4	3048	1585.69	1129.41	YES
chrII	S1640	-	2020473	2020727	254	1	TGME49_097810	hypothetical protein, conserved	-	4	254	2.57381	10.1331	NO_MATCH
chrII	S1641	+	2021420	2021628	208	1	TGME49_097810	hypothetical protein, conserved	-	4	208	1.27471	6.1284	NO_MATCH
chrII	S1642	-	2035840	2043070	627	4	TGME49_097830	armadillo/beta-catenin-like repeat-containing protein	-	4	5761	503.709	803.364	YES
chrII	S1644	+	2046264	2046877	613	1	TGME49_097840	DNA primase, large subunit, putative	-	17	613	14.0382	22.9008	NO_MATCH
chrII	S1645	+	2045720	2045938	218	1	TGME49_097840	DNA primase, large subunit, putative	-	17	218	1.77665	8.14976	NO_MATCH
chrII	S1646	+	2061795	2063738	1715	2	.	.	.	.	0	438.553	255.716	NO_MATCH
chrII	S1648	+	2068853	2069320	467	1	TGME49_097860	hypothetical protein	-	6	39	74.907	160.4	NO_MATCH
chrII	S1650	+	2069809	2070074	265	1	TGME49_097860	hypothetical protein	-	6	265	7.92751	29.9151	NO_MATCH
chrII	S1651	+	2072092	2072358	266	1	.	.	.	.	0	4.59278	17.2661	NO_MATCH
chrII	S1652	-	2075337	2077610	931	2	TGME49_097880	hypothetical protein	-	2	2205	6449.89	6927.92	YES
chrII	S1653	+	2076530	2076915	385	1	TGME49_097880	hypothetical protein	-	2	385	14.5541	37.8029	NO_MATCH
chrII	S1654	-	2078623	2080199	1576	1	TGME49_097890	hypothetical protein	+	2	1385	120.246	76.2982	YES
chrII	S1655	-	2080199	2083964	3765	1	TGME49_097890	hypothetical protein	+	2	3216	544.305	144.57	YES
chrII	S1657	+	2089973	2090241	268	1	TGME49_097900	hypothetical protein	+	5	268	3.33618	12.4485	NO_MATCH
chrII	S1658	+	2100936	2104673	1970	3	TGME49_097930	HesB-like domain containing protein	+	4	2339	63.5989	32.2837	YES
chrII	S1659	+	2105141	2106099	958	1	TGME49_097930	HesB-like domain containing protein	+	4	751	48.7314	50.8678	YES
chrII	S1659	+	2105141	2106099	958	1	TGME49_097940	hypothetical protein	-	3	83	48.7314	50.8678	NO
chrII	S1660	-	2106134	2112479	3921	5	TGME49_097940	hypothetical protein	-	3	2991	1021.15	260.43	YES
chrII	S1661	+	2107676	2108124	448	1	TGME49_097940	hypothetical protein	-	3	448	18.0083	40.1972	NO_MATCH
chrII	S1662	+	2108427	2108787	360	1	TGME49_097940	hypothetical protein	-	3	360	5.18774	14.4104	NO_MATCH
chrII	S1663	+	2117902	2118187	285	1	TGME49_097960	hypothetical protein, conserved	-	9	285	4.81569	16.8972	NO_MATCH
chrII	S1664	-	2118456	2119724	586	2	TGME49_097960	hypothetical protein, conserved	-	9	1268	79.1057	134.993	YES
chrII	S1665	-	2118811	2119079	268	1	TGME49_097960	hypothetical protein, conserved	-	9	268	3.26261	12.1739	NO_MATCH
chrII	S1666	+	2120266	2120694	428	1	TGME49_097960	hypothetical protein, conserved	-	9	428	32.992	77.084	YES
chrII	S1667	+	2121340	2122359	1019	1	TGME49_097960	hypothetical protein, conserved	-	9	1019	71.2469	69.9184	YES
chrII	S1668	-	2122590	2125659	1044	2	TGME49_097960	hypothetical protein, conserved	-	9	580	1492.27	1429.38	YES
chrII	S1669	-	2127395	2127644	249	1	.	.	.	.	0	2.60798	10.4738	NO_MATCH
chrII	S1670	+	2127745	2136958	2551	13	TGME49_097970	aspartyl aminopeptidase, putative	+	14	8578	452.582	177.414	YES
chrII	S1671	+	2137505	2140848	3343	1	TGME49_097980	hypothetical protein, conserved	-	1	377	288.899	86.419	YES
chrII	S1672	-	2142819	2176877	10629	51	TGME49_098010	hypothetical protein	-	48	30655	873.237	82.156	YES
chrII	S1673	+	2168413	2168713	300	1	TGME49_098010	hypothetical protein	-	48	300	3.3131	11.0437	NO_MATCH
chrII	S1674	+	2178571	2180238	1667	1	TGME49_098020	DEAD-box ATP-dependent RNA helicase, putative	+	20	749	89.5171	53.6995	YES
chrII	S1675	+	2180449	2191750	2673	20	TGME49_098020	DEAD-box ATP-dependent RNA helicase, putative	+	20	11301	270.451	101.179	YES
chrII	S1676	+	2193725	2200148	3218	7	TGME49_098030	hypothetical protein, conserved	+	6	5298	177.74	55.2332	YES
chrII	S1677	-	2202640	2206594	1649	4	TGME49_098040	hypothetical protein	-	4	2357	229.516	139.185	YES
chrII	S1678	+	2206751	2211425	2002	6	TGME49_098050	hypothetical protein	+	3	1677	232.177	115.972	YES
chrII	S1679	+	2222382	2228953	309	12	TGME49_098060	hypothetical protein	+	8	1386	3.10529	10.0495	NO_MATCH
chrII	S1680	+	2229062	2229445	383	1	.	.	.	.	0	4.66624	12.1834	NO_MATCH
chrII	S2442	+	568547	572429	2317	4	.	.	.	.	0	250.388	108.066	NO_MATCH		YES
chrII	S4558	-	35844	36432	588	1	TGME49_087470	hypothetical protein	-	4	588	16.5367	28.1236	NO_MATCH		YES
chrII	S4834	-	921350	921828	478	1	TGME49_013370	hypothetical protein	-	1	66	11.2726	23.5828	NO_MATCH		YES
chrII	S6911	+	2325279	2325697	418	1	.	.	.	.	0	8.05012	19.2587	NO_MATCH		YES
chrII	S6913	+	2326573	2327163	590	1	.	.	.	.	0	10.8019	18.3083	NO_MATCH		YES
chrII	S8000	+	1691031	1693268	453	3	TGME49_061490	hypothetical protein	+	7	19	82.8639	182.922	NO_MATCH		YES
chrII	S8079	-	2023125	2024985	1860	1	.	.	.	.	0	382.653	205.728	NO_MATCH		YES
chrIII	S1968	+	1072757	1076800	970	5	TGME49_053640	hypothetical protein	+	5	3889	639.01	658.773	YES	YES
chrIII	S1968	+	1072757	1074836	2331	3	TGME49_053640	hypothetical protein	+	5	2079	639.01	274.135	YES	YES
chrIII	S2133	-	1735089	1738122	843	4	TGME49_054440	60S ribosomal protein L12, putative	-	4	3033	4315.24	5118.91	YES	YES
chrIII	S2133	-	1735089	1738429	919	4	TGME49_054440	60S ribosomal protein L12, putative	-	4	3339	4315.24	4695.58	YES	YES
chrIII	S2247	-	2124934	2129509	2119	7	TGME49_099180	hypothetical protein, conserved	-	7	3587	238.015	112.324	YES	YES
chrIII	S2247	-	2124934	2129509	2223	6	TGME49_099180	hypothetical protein, conserved	-	7	3587	238.015	107.069	YES	YES
chrIII	S1927	+	875179	898748	7317	30	TGME49_053370	hypothetical protein	+	30	21859	1394.6	190.598	YES	YES
chrIII	S1927	+	875179	898748	7536	30	TGME49_053370	hypothetical protein	+	30	21859	1394.6	185.059	YES	YES
chrIII	S1692	+	42569	48048	887	2	TGME49_076210	hypothetical protein	+	2	2030	1012.58	1141.58	YES
chrIII	S1707	-	119501	123483	1766	4	TGME49_076140	ADP ribosylation factor 1	-	4	3615	2972.25	1683.04	YES
chrIII	S1710	-	125626	136099	4269	10	TGME49_076130	cathepsin C2 (TgCPC2)	-	10	8686	1458.38	341.621	YES
chrIII	S1713	+	141296	144105	1626	3	TGME49_076110	cytochrome b5, putative	+	3	1905	374.234	230.156	YES
chrIII	S1739	+	214945	217661	935	3	TGME49_075810	ribosomal protein S10, putative	+	3	2607	4496.42	4809.01	YES
chrIII	S1753	-	249962	253685	1943	3	TGME49_075750	small nuclear ribonucleoprotein E, putative	-	3	2897	1084.63	558.225	YES
chrIII	S1766	+	269429	281949	4067	17	TGME49_075690	chaperone clpB 1 protein, putative	+	15	11506	979.196	240.766	YES
chrIII	S1767	-	284277	289385	5108	1	TGME49_075680	hypothetical protein, conserved	+	1	1808	1122.08	219.671	YES
chrIII	S1778	-	328179	337880	1221	9	TGME49_075610	protein kinase	-	8	6686	1615.6	1323.18	YES
chrIII	S1798	+	412235	419289	2697	10	TGME49_052220	Hsc70/Hsp90-organizing protein, putative	+	10	6252	462.994	171.67	YES
chrIII	S1799	+	420977	424327	1344	2	TGME49_052230	hypothetical protein	+	2	2242	294.25	218.936	YES
chrIII	S1815	+	470806	484272	5142	12	TGME49_052290	importin alpha, putative	+	11	9332	2155.2	419.136	YES
chrIII	S1820	+	515962	518983	3021	1	TGME49_052360	Rhoptry kinase family protein ROP24 (incomplete catalytic triad)	+	1	2341	2865.8	948.628	YES
chrIII	S1849	-	599584	602498	2914	1	TGME49_052500	hypothetical protein	-	1	1779	1730.39	593.819	YES
chrIII	S1853	-	619043	622631	799	2	TGME49_052630	hypothetical protein	-	2	3285	1185.53	1483.77	YES
chrIII	S1891	-	722116	726114	1552	5	TGME49_053080	replication protein A2, putative	-	5	3402	296.218	190.862	YES
chrIII	S1894	+	735024	738743	3719	1	TGME49_053100	hypothetical protein	-	1	1559	1025.9	275.854	YES
chrIII	S1894	+	735024	738743	3719	1	TGME49_053090	ATP-dependent RNA helicase, putative	+	11	11	1025.9	275.854	NO
chrIII	S1900	-	789070	794902	2434	6	TGME49_053160	hypothetical protein	-	6	5172	292.626	120.224	YES
chrIII	S1910	+	814573	820559	1359	2	TGME49_053180	hypothetical protein	+	1	3612	10718.4	7887.01	YES
chrIII	S1911	+	821836	835252	5227	17	TGME49_053290	valyl-tRNA synthetase, putative	+	16	10712	1366.41	261.413	YES
chrIII	S1915	+	847783	852977	2428	6	TGME49_053320	hypothetical protein, conserved	+	6	3901	195.626	80.571	YES
chrIII	S1924	-	866836	872403	1356	5	TGME49_053360	hypothetical protein	-	5	4303	759.178	559.866	YES
chrIII	S1929	-	901121	911371	10250	1	TGME49_053380	hypothetical protein	+	1	5470	2860.15	279.039	YES
chrIII	S1940	+	970366	974550	3649	7	TGME49_053470	hypothetical protein, conserved	+	7	3131	877.794	240.557	YES
chrIII	S1940	+	970366	974550	3649	7	TGME49_053480	meiotic recombination protein SPO11, putative	+	8	765	877.794	240.557	NO
chrIII	S1949	+	1009107	1011443	1118	3	TGME49_053530	rpp14 family domain-containing protein	+	3	2198	122.401	109.482	YES
chrIII	S1950	-	1012435	1016158	1773	2	TGME49_053540	hypothetical protein	-	2	2357	407.311	229.73	YES
chrIII	S1956	+	1030982	1035524	2391	6	TGME49_053570	hypothetical protein	+	6	3107	229.643	96.045	YES
chrIII	S1964	-	1055332	1064922	4643	7	TGME49_053630	hypothetical protein	-	3	1064	307.651	66.2613	YES
chrIII	S1964	-	1055332	1064922	4643	7	TGME49_053620	hypothetical protein	-	1	614	307.651	66.2613	YES
chrIII	S1964	-	1055332	1064922	4643	7	TGME49_053610	hypothetical protein	-	3	2759	307.651	66.2613	YES
chrIII	S1998	-	1183304	1188650	3288	7	TGME49_053780	GTP cyclohydrolase I, putative	-	7	4443	345.269	105.009	YES
chrIII	S2003	-	1206828	1215284	5461	8	TGME49_053810	hypothetical protein	-	8	6915	535.284	98.0194	YES
chrIII	S2004	+	1217532	1220098	1414	4	TGME49_053820	hypothetical protein, conserved	+	4	2444	582.231	411.762	YES
chrIII	S2007	+	1220745	1222725	1553	2	TGME49_053830	hypothetical protein	+	2	1861	187.147	120.507	YES
chrIII	S2009	+	1224339	1227660	3321	1	TGME49_053850	hypothetical protein	+	1	1892	215.846	64.9942	YES
chrIII	S2010	-	1228137	1238732	9892	4	TGME49_053860	Tyrosine kinase-like (TKL) protein	-	4	2295	875.98	88.5543	YES
chrIII	S2024	+	1259890	1266835	6945	1	TGME49_053880	GNS1/SUR4 family domain-containing protein	+	1	2183	2577.77	371.169	YES
chrIII	S2047	+	1359829	1364580	2183	6	TGME49_053950	XAP5 protein, putative	+	6	4113	272.174	124.679	YES
chrIII	S2047	+	1359829	1364580	2183	6	TGME49_053960	short chain dehydrogenase domain-containing protein	-	8	84	272.174	124.679	NO
chrIII	S2055	+	1393126	1401662	3755	10	TGME49_054010	serine carboxypeptidase S28, putative	+	10	6997	906.627	241.445	YES
chrIII	S2057	+	1414504	1416384	983	3	TGME49_054030	hypothetical protein, conserved	+	3	1699	798.636	812.448	YES
chrIII	S2060	-	1417896	1422931	3263	4	TGME49_054050	OPA3 domain-containing protein	-	4	2879	521.327	159.769	YES
chrIII	S2067	+	1433414	1442124	8710	1	TGME49_054090	hypothetical protein, conserved	-	1	2045	2536.65	291.235	YES
chrIII	S2067	+	1433414	1442124	8710	1	TGME49_054080	zinc transporter ZIP domain-containing protein	+	1	1767	2536.65	291.235	YES
chrIII	S2073	-	1456672	1460160	1259	5	TGME49_054130	hypothetical protein	-	4	2097	46.0963	36.6134	YES
chrIII	S2079	-	1468285	1473074	4009	3	TGME49_054150	hypothetical protein	-	3	3832	147.714	36.8456	YES
chrIII	S2087	+	1525386	1533371	4520	7	TGME49_054210	hypothetical protein	+	7	7043	265.36	58.708	YES
chrIII	S2091	+	1542683	1551649	3664	7	TGME49_054240	hypothetical protein, conserved	+	1	510	225.176	61.4565	YES
chrIII	S2091	+	1542683	1551649	3664	7	TGME49_054230	hypothetical protein	+	8	7784	225.176	61.4565	YES
chrIII	S2138	+	1753482	1759809	4346	5	TGME49_054470	hypothetical protein	+	5	5295	2695.05	620.122	YES
chrIII	S2163	+	1818612	1825643	1166	7	TGME49_054560	histone acetyltransferase, putative	+	7	4752	628.742	539.23	YES
chrIII	S2163	+	1818612	1825643	1166	7	TGME49_054550	histone acetyltransferase GCN5	+	1	1625	628.742	539.23	YES
chrIII	S2168	-	1841657	1845284	1004	2	TGME49_054580	UDP-galactose transporter protein, putative	-	2	2669	1115.4	1110.95	YES
chrIII	S2170	-	1848395	1850926	2531	1	TGME49_054600	ubiquitin, putative	+	1	2241	495.25	195.674	YES
chrIII	S2171	-	1851735	1854157	1289	4	TGME49_054610	tim10/DDP zinc finger domain-containing protein	-	4	2361	346.219	268.595	YES
chrIII	S2182	-	1899597	1903336	2629	4	TGME49_054730	hypothetical protein, conserved	-	4	2305	11343	4314.57	YES
chrIII	S2182	-	1899597	1903336	2629	4	TGME49_054720	dense granule protein GRA8	+	1	1270	11343	4314.57	YES
chrIII	S2189	+	1918663	1921235	2572	1	TGME49_054770	serine/threonine protein phosphatase, putative	-	1	1606	431.764	167.871	YES
chrIII	S2190	+	1931442	1932947	903	2	TGME49_054800	hypothetical protein	+	2	1465	164.784	182.485	YES
chrIII	S2217	+	2011830	2014258	599	2	TGME49_054900	proteasome subunit beta type 2, putative	+	2	1321	1483.49	2476.6	YES
chrIII	S2220	-	2024696	2028087	1026	2	TGME49_054920	hypothetical protein	-	2	2173	229.023	223.219	YES
chrIII	S2230	-	2077273	2081671	4398	1	TGME49_099270	hypothetical protein	+	1	3341	357.557	81.2999	YES
chrIII	S2238	+	2109188	2116323	3307	6	TGME49_099210	CTP synthase, putative	+	6	6558	929.765	281.15	YES
chrIII	S2279	+	2201618	2206339	1402	2	TGME49_099070	pyruvate kinase, putative	+	2	3726	517.955	369.44	YES
chrIII	S2284	-	2218887	2221655	1089	4	TGME49_099050	60S ribosomal protein L17, putative	-	4	2730	6196.37	5689.96	YES
chrIII	S2289	-	2222983	2230314	2833	9	TGME49_099040	phosphatidylinositol N-acetylglucosaminyltransferase subunit, putative	-	9	6264	463.907	163.751	YES
chrIII	S2308	+	2287394	2290786	2025	4	TGME49_098970	LSM domain-containing protein	+	4	2596	555.278	274.211	YES
chrIII	S2315	-	2357791	2362480	4689	1	TGME49_098840	hypothetical protein	-	1	1191	786.745	167.785	YES
chrIII	S2315	-	2357791	2362480	4689	1	TGME49_098830	hypothetical protein	+	1	476	786.745	167.785	YES
chrIII	S10289	+	5302292	5304886	2594	1	TGME49_070250	dense granule protein 1 / major antigenp24	-	2	439	172.282	66.4156	NO_MATCH		YES
chrIII	S11732	+	3595855	3597523	1094	2	TGME49_023680	ubiquitin, putative	-	8	214	189.888	173.572	NO_MATCH		YES
chrIII	S12044	+	4925939	4926196	257	1	.	.	.	.	0	1.93146	7.5154	NO_MATCH		YES
chrIII	S14589	-	213704	214364	660	1	.	.	.	.	0	301.07	456.167	NO_MATCH		YES
chrIII	S15540	-	3831637	3834105	307	2	.	.	.	.	0	97.594	317.896	NO_MATCH		YES
chrIII	S1681	-	1027	1385	358	1	.	.	.	.	0	10.3524	28.9172	NO_MATCH
chrIII	S1682	+	3173	3530	357	1	.	.	.	.	0	9.95325	27.8803	NO_MATCH
chrIII	S1683	+	5156	5363	207	1	.	.	.	.	0	1.76345	8.51906	NO_MATCH
chrIII	S1684	-	6175	6662	206	2	.	.	.	.	0	0.29607	1.43723	NO_MATCH
chrIII	S1685	+	6762	7106	344	1	.	.	.	.	0	4.31083	12.5315	NO_MATCH
chrIII	S1686	-	25821	26029	208	1	TGME49_076340	hypothetical protein	-	1	82	2.04298	9.82201	YES
chrIII	S1687	+	26740	26987	247	1	.	.	.	.	0	2.67062	10.8122	NO_MATCH
chrIII	S1688	-	31915	32142	227	1	.	.	.	.	0	2.05138	9.03692	NO_MATCH
chrIII	S1689	+	34326	34685	359	1	TGME49_076230	hypothetical protein	-	2	65	4.37973	12.1998	NO_MATCH
chrIII	S1690	-	34728	35401	338	2	TGME49_076230	hypothetical protein	-	2	673	4.32988	12.8103	YES
chrIII	S1691	+	37921	41887	3966	1	TGME49_076220	hypothetical protein	+	1	3309	649.463	163.758	YES
chrIII	S1693	-	50094	69092	15409	8	TGME49_076200	hypothetical protein	+	2	12989	1594.98	103.51	YES
chrIII	S1693	-	50094	69092	15409	8	TGME49_076190	CDP-alcohol phosphatidyltransferase domain-containing protein	-	6	3846	1594.98	103.51	NO
chrIII	S1694	+	60663	61386	723	1	TGME49_076200	hypothetical protein	+	2	723	16.1713	22.367	NO_MATCH
chrIII	S1695	-	69205	70320	1115	1	TGME49_076190	CDP-alcohol phosphatidyltransferase domain-containing protein	-	6	213	50.7997	45.5603	NO_MATCH
chrIII	S1696	+	73728	74543	815	1	TGME49_076180	bromodomain-containing protein	+	14	236	24.6432	30.237	YES
chrIII	S1697	+	74617	77276	2659	1	TGME49_076180	bromodomain-containing protein	+	14	2659	100.125	37.6553	YES
chrIII	S1698	+	77381	85881	3533	10	TGME49_076180	bromodomain-containing protein	+	14	8500	224.626	63.5794	YES
chrIII	S1699	+	85881	88778	693	4	TGME49_076180	bromodomain-containing protein	+	14	2897	57.8353	83.4564	YES
chrIII	S1700	+	88778	91629	1464	3	TGME49_076180	bromodomain-containing protein	+	14	2414	221.274	151.143	YES
chrIII	S1701	-	91629	92030	401	1	.	.	.	.	0	17.8785	44.5847	NO_MATCH
chrIII	S1702	+	93107	107630	8295	15	TGME49_076170	phosphatidylinositol 3- and 4-kinase domain-containing protein	+	17	11671	2293.72	276.518	YES
chrIII	S1704	+	113201	116885	872	6	TGME49_076150	hypothetical protein	+	4	1794	22.7823	26.1265	YES
chrIII	S1704	+	113201	116885	872	6	TGME49_076160	hypothetical protein	-	1	599	22.7823	26.1265	NO
chrIII	S1705	+	117934	118753	819	1	TGME49_076150	hypothetical protein	+	4	744	24.1976	29.5453	YES
chrIII	S1706	+	120042	120658	616	1	TGME49_076140	ADP ribosylation factor 1	-	4	616	55.1099	89.4642	NO_MATCH
chrIII	S1708	-	121467	121680	213	1	TGME49_076140	ADP ribosylation factor 1	-	4	213	2.41824	11.3532	NO_MATCH
chrIII	S1709	-	121785	122183	398	1	TGME49_076140	ADP ribosylation factor 1	-	4	398	6.77816	17.0306	NO_MATCH
chrIII	S1711	-	136099	136570	471	1	.	.	.	.	0	284.083	603.149	NO_MATCH
chrIII	S1712	-	136814	140374	690	2	TGME49_076120	zinc finger MYND domain-containing protein	-	2	3473	131.126	190.038	YES
chrIII	S1714	+	144843	145067	224	1	.	.	.	.	0	5.41603	24.1787	NO_MATCH
chrIII	S1715	-	146662	149928	1390	6	TGME49_076100	hypothetical protein	-	6	3266	63.1929	45.4625	YES
chrIII	S1716	-	145111	146711	1144	2	TGME49_076100	hypothetical protein	-	6	1115	70.3188	61.4675	YES
chrIII	S1717	+	150642	150996	354	1	.	.	.	.	0	9.52555	26.9083	NO_MATCH
chrIII	S1718	-	151023	151247	224	1	.	.	.	.	0	0.830642	3.70823	NO_MATCH
chrIII	S1719	+	154386	162610	5007	8	TGME49_075990	hypothetical protein	+	8	6741	613.667	122.562	YES
chrIII	S1720	-	163214	167047	1466	7	TGME49_075980	ubiquinone biosynthesis protein COQ4, putative	-	7	3513	132.103	90.1113	YES
chrIII	S1721	-	167066	167893	827	1	TGME49_075980	ubiquinone biosynthesis protein COQ4, putative	-	7	154	56.849	68.7412	NO_MATCH
chrIII	S1723	-	174257	177698	1136	5	TGME49_075870	tubulin epsilon chain, putative	-	5	1939	133.545	117.557	YES
chrIII	S1724	-	175509	175753	244	1	.	.	.	.	0	1.58983	6.51568	NO_MATCH
chrIII	S1725	+	176586	177022	436	1	TGME49_075870	tubulin epsilon chain, putative	-	5	436	12.1851	27.9476	NO_MATCH
chrIII	S1726	-	178613	181343	2730	1	TGME49_075870	tubulin epsilon chain, putative	-	5	624	224.104	82.0895	NO_MATCH
chrIII	S1727	+	182082	182716	634	1	TGME49_075860	hypothetical protein	+	4	634	51.4984	81.2278	NO_MATCH
chrIII	S1728	+	181497	184602	2078	3	TGME49_075860	hypothetical protein	+	4	3105	1556.02	748.805	YES
chrIII	S1729	-	183309	183654	345	1	TGME49_075860	hypothetical protein	+	4	345	6.58485	19.0865	NO_MATCH
chrIII	S1730	-	184602	185200	598	1	TGME49_075860	hypothetical protein	+	4	598	59.396	99.3244	NO_MATCH
chrIII	S1731	-	190087	190408	321	1	.	.	.	.	0	13.1165	40.8615	NO_MATCH
chrIII	S1732	-	197147	198831	550	3	TGME49_075840	hypothetical protein	-	12	1684	27.8087	50.5613	YES
chrIII	S1733	-	199163	199791	628	1	TGME49_075840	hypothetical protein	-	12	408	19.5275	31.0948	YES
chrIII	S1734	+	199839	200358	519	1	.	.	.	.	0	13.5673	26.1411	NO_MATCH
chrIII	S1735	+	204826	206086	537	2	TGME49_075830	3'-5' exonuclease domain-containing protein	+	8	1260	10.2849	19.1526	YES
chrIII	S1736	+	206289	206879	590	1	TGME49_075830	3'-5' exonuclease domain-containing protein	+	8	590	12.4284	21.065	YES
chrIII	S1737	+	207026	209230	1038	4	TGME49_075830	3'-5' exonuclease domain-containing protein	+	8	1955	31.7958	30.6318	YES
chrIII	S1738	+	211427	211932	505	1	.	.	.	.	0	17.5263	34.7055	NO_MATCH
chrIII	S1740	-	215519	215727	208	1	TGME49_075810	ribosomal protein S10, putative	+	3	208	1.70194	8.18238	NO_MATCH
chrIII	S1741	+	216343	216834	491	1	TGME49_075810	ribosomal protein S10, putative	+	3	491	15.3161	31.1937	NO_MATCH
chrIII	S1742	-	216838	217192	354	1	TGME49_075810	ribosomal protein S10, putative	+	3	354	9.90118	27.9694	NO_MATCH
chrIII	S1743	-	217637	219028	595	2	.	.	.	.	0	14.8422	24.9449	NO_MATCH
chrIII	S1744	-	219273	228128	3478	13	TGME49_075800	microneme protein, putative	-	14	8552	726.556	208.901	YES
chrIII	S1745	+	220261	220493	232	1	TGME49_075800	microneme protein, putative	-	14	232	6.21276	26.7792	NO_MATCH
chrIII	S1746	+	236869	239023	2154	1	TGME49_075780	F-box domain-containing protein	-	1	1898	119.799	55.6171	YES
chrIII	S1747	+	239109	240258	1149	1	TGME49_075780	F-box domain-containing protein	-	1	799	43.9474	38.2484	YES
chrIII	S1748	+	240409	240754	345	1	.	.	.	.	0	6.81159	19.7437	NO_MATCH
chrIII	S1749	+	241403	242488	1085	1	.	.	.	.	0	79.1258	72.927	NO_MATCH
chrIII	S1750	-	242729	243217	488	1	TGME49_075770	hypothetical protein	+	1	488	37.8255	77.5112	YES
chrIII	S1751	-	243247	244066	819	1	TGME49_075770	hypothetical protein	+	1	381	98.5034	120.273	YES
chrIII	S1752	+	244547	245968	1421	1	.	.	.	.	0	79.2387	55.7626	NO_MATCH
chrIII	S1754	-	251163	251712	549	1	TGME49_075750	small nuclear ribonucleoprotein E, putative	-	3	549	24.164	44.0146	NO_MATCH
chrIII	S1755	-	251873	252113	240	1	TGME49_075750	small nuclear ribonucleoprotein E, putative	-	3	240	4.90113	20.4214	NO_MATCH
chrIII	S1756	-	252156	252470	314	1	TGME49_075750	small nuclear ribonucleoprotein E, putative	-	3	314	7.48786	23.8467	NO_MATCH
chrIII	S1757	-	252473	252685	212	1	TGME49_075750	small nuclear ribonucleoprotein E, putative	-	3	212	3.18302	15.0143	NO_MATCH
chrIII	S1758	-	254565	255223	658	1	TGME49_075740	hypothetical protein, conserved	+	2	502	12.9312	19.6522	YES
chrIII	S1759	+	255241	255632	391	1	TGME49_075740	hypothetical protein, conserved	+	2	391	8.28201	21.1816	YES
chrIII	S1760	+	255652	256748	1096	1	TGME49_075740	hypothetical protein, conserved	+	2	1096	24.5399	22.3905	YES
chrIII	S1761	-	257513	257909	396	1	TGME49_075740	hypothetical protein, conserved	+	2	396	5.15695	13.0226	NO_MATCH
chrIII	S1762	-	258350	258804	454	1	TGME49_075740	hypothetical protein, conserved	+	2	454	13.0064	28.6484	YES
chrIII	S1763	+	259103	260703	748	2	TGME49_075730	hypothetical protein	+	1	615	20.3043	27.1448	YES
chrIII	S1764	+	261470	263040	772	2	TGME49_075720	hypothetical protein	+	1	616	26.43	34.2358	YES
chrIII	S1765	+	263291	263952	661	1	.	.	.	.	0	24.5941	37.2075	NO_MATCH
chrIII	S1768	-	289637	290253	616	1	.	.	.	.	0	16.5131	26.807	NO_MATCH
chrIII	S1769	-	290351	296433	3521	9	TGME49_075670	hypothetical protein, conserved	-	8	4387	1670.21	474.356	YES
chrIII	S1770	+	292026	292598	572	1	TGME49_075670	hypothetical protein, conserved	-	8	572	26.0279	45.5034	NO_MATCH
chrIII	S1771	+	292631	292911	280	1	TGME49_075670	hypothetical protein, conserved	-	8	280	11.9054	42.5193	NO_MATCH
chrIII	S1772	+	293065	293470	405	1	TGME49_075670	hypothetical protein, conserved	-	8	405	37.0524	91.4873	NO_MATCH
chrIII	S1773	+	301702	305405	3703	1	TGME49_075650	p97 protein	+	1	3215	607.108	163.95	YES
chrIII	S1774	-	305774	310178	2498	5	TGME49_075640	ppg3, putative	-	6	4007	410.043	164.148	YES
chrIII	S1775	-	310657	326150	6541	15	TGME49_075630	ubiquitin-transferase domain-containing protein	-	10	7347	593.847	90.7885	YES
chrIII	S1775	-	310657	326150	6541	15	TGME49_075620	hypothetical protein	-	3	4301	593.847	90.7885	YES
chrIII	S1776	+	311535	312118	583	1	TGME49_075630	ubiquitin-transferase domain-containing protein	-	10	583	15.9047	27.2808	NO_MATCH
chrIII	S1777	-	312213	312486	273	1	TGME49_075630	ubiquitin-transferase domain-containing protein	-	10	273	5.7517	21.0685	NO_MATCH
chrIII	S1779	+	336381	337157	776	1	.	.	.	.	0	62.8306	80.9673	NO_MATCH
chrIII	S1780	+	360194	360456	262	1	.	.	.	.	0	1.77355	6.76926	NO_MATCH
chrIII	S1781	+	366972	367181	209	1	.	.	.	.	0	1.85708	8.88556	NO_MATCH
chrIII	S1782	-	368502	368732	230	1	.	.	.	.	0	3.15354	13.711	NO_MATCH
chrIII	S1783	-	373281	373514	233	1	TGME49_052060	hypothetical protein	-	2	233	1.66376	7.1406	YES
chrIII	S1784	+	380555	380828	273	1	TGME49_052180	hypothetical protein	-	3	87	1.31624	4.82139	NO_MATCH
chrIII	S1785	+	381142	381411	269	1	TGME49_052180	hypothetical protein	-	3	269	3.08834	11.4808	YES
chrIII	S1786	+	381850	382250	400	1	TGME49_052180	hypothetical protein	-	3	400	8.83509	22.0877	YES
chrIII	S1787	-	382955	383165	210	1	TGME49_052180	hypothetical protein	-	3	192	1.88087	8.95651	YES
chrIII	S1788	-	383497	383740	243	1	TGME49_052190	hypothetical protein, conserved	-	1	243	2.57081	10.5795	YES
chrIII	S1789	+	390937	396860	3546	8	TGME49_052200	zinc finger DHHC domain-containing protein	+	7	3864	1133.64	319.695	YES
chrIII	S1790	+	392568	392835	267	1	TGME49_052200	zinc finger DHHC domain-containing protein	+	7	267	9.03941	33.8555	NO_MATCH
chrIII	S1791	-	395342	395721	379	1	TGME49_052200	zinc finger DHHC domain-containing protein	+	7	379	8.80047	23.2202	NO_MATCH
chrIII	S1792	+	396908	397139	231	1	.	.	.	.	0	2.87912	12.4637	NO_MATCH
chrIII	S1793	-	398061	408817	2618	9	TGME49_052210	PPR repeat-containing protein	-	9	8840	7110.45	2715.99	YES
chrIII	S1794	-	402470	402896	426	1	TGME49_052210	PPR repeat-containing protein	-	9	426	27.2469	63.9599	NO_MATCH
chrIII	S1795	+	403078	403336	258	1	TGME49_052210	PPR repeat-containing protein	-	9	258	2.03546	7.88938	NO_MATCH
chrIII	S1796	+	404677	404907	230	1	TGME49_052210	PPR repeat-containing protein	-	9	230	3.0205	13.1326	YES
chrIII	S1797	-	409401	409684	283	1	.	.	.	.	0	3.79505	13.4101	NO_MATCH
chrIII	S1800	+	424844	425639	795	1	TGME49_052240	ATPase domain-containing cell division control protein, putative	-	3	253	19.1806	24.1265	YES
chrIII	S1801	-	426724	428471	1236	2	TGME49_052240	ATPase domain-containing cell division control protein, putative	-	3	1747	29.7427	24.0637	YES
chrIII	S1802	-	428924	429130	206	1	TGME49_052250	hypothetical protein	-	1	206	1.56198	7.58241	YES
chrIII	S1803	+	429368	429695	327	1	.	.	.	.	0	3.68652	11.2738	NO_MATCH
chrIII	S1804	-	429960	430798	257	2	.	.	.	.	0	1.99307	7.75515	NO_MATCH		YES
chrIII	S1805	+	430929	431304	375	1	.	.	.	.	0	3.1667	8.44454	NO_MATCH
chrIII	S1806	+	452373	452591	218	1	TGME49_052260	hypothetical protein	-	1	218	1.76927	8.11591	YES
chrIII	S1807	-	452752	453314	562	1	TGME49_052260	hypothetical protein	-	1	562	11.4227	20.325	YES
chrIII	S1808	+	454437	460806	2182	5	TGME49_052270	50S ribosomal protein L1, putative	+	6	5280	142.393	65.2579	YES
chrIII	S1809	+	461859	462537	678	1	.	.	.	.	0	34.8112	51.3439	NO_MATCH
chrIII	S1810	+	463115	465155	2040	1	TGME49_052280	hypothetical protein	-	1	1907	112.323	55.0605	YES
chrIII	S1811	-	465611	466133	522	1	TGME49_052280	hypothetical protein	-	1	522	11.8861	22.7702	YES
chrIII	S1812	-	466271	466476	205	1	TGME49_052280	hypothetical protein	-	1	205	2.73483	13.3406	YES
chrIII	S1813	-	466757	466960	203	1	TGME49_052280	hypothetical protein	-	1	203	1.50585	7.41797	YES
chrIII	S1814	+	467208	468426	1218	1	TGME49_052280	hypothetical protein	-	1	1218	26.9896	22.159	YES
chrIII	S1816	+	490630	492062	1432	1	TGME49_052310	DNA polymerase epsilon p17 subunit, putative	-	1	537	248.141	173.283	YES
chrIII	S1817	+	492062	492945	883	1	TGME49_052310	DNA polymerase epsilon p17 subunit, putative	-	1	860	200.015	226.518	YES
chrIII	S1818	+	493231	496441	1615	4	TGME49_052320	nuclear DNA-binding protein, putative	+	4	3064	158.954	98.4233	YES
chrIII	S1819	-	500812	501947	1135	1	TGME49_052340	MBOAT domain-containing protein	+	6	721	95.5344	84.1713	YES
chrIII	S1821	+	530982	532153	1171	1	.	.	.	.	0	66.3138	56.6301	NO_MATCH
chrIII	S1822	-	532182	532837	655	1	TGME49_052380	hypothetical protein	-	9	525	56.0844	85.625	YES
chrIII	S1823	+	532842	533347	505	1	TGME49_052380	hypothetical protein	-	9	505	38.5374	76.3116	YES
chrIII	S1824	-	533358	539165	2192	7	TGME49_052380	hypothetical protein	-	9	5807	132.234	60.3259	YES
chrIII	S1825	-	539739	541837	253	2	TGME49_052380	hypothetical protein	-	9	1431	24.9608	98.6593	YES
chrIII	S1826	-	543588	545784	2196	1	TGME49_052390	hypothetical protein	-	2	2117	1361.14	619.827	YES
chrIII	S1827	+	546332	546607	275	1	TGME49_052390	hypothetical protein	-	2	275	2.20863	8.03137	NO_MATCH
chrIII	S1828	+	554438	554656	218	1	.	.	.	.	0	3.41276	15.6549	NO_MATCH
chrIII	S1829	+	554940	555478	538	1	TGME49_052400	HIT zinc finger domain-containing protein	-	4	509	14.0392	26.0951	YES
chrIII	S1830	-	556909	557206	297	1	TGME49_052400	HIT zinc finger domain-containing protein	-	4	297	5.19668	17.4972	YES
chrIII	S1831	+	559114	559435	321	1	TGME49_052400	HIT zinc finger domain-containing protein	-	4	202	4.42431	13.7829	YES
chrIII	S1832	-	559506	559709	203	1	.	.	.	.	0	1.43913	7.08931	NO_MATCH
chrIII	S1833	-	560028	560267	239	1	.	.	.	.	0	1.26019	5.27277	NO_MATCH
chrIII	S1834	+	560779	561867	1088	1	TGME49_052420	hypothetical protein, conserved	+	9	390	27.7503	25.5058	YES
chrIII	S1834	+	560779	561867	1088	1	TGME49_052410	hypothetical protein	+	1	637	27.7503	25.5058	YES
chrIII	S1835	+	561936	569036	2214	9	TGME49_052420	hypothetical protein, conserved	+	9	6835	76.6788	34.6336	YES
chrIII	S1836	-	569813	570160	347	1	.	.	.	.	0	17.0427	49.1143	NO_MATCH
chrIII	S1837	+	570176	575815	1110	2	TGME49_052430	hypothetical protein, conserved	+	2	2969	981.873	884.57	YES
chrIII	S1838	-	575816	576915	1099	1	TGME49_052430	hypothetical protein, conserved	+	2	1036	282.593	257.137	NO_MATCH
chrIII	S1839	+	577078	578442	1364	1	TGME49_052440	GPI-anchor transamidase, putative	-	1	340	439.311	322.076	YES
chrIII	S1840	+	578651	580404	1753	1	TGME49_052440	GPI-anchor transamidase, putative	-	1	1265	357.294	203.818	YES
chrIII	S1841	-	582179	585503	413	5	TGME49_052460	GPI transamidase 8, putative	-	11	3164	17.8562	43.2353	YES
chrIII	S1842	-	585503	591451	1082	7	TGME49_052460	GPI transamidase 8, putative	-	11	4418	26.8194	24.7869	YES
chrIII	S1842	-	585503	591451	1082	7	TGME49_052470	hypothetical protein, conserved	+	2	522	26.8194	24.7869	NO
chrIII	S1843	+	588379	588580	201	1	TGME49_052460	GPI transamidase 8, putative	-	11	201	1.51741	7.5493	NO_MATCH
chrIII	S1844	-	592096	592309	213	1	.	.	.	.	0	2.02664	9.51477	NO_MATCH
chrIII	S1845	+	592343	592601	258	1	.	.	.	.	0	2.03862	7.90164	NO_MATCH
chrIII	S1846	+	592884	593115	231	1	.	.	.	.	0	5.72595	24.7877	NO_MATCH
chrIII	S1847	-	593514	595369	307	2	TGME49_052480	hypothetical protein	+	2	1519	67.8306	220.947	YES
chrIII	S1848	+	595904	598369	2465	1	TGME49_052490	vacuolar protein sorting 29, putative	-	1	672	470.717	190.96	YES
chrIII	S1850	-	602768	612884	4354	14	TGME49_052510	hypothetical protein, conserved	-	13	7144	526.363	120.892	YES
chrIII	S1851	+	605203	605698	495	1	TGME49_052510	hypothetical protein, conserved	-	13	495	13.8597	27.9994	NO_MATCH
chrIII	S1852	-	611956	612268	312	1	.	.	.	.	0	4.34021	13.9109	NO_MATCH
chrIII	S1854	-	620928	621215	287	1	TGME49_052630	hypothetical protein	-	2	287	3.69363	12.8698	NO_MATCH
chrIII	S1855	+	638929	639202	273	1	TGME49_052870	hypothetical protein	+	1	273	2.06461	7.56269	NO_MATCH
chrIII	S1856	-	640779	641178	399	1	TGME49_052870	hypothetical protein	+	1	399	4.81136	12.0585	YES
chrIII	S1857	-	641615	641819	204	1	TGME49_052870	hypothetical protein	+	1	204	0.80581	3.95005	YES
chrIII	S1858	-	642015	642253	238	1	TGME49_052870	hypothetical protein	+	1	238	2.91828	12.2617	YES
chrIII	S1859	-	642391	642733	342	1	TGME49_052870	hypothetical protein	+	1	342	3.95302	11.5585	YES
chrIII	S1860	+	642751	643515	764	1	TGME49_052870	hypothetical protein	+	1	349	16.0165	20.964	YES
chrIII	S1861	-	643886	645164	1278	1	TGME49_052880	hypothetical protein	-	1	595	109.479	85.6644	NO_MATCH
chrIII	S1862	+	645257	647274	2017	1	TGME49_052880	hypothetical protein	-	1	2017	265.542	131.652	YES
chrIII	S1863	-	647301	647712	411	1	TGME49_052880	hypothetical protein	-	1	411	45.827	111.501	YES
chrIII	S1864	+	648152	650555	2403	1	TGME49_052880	hypothetical protein	-	1	2403	127.553	53.0807	YES
chrIII	S1865	+	650719	651392	673	1	TGME49_052880	hypothetical protein	-	1	673	19.0268	28.2716	YES
chrIII	S1866	+	651527	652238	711	1	TGME49_052880	hypothetical protein	-	1	711	13.5091	19.0002	YES
chrIII	S1867	-	653584	653971	387	1	TGME49_052880	hypothetical protein	-	1	318	5.23427	13.5252	YES
chrIII	S1868	-	654426	654750	324	1	.	.	.	.	0	4.34512	13.4109	NO_MATCH
chrIII	S1869	-	664459	665060	601	1	.	.	.	.	0	34.6515	57.6564	NO_MATCH
chrIII	S1870	-	665348	666966	1618	1	TGME49_053000	ELMO/CED-12 family domain-containing protein	+	4	62	169.223	104.588	NO_MATCH
chrIII	S1871	+	666966	671512	3006	4	TGME49_053000	ELMO/CED-12 family domain-containing protein	+	4	4145	532.065	177.001	YES
chrIII	S1872	-	672338	673190	852	1	.	.	.	.	0	41.9945	49.2893	NO_MATCH
chrIII	S1873	-	674692	681462	2437	9	TGME49_053020	hypothetical protein	-	6	4197	574.372	235.688	YES
chrIII	S1874	+	675182	675767	585	1	.	.	.	.	0	35.1475	60.0813	NO_MATCH
chrIII	S1875	-	675965	676232	267	1	.	.	.	.	0	3.21848	12.0542	NO_MATCH
chrIII	S1876	+	678478	678711	233	1	TGME49_053020	hypothetical protein	-	6	233	3.1411	13.4811	NO_MATCH
chrIII	S1877	-	678922	679296	374	1	TGME49_053020	hypothetical protein	-	6	374	7.53527	20.1478	NO_MATCH
chrIII	S1878	+	679390	679747	357	1	TGME49_053020	hypothetical protein	-	6	357	18.2836	51.2145	NO_MATCH
chrIII	S1879	+	682892	683313	421	1	.	.	.	.	0	7.59789	18.0472	NO_MATCH
chrIII	S1880	+	684466	684689	223	1	TGME49_053030	alpha-glucosidase II, putative	+	15	223	2.66094	11.9325	YES
chrIII	S1881	-	685010	685363	353	1	TGME49_053030	alpha-glucosidase II, putative	+	15	353	7.1286	20.1943	YES
chrIII	S1882	+	685373	685862	489	1	TGME49_053030	alpha-glucosidase II, putative	+	15	489	14.5144	29.6817	YES
chrIII	S1883	+	685922	692713	2007	10	TGME49_053030	alpha-glucosidase II, putative	+	15	6791	69.9376	34.8468	YES
chrIII	S1884	+	703015	705177	2162	1	TGME49_053050	hypothetical protein	+	1	451	136.419	63.0983	YES
chrIII	S1884	+	703015	705177	2162	1	TGME49_053040	actin-like family protein ARP4a, putative	-	3	1463	136.419	63.0983	YES
chrIII	S1885	+	705514	706918	1404	1	TGME49_053060	hypothetical protein	+	1	831	79.4621	56.597	YES
chrIII	S1885	+	705514	706918	1404	1	TGME49_053050	hypothetical protein	+	1	78	79.4621	56.597	NO
chrIII	S1886	+	706978	708896	1918	1	TGME49_053060	hypothetical protein	+	1	1461	139.472	72.7174	YES
chrIII	S1887	-	709034	709411	377	1	.	.	.	.	0	14.9298	39.6016	NO_MATCH
chrIII	S1888	-	710779	711234	455	1	.	.	.	.	0	17.8281	39.1826	NO_MATCH
chrIII	S1889	+	711364	713146	1115	3	TGME49_053070	hydrolase, TatD family domain-containing protein	+	9	1584	74.7615	67.0507	YES
chrIII	S1890	+	713151	717376	1490	8	TGME49_053070	hydrolase, TatD family domain-containing protein	+	9	3557	128.299	86.1064	YES
chrIII	S1892	+	726275	726956	681	1	TGME49_053090	ATP-dependent RNA helicase, putative	+	11	90	22.3053	32.7537	NO_MATCH
chrIII	S1893	+	727217	734819	1901	11	TGME49_053090	ATP-dependent RNA helicase, putative	+	11	7602	107.161	56.371	YES
chrIII	S1895	-	755855	762574	2150	5	TGME49_053130	hypothetical protein, conserved	+	1	638	1492.36	694.122	YES
chrIII	S1896	-	759827	760104	277	1	.	.	.	.	0	4.88155	17.6229	NO_MATCH
chrIII	S1897	-	766932	772345	1258	3	TGME49_053140	hypothetical protein	-	3	4673	284.922	226.488	YES
chrIII	S1898	-	772485	772911	426	1	.	.	.	.	0	12.4624	29.2546	NO_MATCH
chrIII	S1899	+	772949	773661	712	1	.	.	.	.	0	19.9675	28.0442	NO_MATCH
chrIII	S1901	-	790228	790476	248	1	TGME49_053160	hypothetical protein	-	6	248	2.10939	8.50559	NO_MATCH
chrIII	S1902	+	790663	790884	221	1	TGME49_053160	hypothetical protein	-	6	221	1.13241	5.12404	NO_MATCH
chrIII	S1903	-	796775	796998	223	1	TGME49_053170	zinc carboxypeptidase, putative	+	17	223	1.65533	7.42303	YES
chrIII	S1904	-	797036	797505	469	1	TGME49_053170	zinc carboxypeptidase, putative	+	17	469	5.93178	12.6477	YES
chrIII	S1905	+	798394	801399	348	4	TGME49_053170	zinc carboxypeptidase, putative	+	17	3005	4.7239	13.5744	YES
chrIII	S1906	+	802979	804435	610	2	TGME49_053170	zinc carboxypeptidase, putative	+	17	1456	14.4743	23.7283	YES
chrIII	S1907	+	804916	811226	2965	8	TGME49_053170	zinc carboxypeptidase, putative	+	17	6310	110.153	37.1512	YES
chrIII	S1908	-	811295	813536	2241	1	TGME49_053170	zinc carboxypeptidase, putative	+	17	994	128.376	57.285	YES
chrIII	S1909	-	813944	814417	473	1	TGME49_053180	hypothetical protein	+	1	473	16.6305	35.1596	NO_MATCH
chrIII	S1912	-	837165	837496	331	1	TGME49_053300	hypothetical protein, conserved	+	3	331	2.72308	8.22684	NO_MATCH
chrIII	S1913	-	840791	847187	3692	5	TGME49_053310	hypothetical protein	-	1	800	197.488	53.4909	YES
chrIII	S1914	-	847220	847553	333	1	.	.	.	.	0	7.84721	23.5652	NO_MATCH
chrIII	S1916	+	853143	853839	696	1	TGME49_053330	Rhoptry kinase family protein, truncated (incomplete catalytic triad)	-	2	683	284.322	408.508	YES
chrIII	S1917	-	853839	855474	1201	2	TGME49_053330	Rhoptry kinase family protein, truncated (incomplete catalytic triad)	-	2	1634	357.44	297.619	YES
chrIII	S1918	+	854669	854897	228	1	TGME49_053330	Rhoptry kinase family protein, truncated (incomplete catalytic triad)	-	2	228	1.76245	7.73003	NO_MATCH
chrIII	S1919	+	863213	863642	429	1	.	.	.	.	0	9.36021	21.8187	NO_MATCH
chrIII	S1920	-	863680	863922	242	1	.	.	.	.	0	2.90509	12.0045	NO_MATCH
chrIII	S1923	-	866497	866732	235	1	.	.	.	.	0	2.40874	10.25	NO_MATCH
chrIII	S1926	-	870926	871153	227	1	TGME49_053360	hypothetical protein	-	5	227	1.09056	4.80425	NO_MATCH
chrIII	S1928	-	900032	901121	1089	1	.	.	.	.	0	119.311	109.56	NO_MATCH
chrIII	S1930	-	916266	924815	2026	6	TGME49_053400	hypothetical protein	-	7	7423	631.519	311.707	YES
chrIII	S1931	+	925530	928530	2051	3	TGME49_053410	hypothetical protein	+	4	2683	151.228	73.734	YES
chrIII	S1932	-	927225	927717	492	1	TGME49_053410	hypothetical protein	+	4	492	10.3677	21.0725	NO_MATCH
chrIII	S1933	-	928744	929638	894	1	TGME49_053410	hypothetical protein	+	4	164	81.8613	91.5674	YES
chrIII	S1934	-	930570	936089	2251	6	TGME49_053420	hypothetical protein, conserved	-	7	4235	337.711	150.027	YES
chrIII	S1935	+	937775	946298	3653	11	TGME49_053430	asparagine synthase, putative	+	14	7928	3908.44	1069.93	YES
chrIII	S1936	-	938847	939176	329	1	TGME49_053430	asparagine synthase, putative	+	14	329	47.7392	145.104	NO_MATCH
chrIII	S1937	+	944711	944975	264	1	TGME49_053430	asparagine synthase, putative	+	14	264	5.26687	19.9502	NO_MATCH
chrIII	S1938	+	955613	968858	7353	15	TGME49_053450	hypothetical protein	+	4	2946	2671.31	363.295	YES
chrIII	S1938	+	955613	968858	7353	15	TGME49_053440	CMCG kinase (incomplete catalytic triad)	+	11	7732	2671.31	363.295	YES
chrIII	S1939	+	967793	968034	241	1	TGME49_053450	hypothetical protein	+	4	241	3.23413	13.4196	NO_MATCH
chrIII	S1941	-	977077	980490	3413	1	TGME49_053490	hypothetical protein	+	2	1245	226.858	66.4687	YES
chrIII	S1942	-	980490	981843	1353	1	TGME49_053490	hypothetical protein	+	2	1353	102.611	75.8398	YES
chrIII	S1943	+	981843	987231	1334	2	TGME49_053490	hypothetical protein	+	2	4373	763.045	571.998	YES
chrIII	S1944	+	995594	1003441	3879	8	TGME49_053510	hypothetical protein	+	7	4604	362.666	93.4947	YES
[truncated: 15,307 more rows]
